# Supplementary material for: BET family members Bdf1/2 modulate global transcription initiation and elongation in Saccharomyces cerevisiae
Source: eLife. 2021 Jun 17;10:e69619. doi: 10.7554/eLife.69619 (PMC8266393; doi:10.7554/eLife.69619)
Supplement: Figure 6—source data 1. [file elife-69619-fig6-data1.csv.zip › Figure 6-source data 1.csv]

	0	1	2	3	4	5	6	7	8	9	10	11	12	13	14	15	16	17	18	19	20	21	22	23	24	25	26	27	28	29	30	31	32	33	34	35	36	37	38	39	40	41	42	43	44	45	46	47	48
YFR047C	-1.0588936890535683	-1.0588936890535683	-1.0588936890535683	-1.1154772174199359	-1.0	-1.0	-0.9475325801058645	-1.0544477840223765	-0.9475325801058645	-0.9475325801058645	-0.9475325801058645	-0.9475325801058645	-0.9475325801058645	-0.9475325801058645	-1.0544477840223765	-1.0544477840223765	-1.0544477840223765	-1.0544477840223765	-1.0544477840223765	-1.0544477840223765	-1.0544477840223765	-1.0	-1.0	-0.8930847960834878	-0.9475325801058645	-0.9475325801058645	-0.8479969065549502	-0.8479969065549502	-0.8479969065549502	-0.8479969065549502	-0.7548875021634687	-0.8073549220576042	-0.8073549220576042	-0.8479969065549502	-0.7004397181410921	-0.7004397181410921	-0.7004397181410921	-0.7004397181410921	-0.7004397181410921	-0.6438561897747246	-0.7369655941662062	-0.7369655941662062	-0.7369655941662062	-0.7369655941662062	-0.7369655941662062	-0.7369655941662062	-0.6438561897747246	-0.6438561897747246	-0.47393118833241243
YDR538W	-1.3025627700204314	-1.222392421336448	-1.222392421336448	-1.137503523749935	-1.137503523749935	-1.137503523749935	-1.137503523749935	-1.1805722456418208	-1.222392421336448	-1.222392421336448	-1.222392421336448	-1.222392421336448	-1.222392421336448	-1.3025627700204314	-1.3025627700204314	-1.3025627700204314	-1.3025627700204314	-1.3625700793847082	-1.3219280948873622	-1.3219280948873622	-1.2801079191927351	-1.2801079191927351	-1.4288432988038742	-1.4288432988038742	-1.4288432988038742	-1.4288432988038742	-1.4288432988038742	-1.4288432988038742	-1.4594316186372973	-1.4594316186372973	-1.4594316186372973	-1.4150374992788437	-1.4150374992788437	-1.3692338096657188	-1.3692338096657188	-1.2730184944064158	-1.2223924213364479	-1.2223924213364479	-1.2223924213364479	-1.2223924213364479	-1.2223924213364479	-1.1699250014423122	-1.1699250014423122	-1.1699250014423122	-1.1154772174199359	-1.1154772174199359	-1.1154772174199359	-1.0588936890535683	-1.0588936890535683
YIL076W	-1.4262647547020977	-1.4262647547020977	-1.39231742277876	-1.39231742277876	-1.39231742277876	-1.39231742277876	-1.4854268271702415	-1.4854268271702415	-1.4854268271702415	-1.4854268271702415	-1.450661409009565	-1.450661409009565	-1.450661409009565	-1.3785116232537298	-1.3785116232537298	-1.3025627700204314	-1.3025627700204314	-1.3410369178350672	-1.2479275134435857	-1.2479275134435857	-1.2094533656289497	-1.2094533656289497	-1.2094533656289497	-1.1699250014423122	-1.1292830169449664	-1.1292830169449664	-1.1292830169449664	-1.1699250014423122	-1.1699250014423122	-1.1699250014423122	-1.1699250014423122	-1.1699250014423122	-1.263034405833794	-1.263034405833794	-1.263034405833794	-1.263034405833794	-1.263034405833794	-1.263034405833794	-1.263034405833794	-1.222392421336448	-1.222392421336448	-1.3219280948873622	-1.3219280948873622	-1.3219280948873622	-1.3219280948873622	-1.3219280948873622	-1.3219280948873622	-1.2801079191927351	-1.4288432988038742
YOR247W	-0.35363695461470046	-0.2823997307007248	-0.2756344426134272	-0.23815973719476435	-0.3755091350922063	-0.3959286763311392	-0.3667823306716226	-0.3584539709124763	-0.3584539709124763	-0.41503749927884365	-0.41503749927884365	-0.41503749927884365	-0.41503749927884365	-0.3785116232537295	-0.3081222953623319	-0.3973354975453848	-0.37036844994511564	-0.37036844994511564	-0.335603031784439	-0.3016556998611012	-0.26848883592590206	-0.29545588352617136	-0.29545588352617136	-0.29545588352617136	-0.2895066171949848	-0.34103691783506673	-0.30932805810772873	-0.22239242133644782	-0.22239242133644782	-0.16349873228287934	-0.1604646721932461	-0.15754127698648013	-0.10309349296410361	-0.15200309344505014	-0.09784732339814471	-0.11929892837234443	-0.09463687413807538	-0.07038932789139786	-0.09019780897157832	-0.06608919045777246	-0.02202630632999891	-0.08365792904690969	-0.14336417517117742	-0.12199052437861028	-0.1009289088507807	-0.0995356735509144	-0.15611920191728185	-0.17449773123213638	-0.16992500144231246
YNL099C	-0.7239389138699666	-0.7239389138699666	-0.7140911279136195	-0.7204774713776374	-0.7204774713776374	-0.7369655941662062	-0.7504804006406874	-0.7675539139996289	-0.7645119210518689	-0.7439016413765828	-0.7299108366322558	-0.722992651613602	-0.7476128383657147	-0.7761039880731642	-0.7836820930732367	-0.7942513347834239	-0.8126298640982784	-0.7761039880731642	-0.7730348488737281	-0.7730348488737281	-0.7441610955704102	-0.820676300555438	-0.8100290563559297	-0.84799690655495	-0.84799690655495	-0.7993026497628714	-0.7993026497628714	-0.8046043110415693	-0.7563309190331373	-0.7759597257820698	-0.7759597257820698	-0.784271308944563	-0.784271308944563	-0.8160371651574051	-0.8160371651574051	-0.8044491908821934	-0.7809902180582042	-0.8222128807847173	-0.8165538589040687	-0.7794008604866028	-0.8105222011362871	-0.8105222011362871	-0.8328900141647417	-0.7978111493867333	-0.7978111493867333	-0.8105222011362871	-0.8300749985576876	-0.8659826520283126	-0.8659826520283126
YOR238W	-0.4594316186372975	-0.4594316186372975	-0.3219280948873625	-0.3219280948873625	-0.3219280948873625	-0.3219280948873625	-0.3219280948873625	-0.6374299206152918	-0.6374299206152918	-0.6374299206152918	-0.6374299206152918	-0.6374299206152918	-0.6374299206152918	-0.6374299206152918	-0.5305147166987798	-0.5305147166987798	-0.6374299206152918	-0.6374299206152918	-0.7004397181410924	-0.7004397181410924	-0.8073549220576044	-0.7004397181410924	-0.7004397181410924	-0.7004397181410924	-0.7004397181410924	-0.7004397181410924	-0.7004397181410924	-0.7004397181410924	-0.7004397181410924	-0.7004397181410924	-0.7004397181410924	-0.7004397181410924	-0.7004397181410924	-0.7004397181410924	-0.7004397181410924	-0.8930847960834881	-0.8930847960834881	-0.8930847960834881	-0.8930847960834881	-1.0000000000000002	-1.0000000000000002	-1.0000000000000002	-1.0000000000000002	-1.0000000000000002	-1.0000000000000002	-1.0000000000000002	-1.0000000000000002	-1.0000000000000002	-1.0000000000000002
YNL320W	-2.7693870718585836	-2.7500217469916524	-2.7500217469916524	-2.7500217469916524	-2.710493382805015	-2.710493382805015	-2.669851398307669	-2.710493382805015	-2.710493382805015	-2.6903155008673845	-2.669851398307669	-2.669851398307669	-2.669851398307669	-2.669851398307669	-2.669851398307669	-2.6066575718204748	-2.584962500721156	-2.562936194391157	-2.517848304862619	-2.7842713089445628	-2.7842713089445628	-2.7842713089445628	-2.7842713089445628	-2.9541963103868754	-2.9307373375628862	-2.7608123361205736	-2.7608123361205736	-2.9307373375628862	-2.9068905956085187	-2.8328900141647417	-2.662965012722429	-2.6374299206152916	-2.6374299206152916	-2.6114347120823473	-2.662965012722429	-2.662965012722429	-2.6880559936852597	-2.662965012722429	-2.6374299206152916	-2.6374299206152916	-2.662965012722429	-2.584962500721156	-2.5579954531208866	-2.5579954531208866	-2.5579954531208866	-2.5579954531208866	-2.5579954531208866	-2.5579954531208866	-2.5579954531208866
YNL252C	0.7276277295868703	0.7495932024939556	0.7306100991263826	0.753085259529483	0.7434350894957638	0.7434350894957638	0.7239389138699664	0.7016587254302535	0.7239389138699664	0.7140911279136193	0.7204774713776374	0.7204774713776374	0.7204774713776374	0.7269815055935842	0.6841379058119914	0.6863395210962382	0.6966078565500653	0.6863395210962382	0.6759975768747792	0.6490928381408719	0.6655809609294407	0.632791025811771	0.6432076417571098	0.632791025811771	0.6280312226130422	0.6445193454016112	0.6398244357556746	0.6231456946090442	0.6123389396524612	0.6350031832207514	0.6693546880115286	0.6473283816815298	0.6648158084103709	0.6825178101438298	0.7145977811377515	0.696219251822897	0.7332134593050987	0.7905466343710501	0.779231321143216	0.8129144473995048	0.8325432541484372	0.821402696543237	0.8101754411199826	0.8187596853298537	0.8300749985576877	0.8187596853298537	0.8073549220576043	0.7958592832197748	0.7958592832197748
YER126C	-2.20945336562895	-2.1699250014423126	-2.1292830169449664	-2.0874628412503395	-2.1292830169449664	-2.0874628412503395	-2.0874628412503395	-2.0874628412503395	-2.044394119358454	-2.2370391973008497	-2.1926450779423963	-2.146841388329271	-2.1926450779423963	-2.146841388329271	-2.146841388329271	-2.146841388329271	-2.146841388329271	-2.146841388329271	-2.146841388329271	-2.146841388329271	-2.146841388329271	-2.0995356735509145	-2.2370391973008497	-2.2370391973008497	-2.4594316186372973	-2.1926450779423963	-2.1926450779423963	-2.2370391973008497	-2.2370391973008497	-2.146841388329271	-2.146841388329271	-2.0995356735509145	-2.050626073069968	-2.0	-1.9475325801058645	-1.9475325801058645	-2.050626073069968	-1.9475325801058645	-1.9475325801058645	-1.9475325801058645	-1.9475325801058645	-1.9475325801058645	-2.0	-2.0	-2.050626073069968	-2.050626073069968	-2.0	-2.0	-2.050626073069968
YMR099C	-2.09515723304034	-2.09515723304034	-2.09515723304034	-2.09515723304034	-2.0324214776923775	-2.0324214776923775	-2.0324214776923775	-2.0324214776923775	-2.0324214776923775	-2.0324214776923775	-2.1699250014423126	-2.1699250014423126	-2.1699250014423126	-2.1043366598147357	-2.1043366598147357	-2.1043366598147357	-2.1699250014423126	-2.1699250014423126	-2.1699250014423126	-2.0703893278913976	-2.0703893278913976	-2.2563397532597853	-2.2563397532597853	-2.2563397532597853	-2.2563397532597853	-2.2223924213364477	-2.187627003175771	-2.187627003175771	-2.15200309344505	-2.115477217419936	-2.20945336562895	-2.20945336562895	-2.20945336562895	-2.20945336562895	-2.2479275134435857	-2.2479275134435857	-2.2479275134435857	-2.2854022188622483	-2.2854022188622483	-2.2854022188622483	-2.402098443571346	-2.402098443571346	-2.402098443571346	-2.3219280948873626	-2.3219280948873626	-2.5443205162238103	-2.5443205162238103	-2.5443205162238103	-2.5443205162238103
YNL050C	-2.8300749985576874	-2.8300749985576874	-2.678071905112638	-2.678071905112638	-2.655351828612554	-2.655351828612554	-2.655351828612554	-2.655351828612554	-2.8073549220576037	-2.678071905112638	-2.678071905112638	-2.6322682154995127	-2.7842713089445628	-2.7842713089445628	-2.8073549220576037	-2.8073549220576037	-2.8073549220576037	-2.8073549220576037	-2.8073549220576037	-2.8073549220576037	-2.9772799234999168	-2.9541963103868754	-2.9541963103868754	-2.9541963103868754	-2.7842713089445628	-2.7842713089445628	-2.6322682154995127	-2.6322682154995127	-2.7842713089445628	-2.7842713089445628	-2.7842713089445628	-2.7842713089445628	-2.7842713089445628	-2.7842713089445628	-2.8073549220576037	-2.7842713089445628	-2.7842713089445628	-2.8073549220576037	-2.8073549220576037	-2.7842713089445628	-2.7127180479195285	-2.6880559936852597	-2.6880559936852597	-2.6880559936852597	-2.6880559936852597	-2.4854268271702415	-2.4854268271702415	-2.4854268271702415	-2.4854268271702415
YIL148W	-1.5849625007211563	-1.5849625007211563	-1.263034405833794	-1.263034405833794	-1.263034405833794	-1.263034405833794	-1.263034405833794	-1.263034405833794	-1.263034405833794	-1.485426827170242	-1.485426827170242	-1.222392421336448	-1.222392421336448	-1.222392421336448	-1.0000000000000002	-1.0000000000000002	-1.0000000000000002	-1.0000000000000002	-1.0000000000000002	-1.0000000000000002	-1.0000000000000002	-1.0000000000000002	-1.0000000000000002	-1.0000000000000002	-1.0000000000000002	-1.222392421336448	-1.222392421336448	-1.222392421336448	-1.115477217419936	-1.115477217419936	-0.8930847960834881	-0.8930847960834881	-1.0000000000000002	-1.0000000000000002	-1.0000000000000002	-1.0000000000000002	-1.0000000000000002	-1.0000000000000002	-1.0000000000000002	-0.8073549220576044	-0.8073549220576044	-0.8073549220576044	-0.8073549220576044	-0.8073549220576044	-0.8073549220576044	-0.6374299206152918	-0.6374299206152918	-0.6374299206152918	-0.6374299206152918
YER062C	-0.13124453327825267	-0.13124453327825267	-0.13124453327825267	-0.13124453327825267	-0.13124453327825267	-0.13124453327825267	-0.19264507794239571	-0.2515387669959643	-0.2515387669959643	-0.2515387669959643	-0.3219280948873623	-0.3219280948873623	-0.3219280948873623	-0.3219280948873623	-0.3219280948873623	-0.20163386116965074	-0.2630344058337938	-0.19264507794239571	-0.3081222953623319	-0.36257007938470825	-0.2515387669959643	-0.2630344058337938	-0.19264507794239571	-0.2515387669959643	-0.2515387669959643	-0.12553088208385882	-0.12553088208385882	-0.06140054466414308	-0.06140054466414308	-0.12029423371771159	-0.23132554610645564	-0.3479233034203069	-0.3985493764902747	-0.33441903907055903	-0.33441903907055903	-0.44745897697122117	-0.4947646917495779	-0.5618788876081148	-0.5618788876081148	-0.4947646917495779	-0.4947646917495779	-0.4947646917495779	-0.4947646917495779	-0.4947646917495779	-0.4947646917495779	-0.4947646917495779	-0.4947646917495779	-0.5618788876081148	-0.6076825772212398
YIL003W	-1.6244908649077936	-1.6244908649077936	-1.7500217469916524	-1.7500217469916524	-1.7500217469916524	-1.8875252707415877	-1.7500217469916524	-1.7500217469916524	-1.8259706002249507	-1.8624964762500649	-1.8624964762500649	-1.8624964762500649	-1.8624964762500649	-1.8624964762500649	-1.8259706002249507	-1.8259706002249507	-1.8259706002249507	-1.8259706002249507	-1.898120385980786	-1.898120385980786	-1.898120385980786	-1.898120385980786	-2.035623909730721	-2.035623909730721	-2.035623909730721	-2.187627003175771	-2.2563397532597853	-2.2223924213364477	-2.2223924213364477	-2.0703893278913976	-2.0703893278913976	-2.035623909730721	-2.035623909730721	-2.2223924213364477	-2.187627003175771	-2.187627003175771	-2.187627003175771	-2.187627003175771	-2.187627003175771	-2.115477217419936	-2.187627003175771	-2.2223924213364477	-2.2223924213364477	-2.2223924213364477	-2.2223924213364477	-2.2223924213364477	-2.2223924213364477	-2.187627003175771	-2.187627003175771
YDL018C	-2.0641303374197153	-2.0641303374197153	-2.0641303374197153	-2.2016338611696504	-2.0324214776923775	-2.0324214776923775	-2.0324214776923775	-2.0324214776923775	-2.0641303374197153	-2.0641303374197153	-2.1255308820838588	-2.1255308820838588	-2.1255308820838588	-2.1255308820838588	-2.1255308820838588	-2.1255308820838588	-2.1255308820838588	-2.0641303374197153	-2.09515723304034	-2.09515723304034	-2.09515723304034	-2.09515723304034	-2.09515723304034	-2.09515723304034	-2.1552782254779106	-2.1552782254779106	-2.1552782254779106	-2.029747343394052	-2.1255308820838588	-2.1255308820838588	-2.029747343394052	-2.029747343394052	-2.184424571137427	-2.184424571137427	-2.184424571137427	-2.184424571137427	-2.1552782254779106	-2.1552782254779106	-2.1552782254779106	-2.1552782254779106	-2.1255308820838588	-2.09515723304034	-2.09515723304034	-2.09515723304034	-2.09515723304034	-2.09515723304034	-2.232660756790275	-2.2016338611696504	-2.1375035237499347
YHR088W	-0.17457350502037786	-0.1903984721820602	-0.2024210004312733	-0.21624019435485284	-0.21796289669959132	-0.22149214359061	-0.21607864740424568	-0.21324403912226259	-0.2141248053528475	-0.20558413364989386	-0.1648843847417823	-0.1809632728947604	-0.15002544400460732	-0.14345279008112133	-0.1326824832038223	-0.1221718699939443	-0.11028205501491053	-0.0995356735509144	-0.11973924427409556	-0.10791533916688766	-0.10842245988598564	-0.10333974969268464	-0.10433665981473561	-0.14225258295775786	-0.12800761237607147	-0.13124453327825267	-0.1443899093351748	-0.12425810296214568	-0.11018291775042288	-0.11189288007089722	-0.1041572312912918	-0.13535185289488622	-0.12029423371771159	-0.1425116444677524	-0.1281563514906822	-0.09067035894006441	-0.09848986339936336	-0.08376835769259769	-0.09953567355091424	-0.08421300390308525	-0.10864126000382389	-0.12351453648535417	-0.12351453648535417	-0.11672360630168258	-0.1098232779527512	-0.13302541863078313	-0.1098232779527512	-0.11929892837234425	-0.08152988549659837
YIL133C	-1.253756592245783	-1.2064508774674263	-1.253756592245783	-1.2995602818589078	-1.2995602818589078	-1.1926450779423958	-1.1926450779423958	-1.2370391973008492	-1.2370391973008492	-1.2370391973008492	-1.222392421336448	-1.3025627700204314	-1.3410369178350672	-1.2479275134435857	-1.1979393776119087	-1.1876270031757712	-1.2223924213364477	-1.2223924213364477	-1.2563397532597855	-1.2895066171949847	-1.2895066171949847	-1.1375035237499347	-1.1375035237499347	-1.1375035237499347	-1.1043366598147357	-1.1043366598147357	-1.1375035237499347	-1.0339473319233377	-1.0671141958585368	-1.0671141958585368	-1.0995356735509143	-1.0671141958585368	-1.0995356735509143	-1.0995356735509143	-1.2016338611696504	-1.2016338611696504	-1.2016338611696504	-1.162271428898877	-1.162271428898877	-1.0951572330403399	-1.0911478880581948	-1.1488633859144826	-1.1202942337177115	-1.0874628412503395	-1.1699250014423122	-1.1963972128035034	-1.137503523749935	-1.1634987322828794	-1.2387868595871163
YBR231C	-1.54432051622381	-1.7104933828050148	-1.7104933828050148	-1.84799690655495	-1.8073549220576042	-1.8073549220576042	-1.8073549220576042	-1.8073549220576042	-1.8073549220576042	-1.8073549220576042	-1.8875252707415877	-1.8875252707415877	-1.8875252707415877	-1.8875252707415877	-1.84799690655495	-1.84799690655495	-1.84799690655495	-1.84799690655495	-1.84799690655495	-1.8875252707415877	-1.8073549220576042	-1.8073549220576042	-1.8073549220576042	-1.8073549220576042	-1.8073549220576042	-1.8073549220576042	-1.8073549220576042	-1.8073549220576042	-1.765534746362977	-1.8073549220576042	-1.8073549220576042	-1.959358015502654	-1.959358015502654	-1.959358015502654	-1.959358015502654	-1.959358015502654	-1.959358015502654	-1.959358015502654	-1.959358015502654	-1.959358015502654	-1.917537839808027	-1.8744691179161412	-1.8744691179161412	-1.8744691179161412	-2.044394119358454	-2.0	-2.0	-2.0	-2.0
YBR228W	-2.3923174227787602	-2.426264754702098	-2.426264754702098	-2.426264754702098	-2.426264754702098	-2.426264754702098	-2.3923174227787602	-2.426264754702098	-2.357552004618084	-2.357552004618084	-2.3219280948873626	-2.3219280948873626	-2.478047296804644	-2.478047296804644	-2.478047296804644	-2.478047296804644	-2.478047296804644	-2.478047296804644	-2.478047296804644	-2.478047296804644	-2.5501970825604796	-2.5501970825604796	-2.5501970825604796	-2.5145731728297585	-2.478047296804644	-2.478047296804644	-2.478047296804644	-2.478047296804644	-2.440572591385982	-2.402098443571346	-2.402098443571346	-2.402098443571346	-2.3625700793847084	-2.3219280948873626	-2.3219280948873626	-2.3219280948873626	-2.3625700793847084	-2.3625700793847084	-2.3219280948873626	-2.3219280948873626	-2.3219280948873626	-2.3219280948873626	-2.3219280948873626	-2.3219280948873626	-2.3219280948873626	-2.3219280948873626	-2.3219280948873626	-2.2801079191927354	-2.2801079191927354
YMR134W	-1.3219280948873622	-1.37851162325373	-1.37851162325373	-1.5305147166987798	-1.5305147166987798	-1.415037499278844	-1.3536369546147007	-1.3536369546147007	-1.3536369546147007	-1.3536369546147007	-1.3536369546147007	-1.3536369546147007	-1.3536369546147007	-1.3536369546147007	-1.415037499278844	-1.415037499278844	-1.415037499278844	-1.415037499278844	-1.5305147166987798	-1.4739311883324124	-1.4739311883324124	-1.4739311883324124	-1.3536369546147007	-1.3536369546147007	-1.3536369546147007	-1.3536369546147007	-1.3536369546147007	-1.3536369546147007	-1.2895066171949852	-1.3536369546147007	-1.3536369546147007	-1.3536369546147007	-1.3536369546147007	-1.3536369546147007	-1.3536369546147007	-1.2895066171949852	-1.2895066171949852	-1.2895066171949852	-1.2895066171949852	-1.2895066171949852	-1.2895066171949852	-1.3536369546147007	-1.3536369546147007	-1.415037499278844	-1.415037499278844	-1.415037499278844	-1.4739311883324124	-1.4739311883324124	-1.4739311883324124
YJL066C	-2.4935394729575613	-2.5334322000810743	-2.6244908649077936	-2.6755650495020626	-2.6755650495020626	-2.7705181538772328	-2.7705181538772328	-2.7705181538772328	-2.782901878333065	-2.7951802081115016	-2.8314003960242546	-2.8432744963125467	-2.8194277543581787	-2.8314003960242546	-2.8550516640889003	-2.748938235832282	-2.7608123361205736	-2.7608123361205736	-2.7608123361205736	-2.7608123361205736	-2.6828098241193006	-2.6828098241193006	-2.6589630821649326	-2.6828098241193006	-2.6828098241193006	-2.6828098241193006	-2.538419914784126	-2.407175381505873	-2.407175381505873	-2.407175381505873	-2.430634354329862	-2.430634354329862	-2.418952549282227	-2.430634354329862	-2.442222328605074	-2.442222328605074	-2.442222328605074	-2.4537179674429037	-2.4537179674429037	-2.4651227307151524	-2.4651227307151524	-2.442222328605074	-2.476438043942987	-2.476438043942987	-2.5405683813627027	-2.529253068134868	-2.529253068134868	-2.517848304862619	-2.584962500721156
YJL177W	-0.6267826764157831	-0.6728352567464907	-0.6316125940199777	-0.6520766965796931	-0.6045913074700886	-0.6446687468454239	-0.6316125940199777	-0.6446687468454239	-0.6446687468454239	-0.6576078025529222	-0.6576078025529222	-0.6880559936852599	-0.6485276294986224	-0.6415460290875235	-0.6280312226130422	-0.6280312226130422	-0.6504155622097723	-0.6504155622097723	-0.6553518286125541	-0.632268215499513	-0.6374299206152918	-0.6424479953819163	-0.6249605686530753	-0.6300503902496941	-0.6520766965796929	-0.6520766965796929	-0.6123389396524612	-0.6066575718204754	-0.6066575718204754	-0.6117294102839417	-0.6166713604484944	-0.6111464325248113	-0.6214883767462702	-0.6419524793059856	-0.6721144498162384	-0.6721144498162384	-0.7016587254302533	-0.6702945545209182	-0.614709844115208	-0.6342060197410054	-0.6384918971379514	-0.6614145611590294	-0.6614145611590294	-0.6835263352047458	-0.6546714725325606	-0.6444163509313988	-0.6444163509313988	-0.6482884360899854	-0.6201519291834565
YPL131W	-0.710493382805015	-0.710493382805015	-0.7884958948062881	-0.862496476250065	-0.9328858041414629	-0.9328858041414629	-0.807354922057604	-0.6520766965796931	-0.6166713604484946	-0.5849625007211561	-0.49749965947081654	-0.4150374992788438	-0.4150374992788438	-0.4150374992788438	-0.4150374992788438	-0.4150374992788438	-0.5563933485243852	-0.5563933485243852	-0.6129768768907526	-0.7548875021634687	-0.6438561897747246	-0.6438561897747246	-0.6438561897747246	-0.6438561897747246	-0.8073549220576042	-0.8579809951275721	-0.8579809951275721	-0.9541963103868752	-0.9541963103868752	-0.9541963103868752	-0.9541963103868752	-0.8667334691365356	-0.8667334691365356	-0.9125371587496606	-0.8300749985576876	-0.8300749985576876	-0.8300749985576876	-0.8300749985576876	-0.7842713089445628	-0.7842713089445628	-0.7842713089445628	-0.7062687969432897	-0.7520724865564145	-0.7964666059148678	-0.8395353278067539	-0.8813555035013808	-0.9219974879987268	-1.0	-1.0
YDL201W	-2.893084796083488	-2.8650704199138914	-2.8508565606941905	-2.8365012677171206	-2.8508565606941905	-2.8650704199138914	-2.9434164716336326	-2.914270125974116	-2.914270125974116	-2.914270125974116	-2.914270125974116	-2.899473124046035	-2.9848931076097913	-2.9848931076097913	-2.969626350956481	-2.969626350956481	-2.9385994553358565	-2.9385994553358565	-2.954196310386875	-2.954196310386875	-3.0641303374197153	-3.0641303374197153	-3.0951572330403403	-3.0951572330403403	-3.2016338611696504	-3.232660756790275	-3.232660756790275	-3.1858665453113337	-3.1699250014423126	-3.1699250014423126	-3.321928094887362	-3.3058084295240855	-3.3058084295240855	-3.3058084295240855	-3.3058084295240855	-3.2895066171949847	-3.273018494406416	-3.2563397532597853	-3.2563397532597853	-3.2051144299046124	-3.2563397532597853	-3.2394659346953896	-3.2051144299046124	-3.187627003175771	-3.169925001442312	-3.187627003175771	-3.187627003175771	-3.169925001442312	-3.096861539252589
YDL191W	-0.40335569423120826	-0.40335569423120826	-0.39231742277875997	-0.4381211123918848	-0.45066140900956503	-0.40335569423120826	-0.45066140900956503	-0.45066140900956503	-0.45066140900956503	-0.4854268271702415	-0.4854268271702415	-0.5343364276511879	-0.5849625007211557	-0.5849625007211557	-0.6026645024546149	-0.5501970825604792	-0.5670405927238937	-0.5474877953024933	-0.5474877953024933	-0.5474877953024933	-0.5474877953024933	-0.5474877953024933	-0.4694852833012202	-0.4694852833012202	-0.4694852833012202	-0.4545658634654813	-0.4150374992788438	-0.37439551478149785	-0.37439551478149785	-0.3219280948873623	-0.3219280948873623	-0.3219280948873623	-0.28010791919273514	-0.1926450779423959	-0.1926450779423959	-0.09621531525930319	0.05062607306996783	0.05062607306996783	0.0	0.0	0.0	0.0	0.0	0.056583528366367514	0.11103131238874395	0.11103131238874395	0.056583528366367514	0.056583528366367514	-0.05444778402237647
YER177W	0.8395353278067538	0.8813555035013809	0.8813555035013809	0.8395353278067538	0.796466605914868	0.8813555035013809	0.9593580155026541	0.8813555035013809	0.8813555035013809	0.8813555035013809	0.8813555035013809	0.8813555035013809	0.8813555035013809	0.9615258521853643	0.8875252707415875	0.8171359428501894	0.8171359428501894	0.8556100906648252	0.8930847960834879	0.7243655573865726	0.7243655573865726	0.7243655573865726	0.7243655573865726	0.7618402628052352	0.7243655573865726	0.6040713236688608	0.6415460290875237	0.6040713236688608	0.6040713236688608	0.4545658634654811	0.40209844357134567	0.493040011280117	0.493040011280117	0.4545658634654811	0.40209844357134567	0.4545658634654811	0.493040011280117	0.493040011280117	0.4405725913859815	0.4405725913859815	0.4405725913859815	0.47804729680464414	0.47804729680464414	0.47804729680464414	0.4274212237346763	0.38994651831601357	0.3410369178350672	0.37851162325372983	0.37851162325372983
YPL237W	-1.7258250365610055	-1.7258250365610055	-1.7258250365610055	-1.6713772525386292	-1.584962500721156	-1.584962500721156	-1.635588573791124	-1.6189098326444937	-1.6189098326444937	-1.5343364276511882	-1.635588573791124	-1.635588573791124	-1.652076696579693	-1.652076696579693	-1.6683785089087937	-1.635588573791124	-1.6713772525386292	-1.6189098326444937	-1.6189098326444937	-1.7208459288029292	-1.6683785089087937	-1.7369655941662059	-1.6844981742720706	-1.7369655941662059	-1.7208459288029292	-1.7045441164738284	-1.7045441164738284	-1.7208459288029292	-1.7208459288029292	-1.7208459288029292	-1.7529071380352275	-1.7529071380352275	-1.8639384504239715	-1.8953026213333064	-1.9385994553358568	-1.8744691179161408	-1.8744691179161408	-1.7990873060740034	-1.8155754288625725	-1.782408564927373	-1.742503777707636	-1.742503777707636	-1.742503777707636	-1.742503777707636	-1.742503777707636	-1.7914133781885824	-1.7914133781885824	-1.782408564927373	-1.742503777707636
YLR441C	-1.3536369546147007	-1.137503523749935	-1.137503523749935	-1.137503523749935	-1.2016338611696507	-1.2016338611696507	-1.2016338611696507	-1.137503523749935	-1.137503523749935	-1.070389327891398	-1.0	-1.0	-1.0	-1.070389327891398	-1.137503523749935	-1.2016338611696507	-1.263034405833794	-1.4329594072761063	-1.485426827170242	-1.485426827170242	-1.485426827170242	-1.5360529002402097	-1.5849625007211563	-1.4474589769712212	-1.4474589769712212	-1.4947646917495778	-1.4947646917495778	-1.4947646917495778	-1.146841388329271	-1.146841388329271	-1.146841388329271	-1.146841388329271	-1.146841388329271	-1.137503523749935	-1.137503523749935	-1.137503523749935	-1.0874628412503393	-0.9999999999999997	-0.9999999999999997	-0.9569312781081141	-0.9569312781081141	-0.9569312781081141	-0.8744691179161412	-0.9175378398080271	-0.9175378398080271	-0.9175378398080271	-0.9175378398080271	-0.9219974879987268	-0.9219974879987268
YDR450W	0.12553088208385912	0.12553088208385912	0.22239242133644777	0.22239242133644777	0.22239242133644777	0.22239242133644777	0.22239242133644777	0.22239242133644777	0.32192809488736207	0.4150374992788437	0.29956028185890793	0.29956028185890793	0.29956028185890793	0.29956028185890793	0.29956028185890793	0.29956028185890793	0.29956028185890793	0.29956028185890793	0.29956028185890793	0.19264507794239583	0.2801079191927352	0.2630344058337938	0.2630344058337938	0.3410369178350672	0.16992500144231237	0.08246216019197297	0.16992500144231237	0.24792751344358552	0.24792751344358552	0.16046467219324612	0.2344652536370227	0.2344652536370227	0.2344652536370227	0.2344652536370227	0.2344652536370227	0.07400058144377678	0.07400058144377678	0.14438990933517465	0.13750352374993502	0.13750352374993502	0.13750352374993502	0.13750352374993502	0.12029423371771174	0.0	-0.0565835283663676	-0.33441903907055903	-0.33441903907055903	-0.27301849440641596	-0.21412480535284734
YLR285W	-0.07800251200127321	-0.07800251200127321	-0.1604646721932461	-0.1604646721932461	-0.1604646721932461	-0.08246216019197282	-0.1604646721932461	-0.1604646721932461	-0.1604646721932461	-0.1604646721932461	-0.1604646721932461	-0.1604646721932461	-0.1604646721932461	-0.08246216019197282	-0.08246216019197282	-0.08246216019197282	-0.16992500144231226	-0.16992500144231226	-0.08746284125033943	-0.08746284125033943	-0.08746284125033943	-0.08746284125033943	0.0	0.0	0.0	-0.08746284125033943	-0.08746284125033943	-0.1805722456418211	-0.1805722456418211	-0.1805722456418211	-0.1805722456418211	-0.09310940439148148	0.09953567355091437	0.09953567355091437	0.0	0.3479233034203068	0.3479233034203068	0.3479233034203068	0.3479233034203068	0.37851162325372983	0.37851162325372983	0.26303440583379406	0.26303440583379406	0.26303440583379406	0.12553088208385912	0.12553088208385912	0.12553088208385912	0.12553088208385912	0.12553088208385912
YBR011C	-0.807354922057604	-0.807354922057604	-0.807354922057604	-0.7369655941662059	-0.7369655941662059	-0.7369655941662059	-0.6629650127224291	-0.6629650127224291	-0.5474877953024933	-0.5474877953024933	-0.5474877953024933	-0.5474877953024933	-0.5474877953024933	-0.5474877953024933	-0.5474877953024933	-0.4694852833012202	-0.4694852833012202	-0.4694852833012202	-0.4694852833012202	-0.28010791919273537	-0.28010791919273537	-0.2995602818589079	-0.2995602818589079	-0.2995602818589079	-0.2995602818589079	-0.2995602818589079	-0.2995602818589079	-0.1926450779423959	-0.09953567355091424	-0.09953567355091424	-0.20645087746742632	-0.20645087746742632	0.10691520391651219	0.10691520391651219	0.10691520391651219	0.10691520391651219	0.0	0.09953567355091437	0.09953567355091437	0.20645087746742624	0.29956028185890793	0.29956028185890793	0.29956028185890793	0.29956028185890793	0.29956028185890793	0.29956028185890793	0.29956028185890793	0.29956028185890793	0.29956028185890793
YDL010W	-1.3870231231092471	-1.502500340529183	-1.502500340529183	-1.502500340529183	-1.502500340529183	-1.4150374992788437	-1.4150374992788437	-1.3692338096657188	-1.3692338096657188	-1.3692338096657188	-1.3692338096657188	-1.4150374992788437	-1.4150374992788437	-1.4150374992788437	-1.3219280948873622	-1.3219280948873622	-1.2223924213364479	-1.2730184944064158	-1.2730184944064158	-1.3219280948873622	-1.3219280948873622	-1.3219280948873622	-1.2730184944064158	-1.2730184944064158	-1.2730184944064158	-1.2223924213364479	-1.2223924213364479	-1.2223924213364479	-1.2223924213364479	-1.0588936890535683	-1.0588936890535683	-1.0588936890535683	-1.1154772174199359	-1.1699250014423122	-1.1699250014423122	-1.1699250014423122	-1.1699250014423122	-1.1699250014423122	-1.1699250014423122	-1.1699250014423122	-1.1699250014423122	-1.2223924213364479	-1.1154772174199359	-1.1154772174199359	-1.0588936890535683	-1.0588936890535683	-0.8845227825800638	-0.8845227825800638	-0.8231222379159209
YPR165W	-2.321928094887362	-2.321928094887362	-2.321928094887362	-2.321928094887362	-2.321928094887362	-2.321928094887362	-2.3785116232537296	-2.4059923596758366	-2.4059923596758366	-2.432959407276106	-2.4594316186372973	-2.4594316186372973	-2.4594316186372973	-2.4059923596758366	-2.432959407276106	-2.432959407276106	-2.432959407276106	-2.432959407276106	-2.432959407276106	-2.432959407276106	-2.432959407276106	-2.432959407276106	-2.3785116232537296	-2.350497247084133	-2.432959407276106	-2.584962500721156	-2.5579954531208866	-2.5305147166987796	-2.473931188332412	-2.473931188332412	-2.4447848426728953	-2.384663850235325	-2.415037499278844	-2.643856189774725	-2.643856189774725	-2.643856189774725	-2.384663850235325	-2.3536369546147005	-2.3536369546147005	-2.415037499278844	-2.415037499278844	-2.384663850235325	-2.2895066171949847	-2.3536369546147005	-2.415037499278844	-2.263034405833794	-2.263034405833794	-2.321928094887362	-2.321928094887362
YOL002C	-2.662965012722429	-2.662965012722429	-2.662965012722429	-2.662965012722429	-2.662965012722429	-2.662965012722429	-2.662965012722429	-2.510961919277379	-2.3985493764902746	-2.3985493764902746	-2.3985493764902746	-2.373458395527444	-2.373458395527444	-2.373458395527444	-2.373458395527444	-2.373458395527444	-2.373458395527444	-2.347923303420307	-2.196397212803503	-2.1069152039165115	-2.169925001442312	-2.1154772174199357	-2.1154772174199357	-2.1154772174199357	-2.087462841250339	-2.029747343394052	-1.9999999999999998	-2.1255308820838588	-2.1255308820838588	-2.1255308820838588	-2.1255308820838588	-2.1255308820838588	-2.09515723304034	-2.09515723304034	-2.09515723304034	-1.9385994553358565	-1.9999999999999998	-1.9999999999999998	-1.9999999999999998	-1.9999999999999998	-1.9999999999999998	-2.1255308820838588	-2.1255308820838588	-2.1255308820838588	-2.1255308820838588	-2.1255308820838588	-2.0641303374197153	-1.7914133781885824	-1.7914133781885824
YGL085W	-1.142957953842043	-1.142957953842043	-1.176877762084079	-1.176877762084079	-1.2801079191927351	-1.212993723334198	-1.212993723334198	-1.1552782254779106	-1.162271428898877	-1.162271428898877	-1.162271428898877	-1.162271428898877	-1.0671141958585368	-0.9652345818393233	-1.0356239097307212	-1.1043366598147357	-1.1043366598147357	-1.0703893278913976	-1.0703893278913976	-1.0339473319233377	-0.9999999999999997	-0.9652345818393233	-0.9652345818393233	-0.9634741239748859	-1.0	-1.0	-1.0	-1.0	-1.0703893278913976	-1.1443899093351744	-1.0703893278913976	-1.1043366598147357	-1.0703893278913976	-1.0703893278913976	-1.0703893278913976	-1.0703893278913976	-1.0703893278913976	-1.109624491174498	-1.1876270031757712	-1.1979393776119087	-1.270089163367744	-1.3388019134517584	-1.270089163367744	-1.2223924213364477	-1.1876270031757712	-1.15200309344505	-1.15200309344505	-1.15200309344505	-1.15200309344505
YIL124W	-1.2115041051937117	-1.2895066171949847	-1.3219280948873622	-1.3219280948873622	-1.3536369546147005	-1.436099114806673	-1.436099114806673	-1.436099114806673	-1.4671260104272976	-1.4671260104272976	-1.4974996594708165	-1.4974996594708165	-1.4974996594708165	-1.415037499278844	-1.415037499278844	-1.3846638502353248	-1.3066613382340515	-1.3667823306716227	-1.3667823306716227	-1.2927817492278457	-1.2927817492278457	-1.2326607567902748	-1.2326607567902748	-1.263034405833794	-1.263034405833794	-1.2326607567902748	-1.263034405833794	-1.2927817492278457	-1.350497247084133	-1.350497247084133	-1.2801079191927351	-1.2801079191927351	-1.2801079191927351	-1.2801079191927351	-1.335603031784439	-1.3785116232537296	-1.3081222953623317	-1.335603031784439	-1.335603031784439	-1.335603031784439	-1.3081222953623317	-1.335603031784439	-1.2801079191927351	-1.3081222953623317	-1.335603031784439	-1.2801079191927351	-1.2801079191927351	-1.2801079191927351	-1.2801079191927351
YLR046C	-1.2223924213364477	-1.2895066171949847	-1.2895066171949847	-1.2895066171949847	-1.3219280948873622	-1.3219280948873622	-1.4671260104272976	-1.436099114806673	-1.436099114806673	-1.3219280948873622	-1.3219280948873622	-1.3536369546147005	-1.3536369546147005	-1.3536369546147005	-1.3219280948873622	-1.3536369546147005	-1.3536369546147005	-1.3536369546147005	-1.3219280948873622	-1.3219280948873622	-1.3536369546147005	-1.3846638502353248	-1.3846638502353248	-1.3846638502353248	-1.3846638502353248	-1.3846638502353248	-1.3846638502353248	-1.3536369546147005	-1.3536369546147005	-1.3536369546147005	-1.3536369546147005	-1.3536369546147005	-1.3536369546147005	-1.3536369546147005	-1.3536369546147005	-1.415037499278844	-1.415037499278844	-1.4447848426728955	-1.4447848426728955	-1.3370349872775706	-1.415037499278844	-1.4974996594708165	-1.4974996594708165	-1.4974996594708165	-1.4671260104272976	-1.4671260104272976	-1.436099114806673	-1.3536369546147005	-1.3536369546147005
YNL155W	-1.8744691179161406	-1.8744691179161406	-1.8744691179161406	-1.9068905956085183	-1.8744691179161406	-1.8744691179161406	-1.8744691179161406	-1.8744691179161406	-1.8413022539809414	-1.6918777046376678	-1.6571122864769912	-1.6571122864769912	-1.7369655941662059	-1.5090136474878575	-1.5090136474878575	-1.5090136474878575	-1.5090136474878575	-1.5090136474878575	-1.5474877953024933	-1.5090136474878575	-1.5090136474878575	-1.5090136474878575	-1.4288432988038742	-1.4288432988038742	-1.3870231231092471	-1.3870231231092471	-1.3439544012173614	-1.3439544012173614	-1.3439544012173614	-1.3439544012173614	-1.3439544012173614	-1.2995602818589078	-1.2995602818589078	-1.2995602818589078	-1.2995602818589078	-1.253756592245783	-1.253756592245783	-1.253756592245783	-1.15754127698648	-1.15754127698648	-1.15754127698648	-1.15754127698648	-1.0544477840223765	-1.0544477840223765	-0.9434164716336325	-0.9434164716336325	-1.0	-1.0	-1.0
YHR199C	-2.62148837674627	-2.584962500721156	-2.566346822553809	-2.566346822553809	-2.566346822553809	-2.566346822553809	-2.584962500721156	-2.584962500721156	-2.566346822553809	-2.459431618637297	-2.5324950808270206	-2.432959407276106	-2.432959407276106	-2.468148835738406	-2.468148835738406	-2.519374159093579	-2.426264754702098	-2.426264754702098	-2.459431618637297	-2.420331798948357	-2.420331798948357	-2.420331798948357	-2.388270589716058	-2.388270589716058	-2.4043902550793352	-2.3719687773869573	-2.3058084295240855	-2.3058084295240855	-2.2895066171949847	-2.2115041051937117	-2.2563397532597853	-2.2563397532597853	-2.2563397532597853	-2.1783372412585122	-2.1443899093351746	-2.1783372412585122	-2.1783372412585122	-2.1783372412585122	-2.2394659346953896	-2.2563397532597853	-2.222392421336448	-2.2563397532597853	-2.321928094887362	-2.3388019134517584	-2.2563397532597853	-2.2895066171949847	-2.3058084295240855	-2.3058084295240855	-2.321928094887362
YNL305C	0.10691520391651219	0.10691520391651219	0.10691520391651219	0.0	0.0	0.0	0.0	0.0	0.0	0.0	0.0	0.0	0.0	0.0	0.0	0.0	0.0	0.0	0.0	0.0	0.0	0.0	-0.10691520391651207	-0.22239242133644782	-0.22239242133644782	-0.3479233034203069	-0.3479233034203069	-0.3479233034203069	-0.44745897697122117	-0.5405683813627027	-0.5405683813627027	-0.5405683813627027	-0.5405683813627027	-0.5405683813627027	-0.5405683813627027	-0.41503749927884365	-0.22239242133644782	-0.10691520391651207	-0.10691520391651207	-0.10691520391651207	-0.10691520391651207	-0.22239242133644782	-0.22239242133644782	-0.22239242133644782	-0.22239242133644782	-0.22239242133644782	-0.22239242133644782	-0.32192809488736207	-0.32192809488736207
YHR062C	-1.3439544012173612	-1.3439544012173612	-1.2995602818589076	-1.3561438102252752	-1.3561438102252752	-1.3923174227787602	-1.3923174227787602	-1.3923174227787602	-1.3923174227787602	-1.3923174227787602	-1.430634354329862	-1.430634354329862	-1.430634354329862	-1.4947646917495776	-1.4947646917495776	-1.4713057189255887	-1.3985493764902748	-1.3985493764902748	-1.3985493764902748	-1.334419039070559	-1.334419039070559	-1.273018494406416	-1.273018494406416	-1.2479275134435854	-1.2223924213364479	-1.1963972128035034	-1.2577977574676467	-1.2577977574676467	-1.2313255461064552	-1.2043584985061861	-1.2684888359259017	-1.2410080995037944	-1.2410080995037944	-1.176877762084079	-1.1202942337177115	-1.0911478880581948	-1.0911478880581948	-1.0911478880581948	-1.031026895620624	-1.0951572330403399	-1.031026895620624	-1.031026895620624	-1.0911478880581948	-1.0911478880581948	-1.0951572330403399	-1.0951572330403399	-1.0951572330403399	-1.0951572330403399	-1.1255308820838588
YGR034W	-0.5849625007211561	-0.5849625007211561	-0.6520766965796931	-0.6520766965796931	-0.6166713604484946	-0.6166713604484946	-0.6166713604484946	-0.523561956057013	-0.523561956057013	-0.523561956057013	-0.523561956057013	-0.523561956057013	-0.6438561897747246	-0.47393118833241243	-0.5305147166987798	-0.5305147166987798	-0.6374299206152918	-0.6374299206152918	-0.6880559936852597	-0.5360529002402097	-0.5360529002402097	-0.6100534816839864	-0.6100534816839864	-0.6100534816839864	-0.6589630821649328	-0.5849625007211563	-0.632268215499513	-0.632268215499513	-0.632268215499513	-0.632268215499513	-0.7224660244710913	-0.765534746362977	-0.7369655941662062	-0.84799690655495	-0.9259994185562233	-0.777607578663552	-0.777607578663552	-0.8171359428501895	-0.9259994185562233	-0.9634741239748859	-0.9296106721086019	-0.898120385980786	-0.9328858041414626	-0.868755466721747	-0.868755466721747	-0.9999999999999997	-0.9358696625802841	-0.9358696625802841	-0.8744691179161409
YKR046C	-2.914270125974116	-2.899473124046035	-2.884522782580064	-2.899473124046035	-2.899473124046035	-2.884522782580064	-2.969626350956481	-2.969626350956481	-2.969626350956481	-2.969626350956481	-2.969626350956481	-2.9848931076097913	-2.9848931076097913	-2.969626350956481	-2.854149133536545	-2.7625006862733437	-2.7162070339994084	-2.7162070339994084	-2.747233929620033	-2.747233929620033	-2.747233929620033	-2.731803889050427	-2.6166713604484944	-2.6166713604484944	-2.5235619560570126	-2.5077946401986964	-2.584962500721156	-2.5688428353578794	-2.5688428353578794	-2.5688428353578794	-2.5525410230287786	-2.5360529002402097	-2.442943495848728	-2.442943495848728	-2.3923174227787602	-2.3923174227787602	-2.3750394313469245	-2.4854268271702415	-2.4854268271702415	-2.4854268271702415	-2.432959407276106	-2.450661409009565	-2.450661409009565	-2.450661409009565	-2.432959407276106	-2.3037807481771027	-2.3037807481771027	-2.2854022188622483	-2.2854022188622483
YMR178W	-1.2563397532597855	-1.2563397532597855	-1.4262647547020977	-1.39231742277876	-1.39231742277876	-1.2854022188622483	-1.2854022188622483	-1.1979393776119087	-1.1979393776119087	-1.1979393776119087	-1.1979393776119087	-1.1604646721932461	-1.1979393776119087	-1.2344652536370229	-1.1979393776119087	-1.1979393776119087	-1.3410369178350672	-1.3410369178350672	-1.3025627700204314	-1.3025627700204314	-1.4020984435713457	-1.3625700793847082	-1.3625700793847082	-1.4405725913859813	-1.4405725913859813	-1.4405725913859813	-1.4405725913859813	-1.4405725913859813	-1.4405725913859813	-1.514573172829758	-1.514573172829758	-1.514573172829758	-1.514573172829758	-1.514573172829758	-1.514573172829758	-1.514573172829758	-1.514573172829758	-1.478047296804644	-1.478047296804644	-1.514573172829758	-1.6214883767462702	-1.5474877953024933	-1.5474877953024933	-1.4405725913859813	-1.4405725913859813	-1.4405725913859813	-1.4405725913859813	-1.3625700793847082	-1.3625700793847082
YKL128C	-1.3692338096657188	-1.3457748368417302	-1.2141248053528473	-1.15754127698648	-1.189033824390017	-1.2387868595871163	-1.297680548640685	-1.2387868595871163	-1.297680548640685	-1.297680548640685	-1.297680548640685	-1.273018494406416	-1.273018494406416	-1.273018494406416	-1.273018494406416	-1.273018494406416	-1.2479275134435854	-1.2479275134435854	-1.2479275134435854	-1.2223924213364479	-1.1963972128035034	-1.2577977574676467	-1.3219280948873622	-1.3219280948873622	-1.373458395527444	-1.3479233034203066	-1.283792966000591	-1.3093280581077285	-1.3093280581077285	-1.283792966000591	-1.2577977574676467	-1.2577977574676467	-1.3093280581077285	-1.3093280581077285	-1.373458395527444	-1.3479233034203066	-1.283792966000591	-1.3479233034203066	-1.4854268271702418	-1.4854268271702418	-1.4854268271702418	-1.4594316186372973	-1.4594316186372973	-1.3890422907458992	-1.533432200081074	-1.533432200081074	-1.533432200081074	-1.533432200081074	-1.533432200081074
YLL023C	-1.2995602818589076	-1.2995602818589076	-1.3561438102252752	-1.3103401206121505	-1.3103401206121505	-1.3334237337251917	-1.3103401206121505	-1.3103401206121505	-1.2868811477881614	-1.230297619421794	-1.230297619421794	-1.2064508774674263	-1.15754127698648	-1.15754127698648	-1.2064508774674263	-1.182203331220749	-1.182203331220749	-1.1634987322828794	-1.1634987322828794	-1.1634987322828794	-1.2223924213364479	-1.2223924213364479	-1.2223924213364479	-1.2223924213364479	-1.2223924213364479	-1.283792966000591	-1.3093280581077285	-1.3093280581077285	-1.373458395527444	-1.3985493764902748	-1.3985493764902748	-1.4232114307245438	-1.3985493764902748	-1.2577977574676467	-1.2577977574676467	-1.283792966000591	-1.3219280948873622	-1.3219280948873622	-1.3219280948873622	-1.3219280948873622	-1.4150374992788437	-1.4150374992788437	-1.4150374992788437	-1.3890422907458992	-1.4150374992788437	-1.3479233034203066	-1.295455883526171	-1.3219280948873622	-1.295455883526171
YKL023W	-1.1844245711374273	-1.0588936890535683	-1.0588936890535683	-1.1255308820838588	-1.1255308820838588	-1.1255308820838588	-1.1255308820838588	-1.1844245711374273	-1.0641303374197157	-1.0641303374197157	-1.2895066171949852	-1.4594316186372975	-1.4594316186372975	-1.4594316186372975	-1.7162070339994089	-1.7162070339994089	-1.523561956057013	-1.523561956057013	-1.7162070339994089	-1.6520766965796934	-1.5849625007211563	-1.5849625007211563	-1.5849625007211563	-1.5849625007211563	-1.5849625007211563	-1.5849625007211563	-1.5849625007211563	-1.5849625007211563	-1.5145731728297585	-1.5849625007211563	-1.5145731728297585	-1.5849625007211563	-1.5849625007211563	-1.5849625007211563	-1.5849625007211563	-1.5849625007211563	-1.8073549220576042	-1.8073549220576042	-1.8073549220576042	-1.938599455335857	-1.938599455335857	-1.938599455335857	-1.938599455335857	-1.7162070339994089	-1.6520766965796934	-1.5849625007211563	-1.5849625007211563	-1.5849625007211563	-1.5849625007211563
YJL068C	-2.2051144299046124	-2.187627003175771	-2.2051144299046124	-2.2051144299046124	-2.2051144299046124	-2.2051144299046124	-2.169925001442312	-2.169925001442312	-2.187627003175771	-2.2051144299046124	-2.2051144299046124	-2.2344652536370226	-2.2344652536370226	-2.3037807481771027	-2.3037807481771027	-2.3575520046180833	-2.3968901525685844	-2.4964258261194985	-2.4964258261194985	-2.4964258261194985	-2.4964258261194985	-2.4964258261194985	-2.584962500721156	-2.584962500721156	-2.584962500721156	-2.6033410300360105	-2.6033410300360105	-2.662965012722429	-2.624490864907793	-2.7500217469916524	-2.73039294024272	-2.867896463992655	-2.84799690655495	-2.84799690655495	-2.8278190246173196	-2.669851398307669	-2.6903155008673845	-2.807354922057604	-2.669851398307669	-2.669851398307669	-2.669851398307669	-2.669851398307669	-2.669851398307669	-2.669851398307669	-2.807354922057604	-2.807354922057604	-2.669851398307669	-2.669851398307669	-2.669851398307669
YDR043C	-0.4150374992788438	-0.3219280948873623	-0.3219280948873623	-0.3219280948873623	-0.3219280948873623	-0.3219280948873623	-0.39231742277876036	-0.39231742277876036	-0.4854268271702417	-0.4854268271702417	-0.4854268271702417	-0.4854268271702417	-0.39231742277876036	-0.39231742277876036	-0.39231742277876036	-0.4854268271702417	-0.4854268271702417	-0.4854268271702417	-0.4854268271702417	-0.4854268271702417	-0.4854268271702417	-0.23446525363702278	-0.23446525363702278	-0.1604646721932461	-0.1604646721932461	-0.1604646721932461	-0.1604646721932461	-0.08246216019197282	-0.08246216019197282	-0.08246216019197282	0.0	0.0	0.0	0.0	-0.08246216019197282	-0.1604646721932461	-0.1604646721932461	-0.1604646721932461	-0.1604646721932461	-0.1604646721932461	-0.1604646721932461	-0.3048545815284209	-0.3048545815284209	-0.3048545815284209	-0.3048545815284209	-0.3048545815284209	-0.3048545815284209	-0.3719687773869579	-0.3536369546147007
YDR275W	-0.7369655941662062	-0.7673392432097252	-0.7983661388303496	-0.8339900485610707	-0.8339900485610707	-0.8656989082884089	-0.8656989082884089	-0.8656989082884089	-0.8300749985576876	-0.8300749985576876	-0.8300749985576876	-0.8300749985576876	-0.8119276518474281	-0.7935491225325735	-0.8300749985576876	-0.8300749985576876	-0.8656989082884089	-0.8831863350172499	-0.8831863350172499	-0.9156078127096274	-0.9312872499159857	-0.9135852481825267	-0.9135852481825267	-0.9312872499159857	-0.9312872499159857	-0.9312872499159857	-0.8981203859807864	-0.8981203859807864	-0.8981203859807864	-0.8624964762500653	-0.84799690655495	-0.8804183842473275	-0.8624964762500653	-0.8259706002249512	-0.8624964762500653	-0.877515993475005	-0.877515993475005	-0.877515993475005	-0.877515993475005	-0.8591374641601504	-0.8591374641601504	-0.8930847960834881	-0.8930847960834881	-0.9278502142441646	-0.9114633253983427	-0.9114633253983427	-0.9643760902692787	-0.8744691179161412	-0.8073549220576042
YBR191W	-0.2995602818589079	-0.2995602818589079	-0.4694852833012202	-0.5849625007211561	-0.5849625007211561	-0.5849625007211561	-0.5849625007211561	-0.4694852833012202	-0.4694852833012202	-0.5474877953024933	-0.5474877953024933	-0.5474877953024933	-0.5474877953024933	-0.5474877953024933	-0.5474877953024933	-0.44057259138598126	-0.4150374992788438	-0.4150374992788438	-0.44057259138598126	-0.44057259138598126	-0.44057259138598126	-0.44057259138598126	-0.44057259138598126	-0.5474877953024933	-0.5474877953024933	-0.5474877953024933	-0.5474877953024933	-0.4694852833012202	-0.5849625007211561	-0.5849625007211561	-0.5849625007211561	-0.5849625007211561	-0.5474877953024933	-0.5474877953024933	-0.6629650127224291	-0.6629650127224291	-0.807354922057604	-0.6918777046376681	-0.7589919004962052	-0.6520766965796931	-0.6520766965796931	-0.6520766965796931	-0.6520766965796931	-0.7162070339994087	-0.7162070339994087	-0.7162070339994087	-0.7162070339994087	-0.7162070339994087	-0.7162070339994087
YBR101C	-2.2410080995037944	-2.184424571137427	-2.1255308820838588	-2.1552782254779106	-2.1255308820838588	-2.1255308820838588	-2.1255308820838588	-2.09515723304034	-2.0641303374197153	-2.0641303374197153	-1.8413022539809414	-1.5849625007211556	-1.5501970825604792	-1.514573172829758	-1.514573172829758	-1.6189098326444937	-1.6189098326444937	-1.5193741590935792	-1.5193741590935792	-1.5525410230287786	-1.5525410230287786	-1.5525410230287786	-1.652076696579693	-1.652076696579693	-1.5849625007211556	-1.5849625007211556	-1.5849625007211556	-1.652076696579693	-1.652076696579693	-1.652076696579693	-1.6189098326444937	-1.6189098326444937	-1.5501970825604792	-1.415037499278844	-1.450661409009565	-1.450661409009565	-1.415037499278844	-1.415037499278844	-1.415037499278844	-1.3219280948873622	-1.3219280948873622	-1.3219280948873622	-1.3219280948873622	-1.3219280948873622	-1.514573172829758	-1.514573172829758	-1.5849625007211556	-1.5849625007211556	-1.4854268271702415
YOR079C	-0.5618788876081148	-0.4947646917495779	-0.44745897697122117	-0.44745897697122117	-0.3985493764902747	-0.3479233034203069	-0.3479233034203069	-0.3479233034203069	-0.44745897697122117	-0.44745897697122117	-0.44745897697122117	-0.44745897697122117	-0.2954558835261712	-0.2954558835261712	-0.2954558835261712	-0.2954558835261712	-0.2954558835261712	-0.2954558835261712	-0.2954558835261712	-0.2954558835261712	-0.2954558835261712	-0.36257007938470825	-0.36257007938470825	-0.36257007938470825	-0.36257007938470825	-0.3081222953623319	-0.36257007938470825	-0.36257007938470825	-0.36257007938470825	-0.36257007938470825	-0.36257007938470825	-0.36257007938470825	-0.36257007938470825	-0.36257007938470825	-0.2515387669959643	-0.2515387669959643	-0.3219280948873623	-0.3219280948873623	-0.2630344058337938	-0.2630344058337938	-0.2630344058337938	-0.20163386116965074	-0.20163386116965074	-0.20163386116965074	-0.20163386116965074	-0.20163386116965074	-0.20163386116965074	-0.20163386116965074	-0.20163386116965074
YDL083C	-0.5474877953024933	-0.5474877953024933	-0.6918777046376681	-0.6918777046376681	-0.6918777046376681	-0.6918777046376681	-0.6918777046376681	-0.7589919004962052	-0.7589919004962052	-0.8231222379159209	-0.8231222379159209	-0.8845227825800638	-0.8845227825800638	-0.9434164716336325	-0.9434164716336325	-1.0	-0.8930847960834878	-0.8930847960834878	-0.8930847960834878	-0.8930847960834878	-0.8930847960834878	-0.8845227825800638	-0.8231222379159209	-0.8845227825800638	-1.0544477840223765	-1.2064508774674263	-1.3219280948873622	-1.2064508774674263	-1.2064508774674263	-1.2064508774674263	-1.2064508774674263	-1.2064508774674263	-1.2995602818589078	-1.1926450779423958	-1.2370391973008492	-1.0995356735509143	-1.0931094043914815	-1.0931094043914815	-1.137503523749935	-1.137503523749935	-1.1805722456418208	-1.2801079191927351	-1.137503523749935	-1.1805722456418208	-1.222392421336448	-1.1292830169449664	-1.1699250014423122	-1.1699250014423122	-1.1699250014423122
YNL055C	-1.4405725913859813	-1.4405725913859813	-1.4405725913859813	-1.3025627700204314	-1.3025627700204314	-1.3025627700204314	-1.2479275134435857	-1.2479275134435857	-1.2854022188622483	-1.2479275134435857	-1.2479275134435857	-1.263034405833794	-1.3410369178350672	-1.3410369178350672	-1.3410369178350672	-1.415037499278844	-1.5501970825604792	-1.5501970825604792	-1.514573172829758	-1.514573172829758	-1.514573172829758	-1.514573172829758	-1.514573172829758	-1.5501970825604792	-1.5501970825604792	-1.5849625007211556	-1.5849625007211556	-1.5849625007211556	-1.5849625007211556	-1.5849625007211556	-1.5849625007211556	-1.6189098326444937	-1.6189098326444937	-1.6189098326444937	-1.6918777046376678	-1.6918777046376678	-1.6918777046376678	-1.6918777046376678	-1.6918777046376678	-1.6571122864769912	-1.6571122864769912	-1.6214883767462702	-1.6214883767462702	-1.6214883767462702	-1.584962500721156	-1.584962500721156	-1.584962500721156	-1.5474877953024933	-1.5474877953024933
YGL136C	-1.0995356735509143	-1.0995356735509143	-1.0506260730699677	-1.0506260730699677	-1.0	-1.0	-1.0	-1.0	-1.0506260730699677	-1.0	-1.0	-1.0	-1.0473057147783569	-1.146841388329271	-1.146841388329271	-1.1926450779423958	-0.9510903995190535	-0.8579809951275721	-0.8579809951275721	-0.8579809951275721	-0.8579809951275721	-0.8579809951275721	-0.8579809951275721	-0.8579809951275721	-0.8579809951275721	-0.8579809951275721	-0.7705181538772325	-0.8194277543581788	-0.8667334691365356	-0.7842713089445628	-0.7842713089445628	-0.7062687969432897	-0.7062687969432897	-0.7062687969432897	-0.7062687969432897	-0.7842713089445628	-0.7842713089445628	-0.7842713089445628	-0.7842713089445628	-0.7842713089445628	-0.7842713089445628	-0.7842713089445628	-0.7842713089445628	-0.7842713089445628	-0.8667334691365356	-0.9125371587496606	-0.9125371587496606	-0.9125371587496606	-0.9569312781081141
YDR262W	-0.0703893278913977	-0.10691520391651173	-0.07214978575583525	-0.17833724125851225	-0.10962449117449795	-0.07214978575583525	-0.07214978575583525	-0.035623909730721215	0.0	-0.03652587602511404	-0.03652587602511404	0.0	0.03652587602511419	0.03747470541866265	0.07594885323329842	0.11547721741993588	0.15611920191728196	0.11864449649861922	0.20353339408513216	0.08488889758651295	0.08488889758651295	0.08488889758651295	0.08488889758651295	0.12928301694496647	0.0874628412503394	0.08488889758651295	0.12553088208385882	0.16992500144231237	0.16992500144231237	0.08488889758651295	0.12553088208385882	0.08246216019197297	0.04182017569462722	0.04182017569462722	0.04182017569462722	0.04182017569462722	0.0	-0.04182017569462706	-0.04182017569462706	-0.08488889758651288	-0.12928301694496633	-0.12928301694496633	-0.12928301694496633	-0.2479275134435856	-0.2479275134435856	-0.35755200461808345	-0.35755200461808345	-0.35755200461808345	-0.2775339755289088
YJL210W	-1.0000000000000002	-1.0000000000000002	-0.9068905956085185	-1.0000000000000002	-0.8073549220576044	-0.8073549220576044	-1.3219280948873626	-1.3219280948873626	-1.222392421336448	-1.222392421336448	-1.0000000000000002	-0.7776075786635522	-0.6520766965796934	-0.5145731728297583	-0.5145731728297583	-0.5145731728297583	-0.5145731728297583	-0.5145731728297583	-0.5145731728297583	-0.5145731728297583	-0.5145731728297583	-0.5145731728297583	-0.5145731728297583	-0.5145731728297583	-0.5145731728297583	-0.5145731728297583	-0.5145731728297583	-0.5145731728297583	-0.6520766965796934	-0.4594316186372975	-0.4594316186372975	-0.4594316186372975	-0.4594316186372975	-0.4594316186372975	-0.4594316186372975	-0.4594316186372975	-0.4594316186372975	-0.4594316186372975	-0.4594316186372975	-0.4594316186372975	-0.8744691179161412	-0.8744691179161412	-0.8744691179161412	-0.8744691179161412	-0.8744691179161412	-0.8744691179161412	-0.8744691179161412	-0.8744691179161412	-0.8744691179161412
YOL088C	-0.9541963103868752	-0.9541963103868752	-0.9541963103868752	-0.9541963103868752	-0.9541963103868752	-0.9541963103868752	-0.9541963103868752	-0.9541963103868752	-0.9541963103868752	-0.9541963103868752	-0.9541963103868752	-0.9541963103868752	-0.9541963103868752	-1.0874628412503393	-1.0874628412503393	-1.0874628412503393	-1.0874628412503393	-1.0874628412503393	-1.0874628412503393	-1.0874628412503393	-1.1805722456418208	-1.1805722456418208	-1.1805722456418208	-1.1805722456418208	-1.1805722456418208	-1.137503523749935	-1.137503523749935	-1.137503523749935	-1.1805722456418208	-1.222392421336448	-1.222392421336448	-1.263034405833794	-1.263034405833794	-1.3025627700204314	-1.3025627700204314	-1.3025627700204314	-1.3025627700204314	-1.2094533656289497	-1.2094533656289497	-1.2094533656289497	-1.2094533656289497	-1.2094533656289497	-1.1292830169449664	-1.1292830169449664	-1.1292830169449664	-1.1292830169449664	-1.1292830169449664	-1.1292830169449664	-1.222392421336448
YER074W	-0.1443899093351748	-0.21150410519371177	-0.3048545815284209	-0.3719687773869579	-0.3719687773869579	-0.3719687773869579	-0.3719687773869579	-0.3719687773869579	-0.3719687773869579	-0.3719687773869579	-0.3719687773869579	-0.28950661719498505	-0.28950661719498505	-0.3048545815284209	-0.3048545815284209	-0.3719687773869579	-0.3048545815284209	-0.3048545815284209	-0.3048545815284209	-0.3048545815284209	-0.3048545815284209	-0.3048545815284209	-0.3048545815284209	-0.3048545815284209	-0.3048545815284209	-0.3048545815284209	-0.3048545815284209	-0.39231742277876036	-0.39231742277876036	-0.39231742277876036	-0.39231742277876036	-0.3219280948873623	-0.39231742277876036	-0.39231742277876036	-0.39231742277876036	-0.45943161863729726	-0.45943161863729726	-0.45943161863729726	-0.39231742277876036	-0.39231742277876036	-0.39231742277876036	-0.523561956057013	-0.6438561897747246	-0.6438561897747246	-0.6438561897747246	-0.6438561897747246	-0.6438561897747246	-0.6438561897747246	-0.5563933485243852
YJR096W	-1.8073549220576042	-1.959358015502654	-1.959358015502654	-1.8744691179161412	-1.8744691179161412	-1.8744691179161412	-1.8744691179161412	-1.917537839808027	-1.917537839808027	-1.917537839808027	-2.0	-2.0	-2.0	-2.0	-2.0	-2.0	-2.0	-2.0395283641866375	-2.0395283641866375	-2.0395283641866375	-2.0395283641866375	-2.0395283641866375	-2.078002512001273	-2.078002512001273	-2.078002512001273	-2.078002512001273	-2.078002512001273	-2.078002512001273	-2.078002512001273	-2.078002512001273	-2.0395283641866375	-2.0395283641866375	-2.0	-2.0	-2.0	-1.959358015502654	-1.8744691179161412	-1.8744691179161412	-1.8744691179161412	-1.8744691179161412	-1.8744691179161412	-1.8744691179161412	-1.8744691179161412	-2.1292830169449664	-2.044394119358454	-2.044394119358454	-2.044394119358454	-2.044394119358454	-2.044394119358454
YNL075W	-2.1468413883292707	-2.169925001442312	-2.1468413883292707	-2.1468413883292707	-2.1468413883292707	-2.1468413883292707	-2.123382415505282	-2.099535673550914	-2.075288127304237	-2.099535673550914	-2.230297619421794	-2.123382415505282	-2.123382415505282	-2.169925001442312	-2.123382415505282	-2.123382415505282	-2.075288127304237	-2.075288127304237	-2.075288127304237	-2.075288127304237	-2.0506260730699677	-2.0506260730699677	-2.075288127304237	-2.230297619421794	-2.2976805486406846	-2.373458395527444	-2.295455883526171	-2.2684888359259014	-2.2684888359259014	-2.295455883526171	-2.5579954531208866	-2.5305147166987796	-2.5305147166987796	-2.5579954531208866	-2.5579954531208866	-2.5579954531208866	-2.502500340529183	-2.502500340529183	-2.502500340529183	-2.502500340529183	-2.4447848426728953	-2.384663850235325	-2.384663850235325	-2.3536369546147005	-2.384663850235325	-2.473931188332412	-2.473931188332412	-2.473931188332412	-2.473931188332412
YML107C	-2.3011695347205645	-2.3011695347205645	-2.2801079191927354	-2.21501289097085	-2.21501289097085	-2.21501289097085	-2.192645077942396	-2.169925001442312	-2.169925001442312	-2.276840205358824	-2.39231742277876	-2.39231742277876	-2.39231742277876	-2.39231742277876	-2.369233809665719	-2.369233809665719	-2.369233809665719	-2.3457748368417297	-2.3457748368417297	-2.2976805486406846	-2.4947646917495776	-2.4947646917495776	-2.471305718925589	-2.471305718925589	-2.6088092426755236	-2.6322682154995127	-2.6322682154995127	-2.6322682154995127	-2.6088092426755236	-2.6088092426755236	-2.6088092426755236	-2.6088092426755236	-2.584962500721156	-2.6088092426755236	-2.584962500721156	-2.584962500721156	-2.560714954474479	-2.560714954474479	-2.5360529002402097	-2.5360529002402097	-2.3985493764902746	-2.3985493764902746	-2.373458395527444	-2.373458395527444	-2.3985493764902746	-2.3985493764902746	-2.3985493764902746	-2.423211430724544	-2.423211430724544
YHL013C	-1.1844245711374273	-1.1844245711374273	-1.1844245711374273	-1.0588936890535683	-1.0588936890535683	-0.9385994553358568	-0.9385994553358568	-0.9999999999999997	-1.1255308820838588	-1.1255308820838588	-1.1255308820838588	-1.1844245711374273	-1.1844245711374273	-1.1844245711374273	-1.1844245711374273	-1.3219280948873622	-1.4739311883324124	-1.415037499278844	-1.415037499278844	-1.415037499278844	-1.415037499278844	-1.415037499278844	-1.263034405833794	-1.263034405833794	-1.415037499278844	-1.3536369546147007	-1.3536369546147007	-1.3536369546147007	-1.3536369546147007	-1.3536369546147007	-1.2016338611696507	-1.3536369546147007	-1.3536369546147007	-1.3536369546147007	-1.2895066171949852	-1.2895066171949852	-1.2895066171949852	-1.222392421336448	-1.222392421336448	-1.222392421336448	-1.2895066171949852	-1.222392421336448	-1.222392421336448	-1.222392421336448	-1.222392421336448	-1.222392421336448	-1.222392421336448	-1.15200309344505	-1.15200309344505
YGL232W	-2.070389327891398	-2.070389327891398	-2.0473057147783567	-2.0473057147783567	-2.070389327891398	-2.0473057147783567	-2.0238467419543675	-1.9757524537533224	-1.9510903995190534	-1.9510903995190534	-1.9510903995190534	-1.9004643264490857	-1.9510903995190534	-1.9004643264490857	-1.9004643264490857	-1.9475325801058643	-1.9205655325055948	-1.8365012677171204	-1.8365012677171204	-1.807354922057604	-1.7078192485066896	-1.7078192485066896	-1.7078192485066896	-1.7078192485066896	-1.6780719051126376	-1.6780719051126376	-1.5235619560570126	-1.436099114806673	-1.436099114806673	-1.436099114806673	-1.436099114806673	-1.3536369546147005	-1.3536369546147005	-1.436099114806673	-1.436099114806673	-1.436099114806673	-1.4043902550793352	-1.5235619560570126	-1.5235619560570126	-1.5235619560570126	-1.4918530963296748	-1.4918530963296748	-1.4918530963296748	-1.4918530963296748	-1.4594316186372969	-1.4918530963296748	-1.4918530963296748	-1.4262647547020977	-1.5193741590935792
YEL019C	-1.9259994185562233	-2.078002512001273	-2.0395283641866375	-2.0395283641866375	-2.0395283641866375	-2.0395283641866375	-2.0395283641866375	-2.0395283641866375	-2.078002512001273	-2.078002512001273	-2.078002512001273	-2.078002512001273	-2.078002512001273	-2.0395283641866375	-2.0395283641866375	-2.20945336562895	-2.1699250014423126	-2.0874628412503395	-1.917537839808027	-1.917537839808027	-1.917537839808027	-1.917537839808027	-1.959358015502654	-1.959358015502654	-1.959358015502654	-2.0	-2.1699250014423126	-1.959358015502654	-1.959358015502654	-1.959358015502654	-1.917537839808027	-1.917537839808027	-1.917537839808027	-1.917537839808027	-1.8744691179161412	-1.8744691179161412	-1.6780719051126376	-1.6780719051126376	-1.6780719051126376	-1.5405683813627027	-1.4474589769712212	-1.4474589769712212	-1.4474589769712212	-1.4474589769712212	-1.3479233034203069	-1.3985493764902748	-1.3985493764902748	-1.3985493764902748	-1.3479233034203069
YML106W	-2.1255308820838588	-2.1255308820838588	-2.1255308820838588	-2.0324214776923775	-2.0324214776923775	-2.0324214776923775	-1.9668331360648006	-2.1043366598147357	-2.1043366598147357	-2.1043366598147357	-2.0703893278913976	-2.035623909730721	-2.035623909730721	-2.0	-2.0	-2.0	-2.035623909730721	-2.035623909730721	-2.0	-2.0	-2.0	-2.1043366598147357	-2.0	-2.0	-1.8624964762500649	-1.8624964762500649	-1.8624964762500649	-1.8259706002249507	-1.7884958948062881	-1.7884958948062881	-1.7500217469916524	-1.7500217469916524	-1.669851398307669	-1.669851398307669	-1.7500217469916524	-1.7500217469916524	-1.8875252707415877	-1.8875252707415877	-1.8875252707415877	-1.8073549220576042	-1.8073549220576042	-1.8875252707415877	-1.8875252707415877	-1.8875252707415877	-1.84799690655495	-1.9634741239748859	-2.115477217419936	-2.15200309344505	-2.15200309344505
YMR060C	-1.7078192485066896	-1.7078192485066896	-1.7078192485066896	-1.7078192485066896	-1.4918530963296748	-1.4918530963296748	-1.4918530963296748	-1.4262647547020977	-1.3575520046180833	-1.450661409009565	-1.514573172829758	-1.478047296804644	-1.584962500721156	-1.6214883767462702	-1.584962500721156	-1.584962500721156	-1.584962500721156	-1.584962500721156	-1.5090136474878575	-1.5090136474878575	-1.5090136474878575	-1.5090136474878575	-1.5090136474878575	-1.6244908649077936	-1.502500340529183	-1.54432051622381	-1.54432051622381	-1.4594316186372973	-1.4594316186372973	-1.5405683813627027	-1.5405683813627027	-1.5405683813627027	-1.5405683813627027	-1.4947646917495778	-1.3985493764902748	-1.3985493764902748	-1.2954558835261711	-1.4329594072761063	-1.4329594072761063	-1.5849625007211563	-1.5849625007211563	-1.4739311883324124	-1.4739311883324124	-1.415037499278844	-1.415037499278844	-1.415037499278844	-1.5849625007211563	-1.5849625007211563	-1.4594316186372975
YLR209C	-1.807354922057604	-1.7472339296200328	-1.7472339296200328	-1.7472339296200328	-1.7162070339994084	-1.7162070339994084	-1.777607578663552	-1.777607578663552	-1.7472339296200328	-1.7162070339994084	-1.7162070339994084	-1.7162070339994084	-1.7162070339994084	-1.7162070339994084	-1.7162070339994084	-1.7162070339994084	-1.6844981742720706	-1.6844981742720706	-1.6844981742720706	-1.6844981742720706	-1.7472339296200328	-1.7472339296200328	-1.7162070339994084	-1.7162070339994084	-1.7162070339994084	-1.7162070339994084	-1.6844981742720706	-1.9068905956085183	-1.9068905956085183	-1.9068905956085183	-1.9068905956085183	-1.9068905956085183	-1.8744691179161406	-1.8744691179161406	-1.9385994553358565	-1.8744691179161406	-1.8413022539809414	-1.8413022539809414	-1.8413022539809414	-1.8073549220576037	-1.8073549220576037	-1.8073549220576037	-1.8073549220576037	-1.8073549220576037	-1.772589503896927	-1.6214883767462702	-1.7369655941662059	-1.7369655941662059	-1.7369655941662059
YLR243W	-2.5647846187835257	-2.6903155008673845	-2.669851398307669	-2.649092838140872	-2.649092838140872	-2.649092838140872	-2.584962500721156	-2.584962500721156	-2.584962500721156	-2.584962500721156	-2.722466024471091	-2.700439718141092	-2.700439718141092	-2.655351828612554	-2.8073549220576037	-2.8073549220576037	-2.8073549220576037	-2.8073549220576037	-2.7842713089445628	-2.7608123361205736	-2.7608123361205736	-2.736965594166206	-2.9307373375628862	-2.9068905956085187	-2.9068905956085187	-2.8579809951275723	-2.8579809951275723	-2.8579809951275723	-2.8579809951275723	-2.8328900141647417	-2.807354922057604	-2.807354922057604	-2.7548875021634687	-2.7548875021634687	-2.700439718141092	-2.700439718141092	-2.643856189774725	-2.643856189774725	-2.643856189774725	-2.473931188332412	-2.473931188332412	-2.643856189774725	-2.584962500721156	-2.584962500721156	-2.554588851677637	-2.384663850235325	-2.3536369546147005	-2.4918530963296748	-2.4594316186372973
YOL093W	-1.959358015502654	-1.8073549220576042	-1.8073549220576042	-1.8073549220576042	-1.8073549220576042	-1.765534746362977	-1.765534746362977	-1.8744691179161412	-2.044394119358454	-2.044394119358454	-2.044394119358454	-2.044394119358454	-1.9541963103868754	-1.9541963103868754	-1.9541963103868754	-1.9541963103868754	-1.9541963103868754	-1.9541963103868754	-1.9541963103868754	-1.9541963103868754	-1.9541963103868754	-1.9541963103868754	-1.9541963103868754	-1.9541963103868754	-1.9541963103868754	-1.7842713089445628	-1.7842713089445628	-1.736965594166206	-1.736965594166206	-1.736965594166206	-1.736965594166206	-1.736965594166206	-1.7842713089445628	-1.9541963103868754	-1.9541963103868754	-1.9541963103868754	-1.9541963103868754	-1.9541963103868754	-1.9541963103868754	-1.9541963103868754	-1.9541963103868754	-1.9541963103868754	-2.146841388329271	-2.146841388329271	-2.146841388329271	-2.0995356735509145	-2.0995356735509145	-2.0995356735509145	-2.050626073069968
YPL002C	-1.7004397181410924	-1.7004397181410924	-1.7004397181410924	-1.7004397181410924	-1.7004397181410924	-1.893084796083488	-1.893084796083488	-1.9475325801058645	-1.893084796083488	-1.893084796083488	-1.893084796083488	-1.8365012677171206	-1.8365012677171206	-1.8365012677171206	-1.8365012677171206	-1.8365012677171206	-1.893084796083488	-1.893084796083488	-1.893084796083488	-1.893084796083488	-1.893084796083488	-1.893084796083488	-1.893084796083488	-1.893084796083488	-1.893084796083488	-1.8365012677171206	-1.8365012677171206	-1.8365012677171206	-1.8365012677171206	-1.8365012677171206	-1.8365012677171206	-1.8365012677171206	-1.8365012677171206	-1.8365012677171206	-1.8365012677171206	-1.8365012677171206	-1.8365012677171206	-2.0588936890535687	-2.0588936890535687	-2.0588936890535687	-2.115477217419936	-1.893084796083488	-1.893084796083488	-1.893084796083488	-1.893084796083488	-1.7004397181410924	-1.7004397181410924	-1.893084796083488	-1.893084796083488
YJR056C	0.6780719051126377	0.6780719051126377	0.6780719051126377	0.6780719051126377	0.6780719051126377	0.6780719051126377	0.6780719051126377	0.6780719051126377	0.4854268271702419	0.4854268271702419	0.4854268271702419	0.3479233034203068	0.3479233034203068	0.3479233034203068	0.3479233034203068	0.3479233034203068	0.3479233034203068	0.3479233034203068	0.24100809950379473	0.11547721741993588	0.11547721741993588	0.11547721741993588	0.11547721741993588	0.24100809950379473	0.24100809950379473	0.24100809950379473	0.24100809950379473	0.24100809950379473	0.24100809950379473	0.4854268271702419	0.4854268271702419	0.4854268271702419	0.4854268271702419	0.4854268271702419	0.4854268271702419	0.4854268271702419	0.4854268271702419	0.4854268271702419	0.4854268271702419	0.37851162325372983	0.37851162325372983	0.4854268271702419	0.4854268271702419	0.4854268271702419	0.4854268271702419	0.4854268271702419	0.4854268271702419	0.4854268271702419	0.37851162325372983
YGL019W	-1.6571122864769912	-1.6571122864769912	-1.6571122864769912	-1.6214883767462702	-1.584962500721156	-1.6214883767462702	-1.6214883767462702	-1.7369655941662059	-1.7369655941662059	-1.8624964762500649	-1.8624964762500649	-1.898120385980786	-1.898120385980786	-1.898120385980786	-1.898120385980786	-2.035623909730721	-2.0703893278913976	-2.0703893278913976	-2.0	-2.0	-2.0	-2.0	-2.0	-2.0	-2.3219280948873626	-2.3219280948873626	-2.3219280948873626	-2.357552004618084	-2.357552004618084	-2.357552004618084	-2.2854022188622483	-2.2854022188622483	-2.478047296804644	-2.5145731728297585	-2.5145731728297585	-2.5501970825604796	-2.5145731728297585	-2.5145731728297585	-2.5145731728297585	-2.5145731728297585	-2.5145731728297585	-2.5145731728297585	-2.478047296804644	-2.478047296804644	-2.440572591385982	-2.402098443571346	-2.402098443571346	-2.2801079191927354	-2.502500340529183
YLR283W	-1.334419039070559	-1.3093280581077285	-1.283792966000591	-1.3093280581077285	-1.3093280581077285	-1.334419039070559	-1.334419039070559	-1.4150374992788437	-1.4150374992788437	-1.4150374992788437	-1.3890422907458992	-1.3890422907458992	-1.335603031784439	-1.2684888359259017	-1.2684888359259017	-1.2684888359259017	-1.2684888359259017	-1.2684888359259017	-1.3219280948873622	-1.2684888359259017	-1.2684888359259017	-1.3479233034203066	-1.3479233034203066	-1.3479233034203066	-1.3479233034203066	-1.295455883526171	-1.295455883526171	-1.295455883526171	-1.295455883526171	-1.295455883526171	-1.295455883526171	-1.295455883526171	-1.2043584985061861	-1.2043584985061861	-1.3081222953623317	-1.3081222953623317	-1.3081222953623317	-1.3081222953623317	-1.2801079191927351	-1.350497247084133	-1.2927817492278457	-1.3667823306716227	-1.3667823306716227	-1.3370349872775706	-1.3370349872775706	-1.3370349872775706	-1.3370349872775706	-1.3536369546147005	-1.3846638502353248
YPR061C	-1.5501970825604792	-1.5501970825604792	-1.5501970825604792	-1.6571122864769912	-1.6571122864769912	-1.6571122864769912	-1.772589503896927	-1.7369655941662059	-1.7369655941662059	-1.7369655941662059	-1.7369655941662059	-1.6214883767462702	-1.6214883767462702	-1.7369655941662059	-1.7369655941662059	-1.772589503896927	-1.898120385980786	-1.9328858041414627	-1.898120385980786	-1.8624964762500649	-2.0	-2.0	-2.0	-2.078002512001273	-2.0395283641866375	-1.959358015502654	-1.7842713089445628	-1.7842713089445628	-1.7842713089445628	-1.7842713089445628	-1.7842713089445628	-1.7842713089445628	-1.7842713089445628	-1.7842713089445628	-1.7842713089445628	-1.7842713089445628	-1.8300749985576876	-1.736965594166206	-1.736965594166206	-1.736965594166206	-1.736965594166206	-1.6880559936852597	-1.6374299206152918	-1.5849625007211563	-1.5849625007211563	-1.5849625007211563	-1.5849625007211563	-1.5849625007211563	-1.5849625007211563
YGL224C	-1.4918530963296748	-1.4262647547020977	-1.4594316186372969	-1.5525410230287786	-1.6166713604484944	-1.7162070339994084	-1.5525410230287786	-1.5525410230287786	-1.5849625007211563	-1.5849625007211563	-1.6844981742720706	-1.7914133781885824	-1.7914133781885824	-1.7589919004962047	-1.7589919004962047	-1.7589919004962047	-1.7914133781885824	-1.7589919004962047	-1.7258250365610055	-1.7589919004962047	-1.7589919004962047	-1.7589919004962047	-1.7258250365610055	-1.7258250365610055	-1.7258250365610055	-1.9328858041414627	-1.9328858041414627	-1.9328858041414627	-1.9328858041414627	-1.9328858041414627	-1.9328858041414627	-1.898120385980786	-2.035623909730721	-2.035623909730721	-2.035623909730721	-2.035623909730721	-2.187627003175771	-2.187627003175771	-2.187627003175771	-2.187627003175771	-2.187627003175771	-2.2223924213364477	-2.2895066171949847	-2.2895066171949847	-2.2895066171949847	-2.2223924213364477	-2.2223924213364477	-2.187627003175771	-2.187627003175771
YML125C	-2.0	-2.0874628412503395	-2.1926450779423963	-2.1926450779423963	-2.1926450779423963	-2.2370391973008497	-2.4594316186372973	-2.502500340529183	-2.4594316186372973	-2.2801079191927354	-2.2801079191927354	-2.2801079191927354	-2.2801079191927354	-2.502500340529183	-2.2801079191927354	-2.2801079191927354	-2.2801079191927354	-2.2801079191927354	-2.2801079191927354	-2.0874628412503395	-2.0874628412503395	-2.0874628412503395	-1.917537839808027	-1.917537839808027	-1.917537839808027	-1.917537839808027	-1.917537839808027	-1.917537839808027	-1.959358015502654	-1.917537839808027	-1.917537839808027	-1.917537839808027	-1.917537839808027	-1.917537839808027	-1.8744691179161412	-1.8744691179161412	-1.5849625007211563	-1.5405683813627027	-1.5405683813627027	-1.5405683813627027	-1.6280312226130422	-1.5849625007211563	-1.5849625007211563	-1.5849625007211563	-1.5849625007211563	-1.6280312226130422	-1.6280312226130422	-1.6280312226130422	-1.6280312226130422
YGL128C	-1.7618402628052352	-1.8259706002249507	-1.7884958948062881	-1.7884958948062881	-1.7693870718585836	-1.7693870718585836	-1.8365012677171204	-1.8171359428501892	-1.8278190246173196	-1.7574296967259215	-1.7574296967259215	-1.777607578663552	-1.7104933828050148	-1.7500217469916521	-1.777607578663552	-1.6903155008673847	-1.6903155008673847	-1.7574296967259215	-1.7574296967259215	-1.736965594166206	-1.736965594166206	-1.736965594166206	-1.6737717676790118	-1.652076696579693	-1.584962500721156	-1.652076696579693	-1.652076696579693	-1.652076696579693	-1.722466024471091	-1.6300503902496941	-1.6300503902496941	-1.6300503902496941	-1.6300503902496941	-1.6300503902496941	-1.6300503902496941	-1.6300503902496941	-1.652076696579693	-1.584962500721156	-1.6076825772212395	-1.6322682154995127	-1.6088092426755238	-1.6088092426755238	-1.6088092426755238	-1.6088092426755238	-1.6088092426755238	-1.6088092426755238	-1.6553518286125541	-1.6553518286125541	-1.6088092426755238
YPR016C	-2.3457748368417297	-2.369233809665719	-2.3457748368417297	-2.369233809665719	-2.39231742277876	-2.39231742277876	-2.39231742277876	-2.369233809665719	-2.39231742277876	-2.369233809665719	-2.4474589769712214	-2.4474589769712214	-2.4474589769712214	-2.4474589769712214	-2.4474589769712214	-2.321928094887362	-2.321928094887362	-2.4474589769712214	-2.4474589769712214	-2.4474589769712214	-2.4474589769712214	-2.471305718925589	-2.4474589769712214	-2.423211430724544	-2.471305718925589	-2.4947646917495776	-2.471305718925589	-2.471305718925589	-2.4947646917495776	-2.369233809665719	-2.3457748368417297	-2.2976805486406846	-2.247927513443585	-2.2223924213364477	-2.2223924213364477	-2.196397212803503	-2.196397212803503	-2.196397212803503	-2.2223924213364477	-2.196397212803503	-2.196397212803503	-2.1429579538420427	-2.196397212803503	-2.196397212803503	-2.1154772174199357	-2.169925001442312	-2.169925001442312	-2.169925001442312	-2.196397212803503
YJR083C	-1.7004397181410917	-1.6244908649077936	-1.8259706002249507	-1.8259706002249507	-1.8259706002249507	-1.8259706002249507	-1.8624964762500649	-1.8624964762500649	-1.8624964762500649	-1.8259706002249507	-1.7004397181410917	-1.7004397181410917	-1.7004397181410917	-1.7004397181410917	-1.6244908649077936	-1.6244908649077936	-1.6244908649077936	-1.6244908649077936	-1.584962500721156	-1.584962500721156	-1.4694852833012202	-1.4694852833012202	-1.4694852833012202	-1.584962500721156	-1.584962500721156	-1.584962500721156	-1.584962500721156	-1.7104933828050148	-1.7104933828050148	-1.7104933828050148	-1.584962500721156	-1.584962500721156	-1.584962500721156	-1.584962500721156	-1.4694852833012202	-1.4694852833012202	-1.4694852833012202	-1.4694852833012202	-1.5090136474878575	-1.4288432988038742	-1.4288432988038742	-1.4288432988038742	-1.3870231231092471	-1.3870231231092471	-1.3870231231092471	-1.3870231231092471	-1.3439544012173614	-1.3439544012173614	-1.3439544012173614
YOR251C	-1.4594316186372973	-1.4150374992788437	-1.4150374992788437	-1.4150374992788437	-1.3692338096657188	-1.3692338096657188	-1.3692338096657188	-1.3692338096657188	-1.3692338096657188	-1.3692338096657188	-1.3692338096657188	-1.3692338096657188	-1.3692338096657188	-1.253756592245783	-1.253756592245783	-1.2064508774674263	-1.2064508774674263	-1.3219280948873622	-1.3219280948873622	-1.3219280948873622	-1.3219280948873622	-1.3219280948873622	-1.2730184944064158	-1.15754127698648	-1.15754127698648	-1.15754127698648	-1.2223924213364479	-1.2223924213364479	-1.2223924213364479	-1.2223924213364479	-1.2223924213364479	-1.2223924213364479	-1.2223924213364479	-1.3479233034203069	-1.3985493764902748	-1.3985493764902748	-1.3985493764902748	-1.3985493764902748	-1.3985493764902748	-1.2954558835261711	-1.1844245711374273	-1.1844245711374273	-1.1255308820838588	-1.1255308820838588	-1.1255308820838588	-1.1255308820838588	-1.0641303374197157	-1.0641303374197157	-1.0641303374197157
YFL005W	-2.5235619560570126	-2.5077946401986964	-2.5077946401986964	-2.5077946401986964	-2.5077946401986964	-2.5077946401986964	-2.4918530963296748	-2.4757334309663976	-2.4757334309663976	-2.4757334309663976	-2.5688428353578794	-2.5688428353578794	-2.668378508908794	-2.5688428353578794	-2.5525410230287786	-2.5688428353578794	-2.5360529002402097	-2.5525410230287786	-2.459431618637297	-2.442943495848728	-2.4093909361377017	-2.4093909361377017	-2.3048545815284207	-2.3750394313469245	-2.3750394313469245	-2.3750394313469245	-2.3750394313469245	-2.3398500028846247	-2.3398500028846247	-2.3037807481771027	-2.3037807481771027	-2.216317906926763	-2.1793236994445615	-2.1793236994445615	-2.1793236994445615	-2.1023617176296776	-2.1023617176296776	-2.0824621601919726	-2.0622842782543422	-2.0622842782543422	-2.0622842782543422	-2.041820175694627	-1.9385994553358565	-1.9385994553358565	-1.9385994553358565	-1.9385994553358565	-1.8961641890154597	-1.774440299584869	-1.6553518286125541
YGR084C	-0.798221282658644	-0.798221282658644	-0.793996539202585	-0.793996539202585	-0.8090295537498581	-0.8056783442502202	-0.8023193321603057	-0.7930997548164692	-0.7600492072792474	-0.757674490998315	-0.7450221490372644	-0.7486002946496093	-0.7299960393513645	-0.7323042167963433	-0.7463566446791124	-0.7369655941662062	-0.7405678308464017	-0.75018488319818	-0.7562339278709851	-0.7515016873240863	-0.7467135707177681	-0.7381928975502087	-0.7381928975502087	-0.7394402003319116	-0.7407079958520228	-0.7357266975328475	-0.7419318470595555	-0.7357105309805821	-0.7419967938280132	-0.7382250399388046	-0.7356939369301576	-0.7115429972862992	-0.6945869918956543	-0.6876156777835085	-0.6780719051126376	-0.6909531964093699	-0.6643202923344402	-0.6748335310460929	-0.6698513983076693	-0.6664439028597984	-0.679740725473256	-0.6805977797716655	-0.650253960972875	-0.6508504363776132	-0.6508504363776132	-0.6600968307819354	-0.6557838379108527	-0.6815524738475995	-0.6815524738475995
YGR062C	-2.5647846187835257	-2.5545888516776376	-2.5545888516776376	-2.5443205162238103	-2.523561956057013	-2.523561956057013	-2.523561956057013	-2.502500340529183	-2.4222330006830477	-2.4918530963296748	-2.4918530963296748	-2.4918530963296748	-2.4918530963296748	-2.5425272344007595	-2.5425272344007595	-2.6173839784135335	-2.6173839784135335	-2.584962500721156	-2.584962500721156	-2.584962500721156	-2.584962500721156	-2.573991382900153	-2.573991382900153	-2.509861045480437	-2.562936194391157	-2.562936194391157	-2.5517956367859567	-2.562936194391157	-2.5517956367859567	-2.562936194391157	-2.584962500721156	-2.606657571820475	-2.606657571820475	-2.584962500721156	-2.5963672639934057	-2.4537179674429037	-2.4537179674429037	-2.430634354329862	-2.3103401206121505	-2.380821783940931	-2.380821783940931	-2.3923174227787602	-2.40372218605101	-2.3923174227787602	-2.357552004618084	-2.2868811477881614	-2.298658315564515	-2.2064508774674265	-2.230297619421794
YGL174W	-1.6780719051126376	-1.6780719051126376	-1.632268215499513	-1.632268215499513	-1.632268215499513	-1.632268215499513	-1.632268215499513	-1.632268215499513	-1.632268215499513	-1.632268215499513	-1.632268215499513	-1.632268215499513	-1.632268215499513	-1.7224660244710912	-1.7224660244710912	-1.7224660244710912	-1.7224660244710912	-1.7224660244710912	-1.7224660244710912	-1.7224660244710912	-1.765534746362977	-1.8744691179161412	-1.7842713089445628	-1.7842713089445628	-1.7842713089445628	-1.7842713089445628	-1.7842713089445628	-1.7842713089445628	-1.7842713089445628	-1.7842713089445628	-1.7842713089445628	-1.7842713089445628	-1.7842713089445628	-1.7842713089445628	-1.7842713089445628	-1.6880559936852597	-1.6880559936852597	-1.6880559936852597	-1.6880559936852597	-1.5849625007211563	-1.5849625007211563	-1.5849625007211563	-1.5849625007211563	-1.4739311883324124	-1.415037499278844	-1.5849625007211563	-1.5849625007211563	-1.415037499278844	-1.7162070339994089
YGR152C	-0.36923380966571906	-0.36923380966571906	-0.4306343543298621	-0.4306343543298621	-0.47643804394298717	-0.4306343543298621	-0.4306343543298621	-0.3833286395515056	-0.3833286395515056	-0.44745897697122117	-0.4947646917495779	-0.4947646917495779	-0.4947646917495779	-0.4947646917495779	-0.4947646917495779	-0.4947646917495779	-0.4947646917495779	-0.5618788876081148	-0.5618788876081148	-0.5145731728297581	-0.4329594072761063	-0.4329594072761063	-0.3219280948873623	-0.3219280948873623	-0.19264507794239571	-0.19264507794239571	-0.13124453327825267	-0.13124453327825267	-0.13124453327825267	-0.13124453327825267	-0.13124453327825267	-0.13124453327825267	-0.06711419585853708	0.0	0.0	0.0	-0.07038932789139801	0.0	-0.07038932789139801	-0.1443899093351748	-0.22239242133644802	-0.22239242133644802	-0.22239242133644802	-0.22239242133644802	-0.15200309344504997	-0.22239242133644802	-0.22239242133644802	-0.22239242133644802	-0.1443899093351748
YIL044C	-1.646363045385299	-1.7104933828050148	-1.7104933828050148	-1.84799690655495	-1.777607578663552	-1.84799690655495	-1.84799690655495	-1.9219974879987265	-1.9219974879987265	-1.9999999999999998	-1.959358015502654	-1.9219974879987265	-1.9219974879987265	-1.9219974879987265	-1.9219974879987265	-1.9385994553358565	-1.9798221180623696	-1.8813555035013807	-1.8813555035013807	-1.8813555035013807	-1.8813555035013807	-1.8813555035013807	-2.041820175694627	-1.9569312781081138	-1.9569312781081138	-1.9125371587496602	-1.9125371587496602	-1.9125371587496602	-1.8667334691365356	-1.8432744963125467	-1.8432744963125467	-1.8432744963125467	-1.8667334691365356	-1.8667334691365356	-1.7842713089445628	-1.7842713089445628	-1.807354922057604	-1.807354922057604	-1.7842713089445628	-1.8432744963125467	-1.8432744963125467	-1.8432744963125467	-1.819427754358179	-1.7951802081115016	-1.7705181538772325	-1.7705181538772325	-1.857980995127572	-1.925999418556223	-1.9004643264490857
YDL052C	-2.402098443571346	-2.402098443571346	-2.3625700793847084	-2.3625700793847084	-2.2801079191927354	-2.4594316186372973	-2.4594316186372973	-2.722466024471091	-2.6322682154995127	-2.6322682154995127	-2.6322682154995127	-2.6322682154995127	-2.6322682154995127	-2.6322682154995127	-2.6322682154995127	-2.5360529002402097	-2.5360529002402097	-2.584962500721156	-2.3219280948873626	-2.0995356735509145	-2.0995356735509145	-2.0995356735509145	-2.050626073069968	-2.050626073069968	-2.050626073069968	-1.9475325801058645	-1.9475325801058645	-1.9475325801058645	-1.9475325801058645	-1.9475325801058645	-1.9475325801058645	-1.9475325801058645	-2.1699250014423126	-2.1699250014423126	-2.1699250014423126	-2.1699250014423126	-2.1699250014423126	-2.1699250014423126	-2.1699250014423126	-2.1699250014423126	-2.0588936890535687	-2.321928094887362	-2.0588936890535687	-1.938599455335857	-1.938599455335857	-1.938599455335857	-2.0	-1.777607578663552	-1.777607578663552
YKL019W	-1.3479233034203069	-1.3479233034203069	-1.3479233034203069	-1.3479233034203069	-1.3479233034203069	-1.3479233034203069	-1.3479233034203069	-1.3479233034203069	-1.1699250014423122	-1.2954558835261711	-1.3985493764902748	-1.3985493764902748	-1.2730184944064158	-1.2730184944064158	-1.2730184944064158	-1.3985493764902748	-1.2730184944064158	-1.2730184944064158	-1.2223924213364479	-1.2223924213364479	-1.2223924213364479	-1.106915203916512	-1.15754127698648	-1.15754127698648	-1.253756592245783	-1.2995602818589078	-1.4150374992788437	-1.4150374992788437	-1.4150374992788437	-1.4150374992788437	-1.4150374992788437	-1.253756592245783	-1.253756592245783	-1.253756592245783	-1.3439544012173614	-1.3439544012173614	-1.3439544012173614	-1.3439544012173614	-1.3439544012173614	-1.3439544012173614	-1.4288432988038742	-1.4288432988038742	-1.54432051622381	-1.584962500721156	-1.584962500721156	-1.54432051622381	-1.7104933828050148	-1.7104933828050148	-1.7104933828050148
YER142C	-1.5501970825604792	-1.5501970825604792	-1.514573172829758	-1.478047296804644	-1.584962500721156	-1.584962500721156	-1.5090136474878575	-1.6244908649077936	-1.6244908649077936	-1.5090136474878575	-1.5090136474878575	-1.584962500721156	-1.6244908649077936	-1.584962500721156	-1.6629650127224291	-1.6629650127224291	-1.6629650127224291	-1.584962500721156	-1.54432051622381	-1.502500340529183	-1.6280312226130422	-1.669851398307669	-1.669851398307669	-1.8073549220576042	-1.8073549220576042	-1.669851398307669	-1.6280312226130422	-1.6280312226130422	-1.669851398307669	-1.669851398307669	-1.669851398307669	-1.669851398307669	-1.669851398307669	-1.669851398307669	-1.6280312226130422	-1.5405683813627027	-1.4474589769712212	-1.3985493764902748	-1.2954558835261711	-1.2954558835261711	-1.2954558835261711	-1.2954558835261711	-1.2954558835261711	-1.2954558835261711	-1.2954558835261711	-1.2954558835261711	-1.4329594072761063	-1.5849625007211563	-1.5305147166987798
YCR004C	-0.014721505706765782	-0.05219621112542859	-0.03005723385618006	-0.03786818559044302	-0.015186403814676053	0.0077773505917194995	0.01568162223226969	0.05564802954991435	0.0879476992757027	0.08199337219730735	0.07485399468421321	0.059588796289799684	0.06830601339090897	0.08693563677128073	0.053439258961460415	0.04494740605397487	0.04551465925236879	0.03652587602511419	0.07352903542196557	0.08352335556228355	0.07447821595927652	0.08516738326267713	0.06667103964528788	0.07645206043787325	0.07645206043787325	0.048255168607221156	0.02914634565951651	0.02934396158214446	0.009781020792585396	-0.019763254821429786	-0.049582028850560345	-0.020037753236545094	0.030161970510252368	0.04007743937533512	0.04992522533168227	0.04035773761614097	0.030161970510252368	0.020177881937630274	0.010124217273707341	0.020464102559715532	0.020464102559715532	0.03080604678117444	0.05134688000022029	0.020758560166797495	0.020758560166797495	0.010416615945338423	0.03194289250275422	0.0	-0.04306872189188598
YNR054C	-2.1292830169449664	-2.1292830169449664	-2.3219280948873626	-2.3219280948873626	-2.3219280948873626	-2.402098443571346	-2.402098443571346	-2.402098443571346	-2.402098443571346	-2.20945336562895	-2.402098443571346	-2.3219280948873626	-2.3219280948873626	-2.2801079191927354	-2.2801079191927354	-2.2801079191927354	-2.2801079191927354	-2.2801079191927354	-2.2801079191927354	-2.2801079191927354	-2.2801079191927354	-2.2801079191927354	-2.2801079191927354	-2.2801079191927354	-2.2801079191927354	-2.2370391973008497	-2.2370391973008497	-2.2370391973008497	-2.2370391973008497	-2.2801079191927354	-2.2801079191927354	-2.2801079191927354	-2.2801079191927354	-2.2801079191927354	-2.2801079191927354	-2.2801079191927354	-2.2801079191927354	-2.0874628412503395	-1.917537839808027	-1.917537839808027	-1.917537839808027	-1.917537839808027	-1.917537839808027	-1.917537839808027	-1.917537839808027	-1.917537839808027	-1.8744691179161412	-1.8744691179161412	-1.8300749985576876
YBL087C	-0.3219280948873623	-0.23446525363702278	-0.3048545815284209	-0.3048545815284209	-0.3048545815284209	-0.3048545815284209	-0.3048545815284209	-0.22239242133644802	-0.22239242133644802	-0.22239242133644802	-0.28950661719498505	-0.28950661719498505	-0.28950661719498505	-0.13750352374993496	-0.20163386116965074	-0.20163386116965074	-0.2515387669959643	-0.2954558835261712	-0.11547721741993608	-0.23132554610645564	-0.1634987322828795	-0.3219280948873625	-0.36923380966571906	-0.2995602818589079	-0.3103401206121506	-0.36923380966571906	-0.2630344058337938	-0.2630344058337938	-0.3103401206121506	-0.253756592245783	-0.2995602818589079	-0.253756592245783	-0.253756592245783	-0.2995602818589079	-0.2995602818589079	-0.2995602818589079	-0.2995602818589079	-0.2995602818589079	-0.33257533908687076	-0.33257533908687076	-0.28010791919273514	-0.36257007938470825	-0.36257007938470825	-0.36257007938470825	-0.37439551478149785	-0.37439551478149785	-0.37439551478149785	-0.4150374992788438	-0.4150374992788438
YGR239C	-0.21864028647534023	-0.21864028647534023	-0.21864028647534023	-0.22239242133644802	-0.19930880822340669	-0.17584983539941776	-0.20281688299968698	-0.15754127698648013	-0.18555565315607658	-0.24327115101236405	-0.30932805810772873	-0.30932805810772873	-0.30932805810772873	-0.30932805810772873	-0.34103691783506673	-0.3734583955274445	-0.3734583955274445	-0.398549376490275	-0.4066252594626437	-0.4405725913859815	-0.4405725913859815	-0.4405725913859815	-0.47533800954665795	-0.4405725913859815	-0.5109619192773791	-0.5607149544744787	-0.5607149544744787	-0.5607149544744787	-0.549338590990435	-0.5849625007211563	-0.45943161863729726	-0.4059923596758367	-0.4059923596758367	-0.47999294111961355	-0.47999294111961355	-0.47999294111961355	-0.4525122046975063	-0.4244978285279099	-0.3959286763311392	-0.3959286763311392	-0.3667823306716226	-0.3667823306716226	-0.3667823306716226	-0.3667823306716226	-0.3959286763311392	-0.3667823306716226	-0.3755091350922063	-0.3755091350922063	-0.4854268271702415
YFR027W	-2.0395283641866375	-2.0395283641866375	-2.0395283641866375	-1.959358015502654	-1.959358015502654	-1.959358015502654	-1.959358015502654	-1.959358015502654	-1.959358015502654	-1.959358015502654	-1.959358015502654	-1.959358015502654	-1.959358015502654	-1.959358015502654	-1.959358015502654	-1.8073549220576042	-1.8073549220576042	-1.8073549220576042	-1.765534746362977	-1.765534746362977	-1.765534746362977	-1.765534746362977	-1.7224660244710912	-1.5849625007211563	-1.5849625007211563	-1.5849625007211563	-1.7224660244710912	-1.5849625007211563	-1.5405683813627027	-1.4947646917495778	-1.4947646917495778	-1.4947646917495778	-1.4947646917495778	-1.4947646917495778	-1.3692338096657188	-1.3692338096657188	-1.3692338096657188	-1.3692338096657188	-1.3692338096657188	-1.3692338096657188	-1.3219280948873622	-1.3219280948873622	-1.4474589769712212	-1.4474589769712212	-1.3985493764902748	-1.4474589769712212	-1.4474589769712212	-1.4947646917495778	-1.4947646917495778
YDL142C	-0.9475325801058645	-0.8930847960834878	-0.8930847960834878	-0.8930847960834878	-0.8930847960834878	-0.8930847960834878	-0.8930847960834878	-0.8930847960834878	-0.9475325801058645	-0.9475325801058645	-0.9475325801058645	-0.9475325801058645	-0.9475325801058645	-0.8365012677171204	-0.8365012677171204	-0.777607578663552	-0.777607578663552	-0.6780719051126376	-0.6780719051126376	-0.6780719051126376	-0.6780719051126376	-0.6780719051126376	-0.6780719051126376	-0.777607578663552	-0.777607578663552	-0.777607578663552	-0.777607578663552	-0.777607578663552	-0.777607578663552	-0.7162070339994087	-0.8231222379159209	-0.8231222379159209	-0.7589919004962052	-0.7589919004962052	-0.807354922057604	-0.807354922057604	-0.807354922057604	-0.9328858041414629	-0.9328858041414629	-0.9328858041414629	-0.9328858041414629	-0.9328858041414629	-0.9328858041414629	-1.0641303374197157	-1.0641303374197157	-0.9328858041414629	-1.070389327891398	-1.070389327891398	-1.137503523749935
YDR068W	-2.232660756790275	-2.263034405833794	-2.263034405833794	-2.263034405833794	-2.263034405833794	-2.4447848426728953	-2.2927817492278457	-2.263034405833794	-2.384663850235325	-2.384663850235325	-2.1375035237499347	-2.0703893278913976	-2.0703893278913976	-2.0703893278913976	-2.2223924213364477	-2.2223924213364477	-2.15200309344505	-2.15200309344505	-2.15200309344505	-2.15200309344505	-2.15200309344505	-2.15200309344505	-2.078002512001273	-2.078002512001273	-2.2479275134435857	-2.2479275134435857	-2.2479275134435857	-2.2479275134435857	-2.1699250014423126	-2.1699250014423126	-2.1699250014423126	-2.1699250014423126	-2.3625700793847084	-2.3625700793847084	-2.3219280948873626	-2.3219280948873626	-2.3219280948873626	-2.3219280948873626	-2.3219280948873626	-2.3219280948873626	-2.3219280948873626	-2.3219280948873626	-2.2801079191927354	-2.2801079191927354	-2.0874628412503395	-2.0874628412503395	-2.0874628412503395	-2.0874628412503395	-2.0874628412503395
YPL079W	-0.060120992437570575	-0.045803689613124955	-0.06140054466414342	-0.015596855051018503	0.04782852509061492	0.08061846020828463	0.08152988549659847	0.11681366498275016	0.11681366498275016	0.08246216019197297	0.050040682499595326	0.03355255971102643	0.01707351335894141	0.0	-0.017073513358941406	0.017277991431835747	0.017487426728841078	0.017702001733459045	-0.017921907997262298	-0.017921907997262298	-0.03652587602511404	-0.07400058144377693	-0.11247472925841268	-0.11547721741993608	-0.05810295456356828	-0.019628806748932515	-0.05970624612426777	-0.1009289088507807	-0.04064198449734576	-0.04064198449734576	-0.04122266272651312	-0.06228427825434257	0.0	0.06413033741971556	0.06413033741971556	0.04306872189188594	0.06413033741971556	0.06509502822188498	0.022026306329998854	0.0	-0.06711419585853691	-0.045087889528538046	-0.023083613113041343	-0.07155326102503388	-0.07155326102503388	-0.1213062962221336	-0.1213062962221336	-0.024662054234269072	-0.049753035197099615
YML052W	-0.28950661719498505	-0.13750352374993496	-0.13750352374993496	-0.13750352374993496	0.0	-0.13750352374993496	0.0	0.12553088208385912	0.12553088208385912	0.12553088208385912	-0.1154772174199359	-0.1154772174199359	-0.1154772174199359	-0.1154772174199359	-0.1154772174199359	-0.1154772174199359	-0.1154772174199359	-0.1154772174199359	-0.10691520391651207	-0.10691520391651207	-0.10691520391651207	-0.10691520391651207	-0.2995602818589079	-0.2995602818589079	-0.2995602818589079	-0.2995602818589079	-0.2995602818589079	0.0	0.0	0.0	-0.28010791919273537	-0.28010791919273537	-0.28010791919273537	-0.38702312310924736	-0.4694852833012202	-0.4694852833012202	-0.4694852833012202	-0.4694852833012202	-0.38702312310924736	-0.38702312310924736	-0.5474877953024933	-0.5474877953024933	-0.6214883767462702	-0.5145731728297581	-0.5145731728297581	-0.5145731728297581	-0.4150374992788438	-0.4150374992788438	-0.4150374992788438
YOR358W	-2.643856189774725	-2.7548875021634687	-2.7548875021634687	-2.7548875021634687	-2.7548875021634687	-2.7548875021634687	-2.7548875021634687	-2.7548875021634687	-2.5360529002402097	-2.5360529002402097	-2.5360529002402097	-2.5360529002402097	-2.5360529002402097	-2.485426827170242	-2.222392421336448	-2.222392421336448	-2.1699250014423126	-2.1699250014423126	-2.115477217419936	-2.115477217419936	-2.115477217419936	-2.37851162325373	-2.37851162325373	-2.321928094887362	-2.4329594072761065	-2.4329594072761065	-2.4329594072761065	-2.4329594072761065	-2.7548875021634687	-2.7548875021634687	-2.807354922057604	-2.8579809951275723	-2.5360529002402097	-2.5360529002402097	-2.722466024471091	-2.807354922057604	-2.807354922057604	-2.807354922057604	-2.84799690655495	-2.584962500721156	-2.584962500721156	-2.584962500721156	-2.584962500721156	-2.3625700793847084	-2.440572591385982	-2.440572591385982	-2.440572591385982	-2.440572591385982	-2.440572591385982
YKR014C	-2.115477217419936	-2.115477217419936	-2.0395283641866375	-2.0395283641866375	-2.1699250014423126	-2.0	-2.0	-2.0	-2.0	-1.959358015502654	-1.959358015502654	-1.959358015502654	-1.959358015502654	-2.1292830169449664	-2.1292830169449664	-2.1699250014423126	-2.0874628412503395	-2.0874628412503395	-2.0874628412503395	-2.0874628412503395	-2.0874628412503395	-2.0874628412503395	-2.0874628412503395	-2.0874628412503395	-2.1292830169449664	-2.3219280948873626	-2.3219280948873626	-2.3219280948873626	-2.2370391973008497	-2.2370391973008497	-2.2370391973008497	-2.1926450779423963	-2.2801079191927354	-2.502500340529183	-2.4594316186372973	-2.4594316186372973	-2.3219280948873626	-2.3219280948873626	-2.273018494406416	-2.273018494406416	-2.273018494406416	-2.3219280948873626	-2.369233809665719	-2.6322682154995127	-2.6322682154995127	-2.6322682154995127	-2.6322682154995127	-2.6322682154995127	-2.584962500721156
YFR004W	-2.6088092426755236	-2.517848304862619	-2.517848304862619	-2.471305718925589	-2.471305718925589	-2.471305718925589	-2.471305718925589	-2.3985493764902746	-2.4474589769712214	-2.423211430724544	-2.471305718925589	-2.471305718925589	-2.3985493764902746	-2.5360529002402097	-2.510961919277379	-2.510961919277379	-2.4594316186372973	-2.510961919277379	-2.4854268271702415	-2.4854268271702415	-2.4854268271702415	-2.373458395527444	-2.295455883526171	-2.295455883526171	-2.432959407276106	-2.5305147166987796	-2.502500340529183	-2.502500340529183	-2.502500340529183	-2.473931188332412	-2.473931188332412	-2.4447848426728953	-2.584962500721156	-2.584962500721156	-2.584962500721156	-2.554588851677637	-2.584962500721156	-2.4594316186372973	-2.4594316186372973	-2.4594316186372973	-2.426264754702098	-2.426264754702098	-2.4594316186372973	-2.4594316186372973	-2.4594316186372973	-2.4594316186372973	-2.2895066171949847	-2.2895066171949847	-2.2895066171949847
YDR472W	-0.6108373894140834	-0.606657571820475	-0.600821038057495	-0.615019734577336	-0.6182057927569686	-0.606657571820475	-0.583314647839674	-0.5636858410907413	-0.5685680624704876	-0.574309208614272	-0.5702159153519698	-0.5661248865421586	-0.5677140197989792	-0.5653336939722233	-0.5637580087345924	-0.5686237639064082	-0.5711099143744097	-0.5833369286721137	-0.5890252886522374	-0.5938555776056151	-0.5970353330217313	-0.6035573145636144	-0.6140110332316546	-0.6164583536503974	-0.608368975636006	-0.617095121661965	-0.6248846672961781	-0.6168818345959081	-0.6055841113372418	-0.6070853116192964	-0.6190778581555896	-0.620527860704872	-0.6134376693316334	-0.6061963351603752	-0.6076825772212398	-0.601450623509725	-0.6045062165639231	-0.5967204715973279	-0.5920287762726059	-0.5880919922755947	-0.5943919136410868	-0.5959217127110226	-0.5896695033986836	-0.5975214051955255	-0.601450623509725	-0.5904435739549927	-0.5865383556466952	-0.5763353233684518	-0.5637633350153235
YNL322C	-0.7004397181410924	-0.7004397181410924	-0.7004397181410924	-0.7004397181410924	-0.7004397181410924	-0.7004397181410924	-0.5849625007211565	-0.5849625007211565	-0.5849625007211565	-0.5849625007211565	-0.5849625007211565	-0.5849625007211565	-0.5849625007211565	-0.5849625007211565	-0.5849625007211565	-0.5849625007211565	-0.5849625007211565	-0.5849625007211565	-0.5849625007211565	-0.5849625007211565	-0.5849625007211565	-0.5849625007211565	-0.4594316186372975	-0.4594316186372975	-0.6520766965796934	-0.6520766965796934	-0.6520766965796934	-0.4594316186372975	-0.4594316186372975	-0.4594316186372975	-0.3219280948873625	-0.3219280948873625	-0.3219280948873625	-0.3219280948873625	-0.3219280948873625	-0.3219280948873625	-0.3219280948873625	-0.3219280948873625	-0.3219280948873625	-0.3219280948873625	-0.3219280948873625	-0.3219280948873625	-0.3219280948873625	-0.3219280948873625	-0.3219280948873625	-0.5145731728297583	-0.5145731728297583	-0.5145731728297583	-0.5145731728297583
YPR149W	-1.061400544664143	-1.0297473433940518	-1.0285691521967708	-1.0565835283663674	-0.9999999999999997	-0.9730329523997306	-0.9730329523997306	-0.9205655325055948	-0.9233787183970876	-0.9233787183970876	-0.8969065070358962	-0.8699394594356271	-0.8699394594356271	-0.8969065070358962	-0.84799690655495	-0.8744691179161412	-0.9259994185562229	-0.8328900141647415	-0.8328900141647415	-0.8328900141647415	-0.807354922057604	-0.7629608026991503	-0.7198920808072645	-0.7813597135246594	-0.807354922057604	-0.7884958948062879	-0.7036069972197752	-0.6629650127224291	-0.7447429447579251	-0.7447429447579251	-0.7678265578709667	-0.7520724865564142	-0.6648158084103708	-0.7299108366322558	-0.6951454184715793	-0.6737717676790123	-0.7030182622428687	-0.6903155008673849	-0.7303929402427201	-0.7560744171139107	-0.7432245846378885	-0.7935491225325735	-0.7749334443652265	-0.7749334443652265	-0.7560744171139107	-0.7004397181410921	-0.6706923747470401	-0.6780719051126376	-0.6780719051126376
YLR414C	0.0	0.0	0.0	0.0	0.0	0.0	-0.08746284125033943	-0.08746284125033943	-0.08746284125033943	-0.08746284125033943	-0.1805722456418211	-0.1805722456418211	-0.1805722456418211	-0.1805722456418211	-0.3410369178350672	-0.3410369178350672	-0.3410369178350672	-0.44057259138598126	-0.3410369178350672	-0.3410369178350672	-0.3410369178350672	-0.2479275134435856	-0.2479275134435856	-0.3410369178350672	-0.4854268271702417	-0.4854268271702417	-0.4854268271702417	-0.4854268271702417	-0.4854268271702417	-0.523561956057013	-0.6166713604484946	-0.6166713604484946	-0.6166713604484946	-0.6166713604484946	-0.523561956057013	-0.523561956057013	-0.43609911480667357	-0.43609911480667357	-0.43609911480667357	-0.43609911480667357	-0.43609911480667357	-0.43609911480667357	-0.22239242133644802	-0.21150410519371177	-0.28950661719498505	-0.3719687773869579	-0.39231742277876036	-0.39231742277876036	-0.39231742277876036
YGR147C	-0.8106575447304468	-0.8183931935100525	-0.8183931935100525	-0.8358806202388934	-0.8436579708306128	-0.8436579708306128	-0.8523228319577402	-0.8601423364170391	-0.8759096522753558	-0.8672447911482284	-0.8593395930628824	-0.8593395930628824	-0.8558164110142493	-0.8436579708306128	-0.8315285956991864	-0.8160985551295802	-0.8204505796692876	-0.8127970071258521	-0.7964666059148678	-0.8029631529404464	-0.8106575447304468	-0.8029631529404464	-0.7953095803970112	-0.8106575447304468	-0.8018336943434409	-0.8062523656104457	-0.8062523656104457	-0.7909044012770099	-0.7655347463629774	-0.7490006590865543	-0.7534880500788684	-0.7444992668516135	-0.7565738787913554	-0.7610612697836694	-0.7699943945536767	-0.7534880500788684	-0.7444992668516135	-0.7384598408465366	-0.7429333174258448	-0.6918777046376681	-0.7055526415347447	-0.7100823000152587	-0.7369655941662062	-0.7295860638006086	-0.7235865643650063	-0.7369655941662062	-0.7235865643650063	-0.7133385352375485	-0.7384598408465366
YNL032W	-1.0	-1.0	-0.9510903995190535	-0.9510903995190535	-0.9510903995190535	-0.9510903995190535	-0.9510903995190535	-1.0506260730699677	-1.0506260730699677	-1.0506260730699677	-1.0506260730699677	-1.0506260730699677	-1.0506260730699677	-1.0506260730699677	-1.0506260730699677	-1.0506260730699677	-1.0506260730699677	-1.106915203916512	-1.106915203916512	-1.106915203916512	-1.15754127698648	-1.2064508774674263	-1.15754127698648	-1.15754127698648	-1.15754127698648	-1.15754127698648	-1.15754127698648	-1.15754127698648	-1.15754127698648	-1.15754127698648	-1.2730184944064158	-1.2954558835261711	-1.2954558835261711	-1.37851162325373	-1.37851162325373	-1.3219280948873622	-1.3219280948873622	-1.2016338611696507	-1.2016338611696507	-1.137503523749935	-1.0	-0.84799690655495	-0.84799690655495	-0.84799690655495	-0.7655347463629774	-0.9175378398080271	-0.9175378398080271	-0.9175378398080271	-0.8300749985576876
YNL286W	-1.614108846380673	-1.6332176693283773	-1.6332176693283773	-1.6332176693283773	-1.6236948952098706	-1.5945485495503542	-1.5659793973535834	-1.5467431784906662	-1.5370280236574543	-1.5173992169085215	-1.5370280236574543	-1.5173992169085215	-1.5370280236574543	-1.5370280236574543	-1.5173992169085215	-1.5459683691052926	-1.5058909297299572	-1.5058909297299572	-1.4854268271702418	-1.464668267003444	-1.4436066514756147	-1.4436066514756147	-1.4727529971351312	-1.493814612662961	-1.5248415082835856	-1.5443205162238103	-1.5145731728297585	-1.5443205162238103	-1.5746941652673292	-1.5328739895727024	-1.5328739895727024	-1.502500340529183	-1.4918530963296748	-1.5328739895727024	-1.5328739895727024	-1.502500340529183	-1.4727529971351312	-1.4727529971351312	-1.4727529971351312	-1.4727529971351312	-1.4405725913859815	-1.4114262457264648	-1.422233000683048	-1.4114262457264648	-1.4114262457264648	-1.3561438102252752	-1.3561438102252752	-1.3334237337251917	-1.3219280948873622
YER099C	-1.7548875021634687	-1.7548875021634687	-1.7548875021634687	-1.7548875021634687	-1.5849625007211563	-1.415037499278844	-1.415037499278844	-1.415037499278844	-1.415037499278844	-1.415037499278844	-1.3536369546147007	-1.3536369546147007	-1.3536369546147007	-1.3536369546147007	-1.415037499278844	-1.4739311883324124	-1.4739311883324124	-1.4739311883324124	-1.5305147166987798	-1.5305147166987798	-1.5305147166987798	-1.5305147166987798	-1.5305147166987798	-1.5305147166987798	-1.5849625007211563	-1.5849625007211563	-1.5849625007211563	-1.5849625007211563	-1.6880559936852597	-1.6880559936852597	-1.6880559936852597	-1.6880559936852597	-1.6880559936852597	-1.6880559936852597	-1.6880559936852597	-1.6880559936852597	-1.736965594166206	-1.736965594166206	-1.736965594166206	-1.7842713089445628	-1.7842713089445628	-1.7842713089445628	-1.9541963103868754	-2.0	-2.044394119358454	-2.044394119358454	-2.044394119358454	-2.044394119358454	-2.044394119358454
YKL094W	-2.025535092107137	-2.025535092107137	-2.025535092107137	-2.025535092107137	-1.9475325801058643	-1.9475325801058643	-1.9475325801058643	-1.9475325801058643	-1.8930847960834878	-1.807354922057604	-1.807354922057604	-1.8365012677171204	-1.6166713604484944	-1.6166713604484944	-1.7162070339994084	-1.7472339296200328	-1.7472339296200328	-1.7162070339994084	-1.777607578663552	-1.777607578663552	-1.6780719051126376	-1.6780719051126376	-1.6780719051126376	-1.6780719051126376	-1.777607578663552	-1.807354922057604	-1.8365012677171204	-1.9434164716336324	-1.9434164716336324	-1.9434164716336324	-1.8365012677171204	-1.9999999999999998	-1.9999999999999998	-1.8930847960834878	-1.9740047914670553	-1.9740047914670553	-1.925999418556223	-1.925999418556223	-1.8744691179161412	-1.9510903995190534	-1.9510903995190534	-1.925999418556223	-1.9510903995190534	-1.9510903995190534	-1.925999418556223	-1.925999418556223	-1.9004643264490857	-1.8744691179161412	-1.8744691179161412
YOR111W	-2.2410080995037944	-2.212993723334198	-2.2684888359259014	-2.2684888359259014	-2.2684888359259014	-2.2684888359259014	-2.2684888359259014	-2.2684888359259014	-2.2684888359259014	-2.212993723334198	-2.212993723334198	-2.212993723334198	-2.212993723334198	-2.2684888359259014	-2.2684888359259014	-2.2684888359259014	-2.2684888359259014	-2.212993723334198	-2.2410080995037944	-2.212993723334198	-2.184424571137427	-2.212993723334198	-2.212993723334198	-2.212993723334198	-2.350497247084133	-2.4059923596758366	-2.2684888359259014	-2.2684888359259014	-2.1429579538420427	-2.1429579538420427	-2.1154772174199357	-2.1429579538420427	-2.1429579538420427	-2.2410080995037944	-2.2410080995037944	-2.2410080995037944	-2.212993723334198	-2.212993723334198	-2.212993723334198	-2.2684888359259014	-2.2684888359259014	-2.2684888359259014	-2.4059923596758366	-2.4059923596758366	-2.4059923596758366	-2.4059923596758366	-2.4059923596758366	-2.3785116232537296	-2.3785116232537296
YMR149W	-1.8443491295398053	-1.8443491295398053	-1.8162880468276117	-1.8804183842473272	-1.9114633253983424	-1.9114633253983424	-1.9068905956085185	-1.867896463992655	-1.867896463992655	-1.8278190246173196	-1.8278190246173196	-1.9385994553358565	-1.9385994553358565	-1.9385994553358565	-1.9385994553358565	-1.9385994553358565	-1.9385994553358565	-1.8813555035013807	-1.8073549220576042	-1.8813555035013807	-1.8605969433345833	-1.8605969433345833	-1.8605969433345833	-1.8813555035013807	-1.8395353278067539	-1.774440299584869	-1.7062687969432895	-1.7062687969432895	-1.6828098241193006	-1.7062687969432895	-1.7062687969432895	-1.7293524100563307	-1.7062687969432895	-1.7062687969432895	-1.6322682154995127	-1.6780719051126376	-1.6076825772212395	-1.584962500721156	-1.6076825772212395	-1.6780719051126376	-1.6780719051126376	-1.6780719051126376	-1.722466024471091	-1.722466024471091	-1.774440299584869	-1.7062687969432895	-1.7062687969432895	-1.7293524100563307	-1.7062687969432895
YNL312W	-1.7369655941662059	-1.7369655941662059	-1.7369655941662059	-1.7004397181410917	-1.7004397181410917	-1.7004397181410917	-1.7004397181410917	-1.7369655941662059	-1.6244908649077936	-1.6244908649077936	-1.8875252707415877	-1.8875252707415877	-1.8875252707415877	-1.8875252707415877	-1.7224660244710912	-1.7224660244710912	-1.6780719051126376	-1.6780719051126376	-1.632268215499513	-1.7842713089445628	-1.7842713089445628	-1.7842713089445628	-1.8300749985576876	-1.7842713089445628	-1.7842713089445628	-1.7842713089445628	-1.7842713089445628	-1.736965594166206	-1.736965594166206	-1.736965594166206	-1.7842713089445628	-1.7842713089445628	-1.7842713089445628	-1.7842713089445628	-1.7842713089445628	-1.7842713089445628	-1.7842713089445628	-1.7842713089445628	-1.7842713089445628	-1.7842713089445628	-1.7842713089445628	-1.6880559936852597	-1.736965594166206	-1.6880559936852597	-1.6880559936852597	-1.6880559936852597	-1.6880559936852597	-1.6880559936852597	-1.7842713089445628
YPL078C	-2.882643049361841	-2.6880559936852597	-2.662965012722429	-2.662965012722429	-2.662965012722429	-2.662965012722429	-2.662965012722429	-2.6114347120823473	-2.6114347120823473	-2.6114347120823473	-2.662965012722429	-2.6880559936852597	-2.736965594166206	-2.736965594166206	-2.7842713089445628	-2.7608123361205736	-2.736965594166206	-2.736965594166206	-2.736965594166206	-2.736965594166206	-2.6880559936852597	-2.6880559936852597	-2.6880559936852597	-2.6880559936852597	-2.6880559936852597	-2.662965012722429	-2.662965012722429	-2.662965012722429	-2.6374299206152916	-2.6374299206152916	-2.6374299206152916	-2.6114347120823473	-2.6114347120823473	-2.6114347120823473	-2.6114347120823473	-2.6114347120823473	-2.7548875021634687	-2.7548875021634687	-2.7548875021634687	-2.9475325801058645	-2.9475325801058645	-2.9740047914670558	-2.920565532505595	-2.893084796083488	-2.893084796083488	-2.893084796083488	-2.893084796083488	-2.893084796083488	-2.920565532505595
YHR144C	0.0	0.0	0.0	0.0	-0.07400058144377675	-0.07400058144377675	-0.07400058144377675	0.16046467219324612	0.08246216019197297	0.08246216019197297	0.16046467219324612	0.08246216019197297	0.08246216019197297	0.08246216019197297	0.16046467219324612	0.24792751344358552	0.16046467219324612	0.16046467219324612	0.16046467219324612	0.16046467219324612	0.08246216019197297	0.08246216019197297	0.0	-0.1604646721932461	-0.1604646721932461	-0.1604646721932461	-0.07800251200127321	-0.07800251200127321	-0.07800251200127321	-0.1604646721932461	-0.08246216019197282	-0.08246216019197282	-0.08246216019197282	-0.16992500144231226	-0.08246216019197282	0.0	0.0	0.0	0.0	0.0	0.09310940439148147	0.09310940439148147	0.09310940439148147	0.09310940439148147	0.09310940439148147	0.09310940439148147	0.09310940439148147	0.09310940439148147	0.0
YNL003C	-1.1844245711374273	-1.2288186904958809	-1.1898245588800171	-1.1699250014423122	-1.1699250014423122	-1.1699250014423122	-1.1699250014423122	-1.235628248493142	-1.2552570552420743	-1.2552570552420743	-1.3119440063147403	-1.29176612437711	-1.2713020218173945	-1.2713020218173945	-1.29176612437711	-1.3119440063147403	-1.3948596173412133	-1.3948596173412133	-1.374395514781498	-1.3536369546147002	-1.4080847386370767	-1.4080847386370767	-1.464668267003444	-1.4854268271702418	-1.4436066514756147	-1.502500340529183	-1.5443205162238103	-1.6057210608879533	-1.584962500721156	-1.5425272344007592	-1.5208321633014403	-1.5208321633014403	-1.4988058569714415	-1.5208321633014403	-1.476438043942987	-1.476438043942987	-1.476438043942987	-1.3457748368417302	-1.3457748368417302	-1.3457748368417302	-1.2868811477881614	-1.3457748368417302	-1.3457748368417302	-1.3457748368417302	-1.3103401206121505	-1.3103401206121505	-1.3103401206121505	-1.2868811477881614	-1.263034405833794
YNL315C	-1.7842713089445628	-1.7842713089445628	-1.7842713089445628	-1.7842713089445628	-1.7842713089445628	-1.7842713089445628	-1.7842713089445628	-1.7842713089445628	-1.7842713089445628	-1.7842713089445628	-1.7842713089445628	-1.7842713089445628	-1.6880559936852597	-1.6880559936852597	-1.857980995127572	-1.857980995127572	-1.857980995127572	-1.857980995127572	-2.050626073069968	-1.9475325801058645	-1.893084796083488	-1.893084796083488	-1.893084796083488	-1.8365012677171206	-1.8365012677171206	-1.8365012677171206	-1.8365012677171206	-2.0	-2.050626073069968	-1.9475325801058645	-1.893084796083488	-1.893084796083488	-1.893084796083488	-1.893084796083488	-1.893084796083488	-1.893084796083488	-1.893084796083488	-1.893084796083488	-1.893084796083488	-1.893084796083488	-1.9475325801058645	-1.9475325801058645	-1.9475325801058645	-1.9475325801058645	-1.9475325801058645	-2.1699250014423126	-2.0588936890535687	-2.0588936890535687	-2.0588936890535687
YOR292C	0.15200309344505006	0.15200309344505006	0.15200309344505006	0.15200309344505006	0.15200309344505006	-0.13750352374993496	-0.13750352374993496	0.15200309344505006	0.4594316186372975	0.4594316186372975	0.4594316186372975	0.6520766965796934	0.6520766965796934	0.6520766965796934	0.5145731728297582	0.3625700793847084	0.5849625007211562	0.5849625007211562	0.5849625007211562	0.5849625007211562	0.4150374992788437	0.4150374992788437	0.4150374992788437	0.4150374992788437	0.4150374992788437	0.4150374992788437	0.4150374992788437	0.4150374992788437	0.4150374992788437	0.4150374992788437	0.7369655941662062	0.7369655941662062	0.7369655941662062	0.7369655941662062	0.7369655941662062	0.7369655941662062	0.7369655941662062	0.7369655941662062	0.7369655941662062	0.7369655941662062	0.7369655941662062	0.7369655941662062	0.5145731728297582	0.5145731728297582	0.5145731728297582	0.5145731728297582	0.32192809488736235	0.32192809488736235	0.32192809488736235
YOL073C	-1.7500217469916524	-1.669851398307669	-1.669851398307669	-1.669851398307669	-1.669851398307669	-1.669851398307669	-1.7104933828050148	-1.7104933828050148	-1.669851398307669	-1.669851398307669	-1.669851398307669	-1.669851398307669	-1.669851398307669	-1.6280312226130422	-1.6280312226130422	-1.6280312226130422	-1.6280312226130422	-1.6280312226130422	-1.6280312226130422	-1.6280312226130422	-1.6280312226130422	-1.6280312226130422	-1.6280312226130422	-1.5405683813627027	-1.5405683813627027	-1.5405683813627027	-1.5405683813627027	-1.6780719051126376	-1.6780719051126376	-1.6780719051126376	-1.7224660244710912	-1.7224660244710912	-1.765534746362977	-1.765534746362977	-1.917537839808027	-1.917537839808027	-1.917537839808027	-1.917537839808027	-1.917537839808027	-1.917537839808027	-1.959358015502654	-1.917537839808027	-1.917537839808027	-2.0874628412503395	-2.044394119358454	-2.044394119358454	-2.044394119358454	-2.044394119358454	-2.044394119358454
YNL129W	-1.3219280948873622	-1.3219280948873622	-1.4474589769712212	-1.4474589769712212	-1.4474589769712212	-1.4474589769712212	-1.4474589769712212	-1.4474589769712212	-1.4947646917495778	-1.4947646917495778	-1.4947646917495778	-1.5405683813627027	-1.5405683813627027	-1.5405683813627027	-1.5405683813627027	-1.5405683813627027	-1.5405683813627027	-1.5849625007211563	-1.5849625007211563	-1.5849625007211563	-1.669851398307669	-1.669851398307669	-1.669851398307669	-1.669851398307669	-1.6280312226130422	-1.6280312226130422	-1.6280312226130422	-1.6280312226130422	-1.6280312226130422	-1.6280312226130422	-1.669851398307669	-1.669851398307669	-1.7500217469916524	-1.7500217469916524	-1.7500217469916524	-1.7500217469916524	-1.7500217469916524	-1.7884958948062881	-1.7884958948062881	-1.7884958948062881	-1.7884958948062881	-1.7884958948062881	-1.8259706002249507	-1.8259706002249507	-1.8259706002249507	-1.8259706002249507	-1.9634741239748859	-1.9634741239748859	-1.9634741239748859
YGL050W	-1.5849625007211563	-1.5849625007211563	-1.5849625007211563	-1.5305147166987798	-1.4739311883324124	-1.5305147166987798	-1.4739311883324124	-1.5849625007211563	-1.6374299206152918	-1.6880559936852597	-1.6880559936852597	-1.6880559936852597	-1.5849625007211563	-1.6880559936852597	-1.6880559936852597	-1.6880559936852597	-1.6880559936852597	-1.6880559936852597	-1.6880559936852597	-1.736965594166206	-1.736965594166206	-1.736965594166206	-1.736965594166206	-1.9068905956085185	-1.9068905956085185	-1.9068905956085185	-1.857980995127572	-1.857980995127572	-1.5360529002402097	-1.5360529002402097	-1.5360529002402097	-1.5360529002402097	-1.6880559936852597	-1.857980995127572	-1.857980995127572	-1.857980995127572	-1.7548875021634687	-1.7548875021634687	-1.7548875021634687	-1.7548875021634687	-1.7548875021634687	-1.7548875021634687	-1.7548875021634687	-1.7548875021634687	-1.7548875021634687	-1.7548875021634687	-1.8073549220576044	-1.8073549220576044	-1.8073549220576044
YGL098W	-1.0088238503870064	-0.9866622004628475	-0.9868246112522668	-0.986743903297733	-0.986743903297733	-0.9733648734965331	-0.9868246112522668	-0.9779736936700012	-0.9516860622198727	-0.9427251946482508	-0.9475325801058642	-0.9434164716336325	-0.9434164716336325	-0.9393372180933758	-0.9308756393451798	-0.9057846583823492	-0.9013524120670884	-0.8855412754150849	-0.8899464545350861	-0.8892965355937803	-0.8596569237275273	-0.8471011008503606	-0.8361751980941052	-0.8351891302543297	-0.8371495243179576	-0.849807063681872	-0.8534513366470582	-0.8534513366470582	-0.8534513366470582	-0.8616718434520265	-0.8108049716273706	-0.8290671780200987	-0.8371495243179576	-0.8371495243179576	-0.8371495243179576	-0.8280473172107051	-0.8153922411230221	-0.817796668779251	-0.8443491295398058	-0.8388077351002897	-0.8351891302543297	-0.8108049716273706	-0.8188873179252293	-0.8224132968496205	-0.8452774052013576	-0.8397763997499815	-0.8361751980941052	-0.817796668779251	-0.8305872282953212
YOR006C	-2.2903925214542555	-2.3138907758219442	-2.329920885640893	-2.3138907758219442	-2.289506617194985	-2.2647032261944124	-2.2479275134435857	-2.2479275134435857	-2.2479275134435857	-2.2479275134435857	-2.2801079191927354	-2.304854581528421	-2.330645311988471	-2.330645311988471	-2.3043340348726242	-2.277533975528909	-2.376720567727742	-2.3677317845004873	-2.331205908475373	-2.331205908475373	-2.3031915323057763	-2.350497247084133	-2.350497247084133	-2.3598959450863832	-2.3598959450863832	-2.3994068475650794	-2.3899465183160133	-2.3899465183160133	-2.3804237441975067	-2.473931188332412	-2.5283789723547887	-2.5283789723547887	-2.5474877953024935	-2.5474877953024935	-2.604071323668861	-2.643856189774725	-2.6534422386039225	-2.614709844115208	-2.574908836057233	-2.5647846187835257	-2.5647846187835257	-2.574908836057233	-2.5647846187835257	-2.574908836057233	-2.5443205162238103	-2.523561956057013	-2.584962500721156	-2.5744701269035137	-2.5744701269035137
YFR041C	-0.8667334691365356	-0.8667334691365356	-0.9569312781081141	-0.9569312781081141	-0.9569312781081141	-0.9569312781081141	-0.9569312781081141	-0.8744691179161412	-0.8744691179161412	-0.8744691179161412	-0.8744691179161412	-0.8744691179161412	-0.8744691179161412	-0.8744691179161412	-0.8744691179161412	-0.8744691179161412	-0.7964666059148678	-0.8744691179161412	-0.8744691179161412	-0.8744691179161412	-0.8300749985576876	-0.8300749985576876	-0.8300749985576876	-0.8300749985576876	-0.8300749985576876	-0.8300749985576876	-0.8300749985576876	-1.0	-1.0443941193584534	-1.0443941193584534	-1.0443941193584534	-1.0443941193584534	-1.0443941193584534	-1.0443941193584534	-1.0443941193584534	-1.0443941193584534	-1.0443941193584534	-1.0443941193584534	-1.0443941193584534	-1.0443941193584534	-1.0443941193584534	-1.0443941193584534	-1.0443941193584534	-1.0443941193584534	-1.0443941193584534	-0.9541963103868752	-0.9541963103868752	-0.9541963103868752	-1.0443941193584534
YDR162C	-2.523561956057013	-2.523561956057013	-2.321928094887362	-2.321928094887362	-2.321928094887362	-2.321928094887362	-2.2895066171949847	-2.2895066171949847	-2.2895066171949847	-2.321928094887362	-2.2895066171949847	-2.2563397532597853	-2.2563397532597853	-2.2563397532597853	-2.2223924213364477	-2.2223924213364477	-2.2223924213364477	-2.187627003175771	-2.187627003175771	-2.035623909730721	-2.0	-1.9634741239748859	-1.9634741239748859	-1.9634741239748859	-1.9259994185562233	-1.9259994185562233	-1.8259706002249507	-1.9634741239748859	-1.9634741239748859	-1.9634741239748859	-1.9634741239748859	-1.8875252707415877	-1.8875252707415877	-1.8875252707415877	-1.8875252707415877	-1.8875252707415877	-1.8875252707415877	-1.8875252707415877	-1.8875252707415877	-1.8875252707415877	-1.8875252707415877	-1.8875252707415877	-1.8073549220576042	-1.8073549220576042	-1.8073549220576042	-1.669851398307669	-1.669851398307669	-1.669851398307669	-1.669851398307669
YOR106W	-1.8432744963125467	-1.819427754358179	-1.7951802081115016	-1.7951802081115016	-1.7951802081115016	-1.7951802081115016	-1.9068905956085185	-1.9068905956085185	-1.807354922057604	-1.857980995127572	-1.857980995127572	-1.857980995127572	-1.857980995127572	-1.7951802081115016	-1.7951802081115016	-1.7198920808072646	-1.7198920808072646	-1.7198920808072646	-1.7198920808072646	-1.7198920808072646	-1.7198920808072646	-1.7198920808072646	-1.7198920808072646	-1.7198920808072646	-1.807354922057604	-1.807354922057604	-1.807354922057604	-1.7813597135246595	-1.7813597135246595	-1.6114347120823473	-1.6114347120823473	-1.6374299206152916	-1.584962500721156	-1.584962500721156	-1.584962500721156	-1.667424660913129	-1.667424660913129	-1.6404576133128597	-1.667424660913129	-1.667424660913129	-1.667424660913129	-1.7548875021634682	-1.727920454563199	-1.7004397181410917	-1.7004397181410917	-1.7004397181410917	-1.7004397181410917	-1.7004397181410917	-1.7004397181410917
YCR016W	-0.5405683813627027	-0.5405683813627027	-0.44745897697122117	-0.44745897697122117	-0.44745897697122117	-0.44745897697122117	-0.44745897697122117	-0.44745897697122117	-0.44745897697122117	-0.44745897697122117	-0.44745897697122117	-0.44745897697122117	-0.5849625007211563	-0.5849625007211563	-0.7369655941662062	-0.7369655941662062	-0.7369655941662062	-0.7369655941662062	-0.7369655941662062	-0.7369655941662062	-0.7369655941662062	-0.7369655941662062	-0.5849625007211563	-0.5849625007211563	-0.5849625007211563	-0.5849625007211563	-0.5849625007211563	-0.5849625007211563	-0.5849625007211563	-0.5849625007211563	-0.5849625007211563	-0.5849625007211563	-0.5849625007211563	-0.7369655941662062	-0.6374299206152918	-0.6374299206152918	-0.6374299206152918	-0.6374299206152918	-0.6374299206152918	-0.6374299206152918	-0.6374299206152918	-0.6374299206152918	-0.6374299206152918	-0.6374299206152918	-0.6374299206152918	-0.6374299206152918	-0.6374299206152918	-0.6374299206152918	-0.6374299206152918
YDL124W	-0.9434164716336325	-0.9434164716336325	-0.9999999999999997	-1.1255308820838588	-0.9999999999999997	-0.9999999999999997	-0.9385994553358568	-0.9385994553358568	-0.9385994553358568	-0.9999999999999997	-0.9999999999999997	-0.8231222379159209	-0.8231222379159209	-0.8231222379159209	-0.7589919004962052	-0.7589919004962052	-0.6918777046376681	-0.6918777046376681	-0.6918777046376681	-0.6918777046376681	-0.6918777046376681	-0.6918777046376681	-0.6918777046376681	-0.6918777046376681	-0.6918777046376681	-0.807354922057604	-0.807354922057604	-0.807354922057604	-0.807354922057604	-0.807354922057604	-0.807354922057604	-0.6918777046376681	-0.6918777046376681	-0.6918777046376681	-0.807354922057604	-0.807354922057604	-0.807354922057604	-0.807354922057604	-0.8744691179161409	-0.8744691179161409	-0.9385994553358568	-0.9385994553358568	-0.9385994553358568	-0.9385994553358568	-0.9385994553358568	-0.9385994553358568	-0.9385994553358568	-0.8744691179161409	-0.8744691179161409
YOR130C	-1.3923174227787602	-1.3923174227787602	-1.3923174227787602	-1.3923174227787602	-1.3923174227787602	-1.3923174227787602	-1.3923174227787602	-1.3923174227787602	-1.3923174227787602	-1.3923174227787602	-1.3923174227787602	-1.3923174227787602	-1.5849625007211563	-1.5849625007211563	-1.5849625007211563	-1.5849625007211563	-1.4405725913859817	-1.4405725913859817	-1.4405725913859817	-1.4405725913859817	-1.4405725913859817	-1.4405725913859817	-1.4405725913859817	-1.3625700793847084	-1.3625700793847084	-1.2801079191927356	-1.2801079191927356	-1.2801079191927356	-1.2801079191927356	-1.2801079191927356	-1.2801079191927356	-1.2801079191927356	-1.2801079191927356	-1.2801079191927356	-1.192645077942396	-1.192645077942396	-1.192645077942396	-1.0995356735509145	-1.192645077942396	-1.192645077942396	-1.192645077942396	-1.192645077942396	-1.192645077942396	-0.8300749985576876	-0.8300749985576876	-0.8300749985576876	-0.8300749985576876	-0.8300749985576876	-0.8300749985576876
YLR079W	-1.6438561897747246	-1.6438561897747246	-1.614709844115208	-1.614709844115208	-1.614709844115208	-1.614709844115208	-1.614709844115208	-1.614709844115208	-1.614709844115208	-1.614709844115208	-1.7078192485066896	-1.6166713604484944	-1.7162070339994084	-1.6166713604484944	-1.6476982560691185	-1.7472339296200328	-1.7472339296200328	-1.7472339296200328	-1.7472339296200328	-1.7472339296200328	-1.7472339296200328	-1.7472339296200328	-1.7472339296200328	-1.6844981742720706	-1.6844981742720706	-1.6166713604484944	-1.6844981742720706	-1.6844981742720706	-1.6844981742720706	-1.6189098326444937	-1.5849625007211556	-1.5849625007211556	-1.7258250365610055	-1.6918777046376678	-1.5849625007211556	-1.5849625007211556	-1.5849625007211556	-1.5849625007211556	-1.6189098326444937	-1.7258250365610055	-1.6189098326444937	-1.6189098326444937	-1.6189098326444937	-1.6189098326444937	-1.7258250365610055	-1.6918777046376678	-1.7258250365610055	-1.7258250365610055	-1.7258250365610055
YML087C	-2.8875252707415875	-2.8875252707415875	-2.8875252707415875	-2.8875252707415875	-2.925999418556223	-2.925999418556223	-2.925999418556223	-2.925999418556223	-2.925999418556223	-2.925999418556223	-2.925999418556223	-2.925999418556223	-2.662965012722429	-2.662965012722429	-2.662965012722429	-2.700439718141092	-2.700439718141092	-2.700439718141092	-2.700439718141092	-2.478047296804644	-2.440572591385982	-2.440572591385982	-2.440572591385982	-2.440572591385982	-2.478047296804644	-2.3625700793847084	-2.3625700793847084	-2.3625700793847084	-2.3625700793847084	-2.3625700793847084	-2.3219280948873626	-2.3219280948873626	-2.3219280948873626	-2.3625700793847084	-2.3625700793847084	-2.2479275134435857	-2.2479275134435857	-2.2479275134435857	-2.2479275134435857	-2.2479275134435857	-2.2479275134435857	-2.15200309344505	-2.15200309344505	-2.115477217419936	-2.115477217419936	-2.078002512001273	-2.078002512001273	-2.078002512001273	-2.078002512001273
YJR088C	-1.39231742277876	-1.39231742277876	-1.3575520046180833	-1.270089163367744	-1.3575520046180833	-1.3575520046180833	-1.3575520046180833	-1.3575520046180833	-1.3575520046180833	-1.39231742277876	-1.39231742277876	-1.39231742277876	-1.39231742277876	-1.39231742277876	-1.3575520046180833	-1.3575520046180833	-1.4262647547020977	-1.4262647547020977	-1.39231742277876	-1.450661409009565	-1.450661409009565	-1.450661409009565	-1.450661409009565	-1.450661409009565	-1.450661409009565	-1.450661409009565	-1.3785116232537298	-1.3785116232537298	-1.450661409009565	-1.450661409009565	-1.450661409009565	-1.39231742277876	-1.39231742277876	-1.3575520046180833	-1.3575520046180833	-1.3575520046180833	-1.3575520046180833	-1.270089163367744	-1.270089163367744	-1.270089163367744	-1.270089163367744	-1.1876270031757712	-1.2223924213364477	-1.1876270031757712	-1.0356239097307212	-1.0356239097307212	-0.9634741239748859	-0.9634741239748859	-1.0
YLR205C	-1.15754127698648	-1.2064508774674263	-1.2064508774674263	-1.2064508774674263	-1.3439544012173614	-1.3439544012173614	-1.3439544012173614	-1.253756592245783	-1.2064508774674263	-1.3219280948873622	-1.2064508774674263	-1.3219280948873622	-1.2730184944064158	-1.3219280948873622	-1.2223924213364479	-1.106915203916512	-1.2223924213364479	-1.2223924213364479	-1.2223924213364479	-1.106915203916512	-1.106915203916512	-1.15754127698648	-1.15754127698648	-1.2064508774674263	-1.253756592245783	-1.253756592245783	-1.253756592245783	-1.106915203916512	-1.0544477840223765	-1.0	-1.0	-1.0	-1.0	-1.0544477840223765	-1.0544477840223765	-1.0544477840223765	-1.0	-0.9434164716336325	-0.9434164716336325	-1.0544477840223765	-1.1699250014423122	-1.1699250014423122	-1.2223924213364479	-1.2730184944064158	-1.3985493764902748	-1.3985493764902748	-1.3985493764902748	-1.3985493764902748	-1.3985493764902748
YLL027W	-0.4677789613508174	-0.4677789613508174	-0.4677789613508174	-0.43740531230729846	-0.4898052676808163	-0.39231742277876036	-0.39231742277876036	-0.31602749344767805	-0.31602749344767805	-0.31602749344767805	-0.28688114778816154	-0.28688114778816154	-0.2630344058337938	-0.23878685958711643	-0.2630344058337938	-0.26793320524663305	-0.24327115101236405	-0.24327115101236405	-0.21412480535284734	-0.21412480535284734	-0.1890338243900169	-0.1604646721932461	-0.1604646721932461	-0.1604646721932461	-0.1324502960236496	-0.1324502960236496	-0.15754127698648013	-0.1324502960236496	-0.13750352374993496	-0.10893437155316406	-0.18555565315607658	-0.15754127698648013	-0.15754127698648013	-0.15754127698648013	-0.13750352374993496	-0.056583528366367264	-0.057715497856287504	-0.028569152196770795	-0.028569152196770795	-0.057715497856287504	-0.057715497856287504	-0.056583528366367264	-0.08572987402588397	-0.08572987402588397	-0.16992500144231226	-0.16992500144231226	-0.2267708618470225	-0.16664986940945165	-0.1926450779423959
YKL091C	-2.569855608330948	-2.569855608330948	-2.5999128421871274	-2.569855608330948	-2.569855608330948	-2.584962500721156	-2.584962500721156	-2.584962500721156	-2.584962500721156	-2.584962500721156	-2.5545888516776376	-2.539158811108031	-2.5545888516776376	-2.5545888516776376	-2.5545888516776376	-2.569855608330948	-2.569855608330948	-2.569855608330948	-2.614709844115208	-2.5999128421871274	-2.584962500721156	-2.569855608330948	-2.584962500721156	-2.569855608330948	-2.569855608330948	-2.569855608330948	-2.5545888516776376	-2.5545888516776376	-2.569855608330948	-2.569855608330948	-2.5999128421871274	-2.584962500721156	-2.777607578663552	-2.792557920129523	-2.7625006862733437	-2.7625006862733437	-2.8694158901898557	-2.884522782580064	-2.9999999999999996	-2.884522782580064	-2.899473124046035	-2.914270125974116	-2.914270125974116	-2.899473124046035	-2.792557920129523	-2.792557920129523	-2.777607578663552	-2.777607578663552	-2.7625006862733437
YOR223W	-1.180120768548201	-1.1887616434551682	-1.1750867065580914	-1.1682003209728518	-1.2016338611696507	-1.1876270031757714	-1.1716854593067498	-1.1130626644866364	-1.0837683576925978	-1.0696341878370526	-0.9921378822270299	-0.9840584561309785	-0.9760211370655603	-0.9836981876708997	-0.9917794931950318	-1.0083634729346267	-0.9916847317879965	-0.9915877601838	-0.9746146815800866	-0.9656484952092232	-0.9740047914670553	-0.9820780920027377	-0.9468886635404378	-0.9639307452924784	-0.9536070945155487	-0.9250379423187781	-0.9044223400177688	-0.9044223400177688	-0.9230380181851159	-0.9131225493200332	-0.911943823334804	-0.9310526462825085	-0.9219974879987268	-0.9004643264490856	-0.8885787173315769	-0.8372704999618916	-0.8264637450053087	-0.8349407537295037	-0.8349407537295037	-0.8853574340588773	-0.8726206935237726	-0.8524428115861423	-0.850252880495318	-0.8594016698271993	-0.8898170822495771	-0.8432744963125467	-0.8624964762500653	-0.9068905956085185	-0.8454900509443752
YHR167W	-1.3870231231092471	-1.502500340529183	-1.502500340529183	-1.502500340529183	-1.3870231231092471	-1.3870231231092471	-1.3870231231092471	-1.2801079191927351	-1.2801079191927351	-1.3439544012173614	-1.4150374992788437	-1.4150374992788437	-1.4150374992788437	-1.4150374992788437	-1.4150374992788437	-1.3219280948873622	-1.3219280948873622	-1.2730184944064158	-1.2730184944064158	-1.2730184944064158	-1.15754127698648	-1.15754127698648	-1.0544477840223765	-1.0544477840223765	-1.0544477840223765	-1.1699250014423122	-1.1699250014423122	-1.2223924213364479	-1.106915203916512	-1.106915203916512	-1.106915203916512	-1.0544477840223765	-1.0544477840223765	-1.1699250014423122	-1.1699250014423122	-1.1699250014423122	-1.1699250014423122	-1.1699250014423122	-1.1699250014423122	-1.1154772174199359	-1.1154772174199359	-1.1154772174199359	-1.0588936890535683	-1.0588936890535683	-0.9434164716336325	-0.9434164716336325	-0.9434164716336325	-0.9434164716336325	-0.9434164716336325
YCR015C	-1.3219280948873622	-1.3141085904280634	-1.332382452524529	-1.3507567479465812	-1.3507567479465812	-1.35885466388572	-1.3722751796480417	-1.3826543254280408	-1.4442185246907902	-1.421826664941483	-1.4405725913859815	-1.43041272516576	-1.413351122650957	-1.389770740668414	-1.3999306068886357	-1.376473918054956	-1.3815627947277558	-1.3948596173412138	-1.4082801331035353	-1.4082801331035353	-1.3916870120014633	-1.3916870120014633	-1.4100194245122197	-1.3999306068886357	-1.3967226018987615	-1.415037499278844	-1.415037499278844	-1.421826664941483	-1.4201808025548035	-1.4288432988038742	-1.4185013545824152	-1.422023929594951	-1.3870231231092474	-1.4062566137366344	-1.415037499278844	-1.4009623140671215	-1.384961835373406	-1.3741954045043359	-1.393663848486277	-1.3795886632745544	-1.4043902550793352	-1.4186041142990362	-1.4186041142990362	-1.4132508798048298	-1.397070952749395	-1.3950627995175777	-1.398549376490275	-1.404066381457841	-1.4095623692126926
YMR130W	-2.423211430724544	-2.423211430724544	-2.423211430724544	-2.423211430724544	-2.4474589769712214	-2.4474589769712214	-2.4474589769712214	-2.4474589769712214	-2.4474589769712214	-2.4474589769712214	-2.321928094887362	-2.2064508774674265	-2.15754127698648	-2.15754127698648	-2.2064508774674265	-2.2064508774674265	-2.2064508774674265	-2.2064508774674265	-2.2064508774674265	-2.2537565922457827	-2.2537565922457827	-2.2064508774674265	-2.2064508774674265	-2.2064508774674265	-2.099535673550914	-2.0	-1.9757524537533224	-1.9757524537533224	-2.0	-1.9757524537533224	-1.9757524537533224	-1.9510903995190534	-2.0	-2.0	-1.9510903995190534	-1.9510903995190534	-1.9510903995190534	-1.8328900141647415	-1.8328900141647415	-1.9068905956085185	-1.9068905956085185	-1.9307373375628862	-1.954196310386875	-1.954196310386875	-1.954196310386875	-1.954196310386875	-1.954196310386875	-1.954196310386875	-1.8667334691365356
YML073C	-0.4694852833012202	-0.5849625007211561	-0.5849625007211561	-0.5849625007211561	-0.5849625007211561	-0.5849625007211561	-0.41503749927884365	-0.41503749927884365	-0.5405683813627027	-0.5405683813627027	-0.6780719051126376	-0.6780719051126376	-0.6780719051126376	-0.5849625007211563	-0.5849625007211563	-0.5849625007211563	-0.5849625007211563	-0.44745897697122117	-0.5849625007211563	-0.5849625007211563	-0.5849625007211563	-0.6780719051126376	-0.7655347463629774	-0.7655347463629774	-0.9175378398080271	-0.9175378398080271	-0.9175378398080271	-0.9175378398080271	-0.9175378398080271	-0.9175378398080271	-1.0	-1.0	-0.84799690655495	-0.84799690655495	-0.84799690655495	-0.84799690655495	-0.84799690655495	-0.84799690655495	-0.9259994185562233	-0.9259994185562233	-0.9259994185562233	-0.9259994185562233	-0.9259994185562233	-1.0	-1.0	-1.070389327891398	-1.070389327891398	-0.9328858041414629	-1.0
YOR284W	-1.9114633253983424	-1.9818526532897405	-1.9448584458075389	-1.8744691179161408	-1.8744691179161408	-1.8744691179161408	-1.8744691179161408	-1.8744691179161408	-1.8744691179161408	-1.8930847960834878	-1.8930847960834878	-1.8930847960834878	-1.8744691179161408	-1.855610090664825	-1.8365012677171204	-1.8744691179161408	-1.855610090664825	-1.9259994185562233	-1.9259994185562233	-1.9068905956085185	-1.9259994185562233	-1.8875252707415873	-1.8875252707415873	-1.8875252707415873	-1.8875252707415873	-1.8875252707415873	-1.8875252707415873	-1.8875252707415873	-1.8875252707415873	-1.8875252707415873	-1.8875252707415873	-1.8875252707415873	-1.9808911770522952	-1.9808911770522952	-1.9808911770522952	-1.9808911770522952	-1.961525852185364	-1.961525852185364	-1.9418970454364315	-1.9418970454364315	-1.9999999999999998	-1.9999999999999998	-1.9999999999999998	-1.9999999999999998	-1.9999999999999998	-1.9219974879987265	-1.8813555035013807	-1.8813555035013807	-1.8813555035013807
YKR037C	-1.0995356735509143	-1.0995356735509143	-1.0995356735509143	-1.0995356735509143	-1.0995356735509143	-1.0995356735509143	-1.0995356735509143	-1.0995356735509143	-1.1375035237499347	-1.0588936890535683	-1.0588936890535683	-1.0588936890535683	-1.0198995574377048	-1.0198995574377048	-1.0198995574377048	-1.0198995574377048	-1.0605415419350508	-1.0605415419350508	-1.080170348683983	-1.1219905243786104	-1.1454304395215638	-1.1454304395215638	-1.1255308820838585	-1.1053530001462284	-1.108524456778169	-1.108524456778169	-1.0430687218918857	-1.066089190457772	-1.0443941193584532	-1.0443941193584532	-1.090197808971578	-1.133266530863464	-1.1805722456418208	-1.133266530863464	-1.1118928800708971	-1.090197808971578	-1.0931094043914813	-1.0458036896131246	-0.9526942852216431	-0.9526942852216431	-0.9037846847406967	-0.9510903995190535	-0.9510903995190535	-0.9493739269300319	-0.9475325801058642	-0.9205655325055948	-0.9730329523997306	-0.9999999999999997	-0.9142701259741159
YKL055C	-0.24557720875724773	-0.25806815294044455	-0.24327115101236405	-0.23078020682916725	-0.23078020682916725	-0.20546911829997946	-0.20546911829997946	-0.20546911829997946	-0.17799830197799438	-0.22239242133644782	-0.23749931372665609	-0.23749931372665609	-0.22239242133644782	-0.2135954730992889	-0.2135954730992889	-0.2135954730992889	-0.22902551366889518	-0.22902551366889518	-0.22902551366889518	-0.2552570552420748	-0.2552570552420748	-0.2552570552420748	-0.2552570552420748	-0.2527660703799665	-0.2527660703799665	-0.23982701467246856	-0.22902551366889518	-0.2630344058337938	-0.2496138900714721	-0.23606735823352443	-0.28203536776384974	-0.28203536776384974	-0.2410080995037951	-0.24355703133448997	-0.24355703133448997	-0.21299372333419844	-0.20091269392599662	-0.23194672804969682	-0.20091269392599662	-0.18641312423088152	-0.18641312423088152	-0.18641312423088152	-0.15362318911321182	-0.13750352374993496	-0.13750352374993496	-0.12417941122072981	-0.12417941122072981	-0.10922906975475838	-0.12553088208385899
YML026C	-0.12553088208385899	-0.24100809950379493	-0.24100809950379493	-0.10691520391651207	-0.10691520391651207	-0.10691520391651207	-0.10691520391651207	-0.10691520391651207	-0.10691520391651207	-0.2995602818589079	-0.2995602818589079	-0.38702312310924736	-0.38702312310924736	-0.38702312310924736	-0.38702312310924736	-0.28010791919273537	-0.44057259138598126	-0.3410369178350672	-0.2479275134435856	-0.3219280948873623	-0.3219280948873623	-0.1443899093351748	-0.1443899093351748	-0.22239242133644802	-0.22239242133644802	-0.22239242133644802	-0.22239242133644802	-0.22239242133644802	-0.22239242133644802	-0.3536369546147007	-0.3536369546147007	-0.3536369546147007	-0.27563444261342734	-0.3219280948873623	-0.3219280948873623	-0.3219280948873623	-0.37851162325373	-0.37851162325373	-0.4525122046975065	-0.6100534816839864	-0.6100534816839864	-0.5594274086140185	-0.6100534816839864	-0.6100534816839864	-0.6100534816839864	-0.632268215499513	-0.632268215499513	-0.632268215499513	-0.632268215499513
YGL103W	-0.9004643264490856	-0.9004643264490856	-0.9004643264490856	-0.9510903995190535	-0.9510903995190535	-0.9004643264490856	-0.9541963103868752	-0.9541963103868752	-1.0	-1.0418201756946268	-1.0418201756946268	-1.0824621601919728	-1.0395283641866375	-1.0395283641866375	-0.9593580155026539	-1.1154772174199359	-1.1154772174199359	-1.0356239097307212	-1.0703893278913976	-1.1043366598147357	-0.9668331360648006	-0.9027027986450848	-0.9107326619029124	-0.9434164716336325	-0.9175378398080267	-1.1030934929641034	-1.024662054234269	-1.096215315259303	-1.142019004872428	-1.1864131242308813	-1.2081081953302002	-1.2081081953302002	-1.2081081953302002	-1.1118928800708971	-1.1118928800708971	-1.066089190457772	-1.108524456778169	-1.108524456778169	-1.1454304395215638	-1.1844245711374273	-1.1844245711374273	-1.1413558492455416	-1.1186444964986189	-1.1338557467347905	-1.15200309344505	-1.109624491174498	-1.0896372124846763	-1.0170735133589417	-1.0170735133589417
YDL173W	-1.273018494406416	-1.273018494406416	-1.273018494406416	-1.3219280948873626	-1.3219280948873626	-1.3219280948873626	-1.1069152039165118	-1.15754127698648	-1.15754127698648	-1.1069152039165118	-1.1324502960236493	-1.182203331220749	-1.182203331220749	-1.1324502960236493	-1.1324502960236493	-1.1324502960236493	-1.1324502960236493	-1.1030934929641034	-1.15754127698648	-1.15754127698648	-1.297680548640685	-1.273018494406416	-1.297680548640685	-1.297680548640685	-1.3457748368417302	-1.3457748368417302	-1.4071753815058732	-1.4537179674429035	-1.4537179674429035	-1.4537179674429035	-1.5405683813627025	-1.5405683813627025	-1.517848304862619	-1.562936194391157	-1.562936194391157	-1.517848304862619	-1.517848304862619	-1.517848304862619	-1.4537179674429035	-1.4071753815058732	-1.4947646917495776	-1.4947646917495776	-1.4947646917495776	-1.4713057189255887	-1.4713057189255887	-1.4713057189255887	-1.4713057189255887	-1.4232114307245438	-1.4903256265830809
YOR074C	-1.1805722456418208	-1.1805722456418208	-1.1805722456418208	-1.1805722456418208	-1.1805722456418208	-1.1805722456418208	-1.1805722456418208	-1.1805722456418208	-1.1805722456418208	-1.1805722456418208	-1.1805722456418208	-1.1805722456418208	-1.1805722456418208	-1.1805722456418208	-1.222392421336448	-1.222392421336448	-1.222392421336448	-1.222392421336448	-1.222392421336448	-1.1292830169449664	-1.1292830169449664	-1.1292830169449664	-1.1292830169449664	-1.1292830169449664	-1.263034405833794	-1.263034405833794	-1.263034405833794	-1.263034405833794	-1.263034405833794	-1.263034405833794	-1.222392421336448	-1.222392421336448	-1.222392421336448	-1.3219280948873622	-1.3219280948873622	-1.3219280948873622	-1.3219280948873622	-1.3219280948873622	-1.3219280948873622	-1.3219280948873622	-1.3219280948873622	-1.3219280948873622	-1.3625700793847082	-1.3625700793847082	-1.3625700793847082	-1.4020984435713457	-1.4020984435713457	-1.3025627700204314	-1.3025627700204314
YNL289W	-0.22588140741632778	-0.18344614109593121	-0.18344614109593121	-0.13972476366661343	-0.13972476366661343	-0.13972476366661343	-0.11735695063815874	-0.14201900487242788	-0.1926450779423959	-0.17283659686221545	-0.17283659686221545	-0.1493776240382267	-0.19592020997525686	-0.24935946893671726	-0.27684020535882436	-0.253756592245783	-0.22627585582367601	-0.2817709684153795	-0.2583119955913906	-0.31034012061215044	-0.2817709684153795	-0.2817709684153795	-0.31034012061215044	-0.31034012061215044	-0.31034012061215044	-0.31034012061215044	-0.3785116232537298	-0.3048545815284209	-0.2583119955913906	-0.2583119955913906	-0.2630344058337938	-0.18555565315607658	-0.21412480535284734	-0.13750352374993496	-0.082462160191973	-0.027480736422107178	-0.027480736422107178	-0.027480736422107178	0.02856915219677092	0.0	-0.02914634565951667	0.0	0.029747343394051932	-0.058893689053568565	-0.12285674778553331	-0.06140054466414342	0.03102689562062432	0.06273575534796244	0.061400544664143276
YPR057W	-1.5849625007211556	-1.5849625007211556	-1.5849625007211556	-1.5849625007211556	-1.5849625007211556	-1.5849625007211556	-1.7454271729144017	-1.7454271729144017	-1.7454271729144017	-1.7454271729144017	-1.7454271729144017	-1.7198920808072646	-1.7198920808072646	-1.882643049361841	-1.882643049361841	-1.9757524537533224	-1.9757524537533224	-1.9757524537533224	-2.0238467419543675	-2.0238467419543675	-2.0473057147783567	-2.0238467419543675	-2.0238467419543675	-2.0238467419543675	-1.9757524537533224	-1.882643049361841	-1.882643049361841	-1.882643049361841	-1.882643049361841	-1.882643049361841	-1.882643049361841	-1.882643049361841	-1.882643049361841	-1.882643049361841	-1.9307373375628862	-1.9307373375628862	-1.857980995127572	-1.7705181538772325	-1.7705181538772325	-1.6880559936852597	-1.6880559936852597	-1.6629650127224291	-1.6629650127224291	-1.6629650127224291	-1.6374299206152916	-1.5305147166987796	-1.4799929411196135	-1.4059923596758366	-1.4059923596758366
YCL031C	-0.2370391973008493	-0.1926450779423959	-0.1926450779423959	-0.146841388329271	-0.09953567355091424	-0.09953567355091424	-0.05062607306996778	-0.05062607306996778	-0.05062607306996778	-0.05062607306996778	-0.05062607306996778	-0.10309349296410346	-0.10309349296410346	0.05444778402237651	0.05444778402237651	0.05444778402237651	0.0	-0.11103131238874402	-0.16992500144231246	-0.16992500144231246	-0.058893689053568565	-0.058893689053568565	-0.058893689053568565	-0.058893689053568565	-0.058893689053568565	-0.058893689053568565	-0.058893689053568565	-0.058893689053568565	-0.058893689053568565	-0.058893689053568565	0.0	-0.058893689053568565	-0.12029423371771159	-0.12029423371771159	-0.12029423371771159	0.0	0.0	0.0	0.0	0.0	0.0	0.0	0.0	0.0	0.0	-0.06413033741971574	-0.06413033741971574	-0.06413033741971574	-0.06413033741971574
YBR175W	-1.3785116232537296	-1.3785116232537296	-1.3785116232537296	-1.3785116232537296	-1.4525122046975063	-1.4525122046975063	-1.4525122046975063	-1.4525122046975063	-1.4525122046975063	-1.4525122046975063	-1.3959286763311392	-1.3959286763311392	-1.4739311883324124	-1.415037499278844	-1.3370349872775706	-1.3846638502353248	-1.3846638502353248	-1.3536369546147005	-1.3536369546147005	-1.3536369546147005	-1.3536369546147005	-1.2895066171949847	-1.1375035237499347	-1.0703893278913976	-1.0703893278913976	-1.0703893278913976	-1.1043366598147357	-1.0703893278913976	-1.0703893278913976	-1.1043366598147357	-1.1043366598147357	-1.1043366598147357	-1.1375035237499347	-1.0703893278913976	-1.1375035237499347	-1.1375035237499347	-1.1375035237499347	-1.2115041051937117	-1.2115041051937117	-1.2115041051937117	-1.2115041051937117	-1.1783372412585122	-1.2223924213364477	-1.2223924213364477	-1.2223924213364477	-1.3048545815284205	-1.3048545815284205	-1.270089163367744	-1.3048545815284205
YLR007W	-0.7776075786635522	-0.5145731728297583	-0.5145731728297583	-0.5145731728297583	-0.5145731728297583	-0.5145731728297583	-0.7369655941662062	-0.7369655941662062	-0.7369655941662062	-1.0	-0.7369655941662062	-0.7369655941662062	-0.7369655941662062	-0.7369655941662062	-0.7369655941662062	-0.7369655941662062	-0.7369655941662062	-0.7369655941662062	-0.7369655941662062	-0.7369655941662062	-0.7369655941662062	-0.7369655941662062	-1.0	-1.0	-1.0	-1.0	-1.0	-1.0	-1.0	-1.0	-1.0	-1.0	-1.0	-1.0	-1.0	-1.0	-1.0	-0.7369655941662062	-0.7369655941662062	-0.5849625007211563	-0.5849625007211563	-0.3625700793847085	-0.3625700793847085	-0.1926450779423959	-0.1926450779423959	-0.1926450779423959	-0.1926450779423959	0.22239242133644802	0.22239242133644802
YLR150W	-0.9510903995190535	-0.928446738974966	-0.928446738974966	-0.976541027176011	-0.9999999999999997	-1.0230836131130412	-1.0681715026415792	-0.9999999999999997	-0.9569312781081141	-0.9569312781081141	-0.978626349207433	-1.0210616155278296	-0.9581798243053727	-0.8990710911492191	-0.8813555035013808	-0.9018196060610963	-0.8643449006424335	-0.8845227825800638	-0.84799690655495	-0.8123729968242287	-0.8322725542619338	-0.797507136101257	-0.7776075786635522	-0.7776075786635522	-0.797507136101257	-0.7234823648025841	-0.7303929402427201	-0.7369655941662062	-0.705256734438868	-0.7618402628052354	-0.7618402628052354	-0.7432245846378885	-0.7432245846378885	-0.7491918964994657	-0.7852611512069876	-0.7852611512069876	-0.7852611512069876	-0.7548875021634687	-0.7900769306257683	-0.8073549220576042	-0.7946810920224936	-0.7946810920224936	-0.8744691179161409	-0.8744691179161409	-0.9228321394775401	-0.9088521119418046	-0.9088521119418046	-0.8953026213333065	-0.8974302663594522
YGR280C	-0.9510903995190535	-0.8579809951275721	-0.9541963103868752	-1.0	-1.0	-0.9541963103868752	-0.9541963103868752	-0.9068905956085185	-0.8579809951275721	-0.7548875021634687	-0.7548875021634687	-0.7548875021634687	-0.7548875021634687	-0.7548875021634687	-0.6674246609131291	-0.6129768768907526	-0.6129768768907526	-0.7004397181410921	-0.7004397181410921	-0.7004397181410921	-0.7004397181410921	-0.7004397181410921	-0.7004397181410921	-0.7004397181410921	-0.7004397181410921	-0.7548875021634687	-0.7548875021634687	-0.8479969065549502	-0.7935491225325737	-0.6166713604484946	-0.523561956057013	-0.523561956057013	-0.523561956057013	-0.523561956057013	-0.523561956057013	-0.523561956057013	-0.6166713604484946	-0.6166713604484946	-0.6166713604484946	-0.6166713604484946	-0.6166713604484946	-0.6166713604484946	-0.523561956057013	-0.523561956057013	-0.523561956057013	-0.523561956057013	-0.523561956057013	-0.523561956057013	-0.523561956057013
YNR061C	-0.8845227825800638	-0.8845227825800638	-0.8231222379159209	-0.7589919004962052	-0.7589919004962052	-0.7589919004962052	-0.7589919004962052	-0.8744691179161409	-0.8744691179161409	-0.8744691179161409	-1.0	-1.0	-1.0	-1.0	-1.0	-0.9328858041414629	-0.9328858041414629	-0.9328858041414629	-0.9328858041414629	-0.9328858041414629	-0.9328858041414629	-0.9328858041414629	-0.9328858041414629	-0.9328858041414629	-0.9328858041414629	-0.9328858041414629	-1.0	-1.0	-1.0	-1.0	-1.0	-0.862496476250065	-0.862496476250065	-0.862496476250065	-0.862496476250065	-0.84799690655495	-0.9259994185562233	-0.84799690655495	-0.84799690655495	-0.9259994185562233	-0.9259994185562233	-0.9259994185562233	-1.0	-1.0	-1.0	-1.0	-1.0780025120012733	-1.0780025120012733	-0.9175378398080271
YBR187W	-0.5849625007211563	-0.84799690655495	-0.84799690655495	-0.84799690655495	-0.5849625007211563	-0.5849625007211563	-0.5849625007211563	-0.5849625007211563	-0.5849625007211563	-0.5849625007211563	-0.5849625007211563	-0.5849625007211563	-0.5849625007211563	-0.5849625007211563	-0.5849625007211563	-0.5849625007211563	-0.5849625007211563	-0.4150374992788438	-0.4150374992788438	-0.4150374992788438	-0.84799690655495	-0.6780719051126376	-0.84799690655495	-0.84799690655495	-0.84799690655495	-0.84799690655495	-0.84799690655495	-0.84799690655495	-0.84799690655495	-0.84799690655495	-0.84799690655495	-1.0	-1.0	-1.3219280948873622	-1.3219280948873622	-1.3219280948873622	-1.3219280948873622	-1.3219280948873622	-1.3219280948873622	-1.7369655941662059	-1.7369655941662059	-1.7369655941662059	-1.7369655941662059	-1.7369655941662059	-1.7369655941662059	-1.7369655941662059	-1.7369655941662059	-1.7369655941662059	-1.7369655941662059
YOR143C	-1.0506260730699677	-1.146841388329271	-1.0995356735509143	-1.0506260730699677	-1.0506260730699677	-1.0506260730699677	-1.0506260730699677	-1.0506260730699677	-1.0506260730699677	-1.0506260730699677	-1.0506260730699677	-0.8579809951275721	-0.8579809951275721	-0.8579809951275721	-1.0	-1.0	-1.146841388329271	-1.146841388329271	-1.146841388329271	-1.146841388329271	-1.146841388329271	-1.146841388329271	-1.2370391973008492	-1.2801079191927351	-1.2370391973008492	-1.146841388329271	-1.146841388329271	-1.253756592245783	-1.3870231231092471	-1.3870231231092471	-1.4594316186372973	-1.4594316186372973	-1.4594316186372973	-1.4594316186372973	-1.4594316186372973	-1.4150374992788437	-1.4150374992788437	-1.4150374992788437	-1.4150374992788437	-1.2730184944064158	-1.2730184944064158	-1.4947646917495778	-1.4947646917495778	-1.5360529002402097	-1.3985493764902748	-1.4474589769712212	-1.4947646917495778	-1.4947646917495778	-1.4947646917495778
YJL006C	-0.6780719051126376	-0.5849625007211563	-0.7369655941662062	-0.7369655941662062	-0.7369655941662062	-0.48542682717024194	-0.48542682717024194	-0.48542682717024194	-0.48542682717024194	-0.48542682717024194	-0.48542682717024194	-0.48542682717024194	-0.48542682717024194	-0.48542682717024194	-0.48542682717024194	-0.48542682717024194	-0.48542682717024194	-0.37851162325373	-0.37851162325373	-0.48542682717024194	-0.48542682717024194	-0.48542682717024194	-0.48542682717024194	-0.5849625007211563	-0.5849625007211563	-0.5849625007211563	-0.5849625007211563	-0.5849625007211563	-0.5849625007211563	-0.9068905956085185	-0.9068905956085185	-0.9068905956085185	-0.8073549220576044	-0.8073549220576044	-0.8073549220576044	-0.9068905956085185	-0.9068905956085185	-0.9068905956085185	-0.9068905956085185	-0.9068905956085185	-0.8073549220576044	-0.8073549220576044	-0.8073549220576044	-0.8073549220576044	-0.8073549220576044	-0.8073549220576044	-0.7004397181410924	-0.7004397181410924	-0.7004397181410924
YMR310C	-1.1009289088507808	-1.1009289088507808	-1.1009289088507808	-1.1009289088507808	-1.120294233717712	-1.120294233717712	-1.120294233717712	-1.120294233717712	-1.1317056792118223	-1.1009289088507808	-1.082462160191973	-1.082462160191973	-1.07240849552805	-1.10383581098454	-1.0836579290469097	-1.0734621619410212	-1.106915203916512	-1.0980320829605268	-1.0650950282218847	-1.076815597050831	-1.088809266957856	-1.088809266957856	-1.088809266957856	-1.078002512001273	-1.0561430780375338	-1.0561430780375338	-1.0681715026415795	-1.1617510699966123	-1.1154772174199359	-1.1643868179008825	-1.1397247636666135	-1.1173569506381587	-1.1060416374103246	-1.0817940911636472	-1.0931094043914813	-1.0692626624371138	-1.0579473492092797	-1.0692626624371138	-1.0916304754655681	-1.04654258593703	-1.0946368741380754	-1.1173569506381587	-1.0598714559773985	-1.071553261025034	-1.0	-1.0250909809628306	-1.0250909809628306	-1.0126000367796337	-1.0000000000000002
YDR503C	-0.934904971778115	-0.8930847960834881	-0.9792414398332026	-0.9581798243053727	-0.9581798243053727	-0.9368061735128058	-0.9368061735128058	-0.9368061735128058	-0.9368061735128058	-0.8961641890154598	-0.9368061735128058	-0.915111102413487	-0.915111102413487	-0.915111102413487	-0.8930847960834881	-0.84799690655495	-0.84799690655495	-0.84799690655495	-0.84799690655495	-0.8898170822495771	-0.84799690655495	-0.84799690655495	-0.9328858041414629	-0.9328858041414629	-0.9328858041414629	-0.9772799234999162	-1.0230836131130412	-1.0223678130284544	-1.0223678130284544	-1.0223678130284544	-1.066089190457772	-1.1118928800708971	-1.0874628412503393	-1.0874628412503393	-1.0874628412503393	-1.133266530863464	-1.1118928800708971	-1.066089190457772	-1.1154772174199359	-1.1375035237499347	-1.1375035237499347	-1.1375035237499347	-1.1591985948492536	-1.1591985948492536	-1.1805722456418208	-1.1805722456418208	-1.2016338611696504	-1.2016338611696504	-1.2428565238961633
YOL080C	-2.0	-2.0	-2.0	-2.0	-2.0	-2.0	-2.0	-1.959358015502654	-1.8744691179161412	-1.8744691179161412	-1.7224660244710912	-1.7224660244710912	-1.7224660244710912	-1.7224660244710912	-1.7224660244710912	-1.6780719051126376	-1.8300749985576876	-1.7842713089445628	-1.736965594166206	-1.736965594166206	-1.5849625007211563	-1.5849625007211563	-1.5849625007211563	-1.5849625007211563	-1.5849625007211563	-1.5849625007211563	-1.5849625007211563	-1.5849625007211563	-1.5849625007211563	-1.4739311883324124	-1.3536369546147007	-1.2895066171949852	-1.2895066171949852	-1.222392421336448	-1.3923174227787602	-1.2479275134435857	-1.2479275134435857	-1.2479275134435857	-1.0874628412503395	-1.0874628412503395	-1.0000000000000002	-1.192645077942396	-1.192645077942396	-1.192645077942396	-0.7776075786635522	-1.0000000000000002	-1.0000000000000002	-1.0000000000000002	-1.0000000000000002
YIL050W	-0.9749090190371694	-0.9493739269300319	-0.9740047914670553	-0.9233787183970876	-0.9233787183970876	-0.9233787183970876	-0.9749090190371694	-0.9749090190371694	-1.024662054234269	-1.0	-1.0489096004809464	-1.075288127304237	-1.024662054234269	-0.9757524537533224	-1.0	-0.9757524537533224	-0.9757524537533224	-0.9757524537533224	-0.9757524537533224	-0.9510903995190535	-0.9757524537533224	-0.9757524537533224	-0.9757524537533224	-0.9510903995190535	-0.9259994185562229	-0.9510903995190535	-0.9510903995190535	-0.9510903995190535	-0.9510903995190535	-1.024662054234269	-1.096215315259303	-1.096215315259303	-1.096215315259303	-1.096215315259303	-1.024662054234269	-1.024662054234269	-1.123382415505282	-1.0727563424353141	-1.0727563424353141	-1.096215315259303	-1.096215315259303	-1.1699250014423122	-1.2223924213364479	-1.267480310864986	-1.267480310864986	-1.2150128909708504	-1.2370391973008492	-1.2370391973008492	-1.2370391973008492
YGR104C	-1.4918530963296748	-1.5235619560570126	-1.5235619560570126	-1.5235619560570126	-1.5235619560570126	-1.436099114806673	-1.436099114806673	-1.436099114806673	-1.5235619560570126	-1.5235619560570126	-1.4918530963296748	-1.5235619560570126	-1.4918530963296748	-1.4918530963296748	-1.4918530963296748	-1.4043902550793352	-1.4043902550793352	-1.3719687773869575	-1.3719687773869575	-1.3719687773869575	-1.3719687773869575	-1.3719687773869575	-1.4594316186372969	-1.5525410230287786	-1.5525410230287786	-1.5525410230287786	-1.652076696579693	-1.652076696579693	-1.5525410230287786	-1.4854268271702415	-1.4854268271702415	-1.450661409009565	-1.450661409009565	-1.450661409009565	-1.450661409009565	-1.450661409009565	-1.3785116232537298	-1.3785116232537298	-1.3785116232537298	-1.3785116232537298	-1.3410369178350672	-1.3410369178350672	-1.3025627700204314	-1.3410369178350672	-1.3410369178350672	-1.3410369178350672	-1.3025627700204314	-1.3025627700204314	-1.3025627700204314
YIL063C	-2.451211111832329	-2.406816992473875	-2.398549376490275	-2.398549376490275	-2.398549376490275	-2.398549376490275	-2.451211111832329	-2.451211111832329	-2.4804319172498497	-2.390234108278271	-2.3649968167792483	-2.356485316923731	-2.438121112391885	-2.438121112391885	-2.476813696865534	-2.4506614090095655	-2.4240262825060985	-2.4240262825060985	-2.415037499278844	-2.3968901525685844	-2.3877301532831083	-2.37851162325373	-2.37851162325373	-2.445799753049531	-2.4366397537640547	-2.4366397537640547	-2.4500329206350475	-2.431049817267475	-2.4214637684382767	-2.4214637684382767	-2.431049817267475	-2.4118135984045574	-2.4118135984045574	-2.4020984435713455	-2.4118135984045574	-2.464281018298693	-2.4020984435713455	-2.382469636822413	-2.425021587851466	-2.4694852833012204	-2.4694852833012204	-2.459431618637297	-2.459431618637297	-2.4694852833012204	-2.4694852833012204	-2.4694852833012204	-2.4447848426728958	-2.454565863465481	-2.464281018298693
YDR003W	-1.0110551885089958	-1.045087889528538	-1.0561430780375338	-1.0561430780375338	-1.0334230015374504	-1.0443941193584534	-1.0334230015374504	-1.0334230015374504	-1.0561430780375338	-1.0561430780375338	-1.0561430780375338	-1.0570309450363793	-1.0570309450363793	-1.0692626624371138	-1.0579473492092797	-1.0579473492092797	-1.0350469470992008	-1.0230836131130414	-1.0458036896131249	-1.0344883763852908	-1.0344883763852908	-1.011587974275212	-0.9883181949523647	-0.9883181949523647	-0.9883181949523647	-1.0356239097307212	-1.0845335102116678	-1.1096244911744984	-1.1096244911744984	-1.123382415505282	-1.1115083152169905	-1.0874628412503395	-1.0630097975258004	-1.0766212816029126	-1.1030934929641036	-1.117569596381176	-1.1324502960236498	-1.1197392442740957	-1.0794344674944047	-1.0922585078519884	-1.1049695596015428	-1.117569596381176	-1.1300605405643729	-1.1300605405643729	-1.1030934929641036	-1.0906025487809068	-1.0524674198941355	-1.0130561528254465	-1.0130561528254465
YDL230W	-0.16992500144231246	-0.16992500144231246	0.0	0.0	0.0	-0.16992500144231246	-0.16992500144231246	-0.16992500144231246	-0.16992500144231246	-0.16992500144231246	-0.16992500144231246	-0.16992500144231246	-0.16992500144231246	-0.16992500144231246	-0.16992500144231246	-0.16992500144231246	-0.3625700793847085	-0.3625700793847085	-0.3625700793847085	-0.5849625007211563	-0.5849625007211563	-0.5849625007211563	-0.4150374992788438	-0.4150374992788438	-0.4150374992788438	-0.4150374992788438	-0.4150374992788438	-0.4150374992788438	-0.4150374992788438	-0.4150374992788438	-0.5849625007211563	-0.5849625007211563	-0.5849625007211563	-0.5849625007211563	-0.5849625007211563	-0.5849625007211563	-0.5849625007211563	-0.5849625007211563	-0.5849625007211563	-0.5849625007211563	-0.5849625007211563	-0.84799690655495	-0.84799690655495	-0.6780719051126376	-0.6780719051126376	-0.6780719051126376	-0.6780719051126376	-0.6780719051126376	-0.6780719051126376
YLR132C	-2.652076696579693	-2.652076696579693	-2.618909832644494	-2.652076696579693	-2.652076696579693	-2.652076696579693	-2.652076696579693	-2.652076696579693	-2.652076696579693	-2.652076696579693	-2.652076696579693	-2.652076696579693	-2.652076696579693	-2.652076696579693	-2.652076696579693	-2.652076696579693	-2.652076696579693	-2.652076696579693	-2.652076696579693	-2.652076696579693	-2.5501970825604796	-2.5145731728297585	-2.478047296804644	-2.478047296804644	-2.5145731728297585	-2.5145731728297585	-2.5145731728297585	-2.5145731728297585	-2.478047296804644	-2.662965012722429	-2.662965012722429	-2.6244908649077936	-2.4594316186372973	-2.4594316186372973	-2.4594316186372973	-2.4594316186372973	-2.4594316186372973	-2.4594316186372973	-2.4594316186372973	-2.4594316186372973	-2.678071905112638	-2.678071905112638	-2.6322682154995127	-2.6322682154995127	-2.6322682154995127	-2.6322682154995127	-2.369233809665719	-2.273018494406416	-2.050626073069968
YNL002C	-0.862496476250065	-0.9259994185562233	-1.0	-1.0	-1.0	-0.9259994185562233	-0.9259994185562233	-0.9259994185562233	-0.9259994185562233	-0.7655347463629774	-0.7655347463629774	-0.8300749985576876	-0.6374299206152918	-0.6374299206152918	-0.5305147166987798	-0.5305147166987798	-0.5305147166987798	-0.6374299206152918	-0.6374299206152918	-0.6374299206152918	-0.6374299206152918	-0.5305147166987798	-0.7004397181410924	-0.7004397181410924	-0.5849625007211565	-0.7004397181410924	-0.8930847960834881	-1.0000000000000002	-1.0000000000000002	-1.0000000000000002	-0.8930847960834881	-0.8930847960834881	-0.8930847960834881	-0.8930847960834881	-0.8930847960834881	-1.0995356735509145	-1.0995356735509145	-1.0995356735509145	-1.0995356735509145	-1.0995356735509145	-1.0995356735509145	-1.192645077942396	-1.192645077942396	-1.192645077942396	-1.192645077942396	-1.192645077942396	-1.192645077942396	-1.192645077942396	-1.2801079191927356
YPL159C	-0.5849625007211563	-0.6307661903342812	-0.6307661903342812	-0.6839725065523219	-0.6691755046242414	-0.608421473545145	-0.6238515141147511	-0.6322682154995126	-0.5849625007211563	-0.6092100469678337	-0.5849625007211563	-0.5688428353578793	-0.5603004464868871	-0.5603004464868871	-0.5603004464868871	-0.5360529002402097	-0.5688428353578793	-0.5286942810744109	-0.5525410230287786	-0.5688428353578793	-0.5525410230287786	-0.5603004464868871	-0.5603004464868871	-0.5360529002402097	-0.5603004464868871	-0.5603004464868871	-0.4923963819850834	-0.5170584362193525	-0.4749089552562425	-0.4749089552562425	-0.524661990453342	-0.524661990453342	-0.4890380807226209	-0.4457997530495308	-0.4457997530495308	-0.4457997530495308	-0.4088055455673292	-0.4274212237346762	-0.40275916950040713	-0.4525122046975068	-0.5040425053375887	-0.5224210346524432	-0.5488932460136344	-0.567040592723894	-0.5305147166987798	-0.5758602936139037	-0.6214883767462704	-0.6214883767462704	-0.557481764299049
YMR048W	-1.69389687227432	-1.7548875021634682	-1.84799690655495	-1.84799690655495	-1.84799690655495	-1.84799690655495	-1.84799690655495	-1.8744691179161412	-1.9740047914670553	-1.9740047914670553	-1.9475325801058643	-1.7935491225325735	-1.777607578663552	-1.777607578663552	-1.777607578663552	-1.854149133536545	-1.884522782580064	-1.854149133536545	-1.7472339296200328	-1.8231222379159204	-1.8231222379159204	-1.8231222379159204	-1.8231222379159204	-1.8231222379159204	-1.8231222379159204	-1.8231222379159204	-1.7589919004962047	-1.7589919004962047	-1.7914133781885824	-1.9068905956085183	-1.9068905956085183	-1.9696263509564806	-1.9696263509564806	-1.9696263509564806	-1.9385994553358565	-2.0641303374197153	-2.0324214776923775	-2.0324214776923775	-2.1699250014423126	-2.1699250014423126	-2.1699250014423126	-2.1375035237499347	-2.1375035237499347	-2.1375035237499347	-2.2895066171949847	-2.321928094887362	-2.3536369546147005	-2.2223924213364477	-2.2223924213364477
YIL069C	-0.5849625007211561	-0.5849625007211561	-0.5849625007211561	-0.5849625007211561	-0.5849625007211561	-0.7162070339994087	-0.7162070339994087	-0.7162070339994087	-0.6166713604484946	-0.6166713604484946	-0.6780719051126376	-0.6780719051126376	-0.6780719051126376	-0.6780719051126376	-0.6780719051126376	-0.777607578663552	-0.6780719051126376	-0.5849625007211561	-0.5849625007211561	-0.5849625007211561	-0.5849625007211561	-0.5849625007211561	-0.5849625007211561	-0.6438561897747246	-0.6438561897747246	-0.7548875021634687	-0.7548875021634687	-0.7548875021634687	-0.7548875021634687	-0.8073549220576042	-0.8073549220576042	-0.7198920808072649	-0.7198920808072649	-0.7705181538772325	-0.7705181538772325	-0.8194277543581788	-0.9175378398080271	-0.8395353278067539	-0.8395353278067539	-0.8395353278067539	-0.9219974879987268	-0.9259994185562233	-0.8930847960834878	-0.8930847960834878	-0.9296106721086019	-0.9652345818393233	-0.898120385980786	-0.898120385980786	-0.9668331360648006
YMR096W	-1.2064508774674263	-1.253756592245783	-1.253756592245783	-1.137503523749935	-1.137503523749935	-1.2370391973008492	-1.2370391973008492	-1.3439544012173614	-1.2995602818589078	-1.2995602818589078	-1.2995602818589078	-1.2995602818589078	-1.2995602818589078	-1.2995602818589078	-1.3439544012173614	-1.137503523749935	-1.137503523749935	-1.0931094043914815	-1.0931094043914815	-1.0931094043914815	-1.137503523749935	-1.137503523749935	-1.137503523749935	-1.137503523749935	-1.137503523749935	-1.137503523749935	-1.0931094043914815	-1.0931094043914815	-1.0931094043914815	-1.137503523749935	-1.137503523749935	-1.137503523749935	-1.0931094043914815	-1.1805722456418208	-1.137503523749935	-1.137503523749935	-1.137503523749935	-1.137503523749935	-1.137503523749935	-1.137503523749935	-1.137503523749935	-1.0931094043914815	-1.0931094043914815	-1.0931094043914815	-1.0931094043914815	-1.0931094043914815	-1.0931094043914815	-1.0931094043914815	-1.0
YCR002C	-1.772589503896927	-1.8413022539809414	-1.772589503896927	-1.772589503896927	-1.7004397181410917	-1.7369655941662059	-1.898120385980786	-1.8259706002249507	-1.8259706002249507	-1.8259706002249507	-1.8259706002249507	-1.898120385980786	-1.9668331360648006	-1.9668331360648006	-1.9668331360648006	-1.9668331360648006	-1.9634741239748859	-1.9634741239748859	-1.9634741239748859	-2.15200309344505	-2.187627003175771	-2.187627003175771	-2.357552004618084	-2.5501970825604796	-2.5501970825604796	-2.5501970825604796	-2.5501970825604796	-2.5501970825604796	-2.5501970825604796	-2.5501970825604796	-2.5145731728297585	-2.478047296804644	-2.478047296804644	-2.402098443571346	-2.402098443571346	-2.402098443571346	-2.3625700793847084	-2.3625700793847084	-2.402098443571346	-2.402098443571346	-2.3625700793847084	-2.402098443571346	-2.3219280948873626	-2.3219280948873626	-2.3219280948873626	-2.2370391973008497	-2.2370391973008497	-2.2370391973008497	-2.2370391973008497
YDR233C	-0.06140054466414342	-0.06140054466414342	-0.12285674778553331	-0.09114788805819526	-0.060120992437570915	-0.060120992437570915	-0.060120992437570915	-0.060120992437570915	-0.058893689053568565	-0.058893689053568565	-0.02914634565951667	-0.1132106104479911	-0.1132106104479911	-0.13492958008610853	-0.10893437155316406	-0.10893437155316406	-0.05444778402237647	-0.05343925896146044	0.0	-0.026967047600269325	0.0	0.025995208532944358	-0.025535092107137485	-0.025090980962830658	-0.049753035197099615	-0.09784732339814471	-0.09784732339814471	-0.1213062962221336	-0.1213062962221336	-0.096215315259303	-0.11929892837234443	-0.09463687413807538	-0.07038932789139786	-0.07038932789139786	-0.09163047546556824	-0.09163047546556824	-0.045087889528538046	0.06608919045777244	0.10535300014622855	0.10535300014622855	0.10535300014622855	0.10383581098453992	0.10383581098453992	0.10383581098453992	0.10383581098453992	0.08246216019197297	0.0	0.0	-0.019899557437704947
YBR251W	-0.8479969065549502	-0.8479969065549502	-0.8479969065549502	-0.8479969065549502	-0.8930847960834878	-0.8930847960834878	-0.8930847960834878	-0.8930847960834878	-0.8930847960834878	-0.8365012677171204	-0.9475325801058645	-0.9475325801058645	-0.9475325801058645	-0.9475325801058645	-0.9475325801058645	-0.9475325801058645	-0.9475325801058645	-0.9475325801058645	-0.9475325801058645	-0.8930847960834878	-0.8930847960834878	-1.0	-1.0506260730699677	-1.0506260730699677	-1.0506260730699677	-1.0506260730699677	-1.0506260730699677	-1.0506260730699677	-1.0506260730699677	-1.0506260730699677	-1.0506260730699677	-1.0506260730699677	-1.0506260730699677	-1.0506260730699677	-1.0	-1.0506260730699677	-1.0506260730699677	-1.0506260730699677	-1.0506260730699677	-1.0506260730699677	-1.0506260730699677	-1.0506260730699677	-1.15754127698648	-1.2730184944064158	-1.2730184944064158	-1.2730184944064158	-1.3479233034203069	-1.3479233034203069	-1.485426827170242
YNR003C	-0.9434164716336325	-0.8845227825800638	-0.8845227825800638	-0.8845227825800638	-0.8845227825800638	-0.8845227825800638	-0.8845227825800638	-0.8845227825800638	-0.9434164716336325	-0.9434164716336325	-0.9434164716336325	-0.9434164716336325	-0.9434164716336325	-0.8231222379159209	-0.8231222379159209	-0.8231222379159209	-0.8231222379159209	-0.8231222379159209	-0.8231222379159209	-0.8231222379159209	-0.8231222379159209	-0.8231222379159209	-0.8231222379159209	-0.8231222379159209	-0.6918777046376681	-0.807354922057604	-0.8744691179161409	-0.8744691179161409	-0.8744691179161409	-0.8744691179161409	-0.8744691179161409	-1.0	-1.0	-1.0	-1.137503523749935	-1.137503523749935	-1.137503523749935	-1.137503523749935	-1.137503523749935	-1.137503523749935	-0.9328858041414629	-0.9328858041414629	-0.9328858041414629	-1.070389327891398	-1.070389327891398	-1.222392421336448	-1.222392421336448	-1.222392421336448	-1.222392421336448
YPR139C	-0.23446525363702297	-0.1926450779423959	-0.1926450779423959	-0.1979393776119089	-0.1979393776119089	-0.1979393776119089	-0.1979393776119089	-0.1979393776119089	-0.1979393776119089	-0.15611920191728185	-0.1979393776119089	-0.1979393776119089	-0.1979393776119089	-0.1979393776119089	-0.15611920191728185	-0.15611920191728185	-0.15611920191728185	-0.08017034868398333	-0.08017034868398333	-0.08017034868398333	-0.08017034868398333	-0.11864449649861908	-0.11864449649861908	-0.11864449649861908	-0.1154772174199359	-0.1154772174199359	-0.1154772174199359	-0.1154772174199359	-0.07594885323329846	-0.07594885323329846	-0.1154772174199359	-0.07594885323329846	-0.07594885323329846	-0.07800251200127321	-0.18286405714981022	-0.07594885323329846	-0.1154772174199359	-0.1154772174199359	-0.15611920191728185	-0.15611920191728185	-0.2282689876731171	-0.18762700317577116	-0.15611920191728185	-0.15611920191728185	-0.15611920191728185	-0.15611920191728185	-0.15611920191728185	-0.15611920191728185	-0.15611920191728185
YDR384C	-0.807354922057604	-0.807354922057604	-0.9385994553358568	-0.9385994553358568	-0.9999999999999997	-1.0588936890535683	-1.0588936890535683	-0.9999999999999997	-0.9999999999999997	-0.9999999999999997	-1.0588936890535683	-1.0588936890535683	-1.0588936890535683	-1.1699250014423122	-1.1699250014423122	-1.2954558835261711	-1.4329594072761063	-1.4329594072761063	-1.3219280948873622	-1.3219280948873622	-1.1844245711374273	-1.1844245711374273	-1.3219280948873622	-1.3219280948873622	-1.3219280948873622	-1.3219280948873622	-1.4329594072761063	-1.2954558835261711	-1.4329594072761063	-1.4329594072761063	-1.3219280948873622	-1.3219280948873622	-1.263034405833794	-1.263034405833794	-1.263034405833794	-1.263034405833794	-1.263034405833794	-1.263034405833794	-1.263034405833794	-1.3219280948873622	-1.1844245711374273	-1.0588936890535683	-0.9434164716336325	-0.9434164716336325	-1.0	-1.0	-1.1154772174199359	-1.1154772174199359	-1.1699250014423122
YHR187W	-1.8259706002249507	-1.8259706002249507	-1.9634741239748859	-1.9634741239748859	-1.9634741239748859	-1.9259994185562233	-1.9259994185562233	-1.7884958948062881	-1.9259994185562233	-2.0703893278913976	-2.0703893278913976	-2.0703893278913976	-2.0703893278913976	-2.2223924213364477	-2.2223924213364477	-2.2223924213364477	-2.078002512001273	-2.078002512001273	-2.078002512001273	-2.078002512001273	-2.115477217419936	-2.115477217419936	-2.115477217419936	-2.078002512001273	-1.959358015502654	-1.959358015502654	-1.959358015502654	-1.959358015502654	-2.1292830169449664	-2.0874628412503395	-2.0874628412503395	-2.0874628412503395	-1.8744691179161412	-1.8744691179161412	-1.8744691179161412	-1.8744691179161412	-2.044394119358454	-2.044394119358454	-2.044394119358454	-2.044394119358454	-2.044394119358454	-2.044394119358454	-2.044394119358454	-2.044394119358454	-2.044394119358454	-1.8744691179161412	-2.044394119358454	-2.044394119358454	-2.044394119358454
YPL055C	0.10691520391651219	0.10691520391651219	0.10691520391651219	0.10691520391651219	0.0	0.24100809950379473	0.24100809950379473	0.12553088208385912	0.12553088208385912	0.12553088208385912	0.12553088208385912	0.12553088208385912	0.12553088208385912	0.12553088208385912	0.24100809950379473	0.24100809950379473	0.0	0.0	-0.12553088208385899	-0.12553088208385899	0.0	0.11547721741993588	0.11547721741993588	0.11547721741993588	0.11547721741993588	0.11547721741993588	0.12553088208385912	0.12553088208385912	0.12553088208385912	0.12553088208385912	0.0	0.0	0.0	0.0	0.13750352374993502	0.13750352374993502	0.0	-0.15200309344504997	-0.15200309344504997	-0.15200309344504997	-0.15200309344504997	-0.15200309344504997	-0.28950661719498505	-0.5305147166987798	-0.5305147166987798	-0.5305147166987798	-0.5305147166987798	-0.5305147166987798	-0.5305147166987798
YDR085C	-0.888968687611256	-0.8650704199138913	-0.8650704199138913	-0.8144443468439235	-0.765534746362977	-0.7858751946471527	-0.7858751946471527	-0.7858751946471527	-0.8144443468439235	-0.8650704199138913	-0.9175378398080267	-0.9142701259741159	-0.9142701259741159	-0.9142701259741159	-0.8541491335365449	-0.8541491335365449	-0.7162070339994084	-0.6520766965796929	-0.6520766965796929	-0.6520766965796929	-0.6520766965796929	-0.6520766965796929	-0.6520766965796929	-0.6520766965796929	-0.601450623509725	-0.6338721012021027	-0.6338721012021027	-0.601450623509725	-0.5525410230287786	-0.5525410230287786	-0.5849625007211563	-0.5376567859427994	-0.5376567859427994	-0.5052353082504217	-0.5376567859427994	-0.5052353082504217	-0.47206844431522266	-0.42626475470209774	-0.42626475470209774	-0.42626475470209774	-0.459431618637297	-0.5052353082504217	-0.601450623509725	-0.5682837595745258	-0.5682837595745258	-0.5682837595745258	-0.5682837595745258	-0.5682837595745258	-0.5682837595745258
YPL266W	-0.33604920313201503	-0.29808135293299476	-0.3219280948873623	-0.29808135293299476	-0.3171901758806993	-0.3171901758806993	-0.3171901758806993	-0.3171901758806993	-0.3219280948873623	-0.3461756411340397	-0.3514723705013777	-0.33703498727757075	-0.3119440063147402	-0.27130202181739443	-0.27130202181739443	-0.2545728270855979	-0.22948184612276734	-0.22948184612276734	-0.2545728270855979	-0.14438990933517498	-0.14438990933517498	-0.14438990933517498	-0.19592020997525686	-0.22239242133644802	-0.22239242133644802	-0.1789701410453194	-0.20281688299968698	-0.23029761942179422	-0.2583119955913906	-0.2630344058337938	-0.2630344058337938	-0.23878685958711643	-0.21021770739034562	-0.2630344058337938	-0.2921807514933105	-0.2921807514933105	-0.2921807514933105	-0.24327115101236405	-0.24327115101236405	-0.3033921434499348	-0.3033921434499348	-0.3033921434499348	-0.35908109330482835	-0.3907899530321664	-0.3907899530321664	-0.44745897697122144	-0.44745897697122144	-0.4150374992788438	-0.4150374992788438
YBR290W	-1.69389687227432	-1.69389687227432	-1.667424660913129	-1.667424660913129	-1.667424660913129	-1.667424660913129	-1.6129768768907524	-1.4974996594708165	-1.584962500721156	-1.5545888516776372	-1.5545888516776372	-1.7472339296200328	-1.7472339296200328	-1.6476982560691185	-1.6780719051126376	-1.777607578663552	-1.807354922057604	-1.777607578663552	-1.777607578663552	-1.7162070339994084	-1.777607578663552	-1.777607578663552	-1.7162070339994084	-1.7162070339994084	-1.6844981742720706	-1.6844981742720706	-1.6844981742720706	-1.6844981742720706	-1.652076696579693	-1.9385994553358565	-1.9068905956085183	-2.0641303374197153	-2.0641303374197153	-2.0641303374197153	-1.9385994553358565	-1.9385994553358565	-1.9385994553358565	-1.9385994553358565	-1.9385994553358565	-1.9385994553358565	-1.9385994553358565	-1.9385994553358565	-1.9385994553358565	-1.9385994553358565	-1.9385994553358565	-1.9385994553358565	-1.9696263509564806	-1.9696263509564806	-1.854149133536545
YOR288C	-1.3410369178350672	-1.3410369178350672	-1.3410369178350672	-1.2854022188622483	-1.1979393776119087	-1.1219905243786104	-1.1219905243786104	-1.1219905243786104	-1.1219905243786104	-1.1219905243786104	-1.2094533656289497	-1.2094533656289497	-1.1292830169449664	-1.2094533656289497	-1.263034405833794	-1.263034405833794	-1.263034405833794	-1.4020984435713457	-1.5090136474878575	-1.5090136474878575	-1.5090136474878575	-1.584962500721156	-1.6244908649077936	-1.7500217469916524	-1.7500217469916524	-1.7500217469916524	-1.8875252707415877	-1.8875252707415877	-1.8875252707415877	-1.8875252707415877	-1.8875252707415877	-2.0395283641866375	-2.0395283641866375	-2.0395283641866375	-2.0395283641866375	-1.8875252707415877	-2.078002512001273	-2.078002512001273	-1.959358015502654	-1.917537839808027	-1.8744691179161412	-1.8300749985576876	-1.8300749985576876	-1.8744691179161412	-1.8744691179161412	-1.8744691179161412	-1.8744691179161412	-1.8744691179161412	-1.8744691179161412
YLR271W	-2.502500340529183	-2.3870231231092474	-2.36564947231668	-2.3870231231092474	-2.36564947231668	-2.21501289097085	-2.321928094887362	-2.169925001442312	-2.169925001442312	-2.123382415505282	-2.123382415505282	-2.123382415505282	-2.123382415505282	-2.099535673550914	-2.230297619421794	-2.123382415505282	-2.123382415505282	-2.123382415505282	-2.123382415505282	-2.123382415505282	-2.182203331220749	-2.182203331220749	-2.230297619421794	-2.230297619421794	-2.230297619421794	-2.230297619421794	-2.2064508774674265	-2.182203331220749	-2.321928094887362	-2.321928094887362	-2.321928094887362	-2.321928094887362	-2.2976805486406846	-2.2976805486406846	-2.182203331220749	-2.2064508774674265	-2.15754127698648	-2.182203331220749	-2.182203331220749	-2.075288127304237	-2.0506260730699677	-2.0809199953835673	-2.025535092107137	-2.025535092107137	-1.925999418556223	-1.9757524537533224	-2.075288127304237	-2.075288127304237	-2.075288127304237
YOL094C	-2.187627003175771	-2.187627003175771	-2.187627003175771	-2.187627003175771	-2.187627003175771	-2.187627003175771	-2.187627003175771	-2.187627003175771	-2.187627003175771	-2.035623909730721	-2.187627003175771	-2.357552004618084	-2.3219280948873626	-2.357552004618084	-2.357552004618084	-2.357552004618084	-2.357552004618084	-2.3923174227787602	-2.3923174227787602	-2.3923174227787602	-2.3923174227787602	-2.652076696579693	-2.652076696579693	-2.652076696579693	-2.652076696579693	-2.652076696579693	-2.652076696579693	-2.652076696579693	-2.584962500721156	-2.584962500721156	-2.5145731728297585	-2.5501970825604796	-2.3219280948873626	-2.3219280948873626	-2.3219280948873626	-2.3923174227787602	-2.2223924213364477	-2.2223924213364477	-2.2223924213364477	-2.357552004618084	-2.357552004618084	-2.187627003175771	-2.357552004618084	-2.20945336562895	-2.20945336562895	-2.20945336562895	-2.20945336562895	-2.20945336562895	-2.20945336562895
YLR340W	-1.37851162325373	-1.37851162325373	-1.4329594072761063	-1.2954558835261711	-1.1699250014423122	-1.2954558835261711	-1.2954558835261711	-1.2954558835261711	-1.2954558835261711	-1.1699250014423122	-1.1699250014423122	-1.2954558835261711	-1.0588936890535683	-1.0588936890535683	-1.1699250014423122	-1.15754127698648	-1.15754127698648	-1.15754127698648	-1.15754127698648	-1.15754127698648	-1.2064508774674263	-1.15754127698648	-1.15754127698648	-1.15754127698648	-1.15754127698648	-1.0544477840223765	-1.0544477840223765	-0.9475325801058645	-0.9475325801058645	-0.8479969065549502	-0.9004643264490856	-0.9510903995190535	-1.0	-1.0473057147783569	-1.0473057147783569	-1.0473057147783569	-1.0473057147783569	-1.0473057147783569	-1.0473057147783569	-1.0473057147783569	-1.0931094043914815	-1.0931094043914815	-1.222392421336448	-1.222392421336448	-1.1699250014423122	-1.0824621601919728	-1.0780025120012733	-1.0780025120012733	-1.15200309344505
YHR083W	-1.1043366598147357	-1.2563397532597855	-1.2563397532597855	-1.3219280948873622	-1.4043902550793352	-1.4918530963296748	-1.4918530963296748	-1.4043902550793352	-1.4043902550793352	-1.4594316186372969	-1.4594316186372969	-1.4262647547020977	-1.4262647547020977	-1.4262647547020977	-1.39231742277876	-1.39231742277876	-1.39231742277876	-1.39231742277876	-1.3575520046180833	-1.3575520046180833	-1.3575520046180833	-1.3575520046180833	-1.3219280948873622	-1.3219280948873622	-1.3219280948873622	-1.415037499278844	-1.3785116232537298	-1.3785116232537298	-1.3785116232537298	-1.3785116232537298	-1.3410369178350672	-1.3410369178350672	-1.3410369178350672	-1.3410369178350672	-1.4405725913859813	-1.4405725913859813	-1.4405725913859813	-1.3219280948873622	-1.2801079191927351	-1.2370391973008492	-1.2370391973008492	-1.1926450779423958	-1.2370391973008492	-1.1926450779423958	-0.9068905956085185	-0.9510903995190535	-0.9510903995190535	-1.0473057147783569	-1.0
YNL090W	-1.867896463992655	-1.9018196060610963	-1.9018196060610963	-1.961525852185364	-1.9418970454364315	-1.9418970454364315	-1.9418970454364315	-1.9418970454364315	-1.9418970454364315	-1.9418970454364315	-1.9418970454364315	-1.84799690655495	-1.84799690655495	-1.84799690655495	-1.84799690655495	-1.8073549220576042	-1.8073549220576042	-1.7574296967259215	-1.7865963618908067	-1.7865963618908067	-1.8073549220576042	-1.8073549220576042	-1.7865963618908067	-1.8073549220576042	-1.8278190246173196	-1.7574296967259215	-1.7574296967259215	-1.7574296967259215	-1.7574296967259215	-1.736965594166206	-1.867896463992655	-1.8875252707415873	-1.84799690655495	-1.84799690655495	-1.84799690655495	-1.84799690655495	-1.8073549220576042	-1.8073549220576042	-1.8605969433345833	-1.8813555035013807	-1.8073549220576042	-1.8073549220576042	-1.7865963618908067	-1.7865963618908067	-1.7865963618908067	-1.8073549220576042	-1.8073549220576042	-1.736965594166206	-1.736965594166206
YHR156C	0.0	0.0	0.0	0.0	0.0	-0.05062607306996778	-0.05062607306996778	-0.05246741989413554	-0.05246741989413554	0.0	0.0	0.0	0.0	0.0	0.05444778402237651	0.05444778402237651	0.05444778402237651	0.05444778402237651	0.05444778402237651	0.10691520391651219	0.10691520391651219	0.10691520391651219	0.21412480535284734	0.39854937649027483	0.39854937649027483	0.39854937649027483	0.39854937649027483	0.44745897697122117	0.44745897697122117	0.5618788876081149	0.5618788876081149	0.4947646917495779	0.44745897697122117	0.39854937649027483	0.39854937649027483	0.39854937649027483	0.39854937649027483	0.33441903907055903	0.27301849440641585	0.22239242133644802	0.16992500144231265	0.23132554610645553	0.11103131238874395	0.11103131238874395	0.11103131238874395	0.11103131238874395	0.11103131238874395	0.16992500144231265	0.16992500144231265
YPL156C	-1.807354922057604	-1.7472339296200328	-1.6476982560691185	-1.7078192485066896	-1.7078192485066896	-1.7078192485066896	-1.7078192485066896	-1.5272470028648686	-1.584962500721156	-1.584962500721156	-1.584962500721156	-1.6404576133128597	-1.6404576133128597	-1.6404576133128597	-1.6404576133128597	-1.6404576133128597	-1.7198920808072646	-1.5594274086140183	-1.5849625007211556	-1.5849625007211556	-1.5849625007211556	-1.5849625007211556	-1.5594274086140183	-1.4405725913859813	-1.4903256265830809	-1.5384199147841258	-1.4713057189255887	-1.517848304862619	-1.584962500721156	-1.5425272344007592	-1.5425272344007592	-1.584962500721156	-1.523561956057013	-1.604862058158861	-1.604862058158861	-1.604862058158861	-1.5260688116675876	-1.5260688116675876	-1.46948528330122	-1.5283789723547887	-1.4739311883324122	-1.4405725913859813	-1.478047296804644	-1.478047296804644	-1.5474877953024933	-1.489384840738925	-1.489384840738925	-1.5283789723547887	-1.4739311883324122
YML050W	-1.9510903995190534	-1.9510903995190534	-2.0	-1.882643049361841	-2.0	-2.0	-2.0	-2.0	-1.9068905956085185	-1.857980995127572	-1.857980995127572	-1.882643049361841	-1.9757524537533224	-1.9757524537533224	-1.9757524537533224	-2.0	-1.9510903995190534	-1.9510903995190534	-2.0506260730699677	-2.0506260730699677	-2.0506260730699677	-2.0506260730699677	-2.0506260730699677	-2.0506260730699677	-2.0506260730699677	-2.0506260730699677	-2.025535092107137	-1.925999418556223	-1.925999418556223	-1.925999418556223	-1.925999418556223	-1.925999418556223	-2.025535092107137	-2.025535092107137	-2.025535092107137	-2.025535092107137	-2.025535092107137	-2.025535092107137	-2.025535092107137	-2.0506260730699677	-2.0506260730699677	-2.0506260730699677	-2.075288127304237	-2.099535673550914	-2.099535673550914	-2.099535673550914	-2.123382415505282	-2.123382415505282	-2.123382415505282
YNR028W	-1.917537839808027	-1.765534746362977	-1.765534746362977	-1.765534746362977	-1.765534746362977	-1.765534746362977	-1.765534746362977	-1.765534746362977	-1.765534746362977	-1.765534746362977	-1.765534746362977	-1.765534746362977	-1.6780719051126376	-1.6780719051126376	-1.6780719051126376	-2.0	-2.0	-2.0	-2.0	-1.9541963103868754	-1.9541963103868754	-1.7842713089445628	-1.7842713089445628	-1.736965594166206	-1.736965594166206	-1.8300749985576876	-1.736965594166206	-1.736965594166206	-1.736965594166206	-1.6880559936852597	-1.6880559936852597	-1.6374299206152918	-1.6374299206152918	-1.6374299206152918	-1.6374299206152918	-1.6374299206152918	-1.6374299206152918	-1.6374299206152918	-1.5849625007211563	-1.5849625007211563	-1.5849625007211563	-1.4739311883324124	-1.4739311883324124	-1.4739311883324124	-1.4739311883324124	-1.4739311883324124	-1.4739311883324124	-1.4739311883324124	-1.4739311883324124
YNL215W	-1.8144443468439235	-1.8144443468439235	-1.8002304876242228	-1.8002304876242228	-1.8002304876242228	-1.7513208871432764	-1.7513208871432764	-1.7513208871432764	-1.722466024471091	-1.7078192485066896	-1.6930222465786091	-1.6629650127224294	-1.6156592979440725	-1.6003925412907622	-1.584962500721156	-1.584962500721156	-1.6003925412907622	-1.6003925412907622	-1.584962500721156	-1.539158811108031	-1.539158811108031	-1.539158811108031	-1.4791678366985592	-1.4947646917495776	-1.4947646917495776	-1.451695969857692	-1.5254614889724942	-1.5101947323191838	-1.5101947323191838	-1.4791678366985592	-1.4791678366985592	-1.4791678366985592	-1.4634005208402425	-1.4634005208402425	-1.4474589769712212	-1.4474589769712212	-1.4313393116079443	-1.4791678366985592	-1.4634005208402425	-1.4313393116079443	-1.4594316186372969	-1.5077946401986961	-1.5077946401986961	-1.4757334309663979	-1.4757334309663979	-1.4918530963296748	-1.4918530963296748	-1.4918530963296748	-1.4429434958487282
YMR281W	-0.8300749985576876	-0.8300749985576876	-1.0000000000000002	-1.0000000000000002	-1.192645077942396	-1.192645077942396	-1.192645077942396	-1.192645077942396	-1.192645077942396	-1.192645077942396	-1.192645077942396	-1.0000000000000002	-1.0000000000000002	-1.0000000000000002	-1.0000000000000002	-1.0000000000000002	-1.0000000000000002	-1.0000000000000002	-1.0000000000000002	-1.0000000000000002	-1.0000000000000002	-1.0995356735509145	-1.0000000000000002	-1.0000000000000002	-1.0000000000000002	-0.8073549220576044	-0.8073549220576044	-0.8073549220576044	-0.8073549220576044	-0.8073549220576044	-0.8073549220576044	-1.0000000000000002	-1.0995356735509145	-1.0995356735509145	-1.0995356735509145	-1.0000000000000002	-1.0000000000000002	-0.7776075786635522	-0.7776075786635522	-0.7776075786635522	-0.7776075786635522	-0.7776075786635522	-0.7776075786635522	-0.7776075786635522	-0.7776075786635522	-0.8930847960834881	-0.8930847960834881	-0.8930847960834881	-0.8930847960834881
YJR111C	-1.8073549220576042	-1.84799690655495	-1.84799690655495	-1.84799690655495	-1.84799690655495	-1.84799690655495	-1.84799690655495	-1.84799690655495	-1.959358015502654	-1.917537839808027	-1.8300749985576876	-1.8300749985576876	-1.8300749985576876	-1.7842713089445628	-1.7842713089445628	-1.736965594166206	-1.9068905956085185	-1.9068905956085185	-1.9068905956085185	-1.9068905956085185	-1.9068905956085185	-1.9068905956085185	-1.9068905956085185	-1.9068905956085185	-1.9068905956085185	-1.9068905956085185	-2.0995356735509145	-2.1926450779423963	-2.1926450779423963	-2.1926450779423963	-2.1926450779423963	-2.1926450779423963	-2.0995356735509145	-2.146841388329271	-2.0995356735509145	-2.584962500721156	-2.5360529002402097	-2.5360529002402097	-2.4329594072761065	-2.4329594072761065	-2.1699250014423126	-2.4329594072761065	-2.4329594072761065	-2.4329594072761065	-2.4329594072761065	-2.4329594072761065	-2.4329594072761065	-2.4329594072761065	-2.4329594072761065
YCL059C	-1.5849625007211563	-1.5849625007211563	-1.5849625007211563	-1.6166713604484944	-1.6166713604484944	-1.6166713604484944	-1.6166713604484944	-1.6166713604484944	-1.7162070339994084	-1.7162070339994084	-1.8231222379159204	-1.8231222379159204	-1.7914133781885824	-1.7589919004962047	-1.7589919004962047	-1.7589919004962047	-1.7914133781885824	-1.5849625007211563	-1.5525410230287786	-1.5525410230287786	-1.5525410230287786	-1.5525410230287786	-1.5525410230287786	-1.5193741590935792	-1.6189098326444937	-1.7258250365610055	-1.6189098326444937	-1.6189098326444937	-1.652076696579693	-1.6189098326444937	-1.6189098326444937	-1.6189098326444937	-1.6189098326444937	-1.6189098326444937	-1.5849625007211556	-1.5849625007211556	-1.5849625007211556	-1.5849625007211556	-1.5501970825604792	-1.5501970825604792	-1.6571122864769912	-1.6571122864769912	-1.6214883767462702	-1.584962500721156	-1.584962500721156	-1.7004397181410917	-1.7004397181410917	-1.8259706002249507	-1.8259706002249507
YDR353W	-1.7062687969432895	-1.8744691179161408	-1.722466024471091	-1.7964666059148677	-1.8181616770141866	-1.8181616770141866	-1.7964666059148677	-1.8744691179161408	-1.8961641890154597	-1.8300749985576874	-1.7520724865564143	-1.807354922057604	-1.8898170822495768	-1.852442811586142	-1.8744691179161408	-1.8744691179161408	-1.852442811586142	-1.807354922057604	-1.8300749985576874	-1.8300749985576874	-1.7520724865564143	-1.7293524100563307	-1.774440299584869	-1.7520724865564143	-1.6553518286125541	-1.6322682154995127	-1.6322682154995127	-1.7062687969432895	-1.7062687969432895	-1.6828098241193006	-1.6347155359182555	-1.5849625007211556	-1.5849625007211556	-1.510961919277379	-1.5594274086140183	-1.4854268271702418	-1.432959407276106	-1.432959407276106	-1.432959407276106	-1.362570079384708	-1.2043584985061861	-1.142957953842043	-1.142957953842043	-1.0840642647884744	-1.137503523749935	-1.137503523749935	-1.1110313123887436	-1.1110313123887436	-1.1324502960236493
YIL041W	-2.027480736422107	-2.027480736422107	-2.027480736422107	-1.9719856238304032	-2.087462841250339	-2.087462841250339	-2.087462841250339	-2.087462841250339	-2.087462841250339	-2.087462841250339	-2.0588936890535683	-2.0588936890535683	-2.0588936890535683	-2.029747343394052	-2.029747343394052	-2.1552782254779106	-2.1552782254779106	-2.09515723304034	-2.09515723304034	-2.09515723304034	-2.1255308820838588	-2.1552782254779106	-2.2927817492278457	-2.2927817492278457	-2.263034405833794	-2.2016338611696504	-2.0324214776923775	-2.0324214776923775	-1.9668331360648006	-1.898120385980786	-1.898120385980786	-1.8259706002249507	-1.7004397181410917	-1.7004397181410917	-1.7004397181410917	-1.7004397181410917	-1.7004397181410917	-1.7004397181410917	-1.7369655941662059	-1.7369655941662059	-1.7004397181410917	-1.584962500721156	-1.7004397181410917	-1.8259706002249507	-1.8259706002249507	-1.7500217469916524	-1.6280312226130422	-1.6280312226130422	-1.8744691179161412
YHR198C	-1.7884958948062883	-1.7693870718585838	-1.8025539357937828	-1.8025539357937828	-1.7597369018248645	-1.7597369018248645	-1.7693870718585838	-1.7693870718585838	-1.7693870718585838	-1.7693870718585838	-1.8121399846229809	-1.8216627587414875	-1.8405217859928036	-1.8365012677171206	-1.8365012677171206	-1.8268510976834016	-1.8171359428501896	-1.7831886109268518	-1.7500217469916528	-1.7500217469916528	-1.7500217469916528	-1.7402407261990671	-1.73039294024272	-1.7635598041779192	-1.8073549220576042	-1.8322725542619338	-1.8123729968242288	-1.8123729968242288	-1.78199934778071	-1.7921951148865984	-1.7921951148865984	-1.7921951148865984	-1.771731012326883	-1.771731012326883	-1.7921951148865984	-1.7921951148865984	-1.78199934778071	-1.771731012326883	-1.8073549220576042	-1.7970129778361452	-1.761389068105424	-1.7509724521600853	-1.8231222379159204	-1.8126298640982785	-1.8073549220576042	-1.843880798082718	-1.8335388538612591	-1.8231222379159204	-1.8605969433345833
YIL145C	-0.48542682717024194	-0.48542682717024194	-0.48542682717024194	-0.48542682717024194	-0.48542682717024194	-0.48542682717024194	-0.37851162325373	-0.41503749927884404	-0.41503749927884404	-0.41503749927884404	-0.6374299206152918	-0.6374299206152918	-0.6374299206152918	-0.6374299206152918	-0.6374299206152918	-0.6374299206152918	-0.6374299206152918	-0.6374299206152918	-0.6374299206152918	-1.0000000000000002	-0.8930847960834881	-0.8930847960834881	-0.8930847960834881	-0.8930847960834881	-0.7776075786635522	-0.7776075786635522	-0.7776075786635522	-0.7776075786635522	-0.7776075786635522	-0.7776075786635522	-0.7776075786635522	-0.7776075786635522	-0.7776075786635522	-0.7776075786635522	-1.0000000000000002	-1.0000000000000002	-1.222392421336448	-1.222392421336448	-1.222392421336448	-1.222392421336448	-1.222392421336448	-1.222392421336448	-1.222392421336448	-1.222392421336448	-1.222392421336448	-1.222392421336448	-1.485426827170242	-1.485426827170242	-1.485426827170242
YHR046C	-1.9475325801058645	-1.9475325801058645	-1.9475325801058645	-1.893084796083488	-1.893084796083488	-1.893084796083488	-1.7162070339994089	-1.7162070339994089	-1.7162070339994089	-1.7162070339994089	-1.7162070339994089	-1.7162070339994089	-1.7162070339994089	-1.7162070339994089	-1.7162070339994089	-1.6520766965796934	-1.6520766965796934	-1.6520766965796934	-1.6520766965796934	-1.5849625007211563	-1.5849625007211563	-1.5849625007211563	-1.5849625007211563	-1.5849625007211563	-1.5145731728297585	-1.5145731728297585	-1.4405725913859817	-1.5145731728297585	-1.4405725913859817	-1.4405725913859817	-1.4405725913859817	-1.4405725913859817	-1.4405725913859817	-1.4405725913859817	-1.5145731728297585	-1.5145731728297585	-1.5145731728297585	-1.4405725913859817	-1.4405725913859817	-1.4405725913859817	-1.4405725913859817	-1.2801079191927356	-1.3625700793847084	-1.3625700793847084	-1.3625700793847084	-1.84799690655495	-1.5849625007211563	-1.5025003405291832	-1.415037499278844
YPR199C	-1.2016338611696507	-1.2016338611696507	-1.3536369546147007	-1.2895066171949852	-1.2895066171949852	-1.2895066171949852	-1.2895066171949852	-1.222392421336448	-1.222392421336448	-1.222392421336448	-1.222392421336448	-1.222392421336448	-1.222392421336448	-1.222392421336448	-1.222392421336448	-1.222392421336448	-1.222392421336448	-1.222392421336448	-1.2895066171949852	-1.2895066171949852	-1.222392421336448	-1.222392421336448	-1.222392421336448	-1.222392421336448	-1.222392421336448	-1.3923174227787602	-1.3923174227787602	-1.3923174227787602	-1.3923174227787602	-1.3923174227787602	-1.3923174227787602	-1.5849625007211563	-1.5849625007211563	-1.5849625007211563	-1.5849625007211563	-1.5849625007211563	-1.5849625007211563	-1.5849625007211563	-1.5849625007211563	-1.5849625007211563	-1.5145731728297585	-1.3625700793847084	-1.3625700793847084	-1.3625700793847084	-1.4405725913859817	-1.3625700793847084	-1.3625700793847084	-1.3625700793847084	-1.3625700793847084
YBL027W	-0.24100809950379493	-0.24100809950379493	-0.24100809950379493	-0.24100809950379493	-0.24100809950379493	-0.24100809950379493	-0.24100809950379493	-0.24100809950379493	-0.1154772174199359	-0.1154772174199359	-0.1154772174199359	-0.1154772174199359	-0.1154772174199359	-0.1154772174199359	-0.1154772174199359	-0.1154772174199359	0.0	-0.1154772174199359	-0.1154772174199359	-0.1154772174199359	-0.22239242133644782	-0.22239242133644782	-0.22239242133644782	-0.22239242133644782	-0.22239242133644782	-0.22239242133644782	-0.22239242133644782	-0.22239242133644782	-0.22239242133644782	-0.22239242133644782	-0.32192809488736207	-0.32192809488736207	-0.41503749927884365	-0.2995602818589079	-0.2995602818589079	-0.2995602818589079	-0.2995602818589079	-0.41503749927884365	-0.41503749927884365	-0.2995602818589079	-0.2995602818589079	-0.1926450779423959	-0.1926450779423959	-0.1926450779423959	-0.36257007938470825	-0.36257007938470825	-0.36257007938470825	-0.4694852833012202	-0.4694852833012202
YLR018C	-1.3219280948873626	-1.3219280948873626	-1.222392421336448	-1.222392421336448	-1.115477217419936	-1.0000000000000002	-1.0000000000000002	-1.0000000000000002	-1.0000000000000002	-1.0000000000000002	-1.0000000000000002	-1.0000000000000002	-1.0000000000000002	-1.0000000000000002	-1.0000000000000002	-1.0000000000000002	-1.0000000000000002	-1.0000000000000002	-0.8744691179161412	-0.8744691179161412	-0.8744691179161412	-0.8744691179161412	-0.7369655941662062	-0.7369655941662062	-0.7369655941662062	-0.7369655941662062	-0.5849625007211563	-0.5849625007211563	-0.5849625007211563	-0.5849625007211563	-0.5849625007211563	-0.5849625007211563	-0.5849625007211563	-0.5849625007211563	-0.84799690655495	-0.84799690655495	-0.84799690655495	-0.84799690655495	-0.84799690655495	-0.84799690655495	-0.6780719051126376	-0.6780719051126376	-0.6780719051126376	-0.6780719051126376	-0.6780719051126376	-0.6780719051126376	-0.6780719051126376	-0.6780719051126376	-0.6780719051126376
YPR004C	-1.4150374992788437	-1.4150374992788437	-1.3692338096657188	-1.3692338096657188	-1.3692338096657188	-1.3692338096657188	-1.4594316186372973	-1.5849625007211563	-1.2995602818589078	-1.2995602818589078	-1.3692338096657188	-1.4947646917495778	-1.4947646917495778	-1.5405683813627027	-1.3985493764902748	-1.4947646917495778	-1.4947646917495778	-1.3692338096657188	-1.4947646917495778	-1.4947646917495778	-1.4947646917495778	-1.4947646917495778	-1.2954558835261711	-1.2410080995037949	-1.2410080995037949	-1.3219280948873622	-1.4739311883324124	-1.4739311883324124	-1.4739311883324124	-1.4739311883324124	-1.4739311883324124	-1.415037499278844	-1.415037499278844	-1.3536369546147007	-1.222392421336448	-1.070389327891398	-1.070389327891398	-1.0	-0.710493382805015	-0.7884958948062881	-0.84799690655495	-0.84799690655495	-0.84799690655495	-1.0	-1.0780025120012733	-1.4405725913859817	-1.4405725913859817	-1.2479275134435857	-1.2479275134435857
YJL196C	-0.9385994553358568	-1.0641303374197157	-1.0641303374197157	-1.1844245711374273	-1.0641303374197157	-0.9328858041414629	-0.9328858041414629	-0.9328858041414629	-0.9328858041414629	-0.9328858041414629	-0.9328858041414629	-1.0641303374197157	-1.0641303374197157	-1.0641303374197157	-1.0641303374197157	-1.0641303374197157	-1.0641303374197157	-1.0641303374197157	-1.0641303374197157	-1.0641303374197157	-1.0641303374197157	-1.2016338611696507	-1.2016338611696507	-1.2016338611696507	-1.3536369546147007	-1.3536369546147007	-1.3536369546147007	-1.2016338611696507	-1.2016338611696507	-1.137503523749935	-1.2895066171949852	-1.2895066171949852	-1.070389327891398	-1.137503523749935	-1.137503523749935	-1.137503523749935	-1.070389327891398	-1.070389327891398	-1.070389327891398	-0.9328858041414629	-0.862496476250065	-0.862496476250065	-0.862496476250065	-0.862496476250065	-0.9328858041414629	-0.9328858041414629	-0.9328858041414629	-0.9328858041414629	-0.9328858041414629
YPR058W	-2.2094533656289497	-2.2094533656289497	-2.1832218240557704	-2.1832218240557704	-2.1832218240557704	-2.1832218240557704	-2.1832218240557704	-2.169925001442312	-2.156504485679991	-2.142957953842043	-2.1292830169449664	-2.1292830169449664	-2.1906835616091094	-2.1906835616091094	-2.231325546106455	-2.1906835616091094	-2.1346495266947816	-2.1057946640225964	-2.14048122354983	-2.14048122354983	-2.277984747299765	-2.277984747299765	-2.263034405833794	-2.2479275134435857	-2.263034405833794	-2.321928094887362	-2.321928094887362	-2.306661338234052	-2.2912312976644458	-2.2912312976644458	-2.2912312976644458	-2.3378696387563838	-2.3378696387563838	-2.2895066171949847	-2.2563397532597853	-2.2394659346953896	-2.187627003175771	-2.15200309344505	-2.15200309344505	-2.15200309344505	-2.15200309344505	-2.1793236994445615	-2.1793236994445615	-2.1979393776119087	-2.247927513443585	-2.2094533656289497	-2.169925001442312	-2.169925001442312	-2.1292830169449664
YGL005C	-2.192645077942396	-2.21501289097085	-2.21501289097085	-2.192645077942396	-2.169925001442312	-2.169925001442312	-2.169925001442312	-2.0238467419543675	-2.0238467419543675	-2.099535673550914	-2.099535673550914	-2.099535673550914	-2.0506260730699677	-2.0506260730699677	-2.025535092107137	-1.9740047914670553	-1.9740047914670553	-1.9740047914670553	-1.9740047914670553	-1.9740047914670553	-1.8744691179161412	-1.8744691179161412	-1.8210298589546807	-1.8210298589546807	-1.7935491225325735	-1.7935491225325735	-1.7935491225325735	-1.8210298589546807	-1.7935491225325735	-1.8210298589546807	-1.8744691179161412	-1.925999418556223	-1.925999418556223	-1.925999418556223	-1.9757524537533224	-1.9757524537533224	-1.9757524537533224	-2.0238467419543675	-2.075288127304237	-2.075288127304237	-2.075288127304237	-2.075288127304237	-2.0506260730699677	-2.025535092107137	-2.025535092107137	-2.132450296023649	-2.132450296023649	-2.132450296023649	-2.132450296023649
YJL145W	-2.700439718141092	-2.700439718141092	-2.700439718141092	-2.700439718141092	-2.700439718141092	-2.700439718141092	-2.700439718141092	-2.614709844115208	-2.584962500721156	-2.584962500721156	-2.584962500721156	-2.523561956057013	-2.4918530963296748	-2.4594316186372973	-2.4594316186372973	-2.4594316186372973	-2.4594316186372973	-2.4594316186372973	-2.4594316186372973	-2.4594316186372973	-2.4594316186372973	-2.4594316186372973	-2.4594316186372973	-2.652076696579693	-2.652076696579693	-2.652076696579693	-2.6844981742720706	-2.6844981742720706	-2.7162070339994084	-2.7162070339994084	-2.652076696579693	-2.652076696579693	-2.652076696579693	-2.652076696579693	-2.8073549220576037	-2.8073549220576037	-2.8073549220576037	-2.8073549220576037	-2.841302253980942	-2.841302253980942	-2.8073549220576037	-2.8073549220576037	-2.8073549220576037	-2.8073549220576037	-2.736965594166206	-2.736965594166206	-2.736965594166206	-2.736965594166206	-2.662965012722429
YIR011C	-1.6844981742720706	-1.7914133781885824	-1.7914133781885824	-1.7589919004962047	-1.7258250365610055	-1.6918777046376678	-1.8073549220576037	-1.8413022539809414	-1.8413022539809414	-1.8413022539809414	-1.8413022539809414	-1.8413022539809414	-1.8413022539809414	-1.8413022539809414	-1.898120385980786	-1.898120385980786	-1.898120385980786	-1.898120385980786	-1.898120385980786	-1.9668331360648006	-1.9668331360648006	-1.9328858041414627	-1.8073549220576037	-1.8073549220576037	-1.8073549220576037	-1.8073549220576037	-1.8413022539809414	-1.8413022539809414	-1.8073549220576037	-1.6918777046376678	-1.6918777046376678	-1.584962500721156	-1.584962500721156	-1.5474877953024933	-1.5474877953024933	-1.5474877953024933	-1.5474877953024933	-1.5474877953024933	-1.5090136474878575	-1.5090136474878575	-1.5090136474878575	-1.5090136474878575	-1.5090136474878575	-1.5090136474878575	-1.5090136474878575	-1.5090136474878575	-1.5090136474878575	-1.5090136474878575	-1.5090136474878575
YOR096W	-0.13750352374993496	-0.13750352374993496	-0.20163386116965074	-0.13124453327825267	-0.13124453327825267	-0.19264507794239571	-0.12553088208385882	-0.06140054466414308	-0.058893689053568565	0.0	0.11547721741993618	0.16992500144231265	0.22239242133644802	0.16992500144231265	0.16992500144231265	0.16992500144231265	0.0	0.0	0.05444778402237651	0.05246741989413548	0.05246741989413548	0.05246741989413548	0.10691520391651219	0.05246741989413548	0.10309349296410343	0.10309349296410343	0.15200309344504975	0.19930880822340669	0.19930880822340669	0.09621531525930328	0.18641312423088138	0.09019780897157845	0.0	0.04306872189188594	0.0	0.0	0.0	0.04064198449734608	-0.03952836418663751	-0.03952836418663751	-0.03952836418663751	0.0	-0.07594885323329846	-0.07594885323329846	-0.07594885323329846	-0.03747470541866271	0.0	-0.03652587602511404	-0.035623909730721215
YBR061C	-2.9307373375628862	-2.9068905956085187	-2.9068905956085187	-2.882643049361841	-2.9068905956085187	-2.882643049361841	-3.050626073069968	-3.0	-2.807354922057604	-2.7548875021634687	-2.807354922057604	-2.807354922057604	-2.807354922057604	-2.807354922057604	-2.7813597135246595	-2.7813597135246595	-2.8579809951275723	-2.8579809951275723	-2.8579809951275723	-2.8579809951275723	-2.8579809951275723	-2.8579809951275723	-2.882643049361841	-2.736965594166206	-2.8579809951275723	-2.8579809951275723	-2.8579809951275723	-2.8328900141647417	-2.8328900141647417	-2.8328900141647417	-2.8328900141647417	-2.807354922057604	-2.7813597135246595	-2.9740047914670558	-2.9475325801058645	-2.7813597135246595	-2.7813597135246595	-2.7813597135246595	-2.7813597135246595	-2.7813597135246595	-2.7548875021634687	-2.727920454563199	-2.700439718141092	-2.700439718141092	-2.700439718141092	-2.700439718141092	-2.700439718141092	-2.643856189774725	-2.614709844115208
YFR045W	-1.6214883767462702	-1.6214883767462702	-1.6571122864769912	-1.7369655941662059	-1.898120385980786	-1.8624964762500649	-1.8259706002249507	-1.898120385980786	-1.898120385980786	-1.8624964762500649	-1.898120385980786	-1.898120385980786	-1.898120385980786	-1.898120385980786	-1.898120385980786	-1.898120385980786	-1.898120385980786	-1.9668331360648006	-1.9668331360648006	-1.9668331360648006	-1.9668331360648006	-1.9668331360648006	-1.9668331360648006	-1.9328858041414627	-1.9999999999999998	-1.8744691179161406	-1.7589919004962047	-1.7589919004962047	-1.7589919004962047	-1.7589919004962047	-1.7589919004962047	-1.7589919004962047	-1.7589919004962047	-1.7589919004962047	-1.7589919004962047	-1.7914133781885824	-1.7914133781885824	-1.7914133781885824	-1.7914133781885824	-1.7914133781885824	-1.9068905956085183	-1.9068905956085183	-1.8413022539809414	-1.9068905956085183	-2.0324214776923775	-2.0324214776923775	-2.0324214776923775	-2.0324214776923775	-2.0641303374197153
YLR017W	-1.9999999999999998	-1.9696263509564806	-1.9696263509564806	-1.9696263509564806	-1.9696263509564806	-1.9696263509564806	-1.9068905956085183	-1.9068905956085183	-1.9068905956085183	-2.0324214776923775	-2.0324214776923775	-2.0324214776923775	-2.0324214776923775	-1.9068905956085183	-1.9068905956085183	-1.9068905956085183	-1.9068905956085183	-1.9068905956085183	-1.9068905956085183	-1.9068905956085183	-1.9068905956085183	-2.0641303374197153	-2.0324214776923775	-1.898120385980786	-1.8259706002249507	-1.8259706002249507	-1.8259706002249507	-1.8259706002249507	-1.8259706002249507	-1.7884958948062881	-1.7500217469916524	-1.7500217469916524	-1.7500217469916524	-1.7500217469916524	-1.7500217469916524	-1.7500217469916524	-1.8073549220576042	-1.8073549220576042	-1.8073549220576042	-1.8073549220576042	-1.8073549220576042	-1.8073549220576042	-1.8073549220576042	-1.8073549220576042	-1.8744691179161412	-1.8300749985576876	-1.917537839808027	-1.917537839808027	-1.917537839808027
YDL059C	-1.6629650127224294	-1.6629650127224294	-1.6629650127224294	-1.6629650127224294	-1.5849625007211563	-1.5849625007211563	-1.5849625007211563	-1.5849625007211563	-1.5849625007211563	-1.5849625007211563	-1.5025003405291832	-1.5025003405291832	-1.5025003405291832	-1.5025003405291832	-1.2801079191927356	-1.3625700793847084	-1.2801079191927356	-1.2801079191927356	-1.2801079191927356	-1.2801079191927356	-1.2801079191927356	-1.2801079191927356	-1.2801079191927356	-1.192645077942396	-1.192645077942396	-1.192645077942396	-1.192645077942396	-1.192645077942396	-1.192645077942396	-1.415037499278844	-1.415037499278844	-1.415037499278844	-1.415037499278844	-1.415037499278844	-1.415037499278844	-1.415037499278844	-1.415037499278844	-1.2801079191927356	-1.2801079191927356	-1.2801079191927356	-1.192645077942396	-1.192645077942396	-1.192645077942396	-1.192645077942396	-1.6780719051126376	-1.5849625007211563	-1.37851162325373	-1.137503523749935	-1.263034405833794
YKR088C	-0.6698513983076693	-0.6698513983076693	-0.6698513983076693	-0.6753777959433747	-0.6753777959433747	-0.6887983117056962	-0.723790205418473	-0.758991900496205	-0.7813597135246597	-0.794415866350106	-0.794415866350106	-0.7681843247769266	-0.8006911917765933	-0.8241501646005821	-0.7835081801032365	-0.8038574778213772	-0.8395353278067539	-0.8536105130184768	-0.7964666059148681	-0.7818198299504666	-0.7925579201295234	-0.777607578663552	-0.807354922057604	-0.807354922057604	-0.7625006862733439	-0.7625006862733439	-0.7369655941662062	-0.7997013495141689	-0.8036027871964964	-0.777607578663552	-0.777607578663552	-0.7925579201295234	-0.7472339296200333	-0.7472339296200333	-0.7625006862733439	-0.7732291381529777	-0.7997013495141689	-0.7842713089445628	-0.7956415014938136	-0.7639326417664755	-0.7478129764031985	-0.758991900496205	-0.8155754288625724	-0.765534746362977	-0.7258250365610058	-0.7258250365610058	-0.7425037777076363	-0.7538394127306025	-0.7538394127306025
YHR085W	-0.4238077089065761	-0.46948528330122	-0.4425182357009507	-0.4425182357009507	-0.4425182357009507	-0.4425182357009507	-0.4425182357009507	-0.4425182357009507	-0.46948528330122	-0.46948528330122	-0.46948528330122	-0.4425182357009507	-0.4425182357009507	-0.46948528330122	-0.46948528330122	-0.46948528330122	-0.46948528330122	-0.46948528330122	-0.4959574946624113	-0.4959574946624113	-0.5219527031953556	-0.4329594072761061	-0.4329594072761061	-0.4329594072761061	-0.4854268271702417	-0.4854268271702417	-0.5219527031953556	-0.5219527031953556	-0.5219527031953556	-0.46948528330122	-0.46948528330122	-0.46948528330122	-0.46948528330122	-0.46948528330122	-0.4425182357009507	-0.47999294111961355	-0.4425182357009507	-0.4425182357009507	-0.4525122046975063	-0.4909863525121422	-0.5184670889342493	-0.5025003405291831	-0.4150374992788438	-0.47393118833241243	-0.4150374992788438	-0.4150374992788438	-0.4150374992788438	-0.38466385023532484	-0.38466385023532484
YKL150W	-1.5849625007211563	-1.5405683813627027	-1.4947646917495778	-1.4947646917495778	-1.5849625007211563	-1.4594316186372973	-1.4150374992788437	-1.4594316186372973	-1.4594316186372973	-1.4594316186372973	-1.4594316186372973	-1.4594316186372973	-1.5849625007211563	-1.5849625007211563	-1.5405683813627027	-1.5405683813627027	-1.3692338096657188	-1.3692338096657188	-1.3692338096657188	-1.3692338096657188	-1.3692338096657188	-1.3692338096657188	-1.4947646917495778	-1.4474589769712212	-1.4474589769712212	-1.4947646917495778	-1.2730184944064158	-1.3985493764902748	-1.3985493764902748	-1.3985493764902748	-1.5360529002402097	-1.5360529002402097	-1.5360529002402097	-1.5849625007211563	-1.632268215499513	-1.4947646917495778	-1.3692338096657188	-1.3692338096657188	-1.253756592245783	-1.1926450779423958	-1.2370391973008492	-1.2370391973008492	-1.2370391973008492	-1.2370391973008492	-1.146841388329271	-1.2370391973008492	-1.2370391973008492	-1.2370391973008492	-1.137503523749935
YOR312C	-0.5849625007211561	-0.6918777046376681	-0.6918777046376681	-0.6918777046376681	-0.6918777046376681	-0.6918777046376681	-0.6918777046376681	-0.5474877953024933	-0.5474877953024933	-0.44057259138598126	-0.5474877953024933	-0.3410369178350672	-0.263034405833794	-0.263034405833794	-0.263034405833794	-0.263034405833794	-0.263034405833794	-0.1805722456418211	-0.1805722456418211	-0.1805722456418211	-0.08746284125033943	-0.08746284125033943	-0.08746284125033943	-0.08746284125033943	-0.08746284125033943	-0.08746284125033943	-0.08746284125033943	-0.1805722456418211	-0.1805722456418211	0.0	-0.09310940439148148	-0.1926450779423959	-0.1926450779423959	-0.2995602818589079	-0.1926450779423959	-0.2995602818589079	-0.41503749927884365	-0.2995602818589079	-0.2995602818589079	-0.2995602818589079	-0.2995602818589079	-0.20645087746742632	-0.2995602818589079	-0.2995602818589079	-0.2995602818589079	-0.2995602818589079	-0.2995602818589079	-0.1926450779423959	-0.1926450779423959
YCL055W	-0.7655347463629774	-0.7655347463629774	-0.7655347463629774	-0.7655347463629774	-0.7655347463629774	-0.7655347463629774	-0.7655347463629774	-0.7655347463629774	-0.7655347463629774	-0.7655347463629774	-1.0874628412503395	-0.9175378398080271	-0.9175378398080271	-0.9175378398080271	-0.9175378398080271	-0.9175378398080271	-0.9175378398080271	-0.9175378398080271	-0.9175378398080271	-0.9175378398080271	-0.9175378398080271	-0.9175378398080271	-0.9175378398080271	-0.9175378398080271	-0.8300749985576876	-0.8300749985576876	-0.8300749985576876	-0.8300749985576876	-0.8300749985576876	-0.8300749985576876	-0.8300749985576876	-0.8300749985576876	-0.6780719051126376	-0.6780719051126376	-0.6780719051126376	-0.5405683813627027	-0.5405683813627027	-0.6280312226130421	-0.38702312310924736	-0.4694852833012202	-0.4694852833012202	-0.5474877953024933	-0.5474877953024933	-0.5474877953024933	-0.5474877953024933	-0.5474877953024933	-0.5474877953024933	-0.5474877953024933	-0.5474877953024933
YKL040C	-1.263034405833794	-1.263034405833794	-1.222392421336448	-1.4288432988038742	-1.4288432988038742	-1.3219280948873622	-1.3219280948873622	-1.263034405833794	-1.263034405833794	-1.263034405833794	-1.222392421336448	-1.222392421336448	-1.222392421336448	-1.1805722456418208	-1.1805722456418208	-1.1805722456418208	-1.137503523749935	-1.2801079191927351	-1.2801079191927351	-1.2801079191927351	-1.2370391973008492	-1.1926450779423958	-1.2370391973008492	-1.2370391973008492	-1.2370391973008492	-1.3439544012173614	-1.3439544012173614	-1.3439544012173614	-1.3439544012173614	-1.3439544012173614	-1.3439544012173614	-1.2995602818589078	-1.2995602818589078	-1.2995602818589078	-1.253756592245783	-1.253756592245783	-1.253756592245783	-1.253756592245783	-1.15754127698648	-1.253756592245783	-1.3692338096657188	-1.3692338096657188	-1.3692338096657188	-1.3692338096657188	-1.3692338096657188	-1.3692338096657188	-1.4947646917495778	-1.4947646917495778	-1.4947646917495778
YLR242C	-2.3625700793847084	-2.3219280948873626	-2.3219280948873626	-2.3219280948873626	-2.3219280948873626	-2.3219280948873626	-2.3219280948873626	-2.3219280948873626	-2.3219280948873626	-2.3219280948873626	-2.3219280948873626	-2.3219280948873626	-2.3219280948873626	-2.3219280948873626	-2.0874628412503395	-2.0874628412503395	-2.0874628412503395	-2.044394119358454	-2.0874628412503395	-2.1292830169449664	-2.1292830169449664	-2.1292830169449664	-2.1292830169449664	-2.044394119358454	-2.044394119358454	-2.044394119358454	-2.044394119358454	-2.1292830169449664	-2.1292830169449664	-2.2801079191927354	-2.146841388329271	-2.146841388329271	-2.2370391973008497	-2.2370391973008497	-2.2370391973008497	-2.2370391973008497	-2.2370391973008497	-2.2370391973008497	-2.1926450779423963	-2.1926450779423963	-2.1926450779423963	-2.1926450779423963	-2.1926450779423963	-2.0	-2.0	-1.9541963103868754	-1.9541963103868754	-1.9541963103868754	-1.9541963103868754
YCR073W-A	-0.3219280948873623	-0.3219280948873623	0.0	0.32192809488736235	0.32192809488736235	0.32192809488736235	0.32192809488736235	0.32192809488736235	0.32192809488736235	0.32192809488736235	0.32192809488736235	0.32192809488736235	0.32192809488736235	0.32192809488736235	0.736965594166206	0.736965594166206	0.736965594166206	0.736965594166206	0.736965594166206	0.736965594166206	0.736965594166206	0.736965594166206	0.736965594166206	0.736965594166206	0.736965594166206	0.736965594166206	1.3219280948873624	1.3219280948873624	1.3219280948873624	1.3219280948873624	1.584962500721156	1.584962500721156	1.584962500721156	1.584962500721156	1.584962500721156	1.584962500721156	1.584962500721156	1.584962500721156	1.584962500721156	1.584962500721156	1.584962500721156	1.584962500721156	1.584962500721156	1.584962500721156	1.584962500721156	1.584962500721156	1.584962500721156	1.584962500721156	1.584962500721156
YNL159C	-1.1154772174199359	-1.1154772174199359	-1.1979393776119087	-1.1979393776119087	-1.2854022188622483	-1.2854022188622483	-1.2854022188622483	-1.2854022188622483	-1.2854022188622483	-1.2854022188622483	-1.2854022188622483	-1.2479275134435857	-1.2479275134435857	-1.2479275134435857	-1.2479275134435857	-1.1292830169449664	-1.1292830169449664	-1.1292830169449664	-1.1292830169449664	-1.1292830169449664	-1.1292830169449664	-1.1292830169449664	-1.1292830169449664	-1.1292830169449664	-1.1292830169449664	-1.1292830169449664	-1.1292830169449664	-1.1292830169449664	-1.1292830169449664	-1.0	-1.0	-1.0	-0.9541963103868752	-0.9541963103868752	-0.9068905956085185	-0.9068905956085185	-0.9068905956085185	-0.9068905956085185	-0.9510903995190535	-0.8930847960834878	-0.8365012677171204	-0.9434164716336325	-1.0	-1.0	-1.1154772174199359	-1.1154772174199359	-1.1154772174199359	-1.1154772174199359	-1.1154772174199359
YOR174W	-0.07155326102503388	-0.047305714778356475	-0.1213062962221336	-0.096215315259303	-0.096215315259303	-0.07275634243531408	-0.07275634243531408	-0.07275634243531408	-0.12338241550528214	-0.12338241550528214	-0.146841388329271	-0.12338241550528214	-0.146841388329271	-0.146841388329271	-0.17283659686221545	-0.17283659686221545	-0.17283659686221545	-0.1493776240382267	-0.12553088208385899	-0.12553088208385899	-0.1493776240382267	-0.1493776240382267	-0.17584983539941776	-0.20281688299968698	-0.15200309344505014	-0.15200309344505014	-0.15200309344505014	-0.15200309344505014	-0.07800251200127305	-0.10309349296410361	-0.07800251200127305	-0.15754127698648013	-0.18555565315607658	-0.18220333122074914	-0.18555565315607658	-0.18555565315607658	-0.18555565315607658	-0.18555565315607658	-0.18555565315607658	-0.21412480535284734	-0.15754127698648013	-0.20645087746742652	-0.20645087746742652	-0.20645087746742652	-0.20645087746742652	-0.20645087746742652	-0.20645087746742652	-0.23446525363702297	-0.23446525363702297
YBR213W	-1.2768402053588241	-1.3103401206121505	-1.3692338096657188	-1.3103401206121505	-1.3103401206121505	-1.3103401206121505	-1.2387868595871163	-1.263034405833794	-1.3219280948873626	-1.3457748368417302	-1.3692338096657188	-1.415037499278844	-1.415037499278844	-1.415037499278844	-1.4537179674429035	-1.4537179674429035	-1.4537179674429035	-1.517848304862619	-1.517848304862619	-1.4232114307245438	-1.4232114307245438	-1.4232114307245438	-1.4232114307245438	-1.3985493764902748	-1.3985493764902748	-1.4903256265830809	-1.4903256265830809	-1.4232114307245438	-1.373458395527444	-1.3219280948873622	-1.3219280948873622	-1.2577977574676467	-1.2043584985061861	-1.2043584985061861	-1.2684888359259017	-1.2684888359259017	-1.2684888359259017	-1.2684888359259017	-1.362570079384708	-1.362570079384708	-1.362570079384708	-1.4059923596758366	-1.4059923596758366	-1.4059923596758366	-1.4059923596758366	-1.350497247084133	-1.350497247084133	-1.3785116232537296	-1.3785116232537296
YGR079W	-0.41503749927884404	-0.41503749927884404	-0.41503749927884404	-0.41503749927884404	-0.41503749927884404	-0.41503749927884404	-0.41503749927884404	-0.263034405833794	-0.263034405833794	-0.263034405833794	-0.263034405833794	-0.263034405833794	-0.12553088208385899	-0.24100809950379493	-0.3479233034203069	-0.3479233034203069	-0.32192809488736207	-0.36257007938470825	-0.36257007938470825	-0.44057259138598126	-0.1604646721932461	-0.1604646721932461	-0.15200309344504997	-0.27563444261342734	-0.3370349872775706	-0.47393118833241243	-0.4329594072761063	-0.4329594072761063	-0.4329594072761063	-0.4329594072761063	-0.4329594072761063	-0.4329594072761063	-0.48542682717024194	-0.5360529002402097	-0.5360529002402097	-0.5849625007211563	-0.7224660244710913	-0.7964666059148678	-0.8395353278067539	-0.8395353278067539	-0.765534746362977	-0.6698513983076689	-0.710493382805015	-0.710493382805015	-0.7884958948062881	-0.6629650127224294	-0.6629650127224294	-0.6629650127224294	-0.7369655941662062
YGL091C	1.1589035953510605	1.1500254440046078	1.1811697586099352	1.190102883379943	1.2134036381091933	1.2016338611696507	1.1926450779423958	1.1721809753826804	1.1721809753826804	1.1721809753826804	1.1631358357796735	1.183599938339389	1.183599938339389	1.183599938339389	1.2285315584338548	1.2376915577193306	1.219313028404476	1.2006973502371292	1.2100352148164653	1.2006973502371292	1.1912986522348794	1.2160369262966242	1.2035333940851323	1.2160369262966242	1.2160369262966242	1.2611248158251624	1.241888596962245	1.2321734421290333	1.2026291665150182	1.235628248493142	1.235628248493142	1.2491717524520483	1.2491717524520483	1.2291339992155033	1.2428565238961635	1.212050477114989	1.1777871192152827	1.1805722456418208	1.1805722456418208	1.1941725476889897	1.1941725476889897	1.148391839892671	1.0901978089715785	1.1375035237499347	1.1397247636666135	1.142019004872428	1.1813297647145617	1.158429362604483	1.1468413883292712
YER148W	-0.7705181538772325	-0.7705181538772325	-0.7705181538772325	-0.7705181538772325	-0.7705181538772325	-0.6674246609131291	-0.6674246609131291	-0.7548875021634687	-0.8479969065549502	-0.8930847960834878	-1.0	-1.0	-1.1154772174199359	-1.0588936890535683	-1.0588936890535683	-1.0588936890535683	-1.0588936890535683	-1.0588936890535683	-1.0588936890535683	-1.1699250014423122	-1.0588936890535683	-1.0588936890535683	-1.0588936890535683	-0.9434164716336325	-0.9434164716336325	-0.9434164716336325	-0.9434164716336325	-0.9434164716336325	-0.9434164716336325	-0.8845227825800638	-0.777607578663552	-0.777607578663552	-0.777607578663552	-0.8845227825800638	-1.0588936890535683	-0.8845227825800638	-0.8845227825800638	-0.8845227825800638	-0.8845227825800638	-0.8231222379159209	-0.8231222379159209	-0.8231222379159209	-0.8231222379159209	-0.8231222379159209	-0.8744691179161409	-0.8744691179161409	-0.8744691179161409	-1.0	-1.0
YPL077C	-0.4150374992788438	-0.4150374992788438	-0.4150374992788438	-0.4150374992788438	-0.47393118833241243	-0.47393118833241243	-0.47393118833241243	-0.47393118833241243	-0.3536369546147007	-0.3536369546147007	-0.3536369546147007	-0.3536369546147007	-0.4150374992788438	-0.4150374992788438	-0.4150374992788438	-0.4150374992788438	-0.4150374992788438	-0.4150374992788438	-0.4150374992788438	-0.4150374992788438	-0.4150374992788438	-0.47393118833241243	-0.47393118833241243	-0.47393118833241243	-0.5563933485243852	-0.5563933485243852	-0.5563933485243852	-0.49749965947081654	-0.49749965947081654	-0.49749965947081654	-0.5849625007211561	-0.523561956057013	-0.523561956057013	-0.39231742277876036	-0.39231742277876036	-0.39231742277876036	-0.39231742277876036	-0.39231742277876036	-0.4854268271702417	-0.4854268271702417	-0.4854268271702417	-0.4854268271702417	-0.4854268271702417	-0.5849625007211561	-0.5849625007211561	-0.6214883767462702	-0.6214883767462702	-0.6214883767462702	-0.6214883767462702
YDL065C	-1.8231222379159204	-1.7258250365610055	-1.7258250365610055	-1.7258250365610055	-1.7258250365610055	-1.7258250365610055	-1.7258250365610055	-1.7914133781885824	-1.7258250365610055	-1.7258250365610055	-1.7258250365610055	-1.7914133781885824	-1.7589919004962047	-1.7589919004962047	-1.8744691179161406	-1.8744691179161406	-1.8744691179161406	-1.8744691179161406	-1.8744691179161406	-1.8413022539809414	-1.8413022539809414	-1.8413022539809414	-1.8413022539809414	-1.8413022539809414	-1.8413022539809414	-1.7258250365610055	-1.7258250365610055	-1.7258250365610055	-1.7258250365610055	-1.7589919004962047	-1.7589919004962047	-1.652076696579693	-1.7589919004962047	-1.7589919004962047	-1.7589919004962047	-1.7589919004962047	-1.7589919004962047	-1.7589919004962047	-1.7914133781885824	-1.7589919004962047	-1.7589919004962047	-1.7258250365610055	-1.6571122864769912	-1.6571122864769912	-1.6571122864769912	-1.6571122864769912	-1.6571122864769912	-1.6571122864769912	-1.6571122864769912
YER170W	-1.9175378398080267	-1.8930847960834878	-1.9175378398080267	-1.8650704199138914	-1.8930847960834878	-1.8650704199138914	-1.8930847960834878	-1.8930847960834878	-1.8930847960834878	-1.8930847960834878	-1.8930847960834878	-1.8930847960834878	-1.8650704199138914	-1.8650704199138914	-1.8508565606941905	-1.8508565606941905	-1.8889686876112561	-1.8598223419517395	-1.9434164716336324	-1.9434164716336324	-1.9434164716336324	-1.9577717646107025	-2.0143552929770703	-2.0143552929770703	-2.0143552929770703	-2.0143552929770703	-2.0588936890535687	-2.0588936890535687	-2.029747343394052	-2.029747343394052	-2.029747343394052	-1.9848931076097915	-1.9848931076097915	-1.9696263509564813	-2.0310268956206246	-2.0310268956206246	-2.0310268956206246	-2.046293652273935	-2.046293652273935	-1.9107326619029128	-1.8953026213333064	-1.8953026213333064	-1.879705766282288	-1.92283213947754	-1.9068905956085185	-1.935869662580284	-1.919381539791715	-1.8687554667217472	-1.8858289800806887
YOL096C	-1.9328858041414627	-1.9328858041414627	-1.9328858041414627	-1.9328858041414627	-1.9328858041414627	-1.8744691179161406	-1.9999999999999998	-1.9999999999999998	-1.9668331360648006	-1.9668331360648006	-1.9668331360648006	-1.9668331360648006	-1.9668331360648006	-1.9668331360648006	-1.9668331360648006	-1.9668331360648006	-1.9668331360648006	-1.9668331360648006	-1.898120385980786	-1.898120385980786	-1.8624964762500649	-1.8624964762500649	-1.8624964762500649	-1.8624964762500649	-1.8624964762500649	-1.8624964762500649	-1.898120385980786	-1.898120385980786	-1.898120385980786	-1.898120385980786	-1.898120385980786	-1.898120385980786	-1.898120385980786	-1.898120385980786	-1.898120385980786	-1.898120385980786	-1.8624964762500649	-1.8624964762500649	-1.7004397181410917	-1.7004397181410917	-1.6629650127224291	-1.6629650127224291	-1.6629650127224291	-1.6629650127224291	-1.6244908649077936	-1.6244908649077936	-1.7500217469916524	-1.8875252707415877	-1.8875252707415877
YHR071W	-1.061400544664143	-1.176877762084079	-1.1154772174199359	-1.1154772174199359	-1.1154772174199359	-1.0565835283663674	-1.0565835283663674	-1.0565835283663674	-0.888968687611256	-0.888968687611256	-0.888968687611256	-0.9434164716336325	-0.9719856238304032	-0.9719856238304032	-0.9719856238304032	-0.9434164716336325	-0.9434164716336325	-0.9434164716336325	-0.9999999999999997	-1.0274807364221068	-1.0274807364221068	-1.0274807364221068	-1.1069152039165118	-1.1634987322828794	-1.2141248053528473	-1.189033824390017	-1.2387868595871163	-1.297680548640685	-1.3219280948873626	-1.3219280948873626	-1.3219280948873626	-1.3219280948873626	-1.3692338096657188	-1.3692338096657188	-1.3692338096657188	-1.3692338096657188	-1.3334237337251917	-1.4005379295837288	-1.4005379295837288	-1.3439544012173612	-1.3561438102252752	-1.2995602818589076	-1.3439544012173612	-1.2995602818589076	-1.36564947231668	-1.36564947231668	-1.3870231231092471	-1.3112016882943038	-1.2587342684001679
YMR299C	-1.8650704199138914	-1.9068905956085183	-1.9455522159776235	-1.9175378398080267	-2.0138057995250302	-2.0138057995250302	-2.0138057995250302	-2.0138057995250302	-2.0138057995250302	-2.0138057995250302	-2.0138057995250302	-2.0138057995250302	-2.070389327891398	-2.0426443374084937	-2.0426443374084937	-2.0426443374084937	-2.0565835283663674	-2.070389327891398	-2.0138057995250302	-2.0138057995250302	-2.0138057995250302	-2.0138057995250302	-1.986060809042126	-1.986060809042126	-2.028569152196771	-2.0426443374084937	-2.0426443374084937	-2.0426443374084937	-2.0143552929770703	-2.0874628412503395	-2.212993723334198	-2.2270689085459208	-2.169925001442312	-2.169925001442312	-2.1552782254779106	-2.1552782254779106	-2.1552782254779106	-2.14048122354983	-2.1552782254779106	-2.14048122354983	-2.14048122354983	-2.0763508861301148	-2.14048122354983	-2.1255308820838588	-2.1104239896936505	-2.0951572330403403	-2.0797271924707337	-1.9541963103868754	-1.9696263509564813
YOR362C	0.12553088208385912	0.12553088208385912	0.12553088208385912	0.12553088208385912	0.12553088208385912	0.12553088208385912	0.26303440583379406	0.26303440583379406	0.26303440583379406	0.26303440583379406	0.26303440583379406	0.26303440583379406	0.26303440583379406	0.26303440583379406	0.26303440583379406	0.26303440583379406	0.26303440583379406	0.26303440583379406	0.26303440583379406	0.13750352374993502	0.13750352374993502	0.13750352374993502	-0.15200309344504997	-0.15200309344504997	-0.15200309344504997	-0.15200309344504997	-0.15200309344504997	-0.28950661719498505	-0.4594316186372975	-0.4594316186372975	-0.3219280948873625	-0.5145731728297583	-0.7776075786635522	-0.7776075786635522	-0.7776075786635522	-0.4594316186372975	-0.4594316186372975	-0.5849625007211565	-0.5849625007211565	-0.5849625007211565	-0.5305147166987798	-0.5305147166987798	-0.5305147166987798	-0.7004397181410924	-0.5849625007211565	-0.5849625007211565	-0.5849625007211565	-0.5849625007211565	-0.5849625007211565
YIL023C	-2.115477217419936	-2.115477217419936	-2.115477217419936	-2.115477217419936	-2.115477217419936	-2.115477217419936	-1.9475325801058645	-1.9475325801058645	-1.9475325801058645	-1.9475325801058645	-1.9475325801058645	-1.8365012677171206	-1.8365012677171206	-1.8365012677171206	-1.8365012677171206	-1.893084796083488	-1.893084796083488	-1.893084796083488	-1.893084796083488	-1.893084796083488	-1.8365012677171206	-1.6438561897747248	-1.6438561897747248	-1.6438561897747248	-1.523561956057013	-1.523561956057013	-1.523561956057013	-1.523561956057013	-1.523561956057013	-1.523561956057013	-1.523561956057013	-1.523561956057013	-1.523561956057013	-1.7162070339994089	-1.7162070339994089	-1.7162070339994089	-1.7162070339994089	-1.7162070339994089	-1.5849625007211563	-1.5849625007211563	-1.5849625007211563	-1.5849625007211563	-1.5849625007211563	-1.5849625007211563	-1.5849625007211563	-1.5849625007211563	-1.5849625007211563	-1.5849625007211563	-1.7162070339994089
YOR152C	-0.8891158938805425	-0.8738032074307946	-0.8930847960834878	-0.9009899941688342	-0.8811451827719626	-0.8584834137434417	-0.867896463992655	-0.8527740468168222	-0.8599695482210262	-0.8535411710155847	-0.8464167365822033	-0.8243456384903048	-0.8173252108125324	-0.8143076826993708	-0.8503639210988664	-0.8472109108717172	-0.8370614288737946	-0.841788419121478	-0.8387190929669394	-0.8189740053244374	-0.8121848396617982	-0.8419351537677485	-0.8313444179452534	-0.8373215245614791	-0.8198792314517993	-0.8343219696578735	-0.8140495746316125	-0.8178611885816314	-0.7902363884917378	-0.7787101351107103	-0.7682447606540644	-0.7814805878107582	-0.7814805878107582	-0.7891955529387636	-0.7787101351107103	-0.7759597257820696	-0.7808827106964131	-0.7874553646198994	-0.7922874739686626	-0.7884958948062881	-0.7651541382507867	-0.7678265578709667	-0.7754397419808418	-0.7867847155748511	-0.7932980225335255	-0.7857446281018904	-0.7950685487297744	-0.7781514787796602	-0.7940580994441465
YCR036W	-1.0995356735509143	-1.0995356735509143	-1.15754127698648	-1.15754127698648	-1.15754127698648	-1.15754127698648	-1.0544477840223765	-0.9475325801058645	-0.9475325801058645	-0.9475325801058645	-0.777607578663552	-0.8845227825800638	-0.8231222379159209	-0.7589919004962052	-0.7589919004962052	-0.6918777046376681	-0.6918777046376681	-0.6214883767462702	-0.6214883767462702	-0.6214883767462702	-0.6214883767462702	-0.6214883767462702	-0.6214883767462702	-0.6918777046376681	-0.6214883767462702	-0.6214883767462702	-0.6214883767462702	-0.6214883767462702	-0.5474877953024933	-0.6629650127224291	-0.6629650127224291	-0.6629650127224291	-0.5474877953024933	-0.5474877953024933	-0.4694852833012202	-0.4694852833012202	-0.5849625007211561	-0.5849625007211561	-0.5849625007211561	-0.5849625007211561	-0.5025003405291831	-0.5025003405291831	-0.5025003405291831	-0.5025003405291831	-0.5849625007211561	-0.5025003405291831	-0.5025003405291831	-0.5025003405291831	-0.5025003405291831
YJL180C	-1.2370391973008492	-1.2370391973008492	-1.2370391973008492	-1.253756592245783	-1.106915203916512	-1.106915203916512	-1.106915203916512	-1.106915203916512	-1.15754127698648	-1.106915203916512	-1.106915203916512	-1.106915203916512	-1.106915203916512	-1.106915203916512	-1.106915203916512	-1.106915203916512	-1.106915203916512	-1.1154772174199359	-1.1154772174199359	-1.1154772174199359	-1.1154772174199359	-1.1154772174199359	-1.1154772174199359	-1.1154772174199359	-1.1154772174199359	-0.9999999999999997	-0.9999999999999997	-0.8744691179161409	-0.7589919004962052	-0.7589919004962052	-0.6214883767462702	-0.6214883767462702	-0.6214883767462702	-0.6214883767462702	-0.6214883767462702	-0.6214883767462702	-0.6214883767462702	-0.6214883767462702	-0.6214883767462702	-0.7369655941662059	-0.807354922057604	-0.807354922057604	-0.807354922057604	-0.9385994553358568	-0.8744691179161409	-0.8744691179161409	-0.8744691179161409	-0.8744691179161409	-0.8744691179161409
YGR033C	0.14622074085104364	0.12873331412220274	0.12873331412220274	0.0712586831698216	0.08853667460165753	0.08853667460165753	0.10433665981473553	0.08641475181747328	0.08641475181747328	0.13588342808177303	0.13588342808177303	0.13588342808177303	0.16992500144231237	0.16992500144231237	0.16992500144231237	0.18807234815257187	0.18586654531133384	0.18586654531133384	0.1327552088517716	0.16411937976110655	0.16411937976110655	0.19481617698402337	0.17954942033071272	0.17954942033071272	0.20992306937423164	0.19481617698402337	0.19481617698402337	0.20992306937423164	0.2396704127682835	0.25715783949712445	0.25431718873268505	0.21996568394190796	0.20309186537751173	0.20309186537751173	0.21759143507262685	0.20091269392599656	0.20091269392599656	0.21526798690306648	0.20091269392599656	0.18442457113742758	0.18442457113742758	0.18442457113742758	0.18247805178539683	0.18247805178539683	0.19877986411449775	0.19877986411449775	0.19877986411449775	0.19877986411449775	0.16635838642212006
YHR090C	-2.21501289097085	-2.192645077942396	-2.192645077942396	-2.192645077942396	-2.21501289097085	-2.1468413883292707	-2.2537565922457827	-2.2537565922457827	-2.2537565922457827	-2.369233809665719	-2.230297619421794	-2.2064508774674265	-2.182203331220749	-2.2064508774674265	-2.230297619421794	-2.182203331220749	-2.182203331220749	-2.182203331220749	-2.15754127698648	-2.1069152039165115	-2.0809199953835673	-2.0809199953835673	-2.169925001442312	-2.1429579538420427	-2.1429579538420427	-2.169925001442312	-2.169925001442312	-2.1154772174199357	-2.2410080995037944	-2.4059923596758366	-2.321928094887362	-2.4059923596758366	-2.3785116232537296	-2.350497247084133	-2.350497247084133	-2.3785116232537296	-2.321928094887362	-2.321928094887362	-2.263034405833794	-2.232660756790275	-2.232660756790275	-2.263034405833794	-2.263034405833794	-2.263034405833794	-2.1255308820838588	-2.1255308820838588	-2.232660756790275	-2.232660756790275	-2.1375035237499347
YDR064W	-2.169925001442312	-2.1468413883292707	-2.0473057147783567	-2.0473057147783567	-2.0238467419543675	-1.882643049361841	-1.882643049361841	-1.9307373375628862	-1.9307373375628862	-1.9999999999999998	-1.9772799234999163	-1.9999999999999998	-1.9772799234999163	-1.9772799234999163	-1.9772799234999163	-2.070389327891398	-2.115477217419936	-2.159198594849254	-2.115477217419936	-2.1375035237499347	-2.115477217419936	-2.0223678130284544	-1.9999999999999998	-1.9999999999999998	-1.9307373375628862	-1.882643049361841	-1.882643049361841	-1.882643049361841	-1.9068905956085185	-1.882643049361841	-1.9125371587496602	-1.9569312781081138	-1.8961641890154597	-1.959358015502654	-1.959358015502654	-1.9798221180623696	-1.9999999999999998	-1.9219974879987265	-1.9219974879987265	-1.9999999999999998	-2.018859027251316	-1.9999999999999998	-1.9808911770522952	-1.9259994185562233	-1.8875252707415873	-1.9259994185562233	-1.8744691179161408	-1.8259706002249507	-1.7052567344388678
YDR051C	-1.854149133536545	-1.854149133536545	-1.854149133536545	-1.854149133536545	-1.854149133536545	-1.7162070339994084	-1.7162070339994084	-1.7914133781885824	-1.7914133781885824	-1.7914133781885824	-1.7589919004962047	-1.7914133781885824	-1.7914133781885824	-1.9068905956085183	-1.9068905956085183	-1.9068905956085183	-1.7914133781885824	-1.8231222379159204	-1.8231222379159204	-1.8231222379159204	-1.8231222379159204	-1.8231222379159204	-1.8231222379159204	-1.7914133781885824	-1.7258250365610055	-1.7258250365610055	-1.7258250365610055	-1.7258250365610055	-1.7258250365610055	-1.7258250365610055	-1.6918777046376678	-1.6918777046376678	-1.6918777046376678	-1.7258250365610055	-1.7258250365610055	-1.652076696579693	-1.652076696579693	-1.6189098326444937	-1.6189098326444937	-1.6189098326444937	-1.6844981742720706	-1.7914133781885824	-1.8231222379159204	-1.8231222379159204	-1.8231222379159204	-1.7162070339994084	-1.7162070339994084	-1.7162070339994084	-1.7162070339994084
YHR133C	-1.8300749985576876	-1.7842713089445628	-1.7842713089445628	-1.7842713089445628	-1.7842713089445628	-1.7842713089445628	-1.7842713089445628	-1.7842713089445628	-1.7842713089445628	-1.7842713089445628	-1.7842713089445628	-1.7842713089445628	-1.8300749985576876	-1.8300749985576876	-1.736965594166206	-1.5849625007211563	-1.5849625007211563	-1.5849625007211563	-1.5849625007211563	-1.5849625007211563	-1.5849625007211563	-1.5849625007211563	-1.5849625007211563	-1.5360529002402097	-1.5360529002402097	-1.2954558835261711	-1.3479233034203069	-1.3479233034203069	-1.3985493764902748	-1.3985493764902748	-1.3985493764902748	-1.3985493764902748	-1.3985493764902748	-1.3985493764902748	-1.3985493764902748	-1.3985493764902748	-1.3985493764902748	-1.3985493764902748	-1.3985493764902748	-1.3985493764902748	-1.3985493764902748	-1.5360529002402097	-1.5360529002402097	-1.485426827170242	-1.485426827170242	-1.485426827170242	-1.485426827170242	-1.485426827170242	-1.485426827170242
YJR077C	-1.137503523749935	-1.137503523749935	-0.9259994185562233	-0.84799690655495	-1.070389327891398	-1.070389327891398	-1.070389327891398	-1.222392421336448	-1.070389327891398	-0.9259994185562233	-0.9259994185562233	-0.7655347463629774	-0.6780719051126376	-0.6780719051126376	-0.5405683813627027	-0.5405683813627027	-0.5405683813627027	-0.5405683813627027	-0.5405683813627027	-0.5405683813627027	-0.5405683813627027	-0.6780719051126376	-0.6780719051126376	-0.6780719051126376	-0.6780719051126376	-0.84799690655495	-0.84799690655495	-0.84799690655495	-0.84799690655495	-0.84799690655495	-0.84799690655495	-0.710493382805015	-0.710493382805015	-0.710493382805015	-0.710493382805015	-0.710493382805015	-0.710493382805015	-0.5405683813627027	-0.41503749927884365	-0.5025003405291831	-0.6280312226130421	-0.6280312226130421	-0.710493382805015	-0.710493382805015	-0.5849625007211561	-0.5849625007211561	-0.5849625007211561	-0.5849625007211561	-0.5849625007211561
YBR189W	-1.0000000000000002	-1.0000000000000002	-1.0000000000000002	-1.0000000000000002	-1.0874628412503395	-1.0874628412503395	-1.0000000000000002	-1.192645077942396	-1.192645077942396	-1.192645077942396	-1.192645077942396	-1.0995356735509145	-1.0000000000000002	-1.0000000000000002	-1.0000000000000002	-1.0995356735509145	-1.0995356735509145	-1.0000000000000002	-1.0000000000000002	-1.0000000000000002	-0.6374299206152918	-0.6374299206152918	-0.6374299206152918	-0.6374299206152918	-0.6374299206152918	-0.6374299206152918	-0.6374299206152918	-0.5305147166987798	-0.6374299206152918	-0.6374299206152918	-0.6374299206152918	-0.5305147166987798	-0.6374299206152918	-0.5305147166987798	-0.5305147166987798	-0.5305147166987798	-0.48542682717024194	-0.48542682717024194	-0.3479233034203069	-0.10691520391651207	-0.10691520391651207	-0.10691520391651207	-0.10691520391651207	-0.10691520391651207	-0.10691520391651207	0.0	0.0	0.09953567355091437	0.09953567355091437
YOR104W	-1.54432051622381	-1.584962500721156	-1.584962500721156	-1.584962500721156	-1.584962500721156	-1.584962500721156	-1.6244908649077936	-1.6244908649077936	-1.6244908649077936	-1.584962500721156	-1.584962500721156	-1.6244908649077936	-1.584962500721156	-1.6244908649077936	-1.54432051622381	-1.54432051622381	-1.6244908649077936	-1.6244908649077936	-1.7369655941662059	-1.7369655941662059	-1.7369655941662059	-1.8073549220576037	-1.8073549220576037	-1.8413022539809414	-1.8413022539809414	-1.8413022539809414	-1.8413022539809414	-1.8413022539809414	-1.8413022539809414	-1.8413022539809414	-1.8413022539809414	-1.8413022539809414	-1.8073549220576037	-1.8073549220576037	-1.8073549220576037	-1.8744691179161406	-1.8744691179161406	-1.8744691179161406	-1.8744691179161406	-1.8744691179161406	-1.9668331360648006	-1.9668331360648006	-1.9668331360648006	-1.9668331360648006	-1.9668331360648006	-1.9668331360648006	-1.9328858041414627	-1.9328858041414627	-1.9668331360648006
YMR242C	-0.09953567355091424	-0.09953567355091424	0.0	0.0	0.0	0.0	-0.09953567355091424	-0.1926450779423959	-0.1926450779423959	-0.1926450779423959	-0.09310940439148148	-0.09310940439148148	-0.1805722456418211	-0.1805722456418211	-0.3410369178350672	-0.2479275134435856	-0.2479275134435856	-0.23446525363702278	-0.3219280948873623	-0.23446525363702278	-0.23446525363702278	-0.23446525363702278	-0.23446525363702278	-0.23446525363702278	-0.22239242133644802	-0.15200309344504997	-0.15200309344504997	-0.22239242133644802	-0.22239242133644802	-0.22239242133644802	-0.22239242133644802	-0.3536369546147007	-0.3959286763311392	-0.3219280948873623	-0.3219280948873623	-0.3219280948873623	-0.2515387669959643	-0.2515387669959643	-0.18442457113742727	-0.17687776208407915	-0.23132554610645564	-0.33441903907055903	-0.33441903907055903	-0.27301849440641596	-0.15754127698647993	-0.10309349296410346	-0.10309349296410346	-0.19930880822340669	-0.19930880822340669
YDL108W	-1.8073549220576042	-1.8073549220576042	-1.8073549220576042	-1.8073549220576042	-1.8073549220576042	-1.8073549220576042	-1.765534746362977	-1.5849625007211563	-1.5849625007211563	-1.5849625007211563	-1.5849625007211563	-1.5849625007211563	-1.6280312226130422	-1.5849625007211563	-1.5849625007211563	-1.5849625007211563	-1.5849625007211563	-1.5849625007211563	-1.4594316186372973	-1.4594316186372973	-1.3439544012173614	-1.3439544012173614	-1.4150374992788437	-1.4150374992788437	-1.4594316186372973	-1.4594316186372973	-1.2223924213364479	-1.1154772174199359	-1.1154772174199359	-1.0588936890535683	-1.0588936890535683	-0.9434164716336325	-0.9434164716336325	-0.9434164716336325	-0.9434164716336325	-0.9434164716336325	-0.8845227825800638	-0.8845227825800638	-0.9434164716336325	-1.0	-1.0	-1.0	-1.0	-1.0	-0.8365012677171204	-0.9434164716336325	-0.9434164716336325	-1.0	-1.0
YNL217W	-1.6438561897747248	-1.415037499278844	-1.415037499278844	-1.415037499278844	-1.415037499278844	-1.415037499278844	-1.4739311883324124	-1.6438561897747248	-1.4739311883324124	-1.415037499278844	-1.415037499278844	-1.415037499278844	-1.5849625007211563	-1.6438561897747248	-1.8365012677171206	-1.8365012677171206	-1.8365012677171206	-1.9475325801058645	-1.9475325801058645	-1.893084796083488	-1.893084796083488	-1.893084796083488	-1.893084796083488	-1.9475325801058645	-1.9475325801058645	-1.9475325801058645	-2.0	-2.0	-2.0	-2.050626073069968	-2.0995356735509145	-2.0995356735509145	-2.0995356735509145	-2.0995356735509145	-2.146841388329271	-2.146841388329271	-2.146841388329271	-2.1926450779423963	-2.2801079191927354	-2.2801079191927354	-2.0874628412503395	-2.0874628412503395	-2.0874628412503395	-2.0874628412503395	-2.044394119358454	-2.044394119358454	-2.2801079191927354	-1.917537839808027	-1.959358015502654
YOR075W	-1.3785116232537298	-1.3785116232537298	-1.3410369178350672	-1.450661409009565	-1.450661409009565	-1.450661409009565	-1.4854268271702415	-1.4854268271702415	-1.4854268271702415	-1.5525410230287786	-1.5849625007211563	-1.5849625007211563	-1.5849625007211563	-1.5525410230287786	-1.5525410230287786	-1.5525410230287786	-1.5525410230287786	-1.4594316186372969	-1.4918530963296748	-1.4918530963296748	-1.4918530963296748	-1.4043902550793352	-1.4043902550793352	-1.4918530963296748	-1.5545888516776372	-1.5545888516776372	-1.4671260104272976	-1.4671260104272976	-1.4671260104272976	-1.4671260104272976	-1.4671260104272976	-1.4671260104272976	-1.4671260104272976	-1.4671260104272976	-1.5545888516776372	-1.5545888516776372	-1.5272470028648686	-1.5272470028648686	-1.5272470028648686	-1.5272470028648686	-1.4974996594708165	-1.6166713604484944	-1.6166713604484944	-1.6166713604484944	-1.5849625007211563	-1.5849625007211563	-1.5849625007211563	-1.5849625007211563	-1.4918530963296748
YJR105W	-1.5305147166987798	-1.5305147166987798	-1.5305147166987798	-1.5305147166987798	-1.5305147166987798	-1.5305147166987798	-1.5305147166987798	-1.7004397181410924	-1.4739311883324124	-1.4739311883324124	-1.2016338611696507	-1.2016338611696507	-1.2016338611696507	-1.2016338611696507	-1.3536369546147007	-1.3536369546147007	-1.3536369546147007	-1.3536369546147007	-1.3536369546147007	-1.2016338611696507	-1.0641303374197157	-1.0641303374197157	-1.0641303374197157	-1.0641303374197157	-1.0641303374197157	-1.0641303374197157	-1.0641303374197157	-1.0641303374197157	-1.0641303374197157	-1.0641303374197157	-0.7884958948062881	-0.7884958948062881	-0.862496476250065	-0.9328858041414629	-1.0641303374197157	-1.137503523749935	-1.2016338611696507	-1.2016338611696507	-1.070389327891398	-1.070389327891398	-1.070389327891398	-0.9328858041414629	-0.9328858041414629	-0.7884958948062881	-0.6629650127224291	-0.6629650127224291	-0.6629650127224291	-0.807354922057604	-0.807354922057604
YJL203W	-1.3219280948873622	-1.4594316186372973	-1.5849625007211563	-1.5849625007211563	-1.5849625007211563	-1.6280312226130422	-1.6280312226130422	-1.5405683813627027	-1.5405683813627027	-1.5405683813627027	-1.4474589769712212	-1.4474589769712212	-1.4474589769712212	-1.3479233034203069	-1.3479233034203069	-1.3985493764902748	-1.3985493764902748	-1.3985493764902748	-1.3985493764902748	-1.3985493764902748	-1.3985493764902748	-1.3985493764902748	-1.3985493764902748	-1.4474589769712212	-1.4474589769712212	-1.4474589769712212	-1.3985493764902748	-1.3985493764902748	-1.3985493764902748	-1.3985493764902748	-1.3985493764902748	-1.3985493764902748	-1.3985493764902748	-1.3985493764902748	-1.3985493764902748	-1.3985493764902748	-1.3985493764902748	-1.3985493764902748	-1.3985493764902748	-1.2954558835261711	-1.2954558835261711	-1.485426827170242	-1.5849625007211563	-1.5849625007211563	-1.5849625007211563	-1.5849625007211563	-1.5849625007211563	-1.5305147166987798	-1.3219280948873622
YDR411C	-0.9434164716336325	-0.9434164716336325	-0.9434164716336325	-0.8365012677171204	-0.8365012677171204	-0.8365012677171204	-0.7369655941662062	-0.8365012677171204	-0.8365012677171204	-0.8365012677171204	-0.8365012677171204	-0.777607578663552	-0.6780719051126376	-0.8845227825800638	-0.8231222379159209	-0.8231222379159209	-1.0588936890535683	-0.9434164716336325	-0.8845227825800638	-0.8845227825800638	-0.8845227825800638	-0.8845227825800638	-0.8845227825800638	-0.8845227825800638	-0.8231222379159209	-0.8231222379159209	-0.8231222379159209	-0.9385994553358568	-0.9385994553358568	-0.9385994553358568	-0.807354922057604	-0.8744691179161409	-0.8744691179161409	-1.0	-0.9328858041414629	-0.9328858041414629	-0.9328858041414629	-0.9328858041414629	-0.9328858041414629	-0.807354922057604	-0.807354922057604	-0.7369655941662059	-0.7369655941662059	-0.7369655941662059	-0.7369655941662059	-0.7369655941662059	-0.7369655941662059	-0.7369655941662059	-0.7369655941662059
YFL034C-B	-0.5060894794067469	-0.49353947295756156	-0.5064290981744664	-0.5044725828607883	-0.5140905854223854	-0.5047921520371728	-0.49933242919546017	-0.48823772925943504	-0.48472324508319825	-0.4974996594708169	-0.4968711710962992	-0.48758708967653097	-0.4983401459734052	-0.5166253709580024	-0.5021983003227227	-0.5228824544944606	-0.5365994791597573	-0.5292946785365238	-0.5235619560570126	-0.5412411232918382	-0.5483439094850021	-0.5426084878175189	-0.5388660861317022	-0.5460435114288538	-0.5552916340448131	-0.5568388998067682	-0.5530473206443939	-0.5550610150072943	-0.5510151687978186	-0.5642310591370695	-0.5545888516776374	-0.577247535593151	-0.5713795284482311	-0.5947435215137415	-0.6106726198270513	-0.5909862883489259	-0.5970353330217313	-0.5788623011847381	-0.582931965493785	-0.582931965493785	-0.5746941652673292	-0.5705662796446525	-0.5703157247567548	-0.5511147302374835	-0.5574009930849144	-0.5551272711803931	-0.5594274086140185	-0.5657689354878452	-0.5679894221174429
YOL151W	-0.263034405833794	-0.1805722456418211	-0.1805722456418211	-0.1805722456418211	-0.1805722456418211	-0.28010791919273537	-0.28010791919273537	-0.1805722456418211	-0.1805722456418211	-0.1805722456418211	-0.1805722456418211	-0.1805722456418211	-0.1805722456418211	-0.09310940439148148	-0.1805722456418211	-0.1805722456418211	-0.1805722456418211	-0.1805722456418211	-0.1805722456418211	-0.1805722456418211	-0.1805722456418211	-0.09310940439148148	-0.09310940439148148	-0.09310940439148148	-0.09310940439148148	0.0	0.0	0.0	0.0	0.0	0.0	0.18057224564182114	0.18057224564182114	0.18057224564182114	0.18057224564182114	0.18057224564182114	0.0874628412503394	0.0	-0.08746284125033943	-0.08746284125033943	-0.1604646721932461	-0.3048545815284209	-0.3048545815284209	-0.3048545815284209	-0.3048545815284209	-0.22239242133644802	-0.07800251200127321	-0.28950661719498505	-0.28950661719498505
YMR228W	-1.959358015502654	-1.959358015502654	-1.959358015502654	-1.8744691179161412	-1.8744691179161412	-1.8744691179161412	-1.8744691179161412	-1.8744691179161412	-1.8744691179161412	-1.7842713089445628	-1.7842713089445628	-1.7842713089445628	-1.736965594166206	-1.6374299206152918	-1.5849625007211563	-1.5305147166987798	-1.5305147166987798	-1.5305147166987798	-1.5305147166987798	-1.5305147166987798	-1.5305147166987798	-1.5849625007211563	-1.5849625007211563	-1.5849625007211563	-1.5305147166987798	-1.5305147166987798	-1.5305147166987798	-1.4739311883324124	-1.4739311883324124	-1.4739311883324124	-1.4739311883324124	-1.4739311883324124	-1.4739311883324124	-1.4739311883324124	-1.415037499278844	-1.415037499278844	-1.3536369546147007	-1.3536369546147007	-1.2016338611696507	-1.2016338611696507	-1.3536369546147007	-1.415037499278844	-1.415037499278844	-1.415037499278844	-1.415037499278844	-1.415037499278844	-1.3536369546147007	-1.3536369546147007	-1.3536369546147007
YOR279C	-3.3575520046180833	-3.3575520046180833	-3.035623909730721	-3.035623909730721	-3.035623909730721	-3.035623909730721	-3.035623909730721	-3.035623909730721	-3.035623909730721	-3.035623909730721	-3.035623909730721	-3.035623909730721	-3.035623909730721	-3.035623909730721	-3.035623909730721	-3.035623909730721	-3.035623909730721	-3.0703893278913976	-3.0703893278913976	-3.0703893278913976	-3.0703893278913976	-2.841302253980942	-2.841302253980942	-2.841302253980942	-2.841302253980942	-2.841302253980942	-2.841302253980942	-2.841302253980942	-2.7725895038969273	-2.736965594166206	-2.5145731728297585	-2.5145731728297585	-2.478047296804644	-2.478047296804644	-2.478047296804644	-2.478047296804644	-2.478047296804644	-2.440572591385982	-2.440572591385982	-2.440572591385982	-2.440572591385982	-2.440572591385982	-2.440572591385982	-2.440572591385982	-2.402098443571346	-2.402098443571346	-2.402098443571346	-2.402098443571346	-2.402098443571346
YMR267W	-0.3708376953683088	-0.3708376953683088	-0.35693454471527575	-0.3318435637524452	-0.3318435637524452	-0.28728195208047114	-0.24285652389616338	-0.2466399675831254	-0.18057224564182092	-0.1864131242308813	-0.1643868179008825	-0.18947779886371302	-0.18947779886371302	-0.1864131242308813	-0.1643868179008825	-0.21501289097085052	-0.2370391973008493	-0.2370391973008493	-0.2370391973008493	-0.16992500144231246	-0.16992500144231246	-0.21501289097085052	-0.2370391973008493	-0.2630344058337938	-0.2630344058337938	-0.2674803108649861	-0.2674803108649861	-0.2944473584652553	-0.27207954543680085	-0.2995602818589079	-0.3164736647952542	-0.2944473584652553	-0.27207954543680085	-0.27207954543680085	-0.2995602818589079	-0.3219280948873625	-0.3219280948873625	-0.2817709684153795	-0.28688114778816154	-0.28688114778816154	-0.28688114778816154	-0.28688114778816154	-0.2583119955913906	-0.23446525363702297	-0.21021770739034562	-0.21412480535284734	-0.21818017004953344	-0.2921807514933105	-0.2921807514933105
YPR180W	-1.8073549220576042	-1.8073549220576042	-1.8073549220576042	-1.8073549220576042	-1.8073549220576042	-1.8073549220576042	-1.8073549220576042	-1.8073549220576042	-1.8073549220576042	-1.8073549220576042	-1.8073549220576042	-1.8073549220576042	-1.8073549220576042	-1.765534746362977	-1.765534746362977	-1.765534746362977	-1.765534746362977	-1.7224660244710912	-1.7224660244710912	-1.8300749985576876	-1.917537839808027	-1.917537839808027	-1.917537839808027	-1.917537839808027	-1.917537839808027	-1.736965594166206	-1.6880559936852597	-1.6374299206152918	-1.6374299206152918	-1.6374299206152918	-1.6374299206152918	-1.5360529002402097	-1.5360529002402097	-1.5360529002402097	-1.5360529002402097	-1.5849625007211563	-1.5849625007211563	-1.9068905956085185	-1.9068905956085185	-1.857980995127572	-1.857980995127572	-1.857980995127572	-1.857980995127572	-1.9475325801058645	-1.9475325801058645	-1.9475325801058645	-1.9475325801058645	-1.7548875021634687	-1.9475325801058645
YOR164C	-2.478047296804644	-2.402098443571346	-2.402098443571346	-2.402098443571346	-2.402098443571346	-2.402098443571346	-2.402098443571346	-2.3625700793847084	-2.3625700793847084	-2.3625700793847084	-2.3625700793847084	-2.502500340529183	-2.4594316186372973	-2.4594316186372973	-2.4594316186372973	-2.4594316186372973	-2.4594316186372973	-2.4594316186372973	-2.4594316186372973	-2.4594316186372973	-2.4594316186372973	-2.4594316186372973	-2.369233809665719	-2.369233809665719	-2.369233809665719	-2.369233809665719	-2.369233809665719	-2.369233809665719	-2.369233809665719	-2.369233809665719	-2.369233809665719	-2.5360529002402097	-2.6322682154995127	-2.678071905112638	-2.6322682154995127	-2.6322682154995127	-2.584962500721156	-2.584962500721156	-2.584962500721156	-2.584962500721156	-2.5360529002402097	-2.5360529002402097	-2.485426827170242	-2.485426827170242	-2.485426827170242	-2.485426827170242	-2.485426827170242	-2.5360529002402097	-2.5360529002402097
YEL017W	0.0	0.0	0.0	0.0	-0.22239242133644782	-0.32192809488736207	-0.32192809488736207	-0.32192809488736207	-0.32192809488736207	-0.32192809488736207	-0.32192809488736207	-0.1154772174199359	-0.1154772174199359	-0.1154772174199359	-0.24100809950379493	-0.24100809950379493	-0.24100809950379493	-0.3479233034203069	-0.48542682717024194	-0.48542682717024194	-0.48542682717024194	-0.5849625007211563	-0.5849625007211563	-0.5849625007211563	-0.5849625007211563	-0.5849625007211563	-0.5405683813627027	-0.5405683813627027	-0.5405683813627027	-0.5405683813627027	-0.5405683813627027	-0.5405683813627027	-0.5405683813627027	-0.5405683813627027	-0.5405683813627027	-0.5405683813627027	-0.5405683813627027	-0.5405683813627027	-0.5405683813627027	-0.5405683813627027	-0.5405683813627027	-0.5405683813627027	-0.5405683813627027	-0.5405683813627027	-0.5405683813627027	-0.5405683813627027	-0.6280312226130421	-0.6280312226130421	-0.6280312226130421
YOL120C	-1.3985493764902748	-1.3985493764902748	-1.3985493764902748	-1.3479233034203069	-1.2954558835261711	-1.2410080995037949	-1.2954558835261711	-1.2410080995037949	-1.2954558835261711	-1.2410080995037949	-1.2954558835261711	-1.2954558835261711	-1.1699250014423122	-1.0544477840223765	-1.0	-1.0	-1.0544477840223765	-1.0544477840223765	-1.2730184944064158	-1.2730184944064158	-1.2730184944064158	-1.2730184944064158	-1.4947646917495778	-1.3692338096657188	-1.3692338096657188	-1.253756592245783	-1.253756592245783	-1.253756592245783	-1.3692338096657188	-1.3692338096657188	-1.4150374992788437	-1.4150374992788437	-1.4150374992788437	-1.3439544012173614	-1.2370391973008492	-1.3219280948873622	-1.222392421336448	-1.1699250014423122	-1.1699250014423122	-1.1699250014423122	-1.1699250014423122	-1.1699250014423122	-1.1604646721932461	-1.1604646721932461	-1.0780025120012733	-1.0395283641866375	-0.8875252707415876	-0.8875252707415876	-0.9259994185562233
YDR288W	-2.1429579538420427	-2.027480736422107	-2.027480736422107	-1.9999999999999998	-1.9999999999999998	-1.9999999999999998	-1.9999999999999998	-1.9999999999999998	-1.9999999999999998	-1.9719856238304032	-1.9434164716336324	-1.9434164716336324	-1.884522782580064	-1.914270125974116	-1.914270125974116	-1.914270125974116	-1.914270125974116	-1.9434164716336324	-1.9434164716336324	-1.8365012677171204	-1.8365012677171204	-1.8365012677171204	-1.9434164716336324	-1.9999999999999998	-1.9999999999999998	-1.9999999999999998	-1.9999999999999998	-2.027480736422107	-2.027480736422107	-2.027480736422107	-2.027480736422107	-2.027480736422107	-2.027480736422107	-2.027480736422107	-2.169925001442312	-2.169925001442312	-2.169925001442312	-2.087462841250339	-2.087462841250339	-2.1154772174199357	-2.1154772174199357	-2.1154772174199357	-2.1154772174199357	-2.0588936890535683	-2.0588936890535683	-2.0588936890535683	-2.1154772174199357	-2.1154772174199357	-2.1154772174199357
YCR047C	-0.6438561897747246	-0.6438561897747246	-0.6438561897747246	-0.6438561897747246	-0.6438561897747246	-0.6438561897747246	-0.49749965947081654	-0.49749965947081654	-0.523561956057013	-0.45943161863729726	-0.45943161863729726	-0.45943161863729726	-0.45943161863729726	-0.45943161863729726	-0.523561956057013	-0.6166713604484946	-0.7162070339994087	-0.6520766965796931	-0.6520766965796931	-0.5849625007211561	-0.6214883767462702	-0.6214883767462702	-0.7369655941662059	-0.6214883767462702	-0.6214883767462702	-0.5474877953024933	-0.5474877953024933	-0.5474877953024933	-0.5474877953024933	-0.5474877953024933	-0.5474877953024933	-0.5474877953024933	-0.5474877953024933	-0.5474877953024933	-0.5474877953024933	-0.5474877953024933	-0.5474877953024933	-0.4694852833012202	-0.4694852833012202	-0.4694852833012202	-0.4694852833012202	-0.4694852833012202	-0.4694852833012202	-0.4694852833012202	-0.4694852833012202	-0.4694852833012202	-0.38702312310924736	-0.6280312226130421	-0.6280312226130421
YML025C	0.15200309344505006	0.32192809488736235	0.32192809488736235	0.32192809488736235	0.32192809488736235	0.32192809488736235	0.32192809488736235	0.32192809488736235	0.32192809488736235	0.32192809488736235	0.32192809488736235	0.32192809488736235	0.32192809488736235	0.32192809488736235	0.32192809488736235	0.32192809488736235	0.15200309344505006	0.15200309344505006	0.0	0.0	0.0	0.0	0.0	0.0	-0.4594316186372975	-0.4594316186372975	-0.4594316186372975	-0.4594316186372975	-0.4594316186372975	-0.4594316186372975	-0.4594316186372975	-0.4594316186372975	-0.4594316186372975	-0.4594316186372975	-0.4594316186372975	-0.4594316186372975	-0.4594316186372975	-0.5849625007211565	-0.5849625007211565	-0.5849625007211565	-0.5849625007211565	-0.5849625007211565	-0.7776075786635522	-0.5849625007211565	-0.5849625007211565	-0.5849625007211565	-0.5849625007211565	-0.5849625007211565	-0.5849625007211565
YAR015W	-2.0	-2.0	-1.959358015502654	-1.959358015502654	-1.917537839808027	-1.917537839808027	-2.0874628412503395	-2.0874628412503395	-2.044394119358454	-2.044394119358454	-2.044394119358454	-2.044394119358454	-2.044394119358454	-2.2370391973008497	-2.2370391973008497	-2.1926450779423963	-2.1926450779423963	-2.1926450779423963	-2.0995356735509145	-2.050626073069968	-2.050626073069968	-2.050626073069968	-2.0995356735509145	-2.0995356735509145	-2.3219280948873626	-2.3219280948873626	-2.3219280948873626	-2.3219280948873626	-2.273018494406416	-2.273018494406416	-2.1699250014423126	-2.1699250014423126	-2.1699250014423126	-2.1699250014423126	-2.1699250014423126	-1.893084796083488	-1.893084796083488	-1.893084796083488	-1.893084796083488	-1.893084796083488	-1.9475325801058645	-1.9475325801058645	-2.1699250014423126	-2.1699250014423126	-1.8365012677171206	-1.8365012677171206	-1.8365012677171206	-1.8365012677171206	-1.8365012677171206
YFR025C	-0.6918777046376681	-0.6918777046376681	-0.6918777046376681	-0.6918777046376681	-0.6918777046376681	-0.6918777046376681	-0.6214883767462702	-0.7369655941662059	-0.6629650127224291	-0.6629650127224291	-0.5474877953024933	-0.5474877953024933	-0.5474877953024933	-0.5474877953024933	-0.5474877953024933	-0.5474877953024933	-0.6629650127224291	-0.6629650127224291	-0.5849625007211561	-0.5849625007211561	-0.5849625007211561	-0.5849625007211561	-0.5849625007211561	-0.5849625007211561	-0.5849625007211561	-0.5849625007211561	-0.5849625007211561	-0.5849625007211561	-0.5849625007211561	-0.5849625007211561	-0.4694852833012202	-0.6280312226130421	-0.6280312226130421	-0.7655347463629774	-1.0	-1.0	-1.0	-1.0	-1.0	-0.9175378398080271	-0.9175378398080271	-0.9175378398080271	-0.9175378398080271	-0.8300749985576876	-0.8300749985576876	-0.8300749985576876	-0.8300749985576876	-0.8300749985576876	-0.7369655941662062
YBL068W	-1.7520724865564143	-1.774440299584869	-1.774440299584869	-1.852442811586142	-1.8300749985576874	-1.807354922057604	-1.807354922057604	-1.807354922057604	-1.8898170822495768	-1.934904971778115	-1.8898170822495768	-1.8432744963125467	-1.8432744963125467	-1.8432744963125467	-1.8432744963125467	-1.8432744963125467	-1.8432744963125467	-1.819427754358179	-1.8432744963125467	-1.819427754358179	-1.819427754358179	-1.819427754358179	-1.819427754358179	-1.819427754358179	-1.8667334691365356	-1.8667334691365356	-1.8432744963125467	-1.9307373375628862	-1.9307373375628862	-1.9307373375628862	-1.9068905956085185	-1.857980995127572	-1.7454271729144017	-1.7198920808072646	-1.7198920808072646	-1.7198920808072646	-1.7198920808072646	-1.69389687227432	-1.7198920808072646	-1.7198920808072646	-1.7454271729144017	-1.7454271729144017	-1.6629650127224291	-1.6880559936852597	-1.7454271729144017	-1.7454271729144017	-1.807354922057604	-1.807354922057604	-1.7548875021634682
YIL077C	-1.42449782852791	-1.42449782852791	-1.3959286763311392	-1.5563933485243853	-1.5563933485243853	-1.4739311883324124	-1.5272470028648686	-1.5272470028648686	-1.6476982560691185	-1.6476982560691185	-1.5849625007211563	-1.6166713604484944	-1.6476982560691185	-1.6476982560691185	-1.7472339296200328	-1.7472339296200328	-1.7162070339994084	-1.6844981742720706	-1.6189098326444937	-1.7258250365610055	-1.8413022539809414	-1.7258250365610055	-1.7258250365610055	-1.7258250365610055	-1.7258250365610055	-1.7258250365610055	-1.6918777046376678	-1.6571122864769912	-1.6571122864769912	-1.772589503896927	-1.772589503896927	-1.8413022539809414	-1.9385994553358565	-1.9696263509564806	-2.0641303374197153	-2.0324214776923775	-1.9068905956085183	-1.9068905956085183	-1.7589919004962047	-1.8744691179161406	-1.8744691179161406	-1.8744691179161406	-1.9696263509564806	-1.9385994553358565	-1.9696263509564806	-1.9385994553358565	-1.9696263509564806	-1.9068905956085183	-1.9068905956085183
YPL206C	-1.2954558835261711	-1.2954558835261711	-1.4329594072761063	-1.4329594072761063	-1.37851162325373	-1.37851162325373	-1.37851162325373	-1.37851162325373	-1.37851162325373	-1.37851162325373	-1.37851162325373	-1.37851162325373	-1.37851162325373	-1.37851162325373	-1.37851162325373	-1.37851162325373	-1.4329594072761063	-1.4329594072761063	-1.4329594072761063	-1.4329594072761063	-1.4329594072761063	-1.4329594072761063	-1.4329594072761063	-1.4329594072761063	-1.4329594072761063	-1.4329594072761063	-1.4329594072761063	-1.4329594072761063	-1.4329594072761063	-1.4329594072761063	-1.4329594072761063	-1.4329594072761063	-1.485426827170242	-1.485426827170242	-1.485426827170242	-1.485426827170242	-1.485426827170242	-1.485426827170242	-1.4329594072761063	-1.4329594072761063	-1.4329594072761063	-1.4329594072761063	-1.5849625007211563	-1.5305147166987798	-1.5305147166987798	-1.5305147166987798	-1.5849625007211563	-1.5305147166987798	-1.6438561897747248
YNL096C	-0.07800251200127321	-0.07800251200127321	0.0	0.0	0.0	0.0	0.0	0.0	0.0	0.0	0.0	-0.06711419585853708	-0.13124453327825267	-0.13124453327825267	0.0	-0.06413033741971574	-0.12553088208385882	-0.12553088208385882	-0.18442457113742727	-0.12029423371771159	-0.12029423371771159	-0.058893689053568565	-0.058893689053568565	-0.058893689053568565	0.0	0.0	0.0	0.0	0.0	0.0	0.056583528366367514	0.0	-0.05246741989413554	-0.05062607306996778	-0.05062607306996778	0.0	-0.09953567355091424	-0.15200309344504997	-0.24511249783653147	-0.24511249783653147	-0.1926450779423959	-0.3219280948873623	-0.3219280948873623	-0.27130202181739443	-0.27130202181739443	-0.27130202181739443	-0.27130202181739443	-0.3119440063147404	-0.3514723705013777
YNL058C	-1.2895066171949852	-1.415037499278844	-1.415037499278844	-1.415037499278844	-1.415037499278844	-1.4739311883324124	-1.4739311883324124	-1.4739311883324124	-1.415037499278844	-1.3536369546147007	-1.2895066171949852	-1.222392421336448	-1.15200309344505	-1.15200309344505	-1.15200309344505	-1.15200309344505	-1.0780025120012733	-1.0780025120012733	-1.0780025120012733	-1.0780025120012733	-1.2479275134435857	-1.2479275134435857	-1.2479275134435857	-1.4405725913859817	-1.4405725913859817	-1.3625700793847084	-1.3625700793847084	-1.3625700793847084	-1.3625700793847084	-1.3625700793847084	-1.3625700793847084	-1.5849625007211563	-1.5849625007211563	-1.5849625007211563	-1.8073549220576042	-2.070389327891398	-2.070389327891398	-2.0	-2.0	-1.9259994185562233	-1.9259994185562233	-1.9259994185562233	-1.9259994185562233	-1.9259994185562233	-1.9259994185562233	-1.9259994185562233	-1.9259994185562233	-1.5849625007211563	-1.5849625007211563
YBR146W	-0.6951454184715791	-0.6951454184715791	-0.6951454184715791	-0.6951454184715791	-0.6951454184715791	-0.6951454184715791	-0.6951454184715791	-0.6951454184715791	-0.6951454184715791	-0.7964666059148678	-0.8395353278067539	-0.9175378398080271	-0.8744691179161412	-0.8744691179161412	-0.8744691179161412	-0.8744691179161412	-0.9999999999999997	-0.9999999999999997	-0.9999999999999997	-1.0874628412503393	-1.0874628412503393	-1.0874628412503393	-1.0874628412503393	-1.0874628412503393	-1.0874628412503393	-1.1805722456418208	-1.1805722456418208	-1.1805722456418208	-1.1805722456418208	-1.1805722456418208	-1.1805722456418208	-1.1805722456418208	-1.3625700793847082	-1.3625700793847082	-1.3439544012173614	-1.3870231231092471	-1.3870231231092471	-1.3870231231092471	-1.3870231231092471	-1.3870231231092471	-1.2801079191927351	-1.3870231231092471	-1.2995602818589078	-1.3439544012173614	-1.3439544012173614	-1.15754127698648	-1.253756592245783	-1.253756592245783	-1.253756592245783
YBR160W	-1.9719856238304032	-1.914270125974116	-1.884522782580064	-1.884522782580064	-1.914270125974116	-1.914270125974116	-1.914270125974116	-1.914270125974116	-1.914270125974116	-1.9434164716336324	-2.184424571137427	-2.184424571137427	-2.184424571137427	-2.1255308820838588	-2.09515723304034	-2.0641303374197153	-2.0641303374197153	-2.0641303374197153	-2.0641303374197153	-2.0324214776923775	-2.1699250014423126	-2.1375035237499347	-2.1375035237499347	-2.0703893278913976	-2.2223924213364477	-2.2223924213364477	-2.2223924213364477	-2.2223924213364477	-2.2223924213364477	-2.2223924213364477	-2.2223924213364477	-1.9328858041414627	-1.9328858041414627	-1.9328858041414627	-1.9328858041414627	-1.9999999999999998	-1.9999999999999998	-1.9999999999999998	-1.9999999999999998	-1.9999999999999998	-1.9999999999999998	-2.0641303374197153	-2.0641303374197153	-2.0641303374197153	-1.9385994553358565	-1.8744691179161406	-1.8744691179161406	-1.8744691179161406	-1.8744691179161406
YPL173W	-1.0641303374197157	-1.1255308820838588	-1.1255308820838588	-1.1255308820838588	-1.0641303374197157	-1.0641303374197157	-1.0	-1.0	-1.0	-1.0	-1.0	-1.0	-1.0	-1.0	-1.0	-1.0	-1.0641303374197157	-1.1255308820838588	-1.1255308820838588	-1.263034405833794	-1.263034405833794	-1.3219280948873622	-1.3219280948873622	-1.3219280948873622	-1.3219280948873622	-1.3219280948873622	-1.263034405833794	-1.415037499278844	-1.415037499278844	-1.415037499278844	-1.3536369546147007	-1.2016338611696507	-1.2016338611696507	-1.2016338611696507	-1.2016338611696507	-1.2016338611696507	-1.2016338611696507	-1.2016338611696507	-1.2016338611696507	-1.3536369546147007	-1.3536369546147007	-1.3536369546147007	-1.3536369546147007	-1.3536369546147007	-1.3536369546147007	-1.3536369546147007	-1.3536369546147007	-1.3536369546147007	-1.3536369546147007
YCL009C	-2.2895066171949847	-2.2895066171949847	-2.273018494406416	-2.273018494406416	-2.321928094887362	-2.355480654598389	-2.355480654598389	-2.4093909361377017	-2.3923174227787602	-2.3750394313469245	-2.3923174227787602	-2.3923174227787602	-2.3750394313469245	-2.3750394313469245	-2.3750394313469245	-2.3750394313469245	-2.3750394313469245	-2.3750394313469245	-2.3750394313469245	-2.3750394313469245	-2.3398500028846247	-2.321928094887362	-2.321928094887362	-2.321928094887362	-2.3398500028846247	-2.2854022188622483	-2.247927513443585	-2.247927513443585	-2.247927513443585	-2.266786540694901	-2.266786540694901	-2.266786540694901	-2.37851162325373	-2.359895945086383	-2.341036917835067	-2.321928094887362	-2.321928094887362	-2.2829339632714984	-2.2428565238961635	-2.362570079384708	-2.46948528330122	-2.2801079191927354	-2.237039197300849	-2.237039197300849	-2.237039197300849	-2.237039197300849	-2.1375035237499347	-2.159198594849254	-2.159198594849254
YMR142C	-0.10691520391651207	-0.10691520391651207	0.0	0.0	0.0	0.0	0.0	0.09953567355091437	0.09953567355091437	0.09953567355091437	0.09953567355091437	0.09953567355091437	0.19264507794239583	0.19264507794239583	0.0	0.0	0.0	0.0	-0.09310940439148148	0.0874628412503394	0.0874628412503394	0.16992500144231237	0.16992500144231237	0.16992500144231237	0.08246216019197297	0.2344652536370227	0.07400058144377678	0.07400058144377678	0.07400058144377678	0.07400058144377678	0.14438990933517465	0.14438990933517465	0.07400058144377678	0.07400058144377678	0.07038932789139801	0.0	0.0	0.06711419585853705	0.06711419585853705	0.06711419585853705	-0.06413033741971574	0.0	0.0	-0.06140054466414308	-0.06140054466414308	-0.11547721741993608	-0.16992500144231246	0.05246741989413548	-0.05062607306996778
YDR435C	-1.6214883767462702	-1.6214883767462702	-1.6214883767462702	-1.584962500721156	-1.5474877953024933	-1.5474877953024933	-1.5474877953024933	-1.6629650127224291	-1.6629650127224291	-1.6629650127224291	-1.6244908649077936	-1.6629650127224291	-1.6629650127224291	-1.6629650127224291	-1.6629650127224291	-1.584962500721156	-1.7104933828050148	-1.7104933828050148	-1.6280312226130422	-1.6280312226130422	-1.6280312226130422	-1.6280312226130422	-1.6280312226130422	-1.6280312226130422	-1.5405683813627027	-1.4947646917495778	-1.3692338096657188	-1.3692338096657188	-1.4150374992788437	-1.4150374992788437	-1.2995602818589078	-1.2995602818589078	-1.2995602818589078	-1.2995602818589078	-1.2995602818589078	-1.2064508774674263	-1.2064508774674263	-1.2064508774674263	-1.2064508774674263	-1.2064508774674263	-1.2064508774674263	-1.2064508774674263	-1.3985493764902748	-1.2730184944064158	-1.2730184944064158	-1.2730184944064158	-1.3985493764902748	-1.3985493764902748	-1.3985493764902748
YPR114W	-0.8238430448461733	-0.8049840175948573	-0.8385365773058837	-0.8385365773058837	-0.8049840175948573	-0.8331809094255093	-0.8683559941895291	-0.9046521234125193	-0.8866182005822575	-0.8789845990386341	-0.9215259419769153	-0.9304590667469232	-0.9304590667469232	-0.9034920191466537	-0.8852298127539253	-0.9023033261128668	-0.901084973927313	-0.8823484113457272	-0.8823484113457272	-0.901084973927313	-0.9195813175447023	-0.901084973927313	-0.8650704199138913	-0.8460873165463184	-0.8985547364404542	-0.9164766444377165	-0.915387772285059	-0.915387772285059	-0.9346239911479759	-0.915387772285059	-0.9056726174518469	-0.9056726174518469	-0.9250379423187781	-0.8972404255747992	-0.8808527347069952	-0.8808527347069952	-0.8808527347069952	-0.8556100906648251	-0.84799690655495	-0.8498596505721396	-0.8498596505721396	-0.8556100906648251	-0.8460873165463184	-0.8268510976834014	-0.8268510976834014	-0.8171359428501893	-0.8421203402182809	-0.8537792591489564	-0.8519013610108661
YPL111W	-0.3479233034203069	-0.3479233034203069	-0.5405683813627027	-0.5405683813627027	-0.5405683813627027	-0.5405683813627027	-0.5405683813627027	-0.41503749927884365	-0.41503749927884365	-0.41503749927884365	-0.2995602818589079	-0.41503749927884365	-0.41503749927884365	-0.41503749927884365	-0.41503749927884365	-0.5025003405291831	-0.5025003405291831	-0.38702312310924736	-0.44057259138598126	-0.44057259138598126	-0.5474877953024933	-0.5474877953024933	-0.5474877953024933	-0.6629650127224291	-0.5474877953024933	-0.6629650127224291	-0.6629650127224291	-0.6629650127224291	-0.5474877953024933	-0.6629650127224291	-0.7369655941662059	-0.7369655941662059	-0.7369655941662059	-0.6214883767462702	-0.6214883767462702	-0.4150374992788438	-0.4150374992788438	-0.4150374992788438	-0.4150374992788438	-0.4150374992788438	-0.5525410230287788	-0.3719687773869579	-0.523561956057013	-0.523561956057013	-0.43609911480667357	-0.49749965947081654	-0.4150374992788438	-0.47393118833241243	-0.3959286763311392
YPR129W	-0.1154772174199359	-0.1154772174199359	-0.1154772174199359	-0.1154772174199359	-0.1154772174199359	-0.1154772174199359	-0.24100809950379493	-0.24100809950379493	0.0	0.0	0.0	0.0	0.0	0.0	0.0	0.0	-0.12553088208385899	-0.12553088208385899	-0.41503749927884404	-0.41503749927884404	-0.263034405833794	-0.263034405833794	-0.263034405833794	-0.13750352374993496	-0.13750352374993496	-0.13750352374993496	-0.28950661719498505	0.0	0.0	0.0	0.0	0.0	0.0	-0.15200309344504997	-0.15200309344504997	-0.15200309344504997	-0.15200309344504997	-0.15200309344504997	-0.28950661719498505	-0.28950661719498505	-0.41503749927884404	-0.41503749927884404	-0.41503749927884404	-0.15200309344504997	-0.15200309344504997	-0.3219280948873625	-0.3219280948873625	-0.3219280948873625	-0.3219280948873625
YLR457C	-1.5305147166987798	-1.5305147166987798	-1.37851162325373	-1.4329594072761063	-1.4329594072761063	-1.485426827170242	-1.485426827170242	-1.6374299206152918	-1.6374299206152918	-1.6374299206152918	-1.6374299206152918	-1.6374299206152918	-1.6374299206152918	-1.6374299206152918	-1.6374299206152918	-1.6374299206152918	-1.8073549220576044	-1.8073549220576044	-1.8073549220576044	-1.857980995127572	-1.857980995127572	-1.857980995127572	-1.857980995127572	-1.8073549220576044	-1.8073549220576044	-1.8073549220576044	-1.8073549220576044	-1.8073549220576044	-1.7004397181410924	-1.7004397181410924	-1.7004397181410924	-1.6438561897747248	-1.6438561897747248	-1.6438561897747248	-1.6438561897747248	-1.6438561897747248	-2.0	-2.0	-2.263034405833794	-2.201633861169651	-2.263034405833794	-2.263034405833794	-2.263034405833794	-2.263034405833794	-2.137503523749935	-2.137503523749935	-2.137503523749935	-1.8744691179161412	-1.8744691179161412
YML112W	-1.3325753390868709	-1.3325753390868709	-1.3325753390868709	-1.3325753390868709	-1.3439544012173612	-1.3439544012173612	-1.3439544012173612	-1.3439544012173612	-1.3439544012173612	-1.3439544012173612	-1.3439544012173612	-1.3439544012173612	-1.3439544012173612	-1.3439544012173612	-1.3219280948873622	-1.3439544012173612	-1.3439544012173612	-1.3439544012173612	-1.2995602818589076	-1.3334237337251917	-1.3334237337251917	-1.3334237337251917	-1.3334237337251917	-1.3103401206121505	-1.3103401206121505	-1.3219280948873626	-1.3923174227787602	-1.3692338096657188	-1.415037499278844	-1.415037499278844	-1.415037499278844	-1.415037499278844	-1.415037499278844	-1.476438043942987	-1.4947646917495776	-1.4947646917495776	-1.4474589769712212	-1.4474589769712212	-1.4232114307245438	-1.4903256265830809	-1.4903256265830809	-1.4656635723488118	-1.4405725913859813	-1.4656635723488118	-1.4656635723488118	-1.4656635723488118	-1.5360529002402097	-1.5360529002402097	-1.5360529002402097
YDR313C	-3.026472211361191	-3.026472211361191	-3.033015057227963	-2.9935449778627006	-2.8531586116707293	-2.9068905956085187	-2.8328900141647417	-2.8912937405575	-2.8786937037778664	-2.9385994553358565	-2.9510903995190536	-2.9448584458075393	-2.9448584458075393	-2.909989834267405	-2.909989834267405	-2.9161684091965294	-2.8579809951275723	-2.876516946565	-2.8579809951275723	-2.819792025295827	-2.8135868757691185	-2.8135868757691185	-2.7829018783330652	-2.734903127709314	-2.759460231953293	-2.777607578663552	-2.7715837910357823	-2.765534746362977	-2.7715837910357823	-2.736965594166206	-2.7429643347876493	-2.7489382358322825	-2.766712937560258	-2.760812336120574	-2.766712937560258	-2.766712937560258	-2.7900769306257684	-2.7900769306257684	-2.7447429447579252	-2.700439718141092	-2.7178567712185013	-2.7236160405071863	-2.7236160405071863	-2.7236160405071863	-2.6861413350885237	-2.6861413350885237	-2.6803820657998387	-2.6803820657998387	-2.64961545906341
YOR158W	-2.0874628412503395	-2.0874628412503395	-2.0	-2.0874628412503395	-2.0874628412503395	-2.0874628412503395	-2.0874628412503395	-2.0874628412503395	-2.0	-1.9068905956085185	-1.9068905956085185	-1.9068905956085185	-1.9068905956085185	-1.9068905956085185	-1.9068905956085185	-1.9068905956085185	-1.9068905956085185	-2.321928094887362	-2.321928094887362	-2.321928094887362	-2.321928094887362	-2.321928094887362	-2.321928094887362	-2.321928094887362	-2.321928094887362	-2.321928094887362	-2.321928094887362	-2.321928094887362	-2.321928094887362	-1.9068905956085185	-1.9068905956085185	-1.7004397181410922	-1.37851162325373	-1.37851162325373	-1.137503523749935	-1.137503523749935	-1.137503523749935	-1.137503523749935	-1.137503523749935	-1.37851162325373	-1.263034405833794	-1.263034405833794	-1.263034405833794	-1.263034405833794	-1.263034405833794	-1.263034405833794	-1.263034405833794	-1.37851162325373	-1.37851162325373
YBL050W	-1.0339473319233377	-1.1043366598147357	-1.0339473319233377	-1.0339473319233377	-1.1783372412585122	-1.1783372412585122	-1.1783372412585122	-1.1783372412585122	-1.1783372412585122	-1.1783372412585122	-1.109624491174498	-1.109624491174498	-1.2223924213364477	-1.2223924213364477	-1.1876270031757712	-1.1876270031757712	-1.1876270031757712	-1.109624491174498	-1.0740005814437767	-1.0374747054186626	-1.1154772174199359	-1.0395283641866375	-1.0418201756946268	-1.1292830169449664	-1.0418201756946268	-1.222392421336448	-1.137503523749935	-1.137503523749935	-1.137503523749935	-1.137503523749935	-1.137503523749935	-1.0931094043914815	-1.1926450779423958	-1.1926450779423958	-1.146841388329271	-1.253756592245783	-1.2995602818589078	-1.2995602818589078	-1.2064508774674263	-1.2064508774674263	-1.2064508774674263	-1.2064508774674263	-1.2064508774674263	-1.15754127698648	-1.15754127698648	-1.106915203916512	-1.106915203916512	-1.106915203916512	-1.0544477840223765
YKL178C	-0.47916783669855934	-0.4769320330047864	-0.49733359385441583	-0.4945075497756526	-0.5029691285238488	-0.5181654434277636	-0.5314469913941544	-0.5189992383427975	-0.5109619192773794	-0.5202197359709002	-0.502026159739084	-0.5113183603022657	-0.5198466316836508	-0.5048689095079095	-0.5149749817840029	-0.5048689095079095	-0.5065134030358067	-0.49849840997168693	-0.490527698863107	-0.4911404783646354	-0.4916759589924898	-0.4933537429418706	-0.5001541129167946	-0.5085827349873752	-0.5121599661769489	-0.5177845153708268	-0.4945075497756526	-0.4831476876111046	-0.4705888518097764	-0.4785595629183563	-0.4808267593721572	-0.49229954381610586	-0.5145731728297581	-0.5173992169085216	-0.5113183603022657	-0.5105376595946014	-0.5089044227430661	-0.5205885882475294	-0.5298911182274801	-0.5382870393485367	-0.537299528455457	-0.5360529002402099	-0.5295972635416994	-0.5201113563711885	-0.5216703477700706	-0.5110308834037286	-0.5059459954770542	-0.5020415410211381	-0.4981476249166468
YOR311C	-0.8718951742523149	-0.8960215808958474	-0.8908782776198876	-0.9004643264490856	-0.8997725522613459	-0.9082075240805098	-0.9082075240805098	-0.9022399513389372	-0.8869910381708137	-0.8717900177202598	-0.9338330760342539	-0.9275915044719503	-0.8946469998537715	-0.910297197051768	-0.8993676368935091	-0.8993676368935091	-0.9089649238463772	-0.9034267403049471	-0.908283830908385	-0.8971000924157094	-0.9138433562502855	-0.9138433562502855	-0.9131951724627275	-0.918161707943539	-0.9298739136093578	-0.8883546441710909	-0.8707169830550335	-0.8660731967950848	-0.8866834764703707	-0.8491333343733726	-0.835699547751566	-0.8344821000804685	-0.8300749985576876	-0.8244284354165456	-0.8275328039952347	-0.798620112079996	-0.8044491908821934	-0.7900769306257687	-0.7900769306257687	-0.794324973608486	-0.7842713089445628	-0.7826431685608507	-0.770866000784497	-0.766712937560258	-0.792767385834558	-0.8029631529404464	-0.797086586603777	-0.7999221645510871	-0.7836063192849954
YGR205W	-1.1404812235498305	-1.1404812235498305	-1.1104239896936507	-1.0951572330403405	-1.0310268956206248	-1.0159415438690216	-0.9842326841416834	-1.0	-1.0159415438690216	-1.0	-0.9835118772114312	-0.9835118772114312	-0.9668331360648009	-0.9668331360648009	-0.9328858041414633	-0.9004643264490856	-0.8687554667217475	-0.885828980080689	-0.885828980080689	-0.8073549220576042	-0.8716759030244606	-0.8377285711011232	-0.8377285711011232	-0.8548020844600646	-0.7900769306257683	-0.7725895038969273	-0.7548875021634687	-0.7308133671846111	-0.7673392432097252	-0.7852611512069876	-0.8656989082884089	-0.84799690655495	-0.84799690655495	-0.8300749985576876	-0.8300749985576876	-0.8119276518474281	-0.8119276518474281	-0.7749334443652265	-0.7935491225325735	-0.7935491225325735	-0.7935491225325735	-0.8259706002249512	-0.7884958948062885	-0.7884958948062885	-0.7884958948062885	-0.8216627587414875	-0.8405217859928032	-0.8744691179161412	-0.8591374641601504
YNL141W	2.736965594166206	2.736965594166206	2.736965594166206	2.5145731728297585	2.5145731728297585	2.5145731728297585	2.5145731728297585	2.5145731728297585	2.5145731728297585	2.5145731728297585	2.5145731728297585	2.5145731728297585	2.5145731728297585	2.5145731728297585	2.4780472968046445	2.4780472968046445	2.4780472968046445	2.4780472968046445	2.4780472968046445	2.4780472968046445	2.321928094887362	2.321928094887362	2.2854022188622483	2.2854022188622483	2.2854022188622483	2.2854022188622483	2.2479275134435857	2.0395283641866375	2.1699250014423126	2.0874628412503395	2.2370391973008497	2.1926450779423963	1.736965594166206	1.5360529002402097	1.485426827170242	1.4329594072761063	1.3219280948873624	1.263034405833794	1.4150374992788437	1.4150374992788437	1.2895066171949852	1.222392421336448	1.222392421336448	1.070389327891398	1.070389327891398	1.2895066171949852	1.2895066171949852	1.222392421336448	1.15200309344505
YDL198C	-2.123382415505282	-2.182203331220749	-2.182203331220749	-2.0506260730699677	-2.0506260730699677	-2.0506260730699677	-2.025535092107137	-2.025535092107137	-2.025535092107137	-2.075288127304237	-2.0506260730699677	-2.0506260730699677	-2.15754127698648	-2.2223924213364477	-2.247927513443585	-2.247927513443585	-2.373458395527444	-2.347923303420307	-2.373458395527444	-2.2976805486406846	-2.2976805486406846	-2.182203331220749	-2.182203331220749	-2.182203331220749	-2.2976805486406846	-2.3985493764902746	-2.373458395527444	-2.321928094887362	-2.3985493764902746	-2.373458395527444	-2.321928094887362	-2.196397212803503	-2.196397212803503	-2.247927513443585	-2.247927513443585	-2.247927513443585	-2.196397212803503	-2.247927513443585	-2.247927513443585	-2.373458395527444	-2.373458395527444	-2.373458395527444	-2.423211430724544	-2.373458395527444	-2.3985493764902746	-2.423211430724544	-2.471305718925589	-2.423211430724544	-2.423211430724544
YNR035C	-2.3037807481771027	-2.3037807481771027	-2.2854022188622483	-2.266786540694901	-2.247927513443585	-2.2829339632714984	-2.2829339632714984	-2.2428565238961635	-2.180572245641821	-2.180572245641821	-2.070389327891398	-2.070389327891398	-2.0	-2.2064508774674265	-2.15754127698648	-2.15754127698648	-2.132450296023649	-2.132450296023649	-2.132450296023649	-2.132450296023649	-2.132450296023649	-2.0809199953835673	-2.1069152039165115	-2.1069152039165115	-2.1069152039165115	-2.1069152039165115	-2.1069152039165115	-2.1069152039165115	-2.1069152039165115	-2.1069152039165115	-2.1069152039165115	-2.1069152039165115	-2.1069152039165115	-2.1069152039165115	-2.1069152039165115	-2.1069152039165115	-2.1069152039165115	-2.1069152039165115	-2.054447784022376	-2.054447784022376	-2.054447784022376	-2.027480736422107	-1.9999999999999998	-2.054447784022376	-2.054447784022376	-1.9740047914670553	-1.9740047914670553	-1.9205655325055948	-1.9475325801058643
YFR031C-A	-0.6166713604484946	-0.6166713604484946	-0.6166713604484946	-0.6520766965796931	-0.6166713604484946	-0.6166713604484946	-0.5525410230287788	-0.5525410230287788	-0.5525410230287788	-0.523561956057013	-0.5849625007211561	-0.7548875021634687	-0.7548875021634687	-0.8073549220576042	-0.8073549220576042	-0.8073549220576042	-0.8579809951275721	-0.8579809951275721	-0.8579809951275721	-0.8579809951275721	-0.6880559936852597	-0.7705181538772325	-0.7705181538772325	-0.7705181538772325	-0.7705181538772325	-0.7705181538772325	-0.7705181538772325	-0.6880559936852597	-0.6880559936852597	-0.7842713089445628	-0.7842713089445628	-0.8300749985576876	-0.8300749985576876	-0.8300749985576876	-0.8744691179161412	-0.8300749985576876	-0.7520724865564145	-0.6780719051126376	-0.6780719051126376	-0.7964666059148678	-0.8395353278067539	-0.9219974879987268	-0.84799690655495	-0.9219974879987268	-0.84799690655495	-0.84799690655495	-0.765534746362977	-0.84799690655495	-0.8875252707415876
YDR175C	-1.857980995127572	-1.9510903995190534	-1.9510903995190534	-2.025535092107137	-1.9475325801058643	-1.9475325801058643	-1.8930847960834878	-1.8930847960834878	-1.8365012677171204	-1.9434164716336324	-1.914270125974116	-1.884522782580064	-1.854149133536545	-1.854149133536545	-1.854149133536545	-1.7589919004962047	-1.7589919004962047	-1.7589919004962047	-1.7589919004962047	-1.7589919004962047	-1.6918777046376678	-1.6571122864769912	-1.6571122864769912	-1.6571122864769912	-1.6571122864769912	-1.6571122864769912	-1.6214883767462702	-1.6214883767462702	-1.6214883767462702	-1.8624964762500649	-1.8624964762500649	-1.8259706002249507	-1.8259706002249507	-1.8259706002249507	-1.8259706002249507	-1.8259706002249507	-1.8259706002249507	-1.8259706002249507	-1.898120385980786	-1.898120385980786	-1.8259706002249507	-1.8259706002249507	-1.8259706002249507	-1.7500217469916524	-1.7104933828050148	-1.7104933828050148	-1.7500217469916524	-1.6244908649077936	-1.6244908649077936
YJL023C	-1.6214883767462702	-1.5474877953024933	-1.5474877953024933	-1.5474877953024933	-1.5474877953024933	-1.5474877953024933	-1.4694852833012202	-1.4694852833012202	-1.4694852833012202	-1.5090136474878575	-1.4694852833012202	-1.4694852833012202	-1.4694852833012202	-1.4694852833012202	-1.4694852833012202	-1.4694852833012202	-1.4288432988038742	-1.5090136474878575	-1.3625700793847082	-1.3625700793847082	-1.3219280948873622	-1.3219280948873622	-1.3219280948873622	-1.3219280948873622	-1.3219280948873622	-1.3219280948873622	-1.3219280948873622	-1.3219280948873622	-1.2370391973008492	-1.2370391973008492	-1.2370391973008492	-1.1926450779423958	-1.146841388329271	-1.146841388329271	-1.146841388329271	-1.146841388329271	-1.0995356735509143	-1.0995356735509143	-1.15754127698648	-1.15754127698648	-1.15754127698648	-0.9434164716336325	-0.9434164716336325	-0.9434164716336325	-0.9434164716336325	-0.8231222379159209	-0.7589919004962052	-0.7589919004962052	-0.7589919004962052
YKR013W	-2.1255308820838588	-2.184424571137427	-2.184424571137427	-2.184424571137427	-2.212993723334198	-2.087462841250339	-1.9719856238304032	-1.9719856238304032	-1.9719856238304032	-1.9999999999999998	-1.9999999999999998	-1.8930847960834878	-1.8930847960834878	-1.8650704199138914	-1.8650704199138914	-1.8365012677171204	-1.8365012677171204	-1.8930847960834878	-1.7935491225325735	-1.7935491225325735	-1.84799690655495	-1.8744691179161412	-1.8744691179161412	-1.9004643264490857	-1.9004643264490857	-1.84799690655495	-1.9004643264490857	-1.9004643264490857	-1.925999418556223	-1.9004643264490857	-1.9510903995190534	-1.9510903995190534	-1.9510903995190534	-2.0	-1.9068905956085185	-1.9068905956085185	-1.9068905956085185	-1.9068905956085185	-1.819427754358179	-1.819427754358179	-1.819427754358179	-1.8667334691365356	-1.8667334691365356	-1.8667334691365356	-1.954196310386875	-1.954196310386875	-1.9772799234999163	-1.8898170822495768	-1.8898170822495768
YIL106W	-1.115477217419936	-1.0000000000000002	-1.0000000000000002	-1.0000000000000002	-1.0000000000000002	-1.0000000000000002	-1.115477217419936	-1.115477217419936	-1.115477217419936	-1.115477217419936	-0.8930847960834881	-1.0995356735509145	-1.0995356735509145	-0.9068905956085185	-0.9068905956085185	-0.9068905956085185	-0.9068905956085185	-0.9068905956085185	-0.9068905956085185	-0.9068905956085185	-0.9068905956085185	-1.0000000000000002	-1.0000000000000002	-1.0000000000000002	-1.0000000000000002	-1.0000000000000002	-1.0000000000000002	-0.9068905956085185	-0.9068905956085185	-0.9068905956085185	-0.9068905956085185	-0.9068905956085185	-0.9068905956085185	-1.0874628412503395	-1.1699250014423124	-1.1699250014423124	-1.523561956057013	-1.523561956057013	-1.523561956057013	-1.523561956057013	-1.523561956057013	-1.523561956057013	-1.5849625007211563	-1.5849625007211563	-1.5849625007211563	-1.6438561897747248	-1.6438561897747248	-1.6438561897747248	-1.6438561897747248
YMR316W	-1.0	-1.0	-1.0	-1.0995356735509143	-1.0995356735509143	-1.0995356735509143	-1.0995356735509143	-1.0995356735509143	-1.146841388329271	-1.0506260730699677	-1.0506260730699677	-0.9475325801058645	-1.0506260730699677	-1.0506260730699677	-1.0506260730699677	-1.0506260730699677	-1.0506260730699677	-1.0506260730699677	-1.0506260730699677	-1.0506260730699677	-1.15754127698648	-1.15754127698648	-1.106915203916512	-1.15754127698648	-1.1699250014423122	-1.1699250014423122	-1.2954558835261711	-1.1844245711374273	-1.1844245711374273	-1.1844245711374273	-1.263034405833794	-1.1255308820838588	-1.1844245711374273	-1.4739311883324124	-1.4739311883324124	-1.4739311883324124	-1.4739311883324124	-1.6438561897747248	-1.6438561897747248	-1.7548875021634687	-1.7548875021634687	-1.7004397181410924	-1.893084796083488	-1.893084796083488	-1.893084796083488	-1.6438561897747248	-1.4739311883324124	-1.4739311883324124	-1.4739311883324124
YJR100C	-1.959358015502654	-1.917537839808027	-1.917537839808027	-1.8744691179161412	-1.8744691179161412	-1.8744691179161412	-1.8744691179161412	-1.8744691179161412	-1.7224660244710912	-1.7224660244710912	-1.7224660244710912	-1.7224660244710912	-1.5405683813627027	-1.5405683813627027	-1.6780719051126376	-1.6780719051126376	-1.6780719051126376	-1.6780719051126376	-1.8300749985576876	-1.6780719051126376	-1.6780719051126376	-1.632268215499513	-1.632268215499513	-1.632268215499513	-1.632268215499513	-1.632268215499513	-1.632268215499513	-1.632268215499513	-1.632268215499513	-1.632268215499513	-1.632268215499513	-1.7842713089445628	-1.7842713089445628	-1.6780719051126376	-1.632268215499513	-1.7224660244710912	-1.632268215499513	-1.7842713089445628	-1.7842713089445628	-1.7842713089445628	-1.6374299206152918	-1.6374299206152918	-1.6374299206152918	-1.6374299206152918	-1.6374299206152918	-1.6880559936852597	-1.6880559936852597	-1.6880559936852597	-1.6880559936852597
YMR143W	-0.7369655941662059	-0.7369655941662059	-0.7369655941662059	-0.807354922057604	-0.807354922057604	-0.9385994553358568	-0.9385994553358568	-0.807354922057604	-0.807354922057604	-0.807354922057604	-0.807354922057604	-0.8744691179161409	-0.8744691179161409	-0.8744691179161409	-0.6918777046376681	-0.9328858041414629	-0.9328858041414629	-0.9328858041414629	-0.9328858041414629	-1.0	-1.0	-1.0641303374197157	-1.0641303374197157	-1.0641303374197157	-0.9385994553358568	-0.9385994553358568	-0.9385994553358568	-0.9999999999999997	-0.9999999999999997	-0.8845227825800638	-0.9434164716336325	-0.8365012677171204	-0.9434164716336325	-1.0588936890535683	-1.0588936890535683	-1.0588936890535683	-0.9434164716336325	-0.8845227825800638	-0.9434164716336325	-0.9434164716336325	-0.9434164716336325	-1.0	-1.0	-0.9434164716336325	-0.9434164716336325	-0.9434164716336325	-1.0588936890535683	-0.9434164716336325	-0.9434164716336325
YDL099W	-1.1926450779423958	-1.1926450779423958	-1.1926450779423958	-1.1926450779423958	-1.1926450779423958	-1.162271428898877	-1.162271428898877	-1.1312445332782526	-1.1312445332782526	-1.1312445332782526	-1.162271428898877	-1.1312445332782526	-1.1312445332782526	-1.1312445332782526	-1.1312445332782526	-1.2016338611696504	-1.2016338611696504	-1.2016338611696504	-1.1312445332782526	-1.2016338611696504	-1.2016338611696504	-1.1375035237499347	-1.1699250014423124	-1.1699250014423124	-1.1699250014423124	-1.1699250014423124	-1.0995356735509143	-1.0995356735509143	-1.2115041051937117	-1.2115041051937117	-1.1443899093351744	-1.1443899093351744	-1.2115041051937117	-1.15200309344505	-1.15200309344505	-1.0780025120012733	-1.0395283641866375	-1.0395283641866375	-1.0395283641866375	-1.0	-1.0	-0.9593580155026539	-0.9593580155026539	-0.8395353278067539	-0.8395353278067539	-0.8395353278067539	-0.8395353278067539	-0.8395353278067539	-0.8395353278067539
YPL052W	-2.115477217419936	-2.115477217419936	-2.115477217419936	-2.115477217419936	-2.115477217419936	-2.115477217419936	-2.078002512001273	-2.078002512001273	-2.0395283641866375	-1.959358015502654	-1.959358015502654	-1.959358015502654	-1.959358015502654	-1.959358015502654	-1.959358015502654	-1.959358015502654	-1.959358015502654	-2.1292830169449664	-2.1292830169449664	-2.1292830169449664	-2.0874628412503395	-2.0874628412503395	-2.1292830169449664	-2.1292830169449664	-2.1292830169449664	-2.1292830169449664	-2.1292830169449664	-2.1292830169449664	-2.1292830169449664	-1.959358015502654	-1.959358015502654	-1.959358015502654	-1.959358015502654	-1.8744691179161412	-1.8744691179161412	-1.8744691179161412	-2.0874628412503395	-1.9541963103868754	-1.9541963103868754	-1.9541963103868754	-2.050626073069968	-2.0	-2.0	-2.0	-2.0	-1.9475325801058645	-1.9475325801058645	-1.893084796083488	-1.8365012677171206
YML004C	-0.9259994185562233	-0.9259994185562233	-0.9259994185562233	-0.7884958948062881	-0.7884958948062881	-0.7884958948062881	-0.7884958948062881	-0.7884958948062881	-0.7884958948062881	-0.7884958948062881	-0.7884958948062881	-0.7884958948062881	-0.7884958948062881	-0.7884958948062881	-0.6629650127224291	-0.6629650127224291	-0.5474877953024933	-0.5474877953024933	-0.5474877953024933	-0.44057259138598126	-0.28010791919273537	-0.38702312310924736	-0.38702312310924736	-0.38702312310924736	-0.6629650127224291	-0.6629650127224291	-0.6629650127224291	-0.6629650127224291	-0.5474877953024933	-0.5474877953024933	-0.5474877953024933	-0.5474877953024933	-0.6214883767462702	-0.6214883767462702	-0.6214883767462702	-0.6918777046376681	-0.6214883767462702	-0.6918777046376681	-0.6918777046376681	-0.6918777046376681	-0.6918777046376681	-0.6918777046376681	-0.7589919004962052	-0.8231222379159209	-0.9434164716336325	-0.8231222379159209	-0.8231222379159209	-0.8231222379159209	-0.8231222379159209
YLR192C	-1.182203331220749	-1.182203331220749	-1.182203331220749	-1.182203331220749	-1.2387868595871163	-1.2387868595871163	-1.2479275134435854	-1.2223924213364479	-1.2223924213364479	-1.1963972128035034	-1.1699250014423122	-1.2577977574676467	-1.295455883526171	-1.2684888359259017	-1.2684888359259017	-1.2410080995037944	-1.2410080995037944	-1.212993723334198	-1.212993723334198	-1.2410080995037944	-1.2410080995037944	-1.2410080995037944	-1.3785116232537296	-1.3081222953623317	-1.3081222953623317	-1.3081222953623317	-1.3081222953623317	-1.3081222953623317	-1.3081222953623317	-1.4059923596758366	-1.4059923596758366	-1.3785116232537296	-1.3785116232537296	-1.3785116232537296	-1.350497247084133	-1.3785116232537296	-1.4059923596758366	-1.4059923596758366	-1.4059923596758366	-1.3785116232537296	-1.3219280948873622	-1.2927817492278457	-1.3219280948873622	-1.2927817492278457	-1.2927817492278457	-1.263034405833794	-1.263034405833794	-1.2016338611696504	-1.3219280948873622
YIL117C	-0.4594316186372975	-0.4594316186372975	-0.5849625007211565	-0.41503749927884404	-0.41503749927884404	-0.41503749927884404	-0.41503749927884404	-0.41503749927884404	-0.41503749927884404	-0.28950661719498505	-0.28950661719498505	-0.28950661719498505	-0.28950661719498505	-0.28950661719498505	-0.28950661719498505	-0.28950661719498505	-0.28950661719498505	-0.28950661719498505	-0.28950661719498505	-0.28950661719498505	-0.28950661719498505	-0.28950661719498505	-0.15200309344504997	-0.15200309344504997	-0.15200309344504997	-0.28950661719498505	-0.28950661719498505	-0.5305147166987798	-0.5305147166987798	-0.5305147166987798	-0.5305147166987798	-0.7004397181410924	-0.7004397181410924	-0.7004397181410924	-0.7004397181410924	-0.7004397181410924	-0.7004397181410924	-0.7004397181410924	-0.9068905956085185	-0.9068905956085185	-0.9068905956085185	-0.9068905956085185	-0.9068905956085185	-0.9068905956085185	-0.7369655941662062	-0.7369655941662062	-0.7369655941662062	-0.7369655941662062	-0.7369655941662062
YGL153W	-0.9569312781081141	-0.9569312781081141	-0.9125371587496606	-0.9125371587496606	-0.9125371587496606	-0.9125371587496606	-0.9569312781081141	-0.9569312781081141	-0.9569312781081141	-0.9569312781081141	-0.9569312781081141	-1.0418201756946268	-1.0418201756946268	-1.0418201756946268	-1.0418201756946268	-1.0418201756946268	-1.0418201756946268	-1.0418201756946268	-1.0418201756946268	-1.0824621601919728	-1.1292830169449664	-1.1292830169449664	-1.0418201756946268	-1.0418201756946268	-1.0418201756946268	-0.9999999999999997	-0.9999999999999997	-0.9999999999999997	-0.9999999999999997	-0.9569312781081141	-0.9569312781081141	-0.8667334691365356	-0.8667334691365356	-0.8667334691365356	-0.8667334691365356	-0.8667334691365356	-0.8667334691365356	-0.8667334691365356	-0.8667334691365356	-0.8667334691365356	-0.8667334691365356	-0.8667334691365356	-0.8667334691365356	-0.8667334691365356	-0.8667334691365356	-0.9541963103868752	-0.9541963103868752	-0.9541963103868752	-0.9541963103868752
YBR087W	-1.3719687773869575	-1.436099114806673	-1.436099114806673	-1.3536369546147005	-1.3536369546147005	-1.3536369546147005	-1.3536369546147005	-1.3536369546147005	-1.2895066171949847	-1.2895066171949847	-1.2895066171949847	-1.2895066171949847	-1.2895066171949847	-1.3719687773869575	-1.3219280948873622	-1.3536369546147005	-1.3536369546147005	-1.3536369546147005	-1.3536369546147005	-1.3536369546147005	-1.3846638502353248	-1.3846638502353248	-1.3370349872775706	-1.3066613382340515	-1.3066613382340515	-1.4447848426728955	-1.3959286763311392	-1.42449782852791	-1.42449782852791	-1.3959286763311392	-1.3959286763311392	-1.3959286763311392	-1.3959286763311392	-1.3959286763311392	-1.3959286763311392	-1.3959286763311392	-1.4525122046975063	-1.4525122046975063	-1.4525122046975063	-1.4525122046975063	-1.3959286763311392	-1.3959286763311392	-1.4525122046975063	-1.4525122046975063	-1.4525122046975063	-1.4525122046975063	-1.5579954531208866	-1.5579954531208866	-1.584962500721156
YGR057C	-2.777607578663552	-2.747233929620033	-2.7162070339994084	-2.554588851677637	-2.554588851677637	-2.554588851677637	-2.554588851677637	-2.554588851677637	-2.523561956057013	-2.523561956057013	-2.523561956057013	-2.523561956057013	-2.523561956057013	-2.523561956057013	-2.523561956057013	-2.523561956057013	-2.523561956057013	-2.523561956057013	-2.523561956057013	-2.523561956057013	-2.4918530963296748	-2.4594316186372973	-2.3923174227787602	-2.3923174227787602	-2.3923174227787602	-2.2479275134435857	-2.2479275134435857	-2.2479275134435857	-2.2479275134435857	-2.3625700793847084	-2.3625700793847084	-2.3625700793847084	-2.3625700793847084	-2.3219280948873626	-2.2370391973008497	-2.2370391973008497	-2.2370391973008497	-2.2370391973008497	-2.2370391973008497	-2.2370391973008497	-2.2801079191927354	-2.2801079191927354	-2.502500340529183	-2.4594316186372973	-2.4594316186372973	-2.415037499278844	-2.6322682154995127	-2.6322682154995127	-2.6322682154995127
YDR530C	-1.2016338611696507	-1.2016338611696507	-1.2016338611696507	-1.263034405833794	-1.263034405833794	-1.2016338611696507	-1.2016338611696507	-1.2016338611696507	-1.2016338611696507	-1.2016338611696507	-1.2016338611696507	-1.2016338611696507	-1.2016338611696507	-1.2016338611696507	-1.2016338611696507	-1.2016338611696507	-1.2016338611696507	-1.2016338611696507	-1.2016338611696507	-1.2016338611696507	-1.2016338611696507	-1.137503523749935	-1.070389327891398	-0.9328858041414629	-0.9385994553358568	-1.0641303374197157	-1.0641303374197157	-1.0641303374197157	-1.2016338611696507	-1.2016338611696507	-1.2016338611696507	-1.2016338611696507	-1.3536369546147007	-1.3536369546147007	-1.3536369546147007	-1.3536369546147007	-1.2016338611696507	-1.0588936890535683	-0.9385994553358568	-1.0641303374197157	-1.0641303374197157	-1.0641303374197157	-1.0641303374197157	-1.0641303374197157	-1.2016338611696507	-1.2016338611696507	-1.2016338611696507	-1.3219280948873622	-1.3219280948873622
YNL302C	0.3410369178350672	0.16046467219324612	0.16046467219324612	0.16046467219324612	0.16046467219324612	0.16046467219324612	0.16046467219324612	0.2344652536370227	0.0	0.0	0.0	0.0	0.07400058144377678	0.07400058144377678	0.14438990933517465	0.14438990933517465	0.14438990933517465	0.14438990933517465	0.07400058144377678	0.0	-0.07400058144377675	-0.07400058144377675	-0.15200309344504997	-0.1443899093351748	-0.1443899093351748	-0.22239242133644802	-0.22239242133644802	-0.15200309344504997	-0.22239242133644802	-0.22239242133644802	-0.22239242133644802	-0.3536369546147007	-0.27563444261342734	-0.27563444261342734	-0.27563444261342734	-0.3536369546147007	-0.3536369546147007	-0.27563444261342734	-0.27563444261342734	-0.27563444261342734	-0.27563444261342734	-0.20163386116965074	-0.13124453327825267	-0.13124453327825267	-0.13124453327825267	-0.06711419585853708	-0.06711419585853708	-0.19264507794239571	-0.18442457113742727
YKL110C	-0.9068905956085185	-0.9068905956085185	-0.9068905956085185	-0.9068905956085185	-0.8744691179161409	-0.9068905956085185	-0.9068905956085185	-0.9068905956085185	-0.8413022539809418	-0.7824085649273731	-0.7824085649273731	-0.7824085649273731	-0.7258250365610055	-0.7824085649273731	-0.7824085649273731	-0.7824085649273731	-0.8155754288625724	-0.8155754288625724	-0.7589919004962047	-0.7045441164738284	-0.7045441164738284	-0.6713772525386291	-0.6189098326444937	-0.6189098326444937	-0.6189098326444937	-0.6520766965796929	-0.6520766965796929	-0.5501970825604792	-0.6026645024546149	-0.5501970825604792	-0.5145731728297581	-0.4639470997597903	-0.5145731728297581	-0.6713772525386291	-0.6026645024546149	-0.6026645024546149	-0.5501970825604792	-0.5501970825604792	-0.5501970825604792	-0.4995710094905115	-0.4995710094905115	-0.4995710094905115	-0.4995710094905115	-0.4995710094905115	-0.4995710094905115	-0.45066140900956503	-0.45066140900956503	-0.4854268271702415	-0.4854268271702415
YDR361C	-1.7078192485066896	-1.7078192485066896	-1.614709844115208	-1.4043902550793352	-1.4043902550793352	-1.4043902550793352	-1.4043902550793352	-1.4043902550793352	-1.4043902550793352	-1.4043902550793352	-1.4043902550793352	-1.3388019134517584	-1.3388019134517584	-1.3388019134517584	-1.3388019134517584	-1.3388019134517584	-1.3388019134517584	-1.3388019134517584	-1.39231742277876	-1.3575520046180833	-1.3219280948873622	-1.3219280948873622	-1.3219280948873622	-1.3785116232537298	-1.3025627700204314	-1.4020984435713457	-1.4020984435713457	-1.222392421336448	-1.1805722456418208	-1.137503523749935	-1.137503523749935	-1.137503523749935	-1.0931094043914815	-1.146841388329271	-1.0995356735509143	-1.0995356735509143	-1.0995356735509143	-1.0995356735509143	-1.0506260730699677	-1.0506260730699677	-1.0544477840223765	-0.9475325801058645	-0.7935491225325737	-0.7935491225325737	-0.8479969065549502	-0.7935491225325737	-0.7369655941662062	-0.7369655941662062	-0.7369655941662062
YGR146C	-1.584962500721156	-1.584962500721156	-1.584962500721156	-1.5563933485243853	-1.4739311883324124	-1.42449782852791	-1.42449782852791	-1.42449782852791	-1.4799929411196135	-1.2515387669959643	-1.2515387669959643	-1.335603031784439	-1.2410080995037944	-1.3081222953623317	-1.3081222953623317	-1.2410080995037944	-1.212993723334198	-1.212993723334198	-1.3081222953623317	-1.2684888359259017	-1.3219280948873622	-1.295455883526171	-1.2313255461064552	-1.2313255461064552	-1.2313255461064552	-1.1699250014423122	-1.137503523749935	-1.1110313123887436	-1.1110313123887436	-1.137503523749935	-1.1963972128035034	-1.2223924213364479	-1.2223924213364479	-1.273018494406416	-1.297680548640685	-1.2387868595871163	-1.263034405833794	-1.2868811477881614	-1.2537565922457827	-1.2537565922457827	-1.182203331220749	-1.1277555471983725	-1.1277555471983725	-1.024662054234269	-1.0489096004809464	-0.9749090190371694	-0.9526942852216431	-0.9526942852216431	-0.9526942852216431
YPR176C	-0.7369655941662062	-0.7369655941662062	-0.9475325801058645	-0.9475325801058645	-1.0	-1.0	-1.0	-1.0	-1.0	-1.0	-1.0	-1.0	-1.0	-0.9475325801058645	-0.9475325801058645	-0.9475325801058645	-1.0	-1.0	-1.0544477840223765	-1.1699250014423122	-1.1699250014423122	-1.1699250014423122	-1.1699250014423122	-1.1699250014423122	-1.2954558835261711	-1.3479233034203069	-1.3479233034203069	-1.485426827170242	-1.5360529002402097	-1.2954558835261711	-1.2954558835261711	-1.2954558835261711	-1.4329594072761063	-1.4329594072761063	-1.37851162325373	-1.37851162325373	-1.3219280948873622	-1.3219280948873622	-1.3219280948873622	-1.3219280948873622	-1.3219280948873622	-1.3219280948873622	-1.137503523749935	-1.070389327891398	-1.070389327891398	-0.9328858041414629	-0.9328858041414629	-0.7884958948062881	-0.7884958948062881
YPL031C	-1.5501970825604792	-1.6571122864769912	-1.6571122864769912	-1.6571122864769912	-1.6571122864769912	-1.6214883767462702	-1.6214883767462702	-1.6214883767462702	-1.6571122864769912	-1.6214883767462702	-1.584962500721156	-1.7004397181410917	-1.7004397181410917	-1.7004397181410917	-1.7004397181410917	-1.7369655941662059	-1.7884958948062881	-1.7884958948062881	-1.7884958948062881	-1.7884958948062881	-1.7884958948062881	-1.7884958948062881	-1.7884958948062881	-1.7884958948062881	-1.8259706002249507	-1.8259706002249507	-1.8259706002249507	-1.7884958948062881	-1.7884958948062881	-1.7884958948062881	-1.7884958948062881	-1.7884958948062881	-1.7884958948062881	-1.7884958948062881	-1.7884958948062881	-1.7884958948062881	-1.8259706002249507	-1.8259706002249507	-1.8624964762500649	-2.035623909730721	-2.035623909730721	-2.035623909730721	-1.898120385980786	-1.898120385980786	-1.898120385980786	-1.898120385980786	-1.9999999999999998	-1.8744691179161406	-1.8744691179161406
YOR246C	-0.3719687773869579	-0.3719687773869579	-0.3719687773869579	-0.3719687773869579	-0.3719687773869579	-0.45943161863729726	-0.5525410230287788	-0.5525410230287788	-0.4854268271702417	-0.4854268271702417	-0.5849625007211561	-0.4854268271702417	-0.5849625007211561	-0.5525410230287788	-0.5525410230287788	-0.5525410230287788	-0.6520766965796931	-0.6520766965796931	-0.7589919004962052	-0.7589919004962052	-0.6520766965796931	-0.6520766965796931	-0.6520766965796931	-0.5849625007211561	-0.5849625007211561	-0.5849625007211561	-0.5145731728297581	-0.5145731728297581	-0.5145731728297581	-0.5145731728297581	-0.5145731728297581	-0.5145731728297581	-0.5145731728297581	-0.5145731728297581	-0.5145731728297581	-0.44057259138598126	-0.44057259138598126	-0.44057259138598126	-0.44057259138598126	-0.44057259138598126	-0.44057259138598126	-0.4694852833012202	-0.4694852833012202	-0.5849625007211561	-0.5849625007211561	-0.5849625007211561	-0.32192809488736207	-0.32192809488736207	-0.32192809488736207
YPL244C	-1.6520766965796934	-1.6520766965796934	-1.6520766965796934	-1.6520766965796934	-1.6520766965796934	-1.6520766965796934	-1.6520766965796934	-1.6520766965796934	-1.6520766965796934	-1.6520766965796934	-1.6520766965796934	-1.777607578663552	-1.777607578663552	-1.777607578663552	-1.777607578663552	-1.777607578663552	-1.777607578663552	-1.5849625007211563	-1.5849625007211563	-1.5849625007211563	-1.5849625007211563	-1.5849625007211563	-1.5849625007211563	-1.5849625007211563	-1.415037499278844	-1.415037499278844	-1.415037499278844	-1.415037499278844	-1.415037499278844	-1.415037499278844	-1.415037499278844	-1.415037499278844	-1.4739311883324124	-1.415037499278844	-1.415037499278844	-1.4739311883324124	-1.4739311883324124	-1.4739311883324124	-1.4739311883324124	-1.4739311883324124	-1.4739311883324124	-1.4739311883324124	-1.4739311883324124	-1.4739311883324124	-1.3219280948873622	-1.3219280948873622	-1.263034405833794	-1.263034405833794	-1.415037499278844
YHR106W	-2.6903155008673845	-2.6903155008673845	-2.6903155008673845	-2.669851398307669	-2.669851398307669	-2.649092838140872	-2.669851398307669	-2.649092838140872	-2.649092838140872	-2.649092838140872	-2.649092838140872	-2.649092838140872	-2.649092838140872	-2.649092838140872	-2.7865963618908065	-2.7865963618908065	-2.7865963618908065	-2.74416109557041	-2.74416109557041	-2.74416109557041	-2.722466024471091	-2.722466024471091	-2.74416109557041	-2.74416109557041	-2.678071905112638	-2.678071905112638	-2.678071905112638	-2.852442811586142	-2.852442811586142	-2.852442811586142	-2.8300749985576874	-2.852442811586142	-2.8300749985576874	-2.852442811586142	-2.8073549220576037	-2.8300749985576874	-2.8300749985576874	-2.8300749985576874	-2.8073549220576037	-2.7842713089445628	-2.7842713089445628	-2.7608123361205736	-2.7608123361205736	-2.7127180479195285	-2.9307373375628862	-2.7608123361205736	-2.9541963103868754	-2.9541963103868754	-2.9772799234999168
YMR262W	-1.959358015502654	-1.959358015502654	-1.917537839808027	-1.917537839808027	-1.917537839808027	-1.917537839808027	-1.917537839808027	-1.917537839808027	-1.8744691179161412	-1.736965594166206	-1.736965594166206	-1.9068905956085185	-1.857980995127572	-1.9068905956085185	-1.857980995127572	-1.857980995127572	-1.857980995127572	-1.857980995127572	-1.9068905956085185	-1.9068905956085185	-1.9068905956085185	-1.736965594166206	-1.736965594166206	-1.6880559936852597	-1.6880559936852597	-1.5360529002402097	-1.5360529002402097	-1.5360529002402097	-1.5360529002402097	-1.5360529002402097	-1.3985493764902748	-1.3985493764902748	-1.2730184944064158	-1.2954558835261711	-1.2954558835261711	-1.2954558835261711	-1.2954558835261711	-1.2954558835261711	-1.1844245711374273	-1.1844245711374273	-1.1255308820838588	-1.1255308820838588	-1.263034405833794	-1.263034405833794	-1.263034405833794	-1.263034405833794	-1.263034405833794	-1.263034405833794	-1.263034405833794
YLR426W	-1.857980995127572	-1.9307373375628862	-1.9307373375628862	-1.9307373375628862	-1.9307373375628862	-2.0473057147783567	-2.1468413883292707	-2.1468413883292707	-2.169925001442312	-2.1468413883292707	-2.1468413883292707	-2.1468413883292707	-2.1468413883292707	-2.1468413883292707	-2.099535673550914	-2.099535673550914	-2.2064508774674265	-2.075288127304237	-2.099535673550914	-2.2064508774674265	-2.2064508774674265	-2.230297619421794	-2.2537565922457827	-2.2537565922457827	-2.369233809665719	-2.369233809665719	-2.321928094887362	-2.321928094887362	-2.3457748368417297	-2.3457748368417297	-2.3457748368417297	-2.3457748368417297	-2.471305718925589	-2.423211430724544	-2.4474589769712214	-2.4474589769712214	-2.4474589769712214	-2.4474589769712214	-2.4474589769712214	-2.4474589769712214	-2.4474589769712214	-2.584962500721156	-2.584962500721156	-2.584962500721156	-2.584962500721156	-2.423211430724544	-2.423211430724544	-2.423211430724544	-2.373458395527444
YGR161C	0.2515387669959644	0.32192809488736235	0.3959286763311391	0.3959286763311391	0.3959286763311391	0.3959286763311391	0.27563444261342734	0.3536369546147007	0.3536369546147007	0.27563444261342734	0.27563444261342734	0.2016338611696507	0.2016338611696507	0.13124453327825272	0.13124453327825272	0.13124453327825272	0.13124453327825272	0.13124453327825272	0.13124453327825272	0.13124453327825272	0.13124453327825272	0.19264507794239583	0.061400544664142964	0.0	0.0	0.05889368905356862	0.05889368905356862	-0.11103131238874402	-0.0565835283663676	-0.0565835283663676	-0.16992500144231246	-0.23132554610645564	-0.23132554610645564	-0.16992500144231246	-0.27301849440641596	-0.27301849440641596	-0.27301849440641596	-0.27301849440641596	-0.3219280948873625	-0.3833286395515056	-0.3219280948873625	-0.3219280948873625	-0.33441903907055903	-0.33441903907055903	-0.33441903907055903	-0.4306343543298621	-0.4306343543298621	-0.36923380966571906	-0.36923380966571906
YKR081C	-1.523561956057013	-1.523561956057013	-1.523561956057013	-1.5849625007211563	-1.5849625007211563	-1.5849625007211563	-1.4405725913859817	-1.3625700793847084	-1.3625700793847084	-1.3625700793847084	-1.3625700793847084	-1.3625700793847084	-1.3625700793847084	-1.3625700793847084	-1.3625700793847084	-1.3625700793847084	-1.2801079191927356	-1.2801079191927356	-1.192645077942396	-1.192645077942396	-1.192645077942396	-1.192645077942396	-1.192645077942396	-1.192645077942396	-1.192645077942396	-1.192645077942396	-1.192645077942396	-1.415037499278844	-1.415037499278844	-1.415037499278844	-1.415037499278844	-1.415037499278844	-1.415037499278844	-1.415037499278844	-1.415037499278844	-1.5025003405291832	-1.7655347463629774	-1.84799690655495	-1.7655347463629774	-1.7655347463629774	-1.7655347463629774	-1.6780719051126376	-1.6780719051126376	-1.6780719051126376	-1.6780719051126376	-1.5849625007211563	-1.485426827170242	-1.485426827170242	-1.485426827170242
YIL154C	-0.807354922057604	-0.807354922057604	-0.7258250365610055	-0.7258250365610055	-0.7824085649273731	-0.8155754288625724	-0.84799690655495	-0.7914133781885824	-0.8300749985576874	-0.8300749985576874	-0.777607578663552	-0.777607578663552	-0.777607578663552	-0.7997013495141684	-0.8300749985576874	-0.7997013495141684	-0.7997013495141684	-0.7472339296200328	-0.7472339296200328	-0.7472339296200328	-0.7472339296200328	-0.7472339296200328	-0.7472339296200328	-0.7472339296200328	-0.7472339296200328	-0.7472339296200328	-0.7472339296200328	-0.7472339296200328	-0.7472339296200328	-0.7472339296200328	-0.7472339296200328	-0.7162070339994084	-0.7162070339994084	-0.7162070339994084	-0.7162070339994084	-0.6844981742720706	-0.6844981742720706	-0.6844981742720706	-0.6844981742720706	-0.6844981742720706	-0.6844981742720706	-0.6844981742720706	-0.6844981742720706	-0.6844981742720706	-0.6844981742720706	-0.6520766965796929	-0.6520766965796929	-0.6520766965796929	-0.6520766965796929
YER175C	-0.7520724865564142	-0.7520724865564142	-0.7520724865564142	-0.758991900496205	-0.780686971595524	-0.780686971595524	-0.8020606223880912	-0.8020606223880912	-0.9018196060610963	-0.9219974879987265	-0.9018196060610963	-0.9018196060610963	-0.9018196060610963	-0.9402937538757321	-0.9402937538757321	-0.9402937538757321	-0.9198296513160167	-0.9198296513160167	-0.9198296513160167	-0.9198296513160167	-0.9198296513160167	-0.9402937538757321	-0.9198296513160167	-0.9198296513160167	-0.9198296513160167	-0.9198296513160167	-0.9198296513160167	-0.9198296513160167	-0.8780094756213894	-0.8780094756213894	-0.9385994553358564	-0.9385994553358564	-0.9198296513160167	-0.9198296513160167	-0.9198296513160167	-0.9198296513160167	-0.9604716358133624	-0.9604716358133624	-0.9999999999999997	-0.9999999999999997	-0.9402937538757321	-0.9402937538757321	-0.9604716358133624	-0.9604716358133624	-0.9999999999999997	-0.9999999999999997	-0.9999999999999997	-1.0198995574377048	-1.0198995574377048
YOR271C	-0.6179509126750669	-0.6141088463806728	-0.606568956910531	-0.6067469166132511	-0.6150824890974915	-0.6158565086669398	-0.5994620704162712	-0.6017382134719829	-0.5870609666051538	-0.5997162674111828	-0.6082835749557753	-0.6214883767462702	-0.6280312226130421	-0.6132302257439611	-0.6068551065699985	-0.6134881989024454	-0.6070562715717727	-0.6095862876899785	-0.6053302984151181	-0.6031670960987467	-0.5919152613629232	-0.5942702429473841	-0.599037685932879	-0.5730688221399027	-0.5538326032769854	-0.5343364276511882	-0.5338236517293553	-0.5482507223646349	-0.5355503065960782	-0.5153016227522728	-0.5064118522995779	-0.4950058039822592	-0.5092199383355513	-0.51068973834253	-0.5280601094866793	-0.4911404783646354	-0.49346414623566004	-0.4947646917495779	-0.497156119752349	-0.49369444315384214	-0.4830142930948506	-0.49032562658308104	-0.49032562658308104	-0.4978639304084645	-0.5092528408964946	-0.5145731728297581	-0.48286431310241995	-0.48286431310241995	-0.4619041043168183
YGR007W	-2.7548875021634682	-2.7813597135246595	-2.7548875021634682	-2.7548875021634682	-2.7548875021634682	-2.741466986401147	-2.741466986401147	-2.7279204545631988	-2.7142455176661224	-2.7142455176661224	-2.700439718141092	-2.6582114827517946	-2.686500527183218	-2.686500527183218	-2.686500527183218	-2.686500527183218	-2.686500527183218	-2.6582114827517946	-2.6293566200796095	-2.614709844115208	-2.5999128421871274	-2.584962500721156	-2.584962500721156	-2.4974996594708165	-2.451695969857692	-2.5545888516776376	-2.5545888516776376	-2.539158811108031	-2.5235619560570126	-2.5235619560570126	-2.539158811108031	-2.569855608330948	-2.569855608330948	-2.569855608330948	-2.5545888516776376	-2.5545888516776376	-2.539158811108031	-2.539158811108031	-2.5077946401986964	-2.420331798948357	-2.4043902550793352	-2.388270589716058	-2.355480654598389	-2.355480654598389	-2.321928094887362	-2.321928094887362	-2.222392421336448	-2.2051144299046124	-2.187627003175771
YOR340C	-0.9475325801058645	-0.9475325801058645	-1.0544477840223765	-1.0544477840223765	-1.0544477840223765	-1.1699250014423122	-1.2954558835261711	-1.3985493764902748	-1.3985493764902748	-1.3985493764902748	-1.3985493764902748	-1.3985493764902748	-1.3479233034203069	-1.3479233034203069	-1.3479233034203069	-1.3479233034203069	-1.3479233034203069	-1.3479233034203069	-1.3479233034203069	-1.485426827170242	-1.485426827170242	-1.485426827170242	-1.485426827170242	-1.485426827170242	-1.6374299206152918	-1.6374299206152918	-1.6374299206152918	-1.6374299206152918	-1.6374299206152918	-1.5849625007211563	-1.5849625007211563	-1.5849625007211563	-1.5849625007211563	-1.5849625007211563	-1.6374299206152918	-1.6374299206152918	-1.6374299206152918	-1.6374299206152918	-1.6374299206152918	-1.5305147166987798	-1.5305147166987798	-1.5305147166987798	-1.5305147166987798	-1.5305147166987798	-1.37851162325373	-1.37851162325373	-1.37851162325373	-1.37851162325373	-1.2016338611696507
YCL050C	-1.9696263509564806	-1.9068905956085183	-1.9696263509564806	-1.9385994553358565	-1.854149133536545	-1.8231222379159204	-1.9385994553358565	-1.9696263509564806	-1.9696263509564806	-1.9696263509564806	-1.9696263509564806	-1.9696263509564806	-1.9385994553358565	-1.9385994553358565	-1.9385994553358565	-1.9696263509564806	-1.9696263509564806	-1.9696263509564806	-1.9696263509564806	-1.9696263509564806	-2.09515723304034	-2.09515723304034	-2.09515723304034	-2.09515723304034	-2.09515723304034	-1.9696263509564806	-1.9696263509564806	-2.09515723304034	-2.09515723304034	-2.09515723304034	-2.09515723304034	-2.09515723304034	-2.09515723304034	-2.2016338611696504	-2.1043366598147357	-2.1043366598147357	-2.1043366598147357	-2.1043366598147357	-2.0	-2.0	-2.0	-1.9634741239748859	-1.9634741239748859	-1.9634741239748859	-1.9634741239748859	-1.9634741239748859	-1.9634741239748859	-1.9634741239748859	-1.9259994185562233
YBR265W	-1.7589919004962047	-1.7589919004962047	-1.9068905956085183	-1.9068905956085183	-1.9068905956085183	-1.9068905956085183	-1.9068905956085183	-1.9068905956085183	-1.9068905956085183	-1.9068905956085183	-1.8744691179161406	-1.8744691179161406	-1.8744691179161406	-1.8744691179161406	-1.8744691179161406	-1.8073549220576037	-1.8073549220576037	-1.8073549220576037	-1.8073549220576037	-1.8073549220576037	-1.8073549220576037	-1.772589503896927	-1.772589503896927	-1.772589503896927	-1.772589503896927	-1.772589503896927	-1.8624964762500649	-1.7884958948062881	-1.7500217469916524	-1.7500217469916524	-1.7884958948062881	-1.7104933828050148	-1.7104933828050148	-1.669851398307669	-1.669851398307669	-1.669851398307669	-1.669851398307669	-1.669851398307669	-1.8073549220576042	-1.959358015502654	-1.959358015502654	-1.959358015502654	-1.959358015502654	-1.959358015502654	-1.8744691179161412	-1.8744691179161412	-1.917537839808027	-1.917537839808027	-1.917537839808027
YPR128C	-0.10691520391651207	-0.10691520391651207	-0.2995602818589079	-0.2995602818589079	-0.2995602818589079	-0.2995602818589079	-0.2995602818589079	-0.2995602818589079	-0.2995602818589079	-0.41503749927884365	-0.41503749927884365	-0.2995602818589079	-0.2995602818589079	-0.2995602818589079	-0.2995602818589079	-0.2995602818589079	-0.1926450779423959	-0.1926450779423959	-0.1926450779423959	-0.1926450779423959	-0.1926450779423959	-0.1926450779423959	-0.09310940439148148	-0.1926450779423959	-0.1926450779423959	-0.1926450779423959	-0.1926450779423959	-0.28010791919273537	-0.28010791919273537	-0.28010791919273537	-0.28010791919273537	-0.28010791919273537	-0.28010791919273537	-0.28010791919273537	-0.28010791919273537	-0.28010791919273537	-0.36257007938470825	-0.36257007938470825	-0.36257007938470825	-0.44057259138598126	-0.44057259138598126	-0.44057259138598126	-0.44057259138598126	-0.5474877953024933	-0.5474877953024933	-0.5474877953024933	-0.6629650127224291	-0.6629650127224291	-0.6629650127224291
YHR142W	-0.146841388329271	-0.146841388329271	-0.0489096004809464	-0.0489096004809464	-0.0489096004809464	-0.0489096004809464	0.04890960048094651	0.0	0.05062607306996783	0.05062607306996783	0.05062607306996783	0.05062607306996783	0.05062607306996783	0.05062607306996783	0.0	0.0	0.0	0.04890960048094651	0.04890960048094651	0.04890960048094651	0.04890960048094651	0.05062607306996783	0.05062607306996783	0.05246741989413548	0.10691520391651219	0.16349873228287956	0.16349873228287956	0.16349873228287956	0.16349873228287956	0.16349873228287956	0.16349873228287956	0.21412480535284734	0.21412480535284734	0.21412480535284734	0.21412480535284734	0.21412480535284734	0.21412480535284734	0.21412480535284734	0.21412480535284734	0.21412480535284734	0.21412480535284734	0.2630344058337938	0.3103401206121505	0.3103401206121505	0.3103401206121505	0.3692338096657191	0.3692338096657191	0.32192809488736235	0.32192809488736235
YKR087C	-0.9999999999999997	-0.9999999999999997	-0.9999999999999997	-0.9999999999999997	-0.9999999999999997	-0.9999999999999997	-1.0641303374197153	-1.0641303374197153	-1.0641303374197153	-1.1255308820838588	-1.1255308820838588	-1.1255308820838588	-1.0951572330403399	-1.0951572330403399	-1.0641303374197153	-0.9999999999999997	-1.1312445332782526	-1.1312445332782526	-1.1312445332782526	-1.1312445332782526	-1.1312445332782526	-1.0995356735509143	-1.0671141958585368	-0.9999999999999997	-0.9999999999999997	-0.9999999999999997	-0.9999999999999997	-0.9999999999999997	-0.9999999999999997	-0.9328858041414626	-0.862496476250065	-0.862496476250065	-0.862496476250065	-0.862496476250065	-0.9328858041414626	-0.868755466721747	-0.868755466721747	-1.0339473319233377	-0.9999999999999997	-0.9999999999999997	-1.1043366598147357	-1.1043366598147357	-1.2115041051937117	-1.2115041051937117	-1.1783372412585122	-1.1783372412585122	-1.1443899093351744	-1.1783372412585122	-1.2563397532597855
YJR145C	-0.6629650127224291	-0.6629650127224291	-0.38702312310924736	-0.38702312310924736	-0.5474877953024933	-0.5474877953024933	-0.5474877953024933	-0.5025003405291831	-0.38702312310924736	-0.5025003405291831	-0.5025003405291831	-0.5025003405291831	-0.6280312226130421	-0.6280312226130421	-0.710493382805015	-0.7884958948062881	-0.7884958948062881	-0.7369655941662059	-0.807354922057604	-0.8744691179161409	-0.8744691179161409	-0.8744691179161409	-0.8744691179161409	-0.7589919004962052	-0.8231222379159209	-0.8231222379159209	-0.8231222379159209	-0.7162070339994087	-0.8231222379159209	-0.8231222379159209	-0.8231222379159209	-0.777607578663552	-0.777607578663552	-0.777607578663552	-0.5849625007211561	-0.5849625007211561	-0.6438561897747246	-0.7369655941662062	-0.7004397181410921	-0.6438561897747246	-0.6438561897747246	-0.6438561897747246	-0.6438561897747246	-0.6438561897747246	-0.7004397181410921	-0.7004397181410921	-0.5849625007211563	-0.5849625007211563	-0.47393118833241243
YGR163W	-1.232660756790275	-1.2172307162206688	-1.2016338611696504	-1.2016338611696504	-1.2016338611696504	-1.1699250014423124	-1.1699250014423124	-1.2016338611696504	-1.2016338611696504	-1.2381597371947644	-1.2064508774674263	-1.2223924213364479	-1.1502426355806128	-1.1699250014423124	-1.1699250014423124	-1.1903312121041496	-1.1538053360790355	-1.15754127698648	-1.1210154009613658	-1.1239887172754535	-1.1239887172754535	-1.106915203916512	-1.070389327891398	-1.034765418160677	-1.0518389315196182	-1.034765418160677	-1.017487426728841	-1.0874628412503395	-1.034765418160677	-1.017487426728841	-1.017487426728841	-1.017487426728841	-1.0	-1.0356239097307212	-1.017487426728841	-0.982297998266541	-1.0544477840223763	-1.0544477840223763	-1.0183785293148546	-0.9818526532897405	-0.9818526532897405	-0.9818526532897405	-0.9462287435590193	-0.9462287435590193	-0.9462287435590193	-0.9462287435590193	-0.9634741239748859	-0.9259994185562233	-0.8712666858777973
YOL107W	-1.7162070339994084	-1.7162070339994084	-1.7162070339994084	-1.652076696579693	-1.652076696579693	-1.7914133781885824	-1.7914133781885824	-1.7914133781885824	-1.7589919004962047	-1.7589919004962047	-1.8744691179161406	-1.9668331360648006	-1.9668331360648006	-1.9668331360648006	-1.8413022539809414	-1.9668331360648006	-1.9668331360648006	-1.9668331360648006	-1.6918777046376678	-1.6571122864769912	-1.6214883767462702	-1.584962500721156	-1.584962500721156	-1.584962500721156	-1.584962500721156	-1.584962500721156	-1.584962500721156	-1.584962500721156	-1.584962500721156	-1.5474877953024933	-1.5474877953024933	-1.4405725913859813	-1.4405725913859813	-1.4405725913859813	-1.5090136474878575	-1.5090136474878575	-1.5090136474878575	-1.3410369178350672	-1.478047296804644	-1.4405725913859813	-1.4405725913859813	-1.4405725913859813	-1.4405725913859813	-1.514573172829758	-1.478047296804644	-1.478047296804644	-1.478047296804644	-1.478047296804644	-1.478047296804644
YGR192C	0.4536051555383311	0.39326687660762444	0.38156279472775567	0.37550913509220624	0.3519853287435423	0.37312385754544924	0.37656335146420816	0.3708376953683086	0.3719687773869579	0.3513119016684566	0.31734082539171055	0.27879159150936417	0.2940220983174778	0.26657911287720587	0.24220090241662803	0.21586929775511376	0.20945336562895006	0.2245155932294177	0.21261140054386254	0.22730791175056458	0.23615869984239918	0.2306129281414164	0.23398587332329532	0.23846718419451926	0.21045280802492253	0.21006439229552662	0.18762700317577127	0.20527388777058178	0.2205003619952394	0.24908102357211093	0.19890406841407826	0.18178408531062906	0.19417254768898973	0.17703188793657232	0.17376706773670667	0.14225258295775775	0.1048423658574981	0.11436702495200024	0.13685086821250295	0.11038739582331702	0.10496955960154247	0.0895974364947954	0.08246216019197297	0.10899318384973707	0.1276478230959603	0.10780328953451507	0.09102417369539698	0.08624250823259234	0.08488889758651295
YPL039W	-1.6844981742720706	-1.652076696579693	-1.652076696579693	-1.5849625007211556	-1.5849625007211556	-1.5849625007211556	-1.5849625007211556	-1.5849625007211556	-1.5501970825604792	-1.5501970825604792	-1.5501970825604792	-1.5501970825604792	-1.5501970825604792	-1.5501970825604792	-1.6571122864769912	-1.6571122864769912	-1.6571122864769912	-1.6571122864769912	-1.584962500721156	-1.584962500721156	-1.584962500721156	-1.584962500721156	-1.584962500721156	-1.478047296804644	-1.5474877953024933	-1.5474877953024933	-1.5474877953024933	-1.4405725913859813	-1.4020984435713457	-1.3625700793847082	-1.3625700793847082	-1.3625700793847082	-1.3625700793847082	-1.3219280948873622	-1.3219280948873622	-1.4288432988038742	-1.3870231231092471	-1.3870231231092471	-1.3870231231092471	-1.4594316186372973	-1.4594316186372973	-1.4150374992788437	-1.4150374992788437	-1.3692338096657188	-1.2730184944064158	-1.2730184944064158	-1.2730184944064158	-1.1699250014423122	-1.2954558835261711
YHR010W	0.0	0.0	0.0	0.0	-0.22239242133644782	0.0	0.0	0.0	0.0	0.0	0.0	-0.1154772174199359	-0.1154772174199359	-0.1154772174199359	-0.1154772174199359	-0.1154772174199359	-0.1154772174199359	-0.1154772174199359	-0.1154772174199359	0.0	0.0	0.10691520391651219	0.10691520391651219	0.10691520391651219	0.10691520391651219	0.09953567355091437	0.09953567355091437	0.09953567355091437	0.09953567355091437	0.19264507794239583	0.19264507794239583	0.2801079191927352	0.2801079191927352	0.2801079191927352	0.36257007938470814	0.08246216019197297	0.0	0.0	0.0	0.0	-0.1604646721932461	-0.1604646721932461	-0.1604646721932461	-0.1604646721932461	0.0	-0.21150410519371177	-0.27563444261342734	-0.3370349872775706	-0.3370349872775706
YJL088W	0.24100809950379473	0.24100809950379473	0.24100809950379473	0.22239242133644777	0.22239242133644777	0.11547721741993588	0.11547721741993588	0.11547721741993588	0.11547721741993588	0.11547721741993588	0.0	0.11547721741993588	0.11547721741993588	0.24100809950379473	0.24100809950379473	0.24100809950379473	0.24100809950379473	0.12553088208385912	0.12553088208385912	0.12553088208385912	0.12553088208385912	0.12553088208385912	0.12553088208385912	0.12553088208385912	0.12553088208385912	0.12553088208385912	0.12553088208385912	0.12553088208385912	0.12553088208385912	0.12553088208385912	0.0	0.0	0.11547721741993588	0.11547721741993588	0.11547721741993588	0.11547721741993588	0.11547721741993588	-0.10691520391651207	-0.10691520391651207	0.0	0.0	0.0	0.0	-0.10691520391651207	0.0	0.10691520391651219	0.10691520391651219	0.10691520391651219	0.10691520391651219
YEL072W	-0.4594316186372975	-0.4594316186372975	-0.4594316186372975	-0.4594316186372975	-0.4594316186372975	-0.4594316186372975	-0.4594316186372975	-0.4594316186372975	-0.5849625007211565	-0.5849625007211565	-0.5849625007211565	-0.5849625007211565	-0.5849625007211565	-0.5849625007211565	-0.5849625007211565	-0.5849625007211565	-0.5849625007211565	-0.5849625007211565	-0.5849625007211565	-0.5849625007211565	-0.4594316186372975	-0.4594316186372975	-0.4594316186372975	-0.4594316186372975	-0.4594316186372975	-0.4594316186372975	-0.4594316186372975	-0.6520766965796934	-0.6520766965796934	-0.7776075786635522	-0.7776075786635522	-0.7776075786635522	-1.0000000000000002	-1.0000000000000002	-1.222392421336448	-1.222392421336448	-1.222392421336448	-1.222392421336448	-1.222392421336448	-1.222392421336448	-1.222392421336448	-1.222392421336448	-1.0000000000000002	-1.0000000000000002	-1.0000000000000002	-1.0000000000000002	-1.263034405833794	-1.137503523749935	-1.137503523749935
YLR181C	-1.9068905956085185	-1.857980995127572	-2.0995356735509145	-2.0	-2.0	-2.0	-2.0	-2.0	-1.9475325801058645	-1.9475325801058645	-1.9475325801058645	-1.9475325801058645	-1.9475325801058645	-1.9475325801058645	-1.9475325801058645	-1.9475325801058645	-1.9475325801058645	-1.9475325801058645	-1.9475325801058645	-1.9475325801058645	-1.9475325801058645	-1.9475325801058645	-1.893084796083488	-1.8365012677171206	-2.1699250014423126	-2.1699250014423126	-2.1699250014423126	-2.4329594072761065	-2.4329594072761065	-2.37851162325373	-2.37851162325373	-2.321928094887362	-2.321928094887362	-2.321928094887362	-2.643856189774725	-2.523561956057013	-2.523561956057013	-2.523561956057013	-2.523561956057013	-2.523561956057013	-2.523561956057013	-2.523561956057013	-2.523561956057013	-2.523561956057013	-2.523561956057013	-2.523561956057013	-2.4594316186372973	-2.3923174227787602	-2.070389327891398
YDR347W	-2.15200309344505	-2.0	-1.9634741239748859	-1.9634741239748859	-1.9634741239748859	-1.9634741239748859	-1.9634741239748859	-1.9634741239748859	-1.9634741239748859	-1.9259994185562233	-1.8875252707415877	-1.8073549220576042	-1.669851398307669	-1.6280312226130422	-1.5405683813627027	-1.5405683813627027	-1.5405683813627027	-1.4947646917495778	-1.4947646917495778	-1.4947646917495778	-1.3219280948873622	-1.2730184944064158	-1.2730184944064158	-1.1154772174199359	-1.1154772174199359	-1.0	-1.0	-0.9434164716336325	-1.0	-1.0	-0.7589919004962052	-0.5474877953024933	-0.6214883767462702	-0.6214883767462702	-0.5145731728297581	-0.5145731728297581	-0.5145731728297581	-0.6520766965796931	-0.6520766965796931	-0.6520766965796931	-0.6520766965796931	-0.6520766965796931	-0.777607578663552	-0.6520766965796931	-0.777607578663552	-0.5525410230287788	-0.4854268271702417	-0.4854268271702417	-0.4854268271702417
YIR001C	-1.584962500721156	-1.584962500721156	-1.584962500721156	-1.478047296804644	-1.584962500721156	-1.584962500721156	-1.6629650127224291	-1.6629650127224291	-1.6629650127224291	-1.6629650127224291	-1.6629650127224291	-1.6629650127224291	-1.6629650127224291	-1.6629650127224291	-1.6244908649077936	-1.54432051622381	-1.584962500721156	-1.54432051622381	-1.54432051622381	-1.54432051622381	-1.54432051622381	-1.669851398307669	-1.669851398307669	-1.669851398307669	-1.669851398307669	-1.669851398307669	-1.669851398307669	-1.669851398307669	-1.6280312226130422	-1.6780719051126376	-1.5849625007211563	-1.5849625007211563	-1.5360529002402097	-1.5360529002402097	-1.485426827170242	-1.485426827170242	-1.4329594072761063	-1.4329594072761063	-1.4329594072761063	-1.485426827170242	-1.485426827170242	-1.485426827170242	-1.4329594072761063	-1.4329594072761063	-1.4329594072761063	-1.4329594072761063	-1.37851162325373	-1.37851162325373	-1.37851162325373
YMR041C	-1.5501970825604792	-1.6571122864769912	-1.514573172829758	-1.514573172829758	-1.514573172829758	-1.514573172829758	-1.5849625007211556	-1.5849625007211556	-1.5849625007211556	-1.5849625007211556	-1.6189098326444937	-1.6189098326444937	-1.6189098326444937	-1.652076696579693	-1.652076696579693	-1.7258250365610055	-1.6918777046376678	-1.6571122864769912	-1.6571122864769912	-1.6571122864769912	-1.6918777046376678	-1.6918777046376678	-1.6918777046376678	-1.6918777046376678	-1.6918777046376678	-1.6918777046376678	-1.6918777046376678	-1.7369655941662059	-1.6571122864769912	-1.6571122864769912	-1.6918777046376678	-1.6918777046376678	-1.6918777046376678	-1.6918777046376678	-1.6918777046376678	-1.6571122864769912	-1.772589503896927	-1.7004397181410917	-1.7004397181410917	-1.7004397181410917	-1.7004397181410917	-1.7004397181410917	-1.772589503896927	-1.6918777046376678	-1.6918777046376678	-1.6918777046376678	-1.6918777046376678	-1.7258250365610055	-1.7258250365610055
YER156C	-1.0230836131130412	-0.9999999999999997	-0.9999999999999997	-1.0473057147783564	-1.0	-1.0	-1.0	-1.0	-0.9757524537533224	-0.9757524537533224	-0.9757524537533224	-0.9510903995190535	-0.9259994185562229	-0.9259994185562229	-0.9259994185562229	-0.8744691179161412	-0.84799690655495	-0.8210298589546807	-0.8210298589546807	-0.8210298589546807	-0.8210298589546807	-0.8210298589546807	-0.8144443468439235	-0.7858751946471527	-0.7269815055935842	-0.7269815055935842	-0.7269815055935842	-0.7269815055935842	-0.7269815055935842	-0.696607856550065	-0.696607856550065	-0.6655809609294407	-0.6655809609294407	-0.6655809609294407	-0.7162070339994084	-0.6844981742720706	-0.6844981742720706	-0.6189098326444937	-0.5849625007211557	-0.5849625007211557	-0.5849625007211557	-0.5849625007211557	-0.6374299206152914	-0.6713772525386291	-0.6026645024546149	-0.6571122864769912	-0.6780719051126376	-0.6415460290875235	-0.7004397181410921
YAL025C	-1.2479275134435857	-1.1699250014423124	-1.0	-1.0	-1.0	-1.1699250014423124	-1.1699250014423124	-1.0874628412503395	-1.5025003405291832	-1.5025003405291832	-1.5025003405291832	-1.5025003405291832	-1.5025003405291832	-1.415037499278844	-1.415037499278844	-1.192645077942396	-1.192645077942396	-1.192645077942396	-1.192645077942396	-1.222392421336448	-1.222392421336448	-1.0000000000000002	-1.0000000000000002	-1.0000000000000002	-1.0000000000000002	-1.0000000000000002	-1.0000000000000002	-0.7776075786635522	-0.7776075786635522	-0.7776075786635522	-0.6520766965796934	-0.6520766965796934	-0.6520766965796934	-0.8744691179161412	-0.7369655941662062	-0.7369655941662062	-0.7369655941662062	-0.7369655941662062	-0.7369655941662062	-0.5849625007211563	-0.22239242133644782	-0.22239242133644782	-0.22239242133644782	-0.22239242133644782	-0.22239242133644782	-0.22239242133644782	-0.22239242133644782	-0.22239242133644782	-0.4854268271702417
YDR237W	-1.652076696579693	-1.5849625007211556	-1.5849625007211556	-1.5501970825604792	-1.514573172829758	-1.514573172829758	-1.6571122864769912	-1.9328858041414627	-1.8073549220576037	-1.8073549220576037	-1.8073549220576037	-1.8073549220576037	-1.772589503896927	-1.772589503896927	-1.898120385980786	-1.9328858041414627	-1.9328858041414627	-1.9328858041414627	-1.9328858041414627	-1.9328858041414627	-1.898120385980786	-1.898120385980786	-1.898120385980786	-1.898120385980786	-1.898120385980786	-1.8624964762500649	-1.8624964762500649	-1.8624964762500649	-1.8624964762500649	-1.8624964762500649	-1.8624964762500649	-1.898120385980786	-1.898120385980786	-1.898120385980786	-1.898120385980786	-1.898120385980786	-1.898120385980786	-1.898120385980786	-1.9328858041414627	-1.9328858041414627	-1.9668331360648006	-1.9668331360648006	-1.9668331360648006	-1.9668331360648006	-1.9328858041414627	-1.898120385980786	-2.0	-2.0	-2.15200309344505
YKL011C	-1.9719856238304032	-2.027480736422107	-2.027480736422107	-2.027480736422107	-1.9719856238304032	-1.9719856238304032	-1.9719856238304032	-1.9999999999999998	-1.9999999999999998	-1.9999999999999998	-1.9434164716336324	-2.0588936890535683	-1.9999999999999998	-1.9999999999999998	-1.9999999999999998	-1.9719856238304032	-1.9719856238304032	-1.9719856238304032	-1.9434164716336324	-1.9434164716336324	-1.9434164716336324	-1.9434164716336324	-2.0588936890535683	-2.0588936890535683	-2.029747343394052	-1.884522782580064	-1.854149133536545	-1.8231222379159204	-1.854149133536545	-1.884522782580064	-1.777607578663552	-1.854149133536545	-1.7914133781885824	-1.7914133781885824	-1.6844981742720706	-1.652076696579693	-1.6189098326444937	-1.5525410230287786	-1.5525410230287786	-1.5193741590935792	-1.5525410230287786	-1.5525410230287786	-1.5193741590935792	-1.5193741590935792	-1.6189098326444937	-1.5849625007211556	-1.5849625007211556	-1.5849625007211556	-1.6189098326444937
YLR136C	-1.3219280948873622	-1.222392421336448	-1.3025627700204314	-1.3410369178350672	-1.263034405833794	-1.2094533656289497	-1.2094533656289497	-1.2094533656289497	-1.1699250014423122	-1.1699250014423122	-1.263034405833794	-1.263034405833794	-1.3025627700204314	-1.4020984435713457	-1.4020984435713457	-1.4020984435713457	-1.3025627700204314	-1.3025627700204314	-1.3025627700204314	-1.3025627700204314	-1.3410369178350672	-1.3410369178350672	-1.3410369178350672	-1.4405725913859813	-1.4405725913859813	-1.4405725913859813	-1.4405725913859813	-1.4405725913859813	-1.3785116232537298	-1.478047296804644	-1.5501970825604792	-1.478047296804644	-1.3785116232537298	-1.415037499278844	-1.2854022188622483	-1.3575520046180833	-1.3048545815284205	-1.3048545815284205	-1.3719687773869575	-1.3048545815284205	-1.3388019134517584	-1.3719687773869575	-1.3719687773869575	-1.4262647547020977	-1.4262647547020977	-1.4262647547020977	-1.4594316186372969	-1.3719687773869575	-1.3719687773869575
YOL056W	-1.8650704199138914	-1.8650704199138914	-1.8650704199138914	-1.8650704199138914	-1.8650704199138914	-1.8365012677171204	-1.8365012677171204	-1.8365012677171204	-1.8365012677171204	-1.8365012677171204	-1.8650704199138914	-1.807354922057604	-1.807354922057604	-1.8365012677171204	-2.029747343394052	-2.029747343394052	-2.087462841250339	-2.2410080995037944	-2.2410080995037944	-2.212993723334198	-2.212993723334198	-2.212993723334198	-2.212993723334198	-2.212993723334198	-2.212993723334198	-2.212993723334198	-2.1552782254779106	-2.1552782254779106	-2.1255308820838588	-2.1255308820838588	-2.1552782254779106	-2.1552782254779106	-2.1552782254779106	-2.1552782254779106	-2.184424571137427	-2.1552782254779106	-2.1552782254779106	-2.1552782254779106	-2.1552782254779106	-2.1552782254779106	-2.4447848426728953	-2.4447848426728953	-2.415037499278844	-2.4447848426728953	-2.4447848426728953	-2.415037499278844	-2.415037499278844	-2.415037499278844	-2.415037499278844
YDR204W	-0.6918777046376681	-0.6918777046376681	-0.7589919004962052	-0.8231222379159209	-0.8231222379159209	-0.7589919004962052	-0.7589919004962052	-0.8845227825800638	-0.8231222379159209	-0.8231222379159209	-0.8231222379159209	-0.8845227825800638	-0.8845227825800638	-0.8845227825800638	-0.8845227825800638	-0.8845227825800638	-0.9999999999999997	-1.0588936890535683	-1.0588936890535683	-1.0588936890535683	-1.0588936890535683	-1.0588936890535683	-1.0588936890535683	-1.0588936890535683	-1.0588936890535683	-1.0588936890535683	-1.0588936890535683	-1.1844245711374273	-1.1255308820838588	-1.1255308820838588	-1.1255308820838588	-1.1255308820838588	-1.1255308820838588	-1.1255308820838588	-0.9999999999999997	-0.9999999999999997	-0.9999999999999997	-1.0588936890535683	-1.0588936890535683	-1.0588936890535683	-0.9999999999999997	-0.9999999999999997	-0.9999999999999997	-0.9999999999999997	-0.9999999999999997	-0.9999999999999997	-0.9999999999999997	-0.9999999999999997	-0.9999999999999997
YPL227C	-1.2895066171949852	-1.2895066171949852	-1.2895066171949852	-1.2895066171949852	-1.4594316186372975	-1.4594316186372975	-1.4594316186372975	-1.4594316186372975	-1.4594316186372975	-1.4594316186372975	-1.4594316186372975	-1.4594316186372975	-1.523561956057013	-1.523561956057013	-1.523561956057013	-1.523561956057013	-1.523561956057013	-1.523561956057013	-1.3536369546147007	-1.2895066171949852	-1.2895066171949852	-1.2895066171949852	-1.2895066171949852	-1.2895066171949852	-1.2895066171949852	-1.222392421336448	-1.222392421336448	-1.3536369546147007	-1.415037499278844	-1.5305147166987798	-1.5305147166987798	-1.5305147166987798	-1.5305147166987798	-1.5305147166987798	-1.5305147166987798	-1.5305147166987798	-1.5305147166987798	-1.5305147166987798	-1.7004397181410924	-1.7004397181410924	-1.7004397181410924	-1.7004397181410924	-1.7004397181410924	-1.7548875021634687	-1.7548875021634687	-1.7548875021634687	-1.7548875021634687	-1.7548875021634687	-1.7548875021634687
YJL117W	-1.0	-1.0183785293148546	-1.0721497857558353	-1.091922489441039	-1.091922489441039	-1.1480986389891337	-1.1480986389891337	-1.1303966372556749	-1.1699250014423122	-1.1699250014423122	-1.1338557467347905	-1.1338557467347905	-1.096861539252589	-1.1375035237499347	-1.1375035237499347	-1.1375035237499347	-1.179323699444562	-1.2223924213364477	-1.179323699444562	-1.2223924213364477	-1.2410080995037946	-1.1650592462704963	-1.2094533656289495	-1.2288186904958809	-1.1650592462704963	-1.1454304395215638	-1.0605415419350508	-1.1023617176296778	-1.0622842782543427	-1.1053530001462284	-1.1255308820838585	-1.1255308820838585	-1.1053530001462284	-1.1053530001462284	-1.1053530001462284	-1.0622842782543427	-1.0204641025597156	-0.9792414398332026	-0.9792414398332026	-0.9792414398332026	-0.9792414398332026	-0.9581798243053727	-0.9368061735128058	-0.9792414398332026	-0.9792414398332026	-0.9581798243053727	-0.978626349207433	-0.978626349207433	-1.0
YJR021C	-2.473931188332412	-2.350497247084133	-2.321928094887362	-2.321928094887362	-2.321928094887362	-2.321928094887362	-2.321928094887362	-2.2927817492278457	-2.2927817492278457	-2.2927817492278457	-2.1552782254779106	-2.1552782254779106	-2.1552782254779106	-2.184424571137427	-2.184424571137427	-2.184424571137427	-2.212993723334198	-2.212993723334198	-2.212993723334198	-2.184424571137427	-2.184424571137427	-2.184424571137427	-2.1552782254779106	-1.9999999999999998	-1.9999999999999998	-2.029747343394052	-2.029747343394052	-2.029747343394052	-2.029747343394052	-1.9999999999999998	-2.029747343394052	-1.9385994553358565	-1.9385994553358565	-1.9385994553358565	-1.9385994553358565	-1.9696263509564806	-1.8744691179161406	-1.8744691179161406	-1.8744691179161406	-1.9328858041414627	-1.9328858041414627	-2.0703893278913976	-2.0703893278913976	-2.0703893278913976	-2.1043366598147357	-2.0703893278913976	-2.0703893278913976	-2.0	-2.0
YKL018W	-2.478047296804644	-2.478047296804644	-2.478047296804644	-2.478047296804644	-2.478047296804644	-2.440572591385982	-2.440572591385982	-2.440572591385982	-2.402098443571346	-2.402098443571346	-2.402098443571346	-2.402098443571346	-2.402098443571346	-2.3625700793847084	-2.3625700793847084	-2.3625700793847084	-2.5443205162238103	-2.5443205162238103	-2.5443205162238103	-2.5443205162238103	-2.5443205162238103	-2.502500340529183	-2.502500340529183	-2.502500340529183	-2.502500340529183	-2.502500340529183	-2.502500340529183	-2.2801079191927354	-2.2801079191927354	-2.2801079191927354	-2.3219280948873626	-2.2370391973008497	-2.2370391973008497	-2.2370391973008497	-2.2370391973008497	-2.2370391973008497	-2.1926450779423963	-2.146841388329271	-2.369233809665719	-2.369233809665719	-2.369233809665719	-2.415037499278844	-2.415037499278844	-2.415037499278844	-2.369233809665719	-2.369233809665719	-2.3219280948873626	-2.3219280948873626	-2.3219280948873626
YNL290W	-2.0	-2.0	-2.0	-2.035623909730721	-2.035623909730721	-2.035623909730721	-2.035623909730721	-2.187627003175771	-2.187627003175771	-2.15200309344505	-2.15200309344505	-2.15200309344505	-2.078002512001273	-2.078002512001273	-2.078002512001273	-2.078002512001273	-2.078002512001273	-1.959358015502654	-1.959358015502654	-1.959358015502654	-1.959358015502654	-2.0	-2.0	-2.0395283641866375	-2.0395283641866375	-2.0395283641866375	-2.0395283641866375	-2.0	-2.0	-2.0	-2.0	-2.0	-2.0	-2.0	-2.0	-2.078002512001273	-2.078002512001273	-2.078002512001273	-2.078002512001273	-2.0	-2.078002512001273	-2.078002512001273	-2.078002512001273	-2.078002512001273	-2.1699250014423126	-2.1699250014423126	-2.1699250014423126	-2.1292830169449664	-2.1292830169449664
YPR109W	-0.1443899093351748	-0.07400058144377675	-0.07400058144377675	-0.22239242133644802	-0.15200309344504997	-0.15200309344504997	-0.15200309344504997	-0.15200309344504997	0.0	0.0	0.0	0.0	0.15200309344505006	0.07400058144377678	0.07400058144377678	0.07400058144377678	0.07400058144377678	0.07400058144377678	0.07400058144377678	0.07400058144377678	0.07400058144377678	0.07400058144377678	0.07400058144377678	0.07400058144377678	0.07400058144377678	0.14438990933517465	0.21150410519371185	0.21150410519371185	0.07038932789139801	0.0	0.0	-0.07400058144377675	-0.07400058144377675	-0.07400058144377675	-0.07400058144377675	-0.15200309344504997	-0.22239242133644802	-0.22239242133644802	-0.22239242133644802	-0.22239242133644802	-0.3048545815284209	-0.3048545815284209	-0.3048545815284209	-0.3048545815284209	-0.23446525363702278	-0.23446525363702278	-0.23446525363702278	-0.23446525363702278	-0.23446525363702278
YNL006W	-0.862496476250065	-0.8826430493618409	-0.8826430493618409	-0.8382489300033876	-0.862496476250065	-0.862496476250065	-0.8826430493618409	-0.8579809951275721	-0.8328900141647415	-0.807354922057604	-0.727920454563199	-0.7462434077542167	-0.84245872301352	-0.777607578663552	-0.777607578663552	-0.7472339296200328	-0.6655809609294407	-0.696607856550065	-0.7162070339994084	-0.7162070339994084	-0.7162070339994084	-0.6520766965796929	-0.6844981742720706	-0.6844981742720706	-0.6713772525386291	-0.6713772525386291	-0.6713772525386291	-0.6918777046376678	-0.7484612330040353	-0.7136958148433588	-0.7136958148433588	-0.7136958148433588	-0.7136958148433588	-0.7983661388303493	-0.7983661388303493	-0.8339900485610704	-0.8339900485610704	-0.862496476250065	-0.862496476250065	-1.0	-1.0	-1.0	-0.9615258521853643	-1.0	-1.0824621601919728	-1.0824621601919728	-1.0418201756946268	-1.0418201756946268	-0.9569312781081141
YIL079C	-1.8744691179161412	-1.8744691179161412	-1.8744691179161412	-1.8744691179161412	-1.8744691179161412	-1.8744691179161412	-1.8744691179161412	-1.8744691179161412	-1.8744691179161412	-1.938599455335857	-1.938599455335857	-1.938599455335857	-2.201633861169651	-2.201633861169651	-2.201633861169651	-2.137503523749935	-1.8073549220576042	-1.8073549220576042	-2.070389327891398	-2.137503523749935	-1.8744691179161412	-1.8744691179161412	-1.8744691179161412	-2.0	-2.0	-2.0	-2.0588936890535687	-2.115477217419936	-2.115477217419936	-2.115477217419936	-2.115477217419936	-2.115477217419936	-2.115477217419936	-2.115477217419936	-2.1699250014423126	-2.1699250014423126	-2.1699250014423126	-2.1699250014423126	-2.273018494406416	-2.273018494406416	-2.273018494406416	-2.273018494406416	-2.273018494406416	-2.273018494406416	-2.222392421336448	-2.222392421336448	-2.222392421336448	-2.273018494406416	-2.273018494406416
YLR211C	-1.4974996594708165	-1.4671260104272976	-1.4671260104272976	-1.4671260104272976	-1.4671260104272976	-1.436099114806673	-1.4043902550793352	-1.4974996594708165	-1.4974996594708165	-1.3846638502353248	-1.2756344426134272	-1.2756344426134272	-1.2756344426134272	-1.2756344426134272	-1.2756344426134272	-1.2756344426134272	-1.2756344426134272	-1.2756344426134272	-1.3066613382340515	-1.3066613382340515	-1.3846638502353248	-1.3536369546147005	-1.2756344426134272	-1.2756344426134272	-1.2756344426134272	-1.3667823306716227	-1.3667823306716227	-1.3667823306716227	-1.3667823306716227	-1.3370349872775706	-1.3959286763311392	-1.42449782852791	-1.42449782852791	-1.42449782852791	-1.42449782852791	-1.350497247084133	-1.3959286763311392	-1.3959286763311392	-1.3959286763311392	-1.4739311883324124	-1.4739311883324124	-1.4739311883324124	-1.415037499278844	-1.415037499278844	-1.415037499278844	-1.415037499278844	-1.415037499278844	-1.3370349872775706	-1.3370349872775706
YLR246W	-2.526068811667588	-2.5160151470036647	-2.5058909297299574	-2.44930740136359	-2.418501354582415	-2.418501354582415	-2.418501354582415	-2.418501354582415	-2.4080847386370765	-2.4080847386370765	-2.3975923648194346	-2.364053570560039	-2.364053570560039	-2.364053570560039	-2.332575339086871	-2.332575339086871	-2.343144580797058	-2.343144580797058	-2.3536369546147005	-2.343144580797058	-2.332575339086871	-2.3763758789097387	-2.3003949333377207	-2.2895066171949847	-2.2563397532597853	-2.2563397532597853	-2.2451124978365313	-2.2451124978365313	-2.2451124978365313	-2.192645077942396	-2.2337971846086973	-2.2337971846086973	-2.2337971846086973	-2.2108967824986183	-2.265344566520995	-2.276840205358824	-2.276840205358824	-2.276840205358824	-2.321928094887362	-2.344828496997441	-2.2108967824986183	-2.187627003175771	-2.2184235191335024	-2.298658315564515	-2.2868811477881614	-2.187627003175771	-2.230297619421794	-2.253756592245783	-2.253756592245783
YLR405W	-1.7500217469916521	-1.6858914095719366	-1.6858914095719366	-1.6858914095719366	-1.6858914095719366	-1.8171359428501892	-1.8171359428501892	-1.7975071361012567	-1.8365012677171204	-1.8365012677171204	-1.961525852185364	-1.961525852185364	-1.961525852185364	-1.961525852185364	-1.961525852185364	-1.961525852185364	-1.961525852185364	-1.9219974879987265	-1.9798221180623696	-1.9219974879987265	-1.84799690655495	-1.9219974879987265	-1.9219974879987265	-1.9219974879987265	-1.9219974879987265	-1.9018196060610963	-1.8813555035013807	-1.8605969433345833	-1.9999999999999998	-1.9798221180623696	-1.9798221180623696	-1.8813555035013807	-1.8813555035013807	-1.8605969433345833	-1.8605969433345833	-1.8605969433345833	-1.8395353278067539	-1.8181616770141866	-1.8961641890154597	-1.8961641890154597	-1.8744691179161408	-1.8300749985576874	-1.7608123361205736	-1.819427754358179	-1.7608123361205736	-1.7608123361205736	-1.6880559936852597	-1.6629650127224291	-1.6629650127224291
YDR280W	-2.89616418901546	-2.917537839808027	-2.917537839808027	-2.9385994553358565	-2.9385994553358565	-2.9385994553358565	-2.9593580155026538	-2.9593580155026538	-2.9593580155026538	-2.9385994553358565	-2.9385994553358565	-2.9385994553358565	-2.9385994553358565	-2.9385994553358565	-2.9385994553358565	-2.917537839808027	-2.917537839808027	-2.9385994553358565	-2.9385994553358565	-2.9385994553358565	-2.9798221180623696	-2.9798221180623696	-2.9798221180623696	-2.9593580155026538	-2.9798221180623696	-2.9593580155026538	-2.9593580155026538	-3.301169534720565	-3.301169534720565	-3.301169534720565	-3.2801079191927354	-3.301169534720565	-3.301169534720565	-3.301169534720565	-3.301169534720565	-3.301169534720565	-3.301169534720565	-3.301169534720565	-3.301169534720565	-3.301169534720565	-3.301169534720565	-3.301169534720565	-3.301169534720565	-3.301169534720565	-3.2587342684001683	-3.2587342684001683	-3.2587342684001683	-3.2587342684001683	-3.1699250014423126
YPR147C	-1.6818240399737452	-1.6818240399737452	-1.6629650127224294	-1.6629650127224294	-1.6818240399737452	-1.6438561897747246	-1.564784618783526	-1.564784618783526	-1.669851398307669	-1.6280312226130422	-1.606657571820475	-1.5425272344007592	-1.584962500721156	-1.523561956057013	-1.523561956057013	-1.4436066514756147	-1.502500340529183	-1.4594316186372973	-1.4005379295837288	-1.4005379295837288	-1.3785116232537298	-1.3561438102252752	-1.415037499278844	-1.415037499278844	-1.5208321633014403	-1.5208321633014403	-1.415037499278844	-1.415037499278844	-1.415037499278844	-1.415037499278844	-1.4374053123072985	-1.4594316186372973	-1.502500340529183	-1.502500340529183	-1.4594316186372973	-1.4594316186372973	-1.3692338096657188	-1.3692338096657188	-1.3103401206121505	-1.3692338096657188	-1.430634354329862	-1.3692338096657188	-1.3103401206121505	-1.3692338096657188	-1.3692338096657188	-1.4537179674429035	-1.4071753815058732	-1.3833286395515056	-1.334419039070559
YDR184C	-1.115477217419936	-1.115477217419936	-1.115477217419936	-1.115477217419936	-1.115477217419936	-0.8930847960834881	-0.8930847960834881	-0.8930847960834881	-0.8930847960834881	-0.8930847960834881	-1.222392421336448	-1.222392421336448	-1.485426827170242	-1.485426827170242	-1.485426827170242	-1.37851162325373	-1.37851162325373	-1.37851162325373	-1.37851162325373	-1.37851162325373	-1.37851162325373	-1.37851162325373	-1.37851162325373	-1.37851162325373	-1.37851162325373	-1.37851162325373	-1.137503523749935	-1.137503523749935	-1.137503523749935	-1.137503523749935	-1.137503523749935	-0.8744691179161412	-0.8744691179161412	-0.8744691179161412	-0.8744691179161412	-1.0	-1.0	-1.0	-1.0	-1.3219280948873622	-1.3219280948873622	-1.0	-1.0	-1.0	-1.0	-1.3219280948873622	-1.3219280948873622	-1.3219280948873622	-1.3219280948873622
YDR368W	-2.700439718141092	-2.5305147166987796	-2.5305147166987796	-2.5305147166987796	-2.502500340529183	-2.502500340529183	-2.502500340529183	-2.473931188332412	-2.473931188332412	-2.473931188332412	-2.473931188332412	-2.4447848426728953	-2.384663850235325	-2.3536369546147005	-2.3536369546147005	-2.3536369546147005	-2.321928094887362	-2.2223924213364477	-2.187627003175771	-2.187627003175771	-2.2223924213364477	-2.187627003175771	-2.15200309344505	-2.15200309344505	-2.15200309344505	-2.15200309344505	-2.15200309344505	-2.15200309344505	-2.115477217419936	-2.0395283641866375	-2.0	-2.0395283641866375	-2.0	-2.0395283641866375	-2.20945336562895	-2.1699250014423126	-2.1699250014423126	-2.3625700793847084	-2.1292830169449664	-2.1292830169449664	-2.20945336562895	-2.20945336562895	-2.20945336562895	-2.1699250014423126	-2.20945336562895	-2.20945336562895	-2.1699250014423126	-2.1699250014423126	-2.1292830169449664
YDR058C	-0.5474877953024933	-0.5474877953024933	-0.4694852833012202	-0.4694852833012202	-0.4694852833012202	-0.4694852833012202	-0.4694852833012202	-0.4694852833012202	-0.4694852833012202	-0.4694852833012202	-0.5474877953024933	-0.5474877953024933	-0.5474877953024933	-0.5474877953024933	-0.5474877953024933	-0.5474877953024933	-0.5474877953024933	-0.4694852833012202	-0.4694852833012202	-0.4694852833012202	-0.4694852833012202	-0.4694852833012202	-0.4694852833012202	-0.4694852833012202	-0.4694852833012202	-0.4694852833012202	-0.4694852833012202	-0.28010791919273537	-0.1805722456418211	-0.1805722456418211	-0.1805722456418211	-0.1805722456418211	-0.1805722456418211	-0.1805722456418211	-0.1805722456418211	-0.1805722456418211	-0.1805722456418211	-0.28010791919273537	-0.28010791919273537	-0.28010791919273537	-0.28010791919273537	-0.38702312310924736	-0.38702312310924736	-0.4694852833012202	-0.38702312310924736	-0.38702312310924736	-0.38702312310924736	-0.38702312310924736	-0.38702312310924736
YMR039C	-1.4594316186372969	-1.4918530963296748	-1.5235619560570126	-1.5235619560570126	-1.4043902550793352	-1.4043902550793352	-1.4043902550793352	-1.4043902550793352	-1.4043902550793352	-1.4043902550793352	-1.4043902550793352	-1.4671260104272976	-1.5272470028648686	-1.5272470028648686	-1.5563933485243853	-1.4739311883324124	-1.5563933485243853	-1.6438561897747246	-1.584962500721156	-1.584962500721156	-1.5272470028648686	-1.5272470028648686	-1.4447848426728955	-1.4447848426728955	-1.4447848426728955	-1.4447848426728955	-1.415037499278844	-1.415037499278844	-1.415037499278844	-1.415037499278844	-1.415037499278844	-1.3370349872775706	-1.263034405833794	-1.3219280948873622	-1.3219280948873622	-1.2326607567902748	-1.3066613382340515	-1.4671260104272976	-1.4974996594708165	-1.4974996594708165	-1.415037499278844	-1.4447848426728955	-1.4447848426728955	-1.3667823306716227	-1.3667823306716227	-1.3667823306716227	-1.2927817492278457	-1.2927817492278457	-1.350497247084133
YLR100W	-1.7004397181410922	-1.7004397181410922	-1.7618402628052352	-1.7618402628052352	-1.7243655573865724	-1.7432245846378882	-1.7432245846378882	-1.7243655573865724	-1.6438561897747246	-1.6438561897747246	-1.6438561897747246	-1.6438561897747246	-1.6244908649077936	-1.6244908649077936	-1.604862058158861	-1.5655971758542249	-1.5655971758542249	-1.5459683691052926	-1.5459683691052926	-1.5058909297299572	-1.5058909297299572	-1.4436066514756147	-1.464668267003444	-1.464668267003444	-1.4436066514756147	-1.502500340529183	-1.502500340529183	-1.481126689736616	-1.481126689736616	-1.4988058569714415	-1.476438043942987	-1.476438043942987	-1.4537179674429035	-1.4374053123072985	-1.3692338096657188	-1.3692338096657188	-1.3219280948873626	-1.3457748368417302	-1.3833286395515056	-1.4474589769712212	-1.3833286395515056	-1.334419039070559	-1.4232114307245438	-1.4232114307245438	-1.4474589769712212	-1.4232114307245438	-1.4232114307245438	-1.3985493764902748	-1.4656635723488118
YPL273W	-1.1118928800708971	-1.1591985948492536	-1.1154772174199359	-1.1192989283723445	-1.1192989283723445	-1.1643868179008825	-1.2150128909708504	-1.1926450779423958	-1.1699250014423122	-1.1192989283723445	-1.1192989283723445	-1.1699250014423122	-1.1468413883292707	-1.0995356735509143	-1.0995356735509143	-1.0995356735509143	-1.075288127304237	-1.1277555471983725	-1.1030934929641034	-0.9999999999999997	-0.8930847960834878	-0.9455522159776232	-0.9730329523997306	-1.0274807364221068	-0.9999999999999997	-0.9730329523997306	-0.9205655325055948	-0.9205655325055948	-0.9455522159776232	-0.9455522159776232	-0.9434164716336325	-0.9434164716336325	-0.9719856238304032	-0.9719856238304032	-0.9719856238304032	-0.9719856238304032	-0.9719856238304032	-0.9719856238304032	-0.9434164716336325	-0.9719856238304032	-0.9719856238304032	-0.9999999999999997	-0.9999999999999997	-0.9719856238304032	-1.0565835283663674	-1.0565835283663674	-1.0565835283663674	-1.0565835283663674	-1.0565835283663674
YDR279W	-1.415037499278844	-1.415037499278844	-1.415037499278844	-1.415037499278844	-1.4739311883324124	-1.415037499278844	-1.415037499278844	-1.415037499278844	-1.415037499278844	-1.415037499278844	-1.415037499278844	-1.415037499278844	-1.5849625007211563	-1.5849625007211563	-1.5849625007211563	-1.523561956057013	-1.523561956057013	-1.3536369546147007	-1.4739311883324124	-1.4739311883324124	-1.4739311883324124	-1.4739311883324124	-1.4739311883324124	-1.4739311883324124	-1.5849625007211563	-1.5305147166987798	-1.5305147166987798	-1.5305147166987798	-1.5305147166987798	-1.5305147166987798	-1.5305147166987798	-1.5305147166987798	-1.5305147166987798	-1.5305147166987798	-1.5305147166987798	-1.5305147166987798	-1.37851162325373	-1.37851162325373	-1.37851162325373	-1.37851162325373	-1.3219280948873622	-1.4739311883324124	-1.415037499278844	-1.415037499278844	-1.5849625007211563	-1.5849625007211563	-1.5849625007211563	-1.5849625007211563	-1.5849625007211563
YJR142W	-2.710493382805015	-2.710493382805015	-2.73039294024272	-2.73039294024272	-2.73039294024272	-2.84799690655495	-2.84799690655495	-2.84799690655495	-2.8278190246173196	-2.9798221180623696	-2.9798221180623696	-2.9593580155026538	-2.9593580155026538	-2.9593580155026538	-2.9593580155026538	-2.9385994553358565	-2.9385994553358565	-2.89616418901546	-2.89616418901546	-2.89616418901546	-2.89616418901546	-2.89616418901546	-2.89616418901546	-2.874469117916141	-2.874469117916141	-2.852442811586142	-2.852442811586142	-2.89616418901546	-2.89616418901546	-2.74416109557041	-2.722466024471091	-2.700439718141092	-2.700439718141092	-2.722466024471091	-2.722466024471091	-2.722466024471091	-2.722466024471091	-2.6088092426755236	-2.6088092426755236	-2.6088092426755236	-2.6088092426755236	-2.6088092426755236	-2.6088092426755236	-2.560714954474479	-2.510961919277379	-2.6088092426755236	-2.6088092426755236	-2.560714954474479	-2.560714954474479
YBR159W	-0.31660776295409865	-0.305707742429032	-0.3200890952235813	-0.31270956485798385	-0.3219280948873625	-0.3331263014922264	-0.3425249994944762	-0.34103691783506696	-0.32772593942547534	-0.32970544547908187	-0.3179700813186794	-0.32788555018376214	-0.33786963875638415	-0.37614848588524896	-0.37614848588524896	-0.38885356747518895	-0.3752913204860877	-0.3705628701382391	-0.3361820785676043	-0.3219280948873623	-0.32400242312522093	-0.29698173775713166	-0.30932805810772906	-0.3113588531771752	-0.30688869542322167	-0.31761510201628	-0.30023302378804334	-0.3022695691168944	-0.30433403487262434	-0.303780748177103	-0.3332434081151966	-0.335603031784439	-0.335603031784439	-0.3546648812993621	-0.3572611679996431	-0.35049724708413305	-0.3747447933308105	-0.362570079384708	-0.377562793860181	-0.4118977917482764	-0.40575968569083315	-0.4118977917482764	-0.4118977917482764	-0.40243746249921014	-0.4182257769098914	-0.38627850629741994	-0.3959286763311392	-0.38627850629741994	-0.3667823306716226
YPL177C	-1.137503523749935	-1.070389327891398	-1.070389327891398	-1.070389327891398	-1.2016338611696507	-1.0	-1.0	-1.0	-1.0641303374197157	-1.1255308820838588	-1.2410080995037949	-1.2410080995037949	-1.1699250014423122	-1.0544477840223765	-1.0	-1.1154772174199359	-1.1154772174199359	-1.1154772174199359	-1.1154772174199359	-1.1154772174199359	-1.1154772174199359	-1.1154772174199359	-1.0	-1.0	-0.9004643264490856	-0.9004643264490856	-0.9004643264490856	-0.8073549220576042	-0.9004643264490856	-0.9004643264490856	-0.9004643264490856	-0.9004643264490856	-0.8073549220576042	-0.8073549220576042	-0.8073549220576042	-0.7198920808072649	-0.7198920808072649	-0.8194277543581788	-0.5849625007211563	-0.6374299206152918	-0.6374299206152918	-0.6374299206152918	-0.6374299206152918	-0.6374299206152918	-0.6374299206152918	-0.48542682717024194	-0.48542682717024194	-0.48542682717024194	-0.4329594072761063
YBR129C	-1.6835263352047456	-1.6138173633933413	-1.6138173633933413	-1.5994620704162712	-1.6293566200796095	-1.614709844115208	-1.555518722828674	-1.555518722828674	-1.5254614889724942	-1.5254614889724942	-1.5254614889724942	-1.5254614889724942	-1.5254614889724942	-1.5254614889724942	-1.5254614889724942	-1.5254614889724942	-1.5101947323191838	-1.5101947323191838	-1.539158811108031	-1.584962500721156	-1.584962500721156	-1.584962500721156	-1.5693656456701375	-1.5376567859427994	-1.5215371205795225	-1.5376567859427994	-1.5849625007211563	-1.6177524358388258	-1.6177524358388258	-1.5682837595745258	-1.5514099410101296	-1.5514099410101296	-1.5170584362193527	-1.584962500721156	-1.584962500721156	-1.5676845092893203	-1.6745997132058323	-1.6394102847435323	-1.6033410300360107	-1.6780719051126376	-1.6780719051126376	-1.6780719051126376	-1.5849625007211563	-1.5849625007211563	-1.5849625007211563	-1.5655971758542249	-1.5849625007211563	-1.6438561897747246	-1.7004397181410922
YHL034C	-0.8797057662822879	-0.8797057662822879	-0.8990710911492191	-0.9385994553358568	-0.9281070815182143	-0.9482849634558446	-0.9270684775461489	-0.9259994185562229	-0.9358696625802845	-0.9459601602871109	-0.9237644141729149	-0.9556058806415466	-0.9098021910284219	-0.9213901653036335	-0.9213901653036335	-0.8744691179161412	-0.8314003960242551	-0.782901878333065	-0.8042755291256322	-0.8010959315859217	-0.8010959315859217	-0.7884958948062885	-0.7668008237069694	-0.7668008237069694	-0.7500217469916524	-0.7720480533216514	-0.7720480533216514	-0.7978111493867333	-0.7849871090291495	-0.7813597135246597	-0.7909044012770099	-0.7909044012770099	-0.7909044012770099	-0.7872706760142718	-0.7835081801032365	-0.7557631896203318	-0.7274741451889085	-0.7274741451889085	-0.7755684333899535	-0.7818198299504666	-0.807354922057604	-0.8036027871964964	-0.8266683971144382	-0.7956415014938136	-0.7956415014938136	-0.7798741856354969	-0.7914133781885827	-0.7914133781885827	-0.8033080889949022
YLR407W	-0.9259994185562233	-0.9259994185562233	-0.9259994185562233	-0.9259994185562233	-1.0	-1.0	-1.0	-1.0	-0.9259994185562233	-0.9259994185562233	-0.9259994185562233	-0.9259994185562233	-0.9259994185562233	-1.0	-1.0	-1.0	-1.0	-1.0	-1.0	-1.070389327891398	-1.070389327891398	-1.070389327891398	-1.070389327891398	-1.2016338611696507	-1.2016338611696507	-1.2016338611696507	-1.137503523749935	-1.137503523749935	-1.137503523749935	-1.070389327891398	-1.222392421336448	-1.222392421336448	-1.222392421336448	-1.222392421336448	-1.222392421336448	-1.222392421336448	-1.222392421336448	-1.222392421336448	-1.222392421336448	-1.222392421336448	-1.222392421336448	-1.222392421336448	-1.222392421336448	-1.222392421336448	-1.222392421336448	-1.222392421336448	-1.2895066171949852	-1.2895066171949852	-1.137503523749935
YKR022C	-1.6629650127224291	-1.6244908649077936	-1.584962500721156	-1.584962500721156	-1.584962500721156	-1.584962500721156	-1.584962500721156	-1.584962500721156	-1.584962500721156	-1.54432051622381	-1.54432051622381	-1.54432051622381	-1.54432051622381	-1.54432051622381	-1.54432051622381	-1.584962500721156	-1.584962500721156	-1.584962500721156	-1.584962500721156	-1.7104933828050148	-1.84799690655495	-1.84799690655495	-1.84799690655495	-1.84799690655495	-1.8073549220576042	-1.8073549220576042	-1.959358015502654	-1.959358015502654	-2.0	-2.1699250014423126	-2.1699250014423126	-2.1699250014423126	-2.1292830169449664	-1.959358015502654	-1.959358015502654	-1.959358015502654	-1.959358015502654	-1.959358015502654	-1.959358015502654	-1.959358015502654	-1.959358015502654	-1.959358015502654	-1.8073549220576042	-1.8073549220576042	-1.765534746362977	-1.765534746362977	-1.765534746362977	-1.917537839808027	-1.917537839808027
YLL041C	-1.4739311883324124	-1.4739311883324124	-1.4739311883324124	-1.4739311883324124	-1.4739311883324124	-1.4739311883324124	-1.4739311883324124	-1.4739311883324124	-1.415037499278844	-1.415037499278844	-1.415037499278844	-1.415037499278844	-1.4739311883324124	-1.5563933485243853	-1.584962500721156	-1.584962500721156	-1.584962500721156	-1.584962500721156	-1.584962500721156	-1.6438561897747246	-1.6438561897747246	-1.6438561897747246	-1.736965594166206	-1.736965594166206	-1.736965594166206	-1.807354922057604	-1.807354922057604	-1.7078192485066896	-1.7078192485066896	-1.6780719051126376	-1.6780719051126376	-1.6780719051126376	-1.6780719051126376	-1.6166713604484944	-1.6476982560691185	-1.6166713604484944	-1.39231742277876	-1.39231742277876	-1.39231742277876	-1.3575520046180833	-1.39231742277876	-1.450661409009565	-1.3785116232537298	-1.263034405833794	-1.263034405833794	-1.222392421336448	-1.137503523749935	-1.137503523749935	-1.1805722456418208
YER127W	-1.925999418556223	-1.925999418556223	-1.925999418556223	-1.9510903995190534	-1.925999418556223	-1.925999418556223	-1.925999418556223	-1.925999418556223	-1.9004643264490857	-1.8744691179161412	-1.8744691179161412	-1.8744691179161412	-1.8744691179161412	-1.8210298589546807	-1.765534746362977	-1.736965594166206	-1.736965594166206	-1.7078192485066896	-1.777607578663552	-1.777607578663552	-1.777607578663552	-1.6844981742720706	-1.652076696579693	-1.652076696579693	-1.6918777046376678	-1.6214883767462702	-1.584962500721156	-1.7004397181410917	-1.7369655941662059	-1.7369655941662059	-1.8259706002249507	-1.8259706002249507	-1.6629650127224291	-1.7884958948062881	-1.7884958948062881	-1.7884958948062881	-1.7884958948062881	-1.7884958948062881	-1.9259994185562233	-1.9259994185562233	-1.9259994185562233	-1.9259994185562233	-2.2479275134435857	-2.2479275134435857	-2.1699250014423126	-2.20945336562895	-2.20945336562895	-2.1699250014423126	-2.1699250014423126
YCL002C	-2.025535092107137	-2.025535092107137	-1.9004643264490857	-1.9999999999999998	-2.025535092107137	-2.025535092107137	-2.025535092107137	-2.025535092107137	-1.9999999999999998	-1.9999999999999998	-1.9999999999999998	-2.025535092107137	-2.025535092107137	-2.025535092107137	-2.025535092107137	-2.025535092107137	-2.025535092107137	-2.025535092107137	-2.025535092107137	-2.025535092107137	-1.9740047914670553	-1.9740047914670553	-1.9475325801058643	-1.9475325801058643	-1.9740047914670553	-1.9999999999999998	-1.9999999999999998	-1.9999999999999998	-1.9004643264490857	-1.9004643264490857	-1.925999418556223	-1.925999418556223	-1.925999418556223	-1.925999418556223	-1.925999418556223	-1.925999418556223	-1.925999418556223	-1.84799690655495	-1.84799690655495	-1.84799690655495	-1.84799690655495	-1.8744691179161412	-1.84799690655495	-1.8210298589546807	-1.7935491225325735	-1.7935491225325735	-1.7935491225325735	-1.8210298589546807	-1.8210298589546807
YGR283C	-1.7369655941662059	-1.7369655941662059	-1.7369655941662059	-1.8624964762500649	-1.8624964762500649	-1.8624964762500649	-1.8624964762500649	-1.8624964762500649	-1.7369655941662059	-1.7369655941662059	-1.6629650127224291	-1.6629650127224291	-1.6244908649077936	-1.6244908649077936	-1.7104933828050148	-1.7104933828050148	-1.669851398307669	-1.669851398307669	-1.669851398307669	-1.5849625007211563	-1.4947646917495778	-1.4474589769712212	-1.3985493764902748	-1.3479233034203069	-1.4329594072761063	-1.4329594072761063	-1.4329594072761063	-1.4329594072761063	-1.4329594072761063	-1.4329594072761063	-1.4329594072761063	-1.4329594072761063	-1.4329594072761063	-1.4329594072761063	-1.5849625007211563	-1.7548875021634687	-1.7548875021634687	-1.7548875021634687	-1.7548875021634687	-1.7548875021634687	-1.7548875021634687	-1.7548875021634687	-1.7548875021634687	-1.7548875021634687	-1.7548875021634687	-1.7548875021634687	-1.7548875021634687	-1.7548875021634687	-1.6438561897747248
YDL236W	-1.772589503896927	-1.772589503896927	-1.772589503896927	-1.772589503896927	-1.898120385980786	-1.898120385980786	-1.898120385980786	-1.898120385980786	-1.772589503896927	-1.772589503896927	-1.6629650127224291	-1.6244908649077936	-1.7004397181410917	-1.7004397181410917	-1.6629650127224291	-1.6244908649077936	-1.6244908649077936	-1.584962500721156	-1.54432051622381	-1.4594316186372973	-1.4594316186372973	-1.4594316186372973	-1.4594316186372973	-1.5849625007211563	-1.5849625007211563	-1.5849625007211563	-1.5849625007211563	-1.8744691179161412	-1.8744691179161412	-1.7842713089445628	-1.736965594166206	-1.6880559936852597	-1.6880559936852597	-1.6880559936852597	-1.6374299206152918	-1.5305147166987798	-1.415037499278844	-1.415037499278844	-1.2895066171949852	-1.2895066171949852	-1.2895066171949852	-1.2895066171949852	-1.4594316186372975	-1.523561956057013	-1.523561956057013	-1.4594316186372975	-1.4594316186372975	-1.523561956057013	-1.523561956057013
YMR180C	-1.494764691749578	-1.463400520840243	-1.455451767724752	-1.493332025255588	-1.4713057189255894	-1.4791678366985597	-1.455451767724752	-1.4337566966254331	-1.4417054497409243	-1.4417054497409243	-1.4838157772642568	-1.4838157772642568	-1.4676055500829979	-1.4346282276367248	-1.4573483041368083	-1.4262647547020983	-1.4008794362821846	-1.406424368974136	-1.4321110126377852	-1.4321110126377852	-1.4008794362821846	-1.3526716183184704	-1.3263603412026232	-1.3487281542310776	-1.366322214245816	-1.3750394313469252	-1.371448230731161	-1.376720567727742	-1.400179540551731	-1.409112665321739	-1.415037499278844	-1.3934813559123964	-1.3747447933308106	-1.3841434913330604	-1.3934813559123964	-1.3841434913330604	-1.3747447933308106	-1.3652844640817443	-1.3934813559123964	-1.3785116232537298	-1.411977699529786	-1.411977699529786	-1.4366397537640547	-1.4274212237346762	-1.4274212237346762	-1.4181434101466655	-1.4088055455673294	-1.4088055455673294	-1.4181434101466655
YGR080W	-1.0147970019280808	-1.0147970019280808	-1.0147970019280808	-1.0074945365469243	-0.9847332433466894	-1.0	-0.9696263509564813	-0.9848931076097917	-1.0152667566533105	-1.0152667566533105	-1.0154300405696062	-1.0154300405696062	-1.0152667566533105	-1.0	-0.984569959430394	-0.984569959430394	-0.9842326841416837	-0.9682911402726619	-0.9682911402726619	-0.9840584561309785	-0.9840584561309785	-1.016119665363277	-1.0483630215613993	-1.0489096004809466	-1.0243841586269595	-1.0081739314457006	-1.0164881227885694	-1.0082676159836006	-1.0164881227885694	-1.0000000000000002	-1.0166787411466307	-1.0083634729346267	-1.0168738185643964	-1.0	-1.0086648611271278	-0.9825125732711593	-0.9911761496129939	-1.0088781513464529	-1.0000000000000002	-1.0089887832272548	-1.0089887832272548	-1.0268000593437152	-1.036069254707522	-1.0183785293148546	-1.0840642647884744	-1.0658020583957462	-1.0759488532332986	-1.0565835283663674	-1.0473057147783567
YBR085W	0.5849625007211562	0.7369655941662062	0.7369655941662062	0.7369655941662062	0.7369655941662062	0.5849625007211562	0.5849625007211562	0.5849625007211562	0.5849625007211562	0.5849625007211562	0.5849625007211562	0.5849625007211562	0.5849625007211562	0.5849625007211562	0.5849625007211562	0.5849625007211562	0.5849625007211562	0.5849625007211562	0.5849625007211562	0.5849625007211562	0.5849625007211562	0.5849625007211562	0.5849625007211562	0.4150374992788437	0.5849625007211562	0.5849625007211562	0.5849625007211562	0.5849625007211562	0.5849625007211562	0.5849625007211562	0.4150374992788437	0.4150374992788437	0.4150374992788437	0.4150374992788437	0.4150374992788437	0.19264507794239583	0.19264507794239583	0.3625700793847084	0.3625700793847084	0.16992500144231265	0.32192809488736235	0.4594316186372975	0.28950661719498505	0.28950661719498505	0.28950661719498505	0.28950661719498505	0.28950661719498505	0.28950661719498505	0.28950661719498505
YGR132C	-1.9328858041414627	-1.9328858041414627	-1.898120385980786	-1.898120385980786	-1.8624964762500649	-1.8624964762500649	-1.669851398307669	-1.669851398307669	-1.669851398307669	-1.84799690655495	-1.84799690655495	-1.84799690655495	-1.8073549220576042	-1.8073549220576042	-1.7224660244710912	-1.5849625007211563	-1.5849625007211563	-1.5849625007211563	-1.5849625007211563	-1.5849625007211563	-1.5849625007211563	-1.84799690655495	-1.84799690655495	-1.8073549220576042	-1.8073549220576042	-1.8073549220576042	-1.959358015502654	-1.959358015502654	-1.959358015502654	-1.959358015502654	-1.959358015502654	-1.959358015502654	-1.8073549220576042	-1.917537839808027	-1.8744691179161412	-1.8073549220576042	-1.8073549220576042	-1.8073549220576042	-1.8073549220576042	-1.7224660244710912	-1.7224660244710912	-1.7224660244710912	-1.7224660244710912	-1.8073549220576042	-1.84799690655495	-1.8073549220576042	-1.8073549220576042	-1.8073549220576042	-1.8073549220576042
YJR070C	-2.2684888359259014	-2.2684888359259014	-2.2684888359259014	-2.2684888359259014	-2.212993723334198	-2.184424571137427	-2.029747343394052	-2.029747343394052	-2.1552782254779106	-2.1552782254779106	-2.212993723334198	-2.2410080995037944	-2.212993723334198	-2.212993723334198	-2.350497247084133	-2.350497247084133	-2.321928094887362	-2.321928094887362	-2.2927817492278457	-2.2927817492278457	-2.4447848426728953	-2.4447848426728953	-2.4447848426728953	-2.4447848426728953	-2.473931188332412	-2.473931188332412	-2.4447848426728953	-2.4447848426728953	-2.4447848426728953	-2.4447848426728953	-2.4447848426728953	-2.415037499278844	-2.502500340529183	-2.502500340529183	-2.502500340529183	-2.502500340529183	-2.8365012677171206	-2.8365012677171206	-2.8365012677171206	-2.8365012677171206	-2.8365012677171206	-2.8365012677171206	-2.8365012677171206	-2.8365012677171206	-2.614709844115208	-2.614709844115208	-2.584962500721156	-2.584962500721156	-2.384663850235325
YPL076W	-0.9385994553358568	-0.9385994553358568	-0.9385994553358568	-1.0641303374197157	-1.0641303374197157	-1.0641303374197157	-1.0641303374197157	-1.0641303374197157	-1.0641303374197157	-1.0641303374197157	-1.0641303374197157	-1.2016338611696507	-1.0641303374197157	-1.2016338611696507	-1.2016338611696507	-1.137503523749935	-1.137503523749935	-1.137503523749935	-1.137503523749935	-1.0	-1.0	-0.6280312226130421	-0.6280312226130421	-0.6280312226130421	-0.6280312226130421	-0.6280312226130421	-0.6280312226130421	-0.6280312226130421	-0.6280312226130421	-0.6280312226130421	-0.6280312226130421	-0.5405683813627027	-0.5405683813627027	-0.5405683813627027	-0.5405683813627027	-0.5405683813627027	-0.5405683813627027	-0.5405683813627027	-0.41503749927884365	-0.41503749927884365	-0.41503749927884365	-0.41503749927884365	-0.41503749927884365	-0.32192809488736207	-0.32192809488736207	-0.32192809488736207	-0.32192809488736207	-0.32192809488736207	-0.20645087746742632
YLR439W	-1.2313255461064552	-1.2043584985061861	-1.2043584985061861	-1.1488633859144826	-1.2043584985061861	-1.1488633859144826	-1.1488633859144826	-1.2043584985061861	-1.2043584985061861	-1.0911478880581948	-1.0911478880581948	-1.0911478880581948	-1.0911478880581948	-1.031026895620624	-0.969626350956481	-0.969626350956481	-0.969626350956481	-0.969626350956481	-0.9068905956085185	-0.9682911402726616	-0.9027027986450848	-0.9358696625802841	-0.9668331360648006	-0.9668331360648006	-1.0356239097307212	-1.0356239097307212	-0.9634741239748859	-1.0374747054186626	-1.0395283641866375	-1.0	-0.9593580155026539	-0.9593580155026539	-1.0418201756946268	-1.0418201756946268	-1.0824621601919728	-1.0824621601919728	-1.0418201756946268	-0.9999999999999997	-0.9125371587496606	-0.9125371587496606	-1.0	-0.9541963103868752	-0.9068905956085185	-1.0	-1.0	-1.0	-0.9541963103868752	-1.0	-0.9510903995190535
YHL025W	-0.6629650127224291	-0.6629650127224291	-0.6880559936852597	-0.7369655941662062	-0.7369655941662062	-0.7369655941662062	-0.7369655941662062	-0.777607578663552	-0.8194277543581792	-0.8194277543581792	-0.8194277543581792	-0.8432744963125467	-0.8667334691365356	-0.8667334691365356	-0.8667334691365356	-0.8249132934419086	-0.7842713089445628	-0.807354922057604	-0.807354922057604	-0.807354922057604	-0.8300749985576874	-0.807354922057604	-0.7678265578709667	-0.7905466343710499	-0.7520724865564142	-0.7520724865564142	-0.7520724865564142	-0.7520724865564142	-0.7520724865564142	-0.7520724865564142	-0.7520724865564142	-0.7905466343710499	-0.7905466343710499	-0.8300749985576874	-0.7905466343710499	-0.7905466343710499	-0.7520724865564142	-0.7293524100563308	-0.7293524100563308	-0.7520724865564142	-0.8300749985576874	-0.8300749985576874	-0.7369655941662062	-0.7369655941662062	-0.7212839719339362	-0.7608123361205736	-0.7842713089445628	-0.9098021910284215	-0.9328858041414629
YCL034W	-2.3536369546147005	-2.3536369546147005	-2.321928094887362	-2.2563397532597853	-2.2563397532597853	-2.2563397532597853	-2.2223924213364477	-2.2223924213364477	-2.2223924213364477	-2.187627003175771	-2.035623909730721	-2.035623909730721	-2.035623909730721	-1.9634741239748859	-1.9634741239748859	-1.9259994185562233	-1.9259994185562233	-1.9259994185562233	-1.8073549220576042	-1.959358015502654	-1.959358015502654	-1.959358015502654	-1.959358015502654	-1.959358015502654	-1.959358015502654	-2.0874628412503395	-2.0874628412503395	-2.044394119358454	-2.1292830169449664	-2.044394119358454	-2.044394119358454	-2.044394119358454	-1.8744691179161412	-1.8300749985576876	-1.9541963103868754	-1.9541963103868754	-1.9541963103868754	-1.9541963103868754	-1.9541963103868754	-2.0	-1.9541963103868754	-1.9541963103868754	-1.9541963103868754	-1.9068905956085185	-1.9068905956085185	-1.9068905956085185	-1.857980995127572	-1.7548875021634687	-1.7548875021634687
YBR104W	-3.075288127304237	-3.050626073069968	-3.050626073069968	-3.050626073069968	-3.050626073069968	-3.0255350921071376	-3.0255350921071376	-3.0255350921071376	-2.807354922057604	-2.807354922057604	-2.807354922057604	-2.7813597135246595	-2.7813597135246595	-2.727920454563199	-2.7548875021634687	-2.7548875021634687	-2.727920454563199	-2.7813597135246595	-2.807354922057604	-2.8579809951275723	-2.8579809951275723	-2.8328900141647417	-2.8328900141647417	-3.0255350921071376	-3.0255350921071376	-3.0255350921071376	-3.075288127304237	-3.075288127304237	-3.247927513443585	-3.1963972128035034	-3.4854268271702415	-3.510961919277379	-3.510961919277379	-3.560714954474479	-3.560714954474479	-3.5360529002402097	-3.273018494406416	-3.297680548640685	-3.297680548640685	-3.297680548640685	-3.273018494406416	-3.273018494406416	-3.273018494406416	-3.273018494406416	-3.273018494406416	-3.273018494406416	-3.273018494406416	-3.273018494406416	-3.273018494406416
YDL179W	-0.4694852833012202	-0.4694852833012202	-0.4694852833012202	-0.4694852833012202	-0.5849625007211561	-0.5849625007211561	-0.5849625007211561	-0.6629650127224291	-0.5849625007211561	-0.5849625007211561	-0.5849625007211561	-0.5849625007211561	-0.5849625007211561	-0.36257007938470825	-0.3410369178350672	-0.4150374992788438	-0.4150374992788438	-0.4150374992788438	-0.4150374992788438	-0.4854268271702417	-0.4854268271702417	-0.4854268271702417	-0.4854268271702417	-0.4854268271702417	-0.4854268271702417	-0.5849625007211561	-0.5849625007211561	-0.5849625007211561	-0.4854268271702417	-0.4854268271702417	-0.4854268271702417	-0.5525410230287788	-0.5525410230287788	-0.6166713604484946	-0.6166713604484946	-0.6438561897747246	-0.6438561897747246	-0.6438561897747246	-0.5563933485243852	-0.5563933485243852	-0.6129768768907526	-0.6129768768907526	-0.7548875021634687	-0.7548875021634687	-0.7548875021634687	-0.7548875021634687	-0.8073549220576042	-0.8073549220576042	-0.7004397181410921
YGR026W	-1.0374747054186626	-1.0780025120012733	-1.0395283641866375	-0.9593580155026539	-0.9593580155026539	-0.9593580155026539	-0.9175378398080271	-0.9175378398080271	-1.0874628412503393	-1.0874628412503393	-1.0874628412503393	-1.0874628412503393	-1.0	-1.0874628412503393	-1.0874628412503393	-1.0874628412503393	-1.0874628412503393	-1.0	-1.0	-1.0	-1.0	-1.0	-1.0931094043914815	-1.0931094043914815	-1.0931094043914815	-1.0931094043914815	-0.9004643264490856	-0.9004643264490856	-0.9004643264490856	-0.9004643264490856	-0.9004643264490856	-0.8479969065549502	-0.8479969065549502	-0.8479969065549502	-0.9004643264490856	-0.9004643264490856	-1.0	-1.0	-1.0	-1.0	-0.8845227825800638	-0.8845227825800638	-0.8845227825800638	-0.8845227825800638	-0.9385994553358568	-0.8744691179161409	-0.8744691179161409	-0.9385994553358568	-0.9385994553358568
YNL177C	-2.182203331220749	-2.075288127304237	-2.075288127304237	-2.0506260730699677	-2.0506260730699677	-2.0506260730699677	-1.925999418556223	-1.9004643264490857	-1.9999999999999998	-1.9999999999999998	-1.9999999999999998	-2.025535092107137	-2.025535092107137	-2.0506260730699677	-2.0506260730699677	-2.0506260730699677	-1.9999999999999998	-1.9999999999999998	-1.9004643264490857	-1.9004643264490857	-1.807354922057604	-1.807354922057604	-1.807354922057604	-1.807354922057604	-1.9004643264490857	-1.9004643264490857	-1.9004643264490857	-1.925999418556223	-1.925999418556223	-1.9004643264490857	-1.9510903995190534	-1.9757524537533224	-1.882643049361841	-1.9068905956085185	-1.9068905956085185	-1.9068905956085185	-1.819427754358179	-1.7127180479195288	-1.7127180479195288	-1.736965594166206	-1.819427754358179	-1.736965594166206	-1.736965594166206	-1.736965594166206	-1.7608123361205736	-1.7608123361205736	-1.7608123361205736	-1.7842713089445628	-1.7608123361205736
YOR091W	-1.7884958948062881	-1.7884958948062881	-1.7884958948062881	-1.7884958948062881	-1.9259994185562233	-1.9259994185562233	-1.9259994185562233	-1.9259994185562233	-1.9259994185562233	-1.8875252707415877	-1.8875252707415877	-1.8875252707415877	-1.8875252707415877	-1.8875252707415877	-1.84799690655495	-1.8073549220576042	-1.8073549220576042	-1.8073549220576042	-1.669851398307669	-1.669851398307669	-1.7500217469916524	-1.8875252707415877	-1.8875252707415877	-1.9259994185562233	-1.9259994185562233	-2.078002512001273	-2.078002512001273	-2.1699250014423126	-2.1699250014423126	-1.84799690655495	-1.765534746362977	-1.765534746362977	-1.765534746362977	-1.765534746362977	-1.765534746362977	-1.7224660244710912	-1.5849625007211563	-1.6280312226130422	-1.6280312226130422	-1.669851398307669	-1.669851398307669	-1.4594316186372973	-1.4150374992788437	-1.4150374992788437	-1.4594316186372973	-1.502500340529183	-1.4594316186372973	-1.4594316186372973	-1.4150374992788437
YOR385W	-1.3081222953623317	-1.3081222953623317	-1.3081222953623317	-1.3081222953623317	-1.335603031784439	-1.362570079384708	-1.362570079384708	-1.362570079384708	-1.335603031784439	-1.362570079384708	-1.362570079384708	-1.362570079384708	-1.362570079384708	-1.362570079384708	-1.295455883526171	-1.295455883526171	-1.212993723334198	-1.212993723334198	-1.212993723334198	-1.212993723334198	-1.2801079191927351	-1.2801079191927351	-1.2801079191927351	-1.350497247084133	-1.42449782852791	-1.4525122046975063	-1.4525122046975063	-1.4525122046975063	-1.4525122046975063	-1.4799929411196135	-1.4799929411196135	-1.3081222953623317	-1.3081222953623317	-1.3081222953623317	-1.3081222953623317	-1.3785116232537296	-1.3785116232537296	-1.3785116232537296	-1.3785116232537296	-1.3785116232537296	-1.4059923596758366	-1.4799929411196135	-1.584962500721156	-1.5305147166987796	-1.5305147166987796	-1.5305147166987796	-1.5579954531208866	-1.5579954531208866	-1.5305147166987796
YDL127W	-0.10691520391651207	-0.2995602818589079	-0.38702312310924736	-0.38702312310924736	-0.5025003405291831	-0.5025003405291831	-0.28010791919273537	-0.28010791919273537	-0.28010791919273537	-0.28010791919273537	-0.28010791919273537	-0.28010791919273537	-0.28010791919273537	-0.1805722456418211	-0.263034405833794	-0.263034405833794	-0.263034405833794	-0.16992500144231226	-0.16992500144231226	-0.2479275134435856	-0.08746284125033943	-0.08746284125033943	-0.1805722456418211	-0.1805722456418211	-0.08746284125033943	-0.08746284125033943	-0.16992500144231226	-0.16992500144231226	-0.263034405833794	-0.263034405833794	-0.16992500144231226	-0.16992500144231226	-0.263034405833794	-0.263034405833794	-0.36257007938470825	-0.263034405833794	-0.263034405833794	-0.263034405833794	-0.4150374992788438	-0.4150374992788438	-0.4150374992788438	-0.4150374992788438	-0.4150374992788438	-0.3219280948873623	-0.3219280948873623	-0.3219280948873623	-0.3219280948873623	-0.3219280948873623	-0.3219280948873623
YGR060W	-0.7725895038969273	-0.7725895038969273	-0.7725895038969273	-0.807354922057604	-0.8413022539809418	-0.7824085649273731	-0.8155754288625724	-0.7914133781885824	-0.7686744538935442	-0.8598223419517395	-0.8598223419517395	-0.8598223419517395	-0.8598223419517395	-0.8598223419517395	-0.9142701259741159	-0.9142701259741159	-0.888968687611256	-0.9175378398080267	-0.8930847960834878	-0.9740047914670553	-1.0255350921071373	-0.9999999999999997	-1.0506260730699677	-1.0506260730699677	-0.928446738974966	-0.9068905956085185	-0.8826430493618409	-0.8826430493618409	-0.8382489300033876	-0.8826430493618409	-0.8826430493618409	-0.8826430493618409	-0.9068905956085185	-0.8194277543581792	-0.8194277543581792	-0.8432744963125467	-0.8249132934419086	-0.8249132934419086	-0.8249132934419086	-0.84799690655495	-0.84799690655495	-0.84799690655495	-0.8707169830550335	-0.8707169830550335	-0.8707169830550335	-0.8707169830550335	-0.8930847960834881	-0.8930847960834881	-0.915111102413487
YLR316C	-1.1699250014423124	-1.1699250014423124	-1.1699250014423124	-1.1699250014423124	-1.1699250014423124	-1.1699250014423124	-1.1699250014423124	-1.1699250014423124	-1.1699250014423124	-1.0874628412503395	-1.0000000000000002	-1.0000000000000002	-1.0000000000000002	-1.0000000000000002	-1.0000000000000002	-1.0000000000000002	-1.0000000000000002	-1.0000000000000002	-1.0000000000000002	-1.0000000000000002	-1.0000000000000002	-1.0000000000000002	-0.8073549220576044	-0.8073549220576044	-1.0000000000000002	-1.0000000000000002	-1.0000000000000002	-0.8930847960834881	-0.8930847960834881	-0.8930847960834881	-0.8930847960834881	-1.0000000000000002	-0.8930847960834881	-0.8930847960834881	-0.7776075786635522	-1.0000000000000002	-1.0000000000000002	-1.0000000000000002	-1.0000000000000002	-0.8744691179161412	-1.137503523749935	-1.137503523749935	-1.0	-1.0	-1.0	-1.0	-0.84799690655495	-0.84799690655495	-0.84799690655495
YPL117C	0.0	-0.22239242133644782	-0.22239242133644782	-0.22239242133644782	-0.4150374992788438	-0.4150374992788438	-0.4150374992788438	-0.4150374992788438	-0.4150374992788438	-0.7369655941662062	-0.7369655941662062	-0.7369655941662062	-0.7369655941662062	-0.7369655941662062	-1.0000000000000002	-1.0000000000000002	-1.0000000000000002	-1.0000000000000002	-1.115477217419936	-1.115477217419936	-0.8930847960834881	-0.8930847960834881	-0.8930847960834881	-0.8930847960834881	-0.7004397181410924	-0.7004397181410924	-0.7004397181410924	-0.7004397181410924	-0.7004397181410924	-0.7004397181410924	-0.5305147166987798	-0.5305147166987798	-0.6374299206152918	-0.7369655941662062	-0.7369655941662062	-0.8300749985576876	-0.8300749985576876	-0.8300749985576876	-0.6780719051126376	-0.5405683813627027	-0.41503749927884365	-0.41503749927884365	-0.41503749927884365	-0.2995602818589079	-0.2995602818589079	-0.4694852833012202	-0.4694852833012202	-0.4694852833012202	-0.4694852833012202
YGR284C	-1.7964666059148682	-1.8036027871964966	-1.7920069577241684	-1.8309417423752201	-1.823122237915921	-1.8309417423752201	-1.8589561185448167	-1.8589561185448167	-1.8559896973084808	-1.84799690655495	-1.84799690655495	-1.84799690655495	-1.8399595874895318	-1.8282336517335205	-1.8115549105868902	-1.7946810920224936	-1.7861695921669765	-1.7428421605028759	-1.7428421605028759	-1.7428421605028759	-1.7340183101158697	-1.7582941036067183	-1.7491918964994657	-1.7673392432097252	-1.7673392432097252	-1.7121976890172643	-1.6426779985774436	-1.614108846380673	-1.6645796687845245	-1.705256734438868	-1.714842783268066	-1.685891409571937	-1.685891409571937	-1.7078192485066896	-1.7536443353128366	-1.7132865976966956	-1.7030182622428687	-1.6270879763938328	-1.5634293391715146	-1.5742360941280977	-1.5849625007211563	-1.5849625007211563	-1.5415699052077754	-1.5405683813627027	-1.5292530681348686	-1.5849625007211565	-1.5624199320700678	-1.6780719051126376	-1.6553518286125541
YKL193C	-2.594181030750535	-2.594181030750535	-2.594181030750535	-2.594181030750535	-2.5663468225538093	-2.5474877953024935	-2.464281018298693	-2.459431618637297	-2.4694852833012204	-2.4694852833012204	-2.44930740136359	-2.459431618637297	-2.4080847386370765	-2.4646682670034443	-2.454175893185802	-2.4114262457264646	-2.4114262457264646	-2.4703199347800333	-2.4594316186372973	-2.4005379295837286	-2.332983283396358	-2.3673710656485296	-2.343954401217361	-2.332983283396358	-2.332983283396358	-2.332983283396358	-2.321928094887362	-2.321928094887362	-2.310787537282162	-2.2882449686310737	-2.265344566520995	-2.265344566520995	-2.357552004618084	-2.357552004618084	-2.34577483684173	-2.3098552625867876	-2.3712558072509307	-2.4353861446706464	-2.4353861446706464	-2.423211430724544	-2.4353861446706464	-2.4353861446706464	-2.4353861446706464	-2.359081093304828	-2.423211430724544	-2.386058432307078	-2.386058432307078	-2.36074734377789	-2.3349842477128084
YPL096W	-1.6244908649077936	-1.6244908649077936	-1.6629650127224291	-1.6629650127224291	-1.7004397181410917	-1.7004397181410917	-1.7004397181410917	-1.7004397181410917	-1.7004397181410917	-1.7369655941662059	-1.7369655941662059	-1.6214883767462702	-1.6214883767462702	-1.6214883767462702	-1.6214883767462702	-1.6214883767462702	-1.6214883767462702	-1.6214883767462702	-1.6214883767462702	-1.6214883767462702	-1.6214883767462702	-1.7004397181410917	-1.54432051622381	-1.502500340529183	-1.502500340529183	-1.3439544012173614	-1.5849625007211563	-1.5849625007211563	-1.5849625007211563	-1.5849625007211563	-1.5849625007211563	-1.5849625007211563	-1.5849625007211563	-1.6780719051126376	-1.6780719051126376	-1.6780719051126376	-1.6780719051126376	-1.6780719051126376	-1.6780719051126376	-1.6780719051126376	-1.6780719051126376	-1.6780719051126376	-1.6780719051126376	-1.6780719051126376	-1.632268215499513	-1.4947646917495778	-1.4474589769712212	-1.4474589769712212	-1.4474589769712212
YBR119W	-0.339368542829801	-0.3351841915896291	-0.3376524471803789	-0.33828030029480555	-0.33724189943868377	-0.3294096762568143	-0.322940157391784	-0.3193903720854626	-0.3158192853047164	-0.30910405452977874	-0.3141646947676797	-0.30423886087510343	-0.30671684465119065	-0.29400579290163664	-0.29046537784890414	-0.2854022188622484	-0.26873763221549485	-0.2696371406580407	-0.2715327115347348	-0.2563397532597855	-0.2594208910056936	-0.2612151180253815	-0.2639536126446857	-0.2783011624871043	-0.2560139781560215	-0.27049985608035954	-0.26822141761508644	-0.2725258548110915	-0.2693101512264995	-0.2664102607207045	-0.27768118179819523	-0.2753757560355622	-0.2774589894304546	-0.2873236093400103	-0.27045187739627674	-0.26752645421919463	-0.24902754783991451	-0.2455772087572475	-0.25404562260653907	-0.25654812980970926	-0.2570356652123507	-0.26252917205489934	-0.27563444261342734	-0.26050113908827177	-0.25591499393362327	-0.26100387060642316	-0.2650749932190991	-0.27121413031650576	-0.2706879783772292
YOR039W	-2.1043366598147357	-2.0	-2.0	-2.0	-2.0	-1.9259994185562233	-1.9634741239748859	-1.9259994185562233	-1.7500217469916524	-1.7500217469916524	-1.7884958948062881	-1.7104933828050148	-1.7104933828050148	-1.7104933828050148	-1.7104933828050148	-1.7104933828050148	-1.584962500721156	-1.54432051622381	-1.502500340529183	-1.502500340529183	-1.4594316186372973	-1.4594316186372973	-1.4150374992788437	-1.4150374992788437	-1.3692338096657188	-1.3692338096657188	-1.253756592245783	-1.4150374992788437	-1.4150374992788437	-1.4150374992788437	-1.2995602818589078	-1.2995602818589078	-1.2995602818589078	-1.253756592245783	-1.253756592245783	-1.253756592245783	-1.253756592245783	-1.3692338096657188	-1.3692338096657188	-1.3692338096657188	-1.3692338096657188	-1.3692338096657188	-1.3219280948873622	-1.2730184944064158	-1.2730184944064158	-1.2730184944064158	-1.2730184944064158	-1.3985493764902748	-1.3985493764902748
YMR152W	-2.184424571137427	-2.184424571137427	-2.184424571137427	-2.184424571137427	-2.212993723334198	-2.212993723334198	-2.087462841250339	-2.1154772174199357	-2.2410080995037944	-2.2684888359259014	-2.2684888359259014	-2.2684888359259014	-2.2410080995037944	-2.2410080995037944	-2.2410080995037944	-2.2410080995037944	-2.2410080995037944	-2.2410080995037944	-2.212993723334198	-2.212993723334198	-2.212993723334198	-2.212993723334198	-2.184424571137427	-1.9719856238304032	-1.9719856238304032	-1.9719856238304032	-1.9719856238304032	-1.9719856238304032	-1.9434164716336324	-2.0588936890535683	-2.0588936890535683	-2.0588936890535683	-1.9999999999999998	-1.9999999999999998	-1.9999999999999998	-1.9385994553358565	-1.9385994553358565	-1.9696263509564806	-1.9696263509564806	-1.9696263509564806	-1.9068905956085183	-1.9068905956085183	-2.0641303374197153	-1.9999999999999998	-1.9999999999999998	-1.9999999999999998	-1.9668331360648006	-1.9668331360648006	-1.9668331360648006
[truncated: 3,023 more rows]
[truncated: 1,151 more columns]
