# Supplementary material for: BET family members Bdf1/2 modulate global transcription initiation and elongation in Saccharomyces cerevisiae
Source: eLife. 2021 Jun 17;10:e69619. doi: 10.7554/eLife.69619 (PMC8266393; doi:10.7554/eLife.69619)
Supplement: Figure 6—source data 2. [file elife-69619-fig6-data2.csv.zip]

Archive with 2 entries (2 files):
- Figure 6-source data 2.csv
- __MACOSX/._Figure 6-source data 2.csv
