# Supplementary material for: BET family members Bdf1/2 modulate global transcription initiation and elongation in Saccharomyces cerevisiae
Source: eLife. 2021 Jun 17;10:e69619. doi: 10.7554/eLife.69619 (PMC8266393; doi:10.7554/eLife.69619)
Supplement: Figure 6—source data 2. [file elife-69619-fig6-data2.csv.zip › Figure 6-source data 2.csv]

	0	1	2	3	4	5	6	7	8	9	10	11	12	13	14	15	16	17	18	19	20	21	22	23	24	25	26	27	28	29	30	31	32	33	34	35	36	37	38	39	40	41	42	43	44	45	46	47	48
YFR047C	0.9313436393330573	0.9464189597951558	0.9464189597951558	1.0052078822840673	0.891199056890019	0.891199056890019	0.8401985359945425	0.9731275773345024	0.8676792724166494	0.8380541033073713	0.9110067040807504	0.8822668086396956	0.8547860722175888	0.879593751449289	0.9849959032702313	1.014142248929748	1.014142248929748	1.014142248929748	1.0588574513603866	1.0588574513603866	1.0000554872037488	0.9456077031813722	0.9747540488408888	0.8542923130864291	0.8781733808129558	0.8469449961613637	0.7489869007237845	0.809107893161355	0.793253941960518	0.809107893161355	0.7175743436954127	0.8012026950760087	0.8012026950760087	0.855650479098385	0.7096191449154874	0.6792454958719686	0.6494981524779166	0.6787911548363286	0.6787911548363286	0.6530356165491198	0.698076580772611	0.698076580772611	0.7444601307131303	0.7593334071946606	0.7891618052916345	0.774054912901426	0.7282131201572422	0.7282131201572422	0.5465349372892523
YDR538W	1.5543989692493612	1.474228620565378	1.4544738988413297	1.3558089875631403	1.3558089875631403	1.3558089875631403	1.3558089875631403	1.3741098043060838	1.4159299800007108	1.3876409355692874	1.3876409355692874	1.3876409355692874	1.3624403814441446	1.4678112842532707	1.4581324784856737	1.4611087093322532	1.4479932095419952	1.5213291631746941	1.4806871786773481	1.4806871786773481	1.438867002982721	1.438867002982721	1.5994224353926865	1.5930995501594944	1.7055880846685743	1.7179400012238641	1.6805623914098338	1.650815048015782	1.7051880330392555	1.7051880330392555	1.7051880330392555	1.660793913680802	1.660793913680802	1.6149902240676774	1.6149902240676774	1.5187749088083742	1.516975663045063	1.5049230027960387	1.5049230027960387	1.4830675542963194	1.4830675542963194	1.4306001344021841	1.4306001344021841	1.4306001344021841	1.3761523503798077	1.3879103212559791	1.3879103212559791	1.3313267928896115	1.3313267928896115
YIL076W	1.208132072187036	1.208132072187036	1.1741847402636982	1.1905612941366104	1.2010930195359915	1.1724102648319061	1.2640704525863178	1.2640704525863178	1.278497523221598	1.275341301285407	1.24057588312473	1.24057588312473	1.2955423423426589	1.2233925565868233	1.2516816010182468	1.144197174351842	1.144197174351842	1.1666412123475287	1.0684436835764284	1.0684436835764284	1.0299695357617928	1.0144731994386245	1.0144731994386245	0.9971403458607592	0.9564983613634132	0.9564983613634132	0.9564983613634132	0.9971403458607592	1.025995208532944	1.025995208532944	1.0026551513439514	0.9948382948842208	1.0547924728403795	1.0547924728403795	1.0547924728403795	1.090197808971578	1.090197808971578	1.1075798871998146	1.1247550310079464	1.0871650406422244	1.070389327891398	1.215728691055437	1.247092861964772	1.196108933245967	1.2302976194217938	1.2302976194217938	1.2302976194217938	1.2017368556398627	1.3132278855850983
YOR247W	0.5862977114049753	0.5050706377133369	0.4907673032355785	0.45413210615651356	0.6293303627646656	0.6505899011399279	0.6214435554804111	0.6189281364277062	0.6017427629889192	0.6350556019705396	0.6171225551483057	0.5691876889607854	0.5599632646904725	0.5243624897171845	0.42314647618225404	0.4919570025269087	0.46751423607890963	0.4487898325426068	0.3952031739856696	0.3734855621117141	0.34127825593778766	0.3885652879176527	0.3682453035380569	0.35819163887413386	0.40035238588327515	0.4319831290856521	0.3722712015162642	0.2889600382754374	0.2889600382754374	0.24150124428415237	0.2582627223783568	0.25627523057183965	0.20369743390250936	0.25260703438345594	0.18135215107980118	0.1755023500204309	0.12301225895279545	0.1189695083364595	0.1214769754594364	0.09930096947963007	0.05620342164808659	0.11009420733194862	0.1986168916508313	0.1876666986469795	0.1289245388611522	0.13701037896957757	0.2028124373653234	0.221190966680178	0.2184548953699712
YNL099C	0.6825576252773062	0.6825576252773062	0.6727098393209592	0.6780719051126377	0.6780719051126377	0.713898028739673	0.74535536846282	0.7506057597267369	0.7049785977422502	0.6410733949833138	0.5980574428086133	0.5921393930403351	0.6331371447908518	0.6422482413383739	0.6488241267490694	0.6593933684592568	0.676768981473111	0.6422482413383739	0.6077819021188995	0.6077819021188995	0.5799316997921008	0.6676182198305505	0.64862726490863	0.7053316776892362	0.7053316776892362	0.6400886414227237	0.6587043195900706	0.6619390821758557	0.6314901565706126	0.6604034110710213	0.699932886925309	0.7144829787877006	0.6945834213499961	0.7252973671692515	0.695953405587107	0.7052592800749082	0.6750835392026083	0.7209471494165858	0.7027700876895089	0.6656170892720431	0.7141376647119448	0.7221132269145218	0.752953518063171	0.6971787862802417	0.6971787862802417	0.7194871249826642	0.7368271995149525	0.7826654890355266	0.8044918514887047
YOR238W	0.5000736031346433	0.5221673739852599	0.38466385023532507	0.38466385023532507	0.42786153963642737	0.42786153963642737	0.42786153963642737	0.7454896664727448	0.7454896664727448	0.7454896664727448	0.7004017769442068	0.7004017769442068	0.6572686677075268	0.7004017769442068	0.5720812094244238	0.5720812094244238	0.6789964133409359	0.7004017769442068	0.8063731628901573	0.8063731628901573	0.9132883668066694	0.8063731628901573	0.8063731628901573	0.8063731628901573	0.8063731628901573	0.8063731628901573	0.8063731628901573	0.8063731628901573	0.8063731628901573	0.8063731628901573	0.761285273361619	0.7180875839605168	0.7180875839605168	0.7180875839605168	0.7631754734890548	0.9536263380185389	0.9314986796887167	0.9314986796887167	0.9314986796887167	0.9933259940766908	0.9708536543404837	0.9708536543404837	0.9708536543404837	1.0159415438690218	0.9699186607621392	0.9699186607621392	0.9699186607621392	0.9699186607621392	0.9699186607621392
YNL320W	2.684969874469468	2.665604549602537	2.665604549602537	2.665604549602537	2.634224412464839	2.6097862150436564	2.5474491594469915	2.5831312818915553	2.5831312818915553	2.562953399953925	2.535979360886494	2.535979360886494	2.538222095046901	2.561491874369749	2.5481308717986617	2.4849370453114674	2.4344159394956217	2.412389633165623	2.3673017436370847	2.6439856000393847	2.6439856000393847	2.670702938415164	2.6995866867624105	2.8680811525982826	2.8157094878590545	2.6472439655911755	2.6472439655911755	2.8157094878590545	2.791862745904687	2.71786216446091	2.5493966421930305	2.52602796005736	2.4971442117101135	2.4711490031771692	2.5588758528846807	2.5661674213008334	2.591258402263664	2.5661674213008334	2.5241253408646918	2.5241253408646918	2.612396188319792	2.534393676318519	2.5239336170472537	2.573554927326423	2.5392034225356457	2.520098845362358	2.520098845362358	2.520098845362358	2.5152910021666486
YNL252C	-0.12081450764405433	-0.16695014767575753	-0.161576569823227	-0.20827988528030963	-0.1771334153573891	-0.1771334153573891	-0.15998690644134858	-0.10134197783206123	-0.17101219506536064	-0.1974826454950982	-0.2050559039095584	-0.2775339755289092	-0.22466734839326324	-0.19953146352763595	-0.12370404145839943	-0.1292830169449665	-0.14886413568603035	-0.13970513903418183	-0.120758846291886	-0.09500965030368777	-0.11149777309225654	-0.03319317872221837	0.029146082897441545	0.03841633800305267	0.05232162375083359	0.03583350096226494	0.026788353981899236	0.04346709512852955	0.05312291660493418	-0.029490845574031446	-0.06384235036480879	-0.044218534250114426	-0.07377879327953028	-0.0914807950129893	-0.1504820653221995	-0.13210353600734498	-0.10541476067368473	-0.16274793573963617	-0.1527121747383746	-0.18256004386433436	-0.2279519466783488	-0.21811170014890674	-0.24778663213485674	-0.21763236517769058	-0.2142873716993927	-0.2042986746945888	-0.1942217486452871	-0.19741355313499648	-0.19741355313499648
YER126C	2.8286315816880188	2.818249563160898	2.7776075786635523	2.735787402968925	2.8146968973987723	2.772876721704145	2.7437303760446285	2.797635589530001	2.741129868736127	2.9132313691952643	2.8329843356999254	2.7871806460868007	2.8726758360930904	2.8268721464799658	2.7871806460868007	2.7669177421942948	2.7669177421942948	2.7669177421942948	2.7669177421942948	2.8981622754725476	2.846315770174133	2.7990100553957764	2.936513579145711	2.936513579145711	3.1337416049537357	2.868837249836811	2.868837249836811	2.9132313691952643	2.9132313691952643	2.851310983506516	2.851310983506516	2.871119464586697	2.7348327643547075	2.7376867614098606	2.7592199229595016	2.8372224349607746	2.8963948787328007	2.7248061629256073	2.7248061629256073	2.7248061629256073	2.6412982923236474	2.5959980231331783	2.7376867614098606	2.759155833800272	2.80978190687024	2.7750779134649024	2.606576313827219	2.606576313827219	2.6392134376098784
YMR099C	1.5950593827264608	1.629410887517238	1.629410887517238	1.629410887517238	1.5666751321692756	1.5666751321692756	1.6018645606315753	1.6948239265391312	1.7308931812466528	1.7308931812466528	1.9105383726236629	1.9855004303048847	1.9855004303048847	1.919912088677308	1.919912088677308	1.919912088677308	1.9772799234999163	2.0138057995250302	2.0138057995250302	1.8935115658073183	1.8935115658073183	2.0773696122144663	2.0773696122144663	2.0773696122144663	2.0348718401516357	2.000924508228298	1.987564453670892	1.987564453670892	1.9305351803369002	1.894009304311786	2.0179219079972626	2.0179219079972626	1.982243927994726	1.9631895406736597	2.001663688488295	2.001663688488295	2.001663688488295	2.039138393906958	2.03493648653151	2.154615611326894	2.2686767758680215	2.2686767758680215	2.24750755563714	2.1673372069531567	2.2635525222124597	2.4833524989323834	2.584962500721156	2.584962500721156	2.6374299206152916
YNL050C	2.6800254531983922	2.6800254531983922	2.5299732661235037	2.5299732661235037	2.5072531896234205	2.5072531896234205	2.4784740665284746	2.4784740665284746	2.5918589049871708	2.4646682670034443	2.5058909297299574	2.4600872401168323	2.6100569364093538	2.6100569364093538	2.6331405495223956	2.675888759615249	2.675888759615249	2.7094803828766105	2.678783585653694	2.648726351797514	2.816990218869906	2.7939066057568644	2.800605220038633	2.800605220038633	2.6197637381630163	2.676907645266625	2.526473551476916	2.55750044709754	2.707967941631365	2.707967941631365	2.737411719523847	2.7678173768882033	2.7678173768882033	2.7827832272851536	2.805866840398195	2.753339449392672	2.753339449392672	2.776423062505713	2.7910698384701145	2.7679862253570735	2.726180307726091	2.7015182534918223	2.7015182534918223	2.719224011778939	2.719224011778939	2.4854268271702415	2.4854268271702415	2.4518742674592153	2.4854268271702415
YIL148W	2.244514317862996	2.2813197588615437	2.014646775964402	2.014646775964402	2.014646775964402	1.9970527159496636	1.9612075170029413	1.9612075170029413	1.9359933875527793	2.1583858088892276	2.1583858088892276	1.843618466044376	1.843618466044376	1.8970577250058365	1.6746653036693884	1.6916184369505856	1.6916184369505856	1.6916184369505856	1.6916184369505856	1.7575063726070428	1.7878759141173797	1.7878759141173797	1.7878759141173797	1.7878759141173797	1.7878759141173797	1.986262199204315	1.986262199204315	1.986262199204315	1.8793469952878032	1.8793469952878032	1.6249495185568292	1.6249495185568292	1.731864722473341	1.731864722473341	1.7487979572536423	1.731864722473341	1.731864722473341	1.731864722473341	1.731864722473341	1.5409219397619458	1.5409219397619458	1.485426827170242	1.450993330106368	1.5190576050515219	1.5764213593908347	1.4082589666477823	1.4082589666477823	1.4082589666477823	1.4082589666477823
YER062C	1.229978486863612	1.229978486863612	1.229978486863612	1.229978486863612	1.229978486863612	1.3310323352825304	1.4107880262774857	1.451326569000242	1.451326569000242	1.451326569000242	1.5198674724992713	1.5382460018141257	1.5382460018141257	1.5382460018141257	1.4823927670806087	1.362098533362897	1.4234990780270398	1.3550067853082393	1.4704840027281754	1.4865088755528402	1.3754775631640963	1.385024930212404	1.2969817377571313	1.3558754268106998	1.315853580477678	1.1918733769125547	1.1507681735828814	1.0887211506636547	1.1612567814962096	1.1512188069126124	1.1691407149098745	1.283383051225596	1.3102409583626147	1.2485051360832817	1.1998430173836934	1.2076799234377305	1.2549856382160869	1.3194355765475678	1.3194355765475678	1.2549856382160869	1.2549856382160869	1.2007425934320999	1.2007425934320999	1.1443801508129876	1.1443801508129876	1.1443801508129876	1.1443801508129876	1.208617585915961	1.2253336966485702
YIL003W	1.1639575317909243	1.1944139661648083	1.3185043138894528	1.2972878279797573	1.2828028163302514	1.4188498078606704	1.311628851046778	1.3258287200215648	1.3808685834918824	1.3967841798417104	1.391214866331602	1.4018621105311102	1.4018621105311102	1.4086134312807053	1.3653362345059963	1.3160042276083526	1.3160042276083526	1.3463459356535665	1.4184957214094018	1.4184957214094018	1.4401907925087205	1.4401907925087205	1.5761922910934238	1.5761922910934238	1.587163408914427	1.7526287621660397	1.84353725836425	1.7642184186796053	1.7867609873306938	1.636293492796869	1.666667141840388	1.6319017236797115	1.646852065145683	1.8321324950920006	1.7973670769313241	1.7710373842841862	1.8183430990625429	1.864195317698021	1.8183430990625429	1.7461933133067078	1.8183430990625429	1.877356063469897	1.877356063469897	1.8896343932483337	1.889149013221251	1.85810382472544	1.8677721633816364	1.83300674522096	1.83300674522096
YDL018C	2.077864448453544	2.0774049149300438	2.065342177088523	2.20163386116965	2.033633317361185	1.9851555060316357	1.9851555060316357	1.972782402395987	2.003467555513091	2.0285367360899755	2.089937280754119	2.1143903244786584	2.1143903244786584	2.0893211439017736	2.1019101857453224	2.1019101857453224	2.1023103843897677	2.0285367360899755	2.0595636317106005	2.035518157743949	2.035518157743949	2.035518157743949	2.0230380190106136	2.047083492977264	2.0831590114481844	2.0831590114481844	2.059507743383539	1.935229744609762	2.029760399989487	2.053411668054132	1.935229744609762	1.935229744609762	2.0886540890430556	2.1077572698199734	2.12104184840893	2.094349226835579	2.065202881176062	2.04775756794369	2.04775756794369	2.1031993579806536	2.0869858384220925	2.0566121893785736	2.0566121893785736	2.0827379737862715	2.0827379737862715	2.1104829642691763	2.232660756790275	2.2281060725308417	2.1630386158570722
YHR088W	0.5972205378603463	0.6130455050220287	0.5914300872268178	0.5792930226284181	0.6173007471561238	0.6156742802709165	0.6213903300016907	0.630191128409738	0.6470842126289537	0.6364046301696653	0.596418203916822	0.6282232437216717	0.6260535731725997	0.6655991826156806	0.6523127344327841	0.6240242450772975	0.6063561263846611	0.5988420897273626	0.6327929909066532	0.6303363738193313	0.6224490537961966	0.6227139087862641	0.6068370003439192	0.6866390494474426	0.6731852469913637	0.6645088463500444	0.6543390556394855	0.6252640561031545	0.6083282672646054	0.6483637710545463	0.6414637406249102	0.6761554371015013	0.661959900436318	0.6833152286743676	0.6603106589462137	0.6245586750669512	0.631511435708718	0.6167899300019519	0.6183312503063241	0.6013298653863217	0.6223655389927385	0.6616918591988079	0.660007618282263	0.6294922822846929	0.6375609099809572	0.6598361665661441	0.5943297254803648	0.6010407087347305	0.5614256066936113
YIL133C	0.8628507554398372	0.8155450406614804	0.8165323297022776	0.8623360193154023	0.8623360193154023	0.7577723970782881	0.7810797705703572	0.8021665164367416	0.8021665164367416	0.8373559448990416	0.8250569237910631	0.9052272724750464	0.9561194069325588	0.8653926538520713	0.9319800948697732	0.9377427031511364	0.9725081213118129	0.9725081213118129	1.0064554532351508	1.025741547865761	0.9896722931582392	0.8420476402237633	0.8637427113230827	0.7976535208653099	0.8005559116376326	0.8005559116376326	0.8366370443904019	0.7902504396996737	0.7890657988440957	0.7890657988440957	0.8352038800029877	0.7890657988440957	0.8214872765364735	0.7842713089445631	0.8841516713134803	0.9703083150631947	0.9703083150631947	0.9642821301796464	0.9642821301796464	0.8991135786360789	0.897047257571727	0.9547627554280144	0.9454812573645757	0.9145645234939395	1.0440620454610527	1.1291090830077026	1.1091217223801126	1.1013422562203101	1.176630383524547
YBR231C	1.208084584652564	1.3718589551852522	1.3718589551852522	1.5069599887198828	1.4663180042225372	1.4663180042225372	1.4663180042225372	1.4663180042225372	1.4663180042225372	1.4663180042225372	1.570335094860888	1.6580434246188198	1.6827054788530893	1.6827054788530893	1.643177114666452	1.643177114666452	1.6912714028674969	1.7343401247593828	1.7787342441178362	1.7738684889460203	1.693698140262037	1.693698140262037	1.7838959492336153	1.7838959492336153	1.7358016610325704	1.7358016610325704	1.7358016610325704	1.7358016610325704	1.7412872001162998	1.7831073758109268	1.7831073758109268	1.9326631488372337	1.9326631488372337	1.9079588629960094	1.8786813692030555	1.8786813692030555	1.8786813692030555	1.8241306348084307	1.7960617525262454	1.738230561402784	1.6964103857081567	1.653341663816271	1.653341663816271	1.653341663816271	1.820313347869236	1.7759192285107823	1.7759192285107823	1.7759192285107823	1.7759192285107823
YBR228W	2.4451969823817086	2.5582158852962453	2.529740874651839	2.5124213984518122	2.4758955224266987	2.4758955224266987	2.443198591780944	2.477145923704282	2.3719072975951536	2.4084331736202675	2.3366496005941277	2.3366496005941277	2.5076510098495417	2.5076510098495417	2.4727594654448817	2.4187870228066846	2.4187870228066846	2.4187870228066846	2.4187870228066846	2.381649964802132	2.453799750557967	2.434866473040765	2.4704903827714864	2.434866473040765	2.416487943725911	2.3417900081277265	2.3417900081277265	2.3417900081277265	2.2846060475335888	2.246131899718953	2.2822011544264744	2.2822011544264744	2.2426727902398373	2.202030805742491	2.202030805742491	2.202030805742491	2.202427641129642	2.202427641129642	2.1617856566322957	2.1617856566322957	2.1617856566322957	2.1412340976913202	2.1617856566322957	2.125716401924774	2.125716401924774	2.1659615510349695	2.1659615510349695	2.119965480937669	2.119965480937669
YMR134W	1.8858289800806887	1.9424125084470563	1.9424125084470563	2.0491593207624565	2.0491593207624565	1.9336821033425204	1.9363076438278672	1.9363076438278672	1.9363076438278672	1.9363076438278672	1.9363076438278672	1.9363076438278672	1.9814661049477167	2.051855432839114	2.1132559775032576	2.1132559775032576	2.1132559775032576	2.187256558947034	2.2109575262741643	2.2009917868807536	2.1269912054369766	2.056601877545579	1.9363076438278672	1.9363076438278672	1.8896898548549106	1.9363076438278672	1.9363076438278672	1.9363076438278672	1.8255595174351948	1.8225756589963735	1.7986894338788266	1.7986894338788266	1.7496967790792775	1.7496967790792775	1.7496967790792775	1.685566441659562	1.7345590964591109	1.7526806375180988	1.7526806375180988	1.685566441659562	1.685566441659562	1.8225756589963735	1.8225756589963735	1.8839762036605165	1.8839762036605165	1.8839762036605165	1.8787395552943693	1.8787395552943693	1.817339010630226
YJL066C	2.211444333209279	2.2421712414406527	2.3254027463785425	2.3764769309728115	2.3764769309728115	2.461006577559266	2.461006577559266	2.461006577559266	2.4733903020150985	2.4856686317935353	2.5045635007532696	2.5065696074326835	2.4755025571982854	2.4874751988643613	2.526393223582317	2.442606995995938	2.45448109628423	2.4178505413610143	2.3877933075048343	2.3877933075048343	2.3107535549926697	2.3257038964586414	2.3018571545042734	2.3160472670928813	2.33115415948309	2.339341578405615	2.1778669228744647	2.0337337147200394	2.0337337147200394	2.0337337147200394	2.0571926875440285	2.0719896894721095	2.0603078844244735	2.0909353989141493	2.102523373189361	2.1174737146553326	2.080419436178561	2.1229419706370147	2.1308040884099855	2.1520365125795973	2.1520365125795973	2.1313340409446533	2.137376799252432	2.1123619592397205	2.159329090533924	2.1951159155522886	2.2052972919005236	2.1938925286282744	2.233683582101383
YJL177W	1.1346207510062847	1.1820625418833228	1.134333344761321	1.153474480661718	1.10995435755973	1.1071630521779254	1.066652311737131	1.006645002372854	1.006645002372854	1.0195840580803521	1.0195840580803521	1.051417458191781	1.042031967227825	1.0545558470193848	1.043473916401189	1.043473916401189	1.0438132508876685	1.0438132508876685	1.086508993254675	1.0872721220960013	1.0936158797489348	1.0998150393468857	1.0514465220944034	1.0577154978562877	1.071615588093478	1.1019892371369966	1.0430228022282708	1.0418416442110956	1.0722152932546143	1.1235442382712875	1.1633057425105509	1.1916800885065162	1.2020220327279754	1.188829203574854	1.2189911740851067	1.2469763605684245	1.2173412370619903	1.1881931880029943	1.1359262905755805	1.1554224662013777	1.1693892408223685	1.1934591773022278	1.1934591773022278	1.2167173121876718	1.2128546421381168	1.2048502152849907	1.172060280167321	1.188248812228733	1.1975298346766212
YPL131W	0.5959649947786279	0.5959649947786279	0.632268215499513	0.7062687969432897	0.7766581248346878	0.8588852226976861	0.7373452008098613	0.5960426616653657	0.5993933690166592	0.571156701196126	0.4871577152493579	0.47557904121389477	0.5459683691052923	0.47854044158500186	0.47854044158500186	0.47854044158500186	0.6164407321943239	0.5814221430159074	0.6380056713822753	0.7763672295739201	0.6653359171851763	0.6653359171851763	0.7004397181410922	0.7004397181410922	0.8639384504239718	0.9145645234939396	0.9145645234939396	1.0107798387532427	1.0107798387532427	0.9756760377973269	0.9756760377973269	0.8917622636280581	0.9609695389823013	1.0067732285954258	0.9276857951841099	0.9276857951841099	0.9276857951841099	0.9610058683841363	0.9892027602147883	0.9152021787710115	0.9892027602147883	0.9144903181476998	0.9602940077608245	1.0046881271192778	1.0145135569753514	1.0563337326699782	1.106101424610801	1.184103936612074	1.184103936612074
YDL201W	2.880841200328741	2.8512646203888607	2.83705076116916	2.82269546819209	2.83705076116916	2.8742014316660196	2.950270142674695	2.921123797015178	3.012543875070298	2.921123797015178	3.015760671153253	2.9779903328208337	3.0610927334911904	3.0610927334911904	3.0458259768378797	3.0458259768378797	2.943836103702003	2.943836103702003	2.959432958753022	3.012872217714482	3.1201902965403114	3.1201902965403114	3.124793467416594	3.124793467416594	3.22860090876992	3.2596278043905444	3.315122916982248	3.278975949702815	3.2630344058337934	3.2630344058337934	3.412028749406505	3.271641826372894	3.271641826372894	3.271641826372894	3.271641826372894	3.255340014043793	3.146952190144992	3.0645356517567603	3.0645356517567603	3.073431320839158	3.0906292403941373	3.0874628412503395	3.1108268343158496	3.093339407587009	3.1357583982911206	3.1534604000245796	3.1534604000245796	3.07563740585355	3.154035247639823
YDL191W	0.6285165405781412	0.6529695843026804	0.6353418678810596	0.7001615842966722	0.734454375010156	0.6881787888302887	0.7597654635393438	0.7597654635393438	0.7597654635393438	0.7841889374785612	0.7632799477155806	0.8470667356388533	0.8966068507795713	0.8698895124037916	0.8755917130468407	0.8242193179042423	0.8399678033161193	0.7860503029661519	0.7860503029661519	0.7901544034423253	0.7787134629056108	0.7787134629056108	0.7007109509043377	0.6775532299170852	0.6775532299170852	0.679311784574901	0.6160738474803799	0.5991414358909175	0.5634293391715147	0.5210507369009629	0.5210507369009629	0.502500340529183	0.43093282144050404	0.34346998019016467	0.34346998019016467	0.24836561497363968	0.10152422664436885	0.10765594294230006	0.14307378179288108	0.11500489951069567	0.13312508323936062	0.13312508323936062	0.13312508323936062	0.07507911679450704	0.019980884140332753	-0.012921226938895839	0.023105360262792293	0.023105360262792293	0.1203691769680803
YER177W	0.071197334096159	0.03193286330528854	-0.04677911270875218	-0.007658086615080474	0.032706426348427166	-0.04677911270875218	-0.12478162471002549	-0.07400058144377675	-0.15888947903028958	-0.15888947903028958	-0.15888947903028958	-0.15888947903028958	-0.15888947903028958	-0.17632407236631042	-0.18856599915512612	-0.08885259178378446	-0.2694248374256052	-0.3049990947344461	-0.5000443990771751	-0.2774128780309666	-0.2498270463590672	-0.2498270463590672	-0.14475629115962316	-0.17955189638240426	-0.22275880316089627	-0.10246456944318459	-0.13726017466596574	-0.17646515088696144	-0.17646515088696144	-0.029643775254793146	0.02282364463934248	-0.09250208169638827	-0.09250208169638827	-0.08440158292527122	-0.031934163031135575	-0.05676290160299144	-0.09250208169638827	-0.09250208169638827	-0.040034661802252514	-0.021743512944763753	-0.021743512944763753	-0.05638105905989686	-0.0007789930215663708	-0.0007789930215663708	-0.005754985989928958	0.02888256012520408	0.07779216060615063	0.09875668052934802	0.09875668052934802
YPL237W	1.628390885655379	1.6181614821266908	1.600588852678741	1.5158467855982538	1.4311967985768466	1.4311967985768466	1.4504587007374794	1.4857433812122993	1.4857433812122993	1.4028702652088332	1.53605290024021	1.5053561030172933	1.5218442258058622	1.5189102451474983	1.5045152602536824	1.4717253251360127	1.5058117086525178	1.437932563125535	1.437932563125535	1.5552803849168177	1.5045152602536824	1.575012840313551	1.5242084696420601	1.5915576895364492	1.5754380241731725	1.4933292444488657	1.4933292444488657	1.5410978448749748	1.5565775539086308	1.5293560851736068	1.5614172944059053	1.5614172944059053	1.6469514121096143	1.6783155830189493	1.7089298683004828	1.6424265265459739	1.6424265265459739	1.5686575656721369	1.6011757982796548	1.5680089343444559	1.5296974052003858	1.5574423956832901	1.5296974052003858	1.5475236115173108	1.5475236115173108	1.569466164397988	1.584962500721156	1.6013825702518105	1.6185150604321823
YLR441C	1.6032508446861726	1.3890422907458992	1.3890422907458992	1.3890422907458992	1.453172628165615	1.453172628165615	1.4997152141026453	1.4355848766829296	1.4355848766829296	1.3684706808243925	1.3171901758806994	1.3171901758806994	1.3171901758806994	1.341036917835067	1.4270101409449198	1.4930966753299622	1.554497219994105	1.7244222214364175	1.776889641330553	1.7943770680593942	1.7107191390124847	1.7613452120824524	1.7701773731880637	1.6687216448898043	1.6687216448898043	1.7328814653790423	1.7561047990434961	1.7561047990434961	1.373180994182382	1.373180994182382	1.4098757941630649	1.4250621979777407	1.4623432140572001	1.4097564596131074	1.3842972885765181	1.3842972885765181	1.3360701764488536	1.2259723116122487	1.2259723116122487	1.218085950723685	1.218085950723685	1.218085950723685	1.0931094043914817	1.0931094043914815	1.0931094043914815	1.0356239097307212	0.9959869374933766	1.002454512300323	0.9822483691005411
YDR450W	-0.0207080571285871	-0.061930719855100076	-0.1942217486452871	-0.17306470897287984	-0.17306470897287984	-0.17306470897287984	-0.17306470897287984	-0.17306470897287984	-0.2112840312033699	-0.3024582306891373	-0.22820367599571448	-0.22820367599571448	-0.22820367599571448	-0.22820367599571448	-0.22820367599571448	-0.20899307202987977	-0.20899307202987977	-0.1713226540638247	-0.20899307202987977	-0.14215530748870298	-0.2247311621563621	-0.20125820824710386	-0.20125820824710386	-0.18880115040501322	-0.019784652014451943	0.1427702129294367	0.055307371679097266	-0.020568839213788086	-0.020568839213788086	0.023760892799871255	-0.0049834075142555015	0.06670428108354223	0.06670428108354223	0.04425077442904065	0.04425077442904065	0.20471544662228677	0.20471544662228677	0.0968001074553992	0.10568607068698745	0.14510642042061958	0.19320070862166455	0.19320070862166455	0.21623123738260877	0.3365254711003203	0.3997281091634257	0.6733452103098188	0.7149843210922635	0.614055412241483	0.5572693861499054
YLR285W	0.12172388943059094	0.12079745174205979	0.20175288068387826	0.20175288068387826	0.20175288068387826	0.12375036868260482	0.17128300385703937	0.18716746573271814	0.21922867496501658	0.2510101963277732	0.28417706026297246	0.28417706026297246	0.31812439218631033	0.22464217115138088	0.25940758931205743	0.25363570783154404	0.33943358058677364	0.33943358058677364	0.17117354763957143	0.13537282621172464	0.13417934015736982	0.13417934015736982	0.04671649890703056	0.04671649890703056	0.12014236308849743	0.20760520433883695	0.2421210860393412	0.33352416848041966	0.2989669464440513	0.3254458750287659	0.3254458750287659	0.19790559440309102	0.045337955836030674	0.06273575534796275	0.1284299401244726	-0.29133977505393954	-0.29133977505393954	-0.1462894422506565	-0.1462894422506565	-0.15685545865226563	-0.1133319455883793	-1.6017132519074588e-16	0.025995208532944042	0.025995208532944042	0.23824849748975177	0.29374361008145544	0.29374361008145544	0.35145910793774293	0.35145910793774293
YBR011C	1.0915391627631807	1.1064585825989197	1.1064585825989197	1.0654530614886157	1.1169177517791506	1.1454304395215633	1.0854776325634194	1.0854776325634194	0.9953314396645786	0.9953314396645786	1.0343255712804424	0.9953314396645786	0.9668469005314307	0.9811594687203882	0.9811594687203882	0.8888443885301573	0.8521525360462607	0.8982201047156007	0.9366942525302365	0.7487264586764231	0.7487264586764231	0.7667692510879244	0.7947022638623613	0.7667692510879244	0.8062976152745618	0.8062976152745618	0.8062976152745618	0.7257686471439335	0.6030340736431741	0.6030340736431741	0.6990162399388896	0.6768849901621954	0.4033624872043905	0.4277156212544998	0.42460803784318357	0.40940563119951323	0.4538567481693721	0.3559160941738377	0.3680698765320832	0.2611546726155711	0.16967451180874807	0.15329868285490317	0.21308801404635827	0.21308801404635827	0.19910237246802798	0.19910237246802798	0.16578229926800161	0.16578229926800161	0.16578229926800161
YDL010W	1.5560489689968144	1.6733410481532303	1.6733410481532303	1.6975479086868834	1.7372457019315533	1.649782860681214	1.6780719051126374	1.6441228018452914	1.6441228018452914	1.6729776645174765	1.6791130789591802	1.724916768572305	1.713347379860168	1.713347379860168	1.6493129121312133	1.6192556782750336	1.5497772385802988	1.6624642797825184	1.6624642797825184	1.7113738802634648	1.7113738802634648	1.7113738802634648	1.6624642797825184	1.6624642797825184	1.6624642797825184	1.6118382067125505	1.6118382067125505	1.6645351507778896	1.698087710488916	1.5318511642615937	1.4937831234280743	1.433483166599662	1.5244181997568065	1.578865983779183	1.5524422590348401	1.5255255260121787	1.5470658929626278	1.6103053488356194	1.6472995563178212	1.5783898467976698	1.5829848512807136	1.5938630592096037	1.5239420627752933	1.5239420627752933	1.438845846666513	1.438845846666513	1.2939615288631159	1.2939615288631159	1.2325609841989729
YPR165W	2.6563471339579214	2.6078369669737427	2.568842835357879	2.5525410230287786	2.519374159093579	2.5100004430399343	2.6254263637242463	2.6690267655096305	2.6529071001463533	2.7589457187378215	2.7854179300990127	2.7854179300990127	2.745340490723678	2.6755994194331167	2.702566467033386	2.742643906408721	2.742643906408721	2.742643906408721	2.742643906408721	2.8001683814643346	2.8001683814643346	2.8001683814643346	2.745720597441958	2.7177062212723615	2.8001683814643346	2.9505495578853944	2.9235825102851254	2.8632745318476482	2.806691003481281	2.7899929578053446	2.760846612145828	2.7174236653841937	2.7477973144277126	2.9337322078271595	2.9001014299458796	2.8829874090820318	2.6595029569817443	2.6284760613611198	2.5883986219857844	2.649799166649928	2.649799166649928	2.6272077302813344	2.5771383867695326	2.6878113101262784	2.711193975287346	2.561115758766788	2.561115758766788	2.620009447820357	2.620009447820357
YOL002C	2.7184233401679436	2.7184233401679436	2.7554650422195754	2.7554650422195754	2.7554650422195754	2.7554650422195754	2.7184233401679436	2.4923462411100323	2.4359315984933545	2.4359315984933545	2.4003076887626333	2.3752167077998028	2.3926829627923425	2.32151218049479	2.2845653459370325	2.32151218049479	2.2845653459370325	2.259030253829895	2.0746087324054607	1.9869942901752362	2.0481365210442695	1.9936887370218932	1.9051944783614823	1.9051944783614823	1.8382910887982908	1.8141281506530298	1.8039563455957388	1.9170234183224948	1.8539217405120552	1.8752637723239427	1.8609967931203362	1.8609967931203362	1.8306231440768173	1.747897848196356	1.747897848196356	1.5702784549640425	1.6550619270661369	1.7007206440578377	1.7007206440578377	1.7007206440578377	1.6550619270661369	1.8152657047220766	1.853233554921097	1.853233554921097	1.915274423299028	1.9602919614821146	1.8988914168179711	1.6305999059676335	1.6305999059676335
YGL085W	1.0728131298137658	1.0982581463712286	1.1555783602836227	1.1804799987642742	1.3055572106491657	1.2643058140304488	1.3132041841008237	1.2691691920058952	1.2769413183509686	1.2769413183509686	1.2647768698840118	1.2666080887136126	1.2644788231851134	1.1497793725544116	1.2188457337864913	1.2950202214238453	1.2950202214238453	1.2333278990176033	1.2192527138058804	1.1842244318567638	1.150277099933426	1.1155116817727495	1.1155116817727495	1.120443470313285	1.1905219060494259	1.2053189079775064	1.2396704127682834	1.2927817492278457	1.4349617601872535	1.4719370767236968	1.3993378504565324	1.4332851823798705	1.3993378504565324	1.3993378504565324	1.3993378504565324	1.3852626652448097	1.4208865749755308	1.4810046365312444	1.557576612926077	1.5664570318690827	1.638606817624918	1.7073195677089323	1.638606817624918	1.5923420310867535	1.557576612926077	1.5219527031953557	1.5361946257711345	1.5361946257711345	1.5736693311897973
YIL124W	1.1641244041571839	1.2850607121637925	1.3174821898561702	1.3174821898561702	1.371284820434125	1.4515527672131863	1.429425108883364	1.429425108883364	1.5055398940325264	1.5055398940325264	1.5359135430760453	1.5359135430760453	1.5359135430760453	1.4556794837761897	1.4556794837761897	1.4253058347326706	1.3715879748548243	1.4317089672923955	1.4270332117734366	1.3550660274821884	1.3550660274821884	1.2997749526488116	1.2997749526488116	1.3301486016923307	1.3301486016923307	1.2997749526488116	1.308122295362332	1.3378696387563838	1.3715588626119626	1.3715588626119626	1.3032588834432917	1.3032588834432917	1.3032588834432917	1.3032588834432917	1.4018227179268814	1.4426419606734453	1.3743419815047742	1.4018227179268814	1.4018227179268814	1.398119515904547	1.37063877948244	1.3574775314072014	1.3019824188154978	1.3689382965469288	1.396419032969036	1.337786195334579	1.3003114899159163	1.2819101618267204	1.2998098336352832
YLR046C	1.3543435519305953	1.4398832222593165	1.4179988996499509	1.4179988996499509	1.4114262457264648	1.424139706386096	1.5676353266950307	1.5366084310744061	1.5366084310744061	1.4020984435713455	1.4342310645121545	1.4817417803623858	1.4499630716897245	1.416015739766387	1.3681511116480078	1.3998599713753461	1.4319925923161552	1.4319925923161552	1.400283732588817	1.400283732588817	1.4437376091338434	1.44305564502713	1.458037036565544	1.4612851318382374	1.4612851318382374	1.4612851318382374	1.4612851318382374	1.430258236217613	1.430258236217613	1.430258236217613	1.4610204899883001	1.4941873539234989	1.4941873539234989	1.4941873539234989	1.4941873539234989	1.5895352305109798	1.5895352305109798	1.6192825739050316	1.588520320134345	1.4823242559941003	1.558772976740293	1.6396796704302246	1.6396796704302246	1.6396796704302246	1.6093060213867056	1.6247857304203617	1.5782791257660813	1.5321378502368264	1.4499630716897245
YNL155W	2.3873766815084894	2.4439602098748567	2.4439602098748567	2.476381687567234	2.4843062872763264	2.594851827886743	2.594851827886743	2.4866530873723214	2.4078275064454213	2.260720539995547	2.22595512183487	2.22595512183487	2.303490846630686	2.189230824432052	2.2105098981118254	2.2105098981118254	2.2105098981118254	2.2105098981118254	2.2489840459264614	2.2105098981118254	2.2105098981118254	2.245275316272502	2.1651049675885186	2.1651049675885186	2.058482205150232	2.058482205150232	1.9931492290398627	1.947562654735917	1.9242175654026967	1.9242175654026967	1.9242175654026967	1.8798234460442433	1.8798234460442433	1.8319684768994657	1.7824715111103668	1.7803668544886464	1.7803668544886464	1.7803668544886464	1.6841515392293431	1.8174658353888578	1.7372954867048742	1.7631509285503972	1.7104183967065605	1.7104183967065605	1.5993870843178166	1.5490261231975497	1.6056096515639173	1.6056096515639173	1.6056096515639173
YHR199C	2.5289284658068283	2.4813727574569615	2.4627570792896147	2.4595948102036593	2.436566467468592	2.436566467468592	2.4435286489862933	2.4531539039034076	2.446286621611513	2.3590906450147395	2.40778367904971	2.309476353841106	2.309476353841106	2.3222979692749512	2.344665782303406	2.38356030374786	2.2916887330152322	2.2443601755431857	2.3179018564217557	2.284773456576903	2.284773456576903	2.2566469004556713	2.248044664047362	2.248044664047362	2.264164329410639	2.255589593672629	2.177652078033403	2.1538053360790355	2.1109826474972415	1.9974258376399645	1.9998060763434284	2.0507982329235626	2.0507982329235626	2.0041885069335055	1.9437446535489538	2.024997700250648	2.024997700250648	2.024997700250648	2.0847887069520135	2.10166252551641	2.067715193593072	2.077815783562042	2.1215774169563537	2.13845123552075	2.05739315820446	2.090560022139659	2.1068618344687597	2.1068618344687597	2.122981499832037
YNL305C	-0.02644262520295605	-0.02644262520295605	-0.04775313144836848	0.058088239116825716	0.06486271641425624	0.06486271641425624	0.06486271641425624	0.04395372665127575	0.04395372665127575	0.033850778915612535	0.033850778915612535	0.013240499240326433	-0.0071801536662566825	0.003110374990383276	-0.017499904684902902	0.0030663030477835525	0.023676582723069568	-0.0073366415184306765	-0.0073366415184306765	0.03509862480196577	0.03509862480196577	0.03509862480196577	0.120640177925911	0.2574748804918931	0.2574748804918931	0.40429006444483634	0.4270101409449199	0.41613003627985573	0.5167398184147789	0.6098492228062604	0.6098492228062604	0.6571549375846172	0.6221762342196446	0.6109577092541005	0.6234980058717805	0.49910176406731815	0.30784012401986277	0.2260869048941899	0.20127640451745327	0.20127640451745327	0.20127640451745327	0.31550182572792945	0.31550182572792945	0.3424688733281987	0.36994960975030566	0.3979639859199024	0.3979639859199024	0.4594316186372971	0.4859807511704765
YHR062C	1.3904137123100213	1.3904137123100213	1.3752245517909798	1.4304911516853562	1.4585055278549528	1.4933610087124587	1.4963151433129778	1.5364297306043446	1.5625662251518198	1.5625662251518198	1.5995875167048494	1.5995875167048494	1.6252817851834056	1.691864827398595	1.633566186833928	1.5970746498575892	1.524318307422275	1.48449898930889	1.48449898930889	1.3934247777565005	1.3934247777565005	1.3333681503212478	1.3333681503212478	1.3082771693584174	1.2827420772512799	1.2296277423701372	1.2896588564227827	1.2758925779168315	1.2494203665556403	1.222453318955371	1.285528739224366	1.3195004078230939	1.3047336971141816	1.2420868508697969	1.1555397316322595	1.080478145514981	1.080478145514981	1.080478145514981	1.0355755963122557	1.0981912931299729	1.0355755963122557	1.142351766875146	1.2315310435843172	1.277904821005573	1.2804892818808895	1.2886507056210563	1.2737312857853174	1.2886507056210563	1.3885652879176524
YGR034W	1.204931451270225	1.204931451270225	1.272045647128762	1.272045647128762	1.2391085665883133	1.2391085665883133	1.2136065028357266	1.122879749755239	1.122879749755239	1.122879749755239	1.122879749755239	1.0040732928131384	1.0742689149404847	0.909432790170972	0.8877315615892815	0.9389795620541372	1.0458947659706495	0.9784668384503589	0.9442040139338139	0.786031153248557	0.786031153248557	0.8892436559088213	0.8132948026755229	1.0098861093514977	1.058795709832444	0.9883181949523644	1.0356239097307212	0.9634741239748861	1.0066637302810109	1.0066637302810109	1.0968615392525893	1.0874628412503393	1.0630097975258006	1.1699250014423126	1.2479275134435854	1.183599938339389	1.183599938339389	1.2231283025260262	1.3280978621275688	1.276632009234516	1.246283041544469	1.2182986989181888	1.253064117078865	1.1924312238953765	1.1924312238953765	1.1805722456418204	1.0867625635573983	1.0867625635573983	1.0936872914574454
YKR046C	2.653277029346662	2.6536984706534272	2.690742766825717	2.697770561476772	2.7134863491383245	2.6985360076723532	2.782075678832334	2.782075678832334	2.802703837675692	2.817623257511431	2.889990234843271	2.901276989144992	2.901276989144992	2.914299276923105	2.8003055506784995	2.738993933388713	2.7077784119288277	2.7217988822437627	2.780464459186667	2.780464459186667	2.7945396443983896	2.7927328876927584	2.665345207184184	2.665345207184184	2.5460168068847087	2.502235114856795	2.578009740079389	2.5618900747161124	2.547883216722233	2.547883216722233	2.531581404393132	2.5291001395984427	2.4929841783483235	2.465398346676424	2.4007790015269563	2.3452838889352527	2.341999169582917	2.4100194245122193	2.4100194245122193	2.4100194245122193	2.3967997439806874	2.397643026710074	2.397643026710074	2.397643026710074	2.350497247084133	2.2368081943628493	2.2368081943628493	2.1869285218339933	2.1869285218339933
YMR178W	1.2271934076002688	1.2271934076002688	1.4077853340944373	1.4003102135322905	1.4003102135322905	1.3197222920461247	1.307428525192247	1.221331225966137	1.221331225966137	1.221331225966137	1.221331225966137	1.1838565205474743	1.2076172915142622	1.2441431675393766	1.2080030609566064	1.2371494066161228	1.4071261082928395	1.421410334299087	1.3829361864844514	1.3829361864844514	1.4810497849661675	1.4718950698230489	1.4718950698230489	1.5355991987717534	1.506570150160221	1.5375970457808459	1.5228605025239483	1.5396807363989056	1.5545693622512862	1.6185708933639755	1.5911944544326704	1.5911944544326704	1.5911944544326704	1.5766948847375555	1.5766948847375555	1.5766948847375555	1.5766948847375555	1.5115998565156703	1.5262834824574913	1.5628093584826055	1.6683286309492424	1.5806215391366594	1.5806215391366594	1.4902752082622635	1.4902752082622635	1.4465096163938334	1.4765668502500129	1.3985643382487398	1.3836757123963594
YKL128C	1.5737160331443998	1.5502570603204109	1.4037272915716257	1.3485644379048856	1.378636310608795	1.4893303212377134	1.5468294282195287	1.4893303212377134	1.5607149544744787	1.5607149544744787	1.5186508949079347	1.5360529002402097	1.5360529002402097	1.5360529002402097	1.5900714384870633	1.5900714384870633	1.5683751617763169	1.5831117050332144	1.5831117050332144	1.5575766129260766	1.480318985111121	1.5102739716028635	1.6028844087184182	1.6028844087184182	1.6244199690606627	1.568253258299862	1.5056700470776252	1.5312051391847623	1.5093102934062206	1.5222493491137192	1.5289326620725572	1.5289326620725572	1.5804629627126392	1.5965287750722745	1.6737913427842137	1.682040807315583	1.619643437120323	1.6645956728561737	1.798584712429872	1.6780719051126378	1.6780719051126378	1.6339293498694336	1.6250176843552722	1.5563654969999314	1.6709357238310087	1.7079299313132104	1.7458977815122307	1.7458977815122307	1.7079299313132104
YLL023C	1.0317088597273378	1.0317088597273378	1.087085616763711	1.0412819271505864	1.0291583680680971	1.0152477736989365	1.0123420425235257	1.032806145083241	1.0078388657539752	1.0082414514468236	1.0082414514468236	0.984394709492456	0.9558050933911053	0.9558050933911053	1.0253249735473378	1.0010774273006602	1.0010774273006602	0.9663334573031009	0.9454244675401203	0.9454244675401203	1.003110374990383	1.003110374990383	1.0240193647533635	1.0240193647533635	1.0118856091175084	1.096253715328778	1.1217888074359157	1.1217888074359157	1.1726667381417166	1.197757719104547	1.2098103793535706	1.2556889194975358	1.2310268652632668	1.1130081542551709	1.1034179006499636	1.129413109182908	1.1544055836603542	1.1489713518670783	1.1613338528847974	1.1613338528847974	1.2408386597195977	1.2408386597195977	1.2408386597195977	1.239484443718244	1.2436202182874492	1.1414724259528801	1.0890050060587448	1.1154772174199359	1.0825100258558145
YKL023W	1.0276284665034776	0.9044960804681355	0.9044960804681355	1.0124561548792268	1.0575440444077653	1.0575440444077653	1.0124561548792268	1.022523016626139	0.8516913901126917	0.8516913901126917	1.071915182122358	1.2392570225506683	1.2392570225506683	1.2392570225506683	1.4934446434236237	1.4934446434236237	1.303387359970384	1.3484752494989218	1.538532532952162	1.4744021955324462	1.381151505126434	1.3517266421656773	1.3517266421656773	1.3517266421656773	1.3517266421656773	1.3517266421656773	1.3517266421656773	1.3517266421656773	1.2565481298097094	1.3269374577011075	1.2313255461064558	1.3017148739978537	1.3517266421656773	1.388359409210077	1.388359409210077	1.3806442105465424	1.6009040445901777	1.647314509547136	1.647314509547136	1.7785590428253888	1.7582676388323126	1.6878783109409146	1.700271562066435	1.4798117532639865	1.4156814158442708	1.3866855546994303	1.3866855546994303	1.3866855546994303	1.3866855546994303
YJL068C	2.2612393046219443	2.258016331067169	2.2265941573150636	2.2265941573150636	2.2265941573150636	2.226955478444194	2.1795110502715103	2.2284206507524567	2.2461226524859152	2.2636100792147564	2.2636100792147564	2.292751364226825	2.3054624159763795	2.452273961434597	2.42773774008909	2.4815089965300707	2.5104527113917845	2.608838368906603	2.6224235242698444	2.633929349869433	2.6199088795544987	2.633929349869433	2.7210700930212157	2.7210700930212157	2.7520969886418403	2.802184377684033	2.802184377684033	2.8881028107976943	2.8496286629830587	2.973787509736794	2.9612885003844305	3.130930869826449	3.169925001442312	3.169925001442312	3.1206007738451653	2.9343878293066945	2.95485193186641	3.0347654181606765	2.8987639195759733	2.8987639195759733	2.863998501415297	2.863998501415297	2.863998501415297	2.84890741150211	2.9848931076097918	2.9848931076097918	2.863998501415297	2.84890741150211	2.84890741150211
YDR043C	1.1263164497814002	1.0349337901093871	1.0926492879656742	1.0926492879656742	1.0577154978562875	1.0577154978562875	1.1281048257476856	1.1281048257476856	1.279566129723682	1.3122779248536431	1.3122779248536431	1.3122779248536431	1.2211037253678756	1.2211037253678756	1.2403143293337102	1.292781749227846	1.292781749227846	1.2730184944064162	1.2730184944064162	1.2059042985478792	1.1655465609317381	0.9186719449217619	0.9589170940319576	0.904625767763656	0.9717399636221933	0.952030708446718	0.952030708446718	0.8740281964454444	0.8740281964454444	0.8740281964454444	0.7915660362534718	0.7915660362534718	0.7065658209379335	0.7065658209379335	0.7890279811299066	0.8225360986121686	0.8857185140359565	0.86703049313118	0.86703049313118	0.8289121584174838	0.7697770343301512	0.9538584440584907	0.9538584440584907	0.9566397951207822	0.9566397951207822	0.9566397951207822	0.9566397951207822	1.0237539909793192	1.0730496551082378
YDR275W	1.1004601817792126	1.1022744438525167	1.1597026182759473	1.2233409041762653	1.23409930631253	1.2860307072367658	1.275422607670785	1.3039917598675557	1.246914740470517	1.246914740470517	1.246914740470517	1.2760610861300337	1.287661082813826	1.2490798058299672	1.2706475899436689	1.2566475282030092	1.3189887763095098	1.3594011724863815	1.349096164094643	1.3521940365074698	1.3742635824239293	1.3282725362590468	1.3282725362590468	1.3248047518219424	1.3248047518219424	1.3248047518219424	1.2927037874852025	1.3065852313361441	1.295563825244892	1.2118617538442784	1.198494153639083	1.2297836618415408	1.2263613235393933	1.1898354475142794	1.2263613235393933	1.2468457557223755	1.2468457557223755	1.2653428713091799	1.2653428713091799	1.246964341994325	1.242414393285267	1.318390630816159	1.2913199397977964	1.3323783547332284	1.2746618931575686	1.2746618931575686	1.2928223967306092	1.148801115084321	1.0498280054090818
YBR191W	0.37329693153241683	0.3899180259829019	0.5714792713575338	0.6537532743870766	0.6877006063104141	0.6877006063104141	0.6877006063104141	0.5738219431159556	0.539874611192618	0.6178771231938911	0.6178771231938911	0.649481783358807	0.5838934417312304	0.5521845820038922	0.6163149194236079	0.5109619192773793	0.5201542050930579	0.5510151687978182	0.5902251978020325	0.5750227911583621	0.58389344173123	0.58389344173123	0.6126333371722847	0.7181250628865944	0.6864162031592562	0.6864162031592562	0.7422874653838352	0.7420514513076653	0.8561708380006501	0.8561708380006501	0.8830875710233116	0.8830875710233116	0.8606074325725965	0.8606074325725965	0.9748218971408967	1.0279991320586184	1.1723890413937932	1.0581422675801182	1.125256463438655	1.019570654603687	1.019570654603687	1.019570654603687	1.0072293044019185	1.071359641821634	1.102440504630875	1.0895477017499804	1.0895477017499804	1.0895477017499804	1.063411207202505
YBR101C	2.192934359440719	2.1110619269319417	2.037836821177461	2.067584164571513	2.0638086304185186	2.0638086304185186	2.0481665895315646	2.044485562061397	2.0134586664407728	2.011564871717605	1.7901088236089553	1.5365092326940815	1.5153670983973802	1.466119904802684	1.4651985618561834	1.5555147513559844	1.5555147513559844	1.4573872721978784	1.4846087409329027	1.517775604868102	1.4905541361330776	1.4905541361330776	1.5886816152911836	1.5886816152911836	1.5215674194326465	1.5355878897475812	1.5355878897475812	1.604511013327637	1.5910151708434142	1.5602251692419555	1.5413566883593248	1.498029256695224	1.4293165066112097	1.3279807650096205	1.3898362163135212	1.3636046747403416	1.35184367279165	1.35184367279165	1.3228438010690973	1.2311983187117888	1.182636053191866	1.2104881738317537	1.2362512698968353	1.2362512698968353	1.4398883632295045	1.4398883632295045	1.5102776911209022	1.5227560776267515	1.4513189728499774
YOR079C	1.0270277325776584	0.9611142817246724	0.9138085669463156	0.9138085669463156	0.8648989664653692	0.8142728933954014	0.8457126316082677	0.8457126316082677	0.945248305159182	0.9696599711990957	0.9936654342098852	0.9936654342098852	0.8768517692271354	0.8528463062163457	0.8055026774694167	0.8055026774694167	0.8055026774694167	0.8580505712188728	0.8580505712188728	0.8580505712188728	0.8580505712188728	0.8986229796249179	0.8986229796249179	0.8986229796249179	0.8986229796249179	0.8313625444181478	0.8858103284405242	0.8858103284405242	0.8858103284405242	0.8598385191994663	0.8466751519587046	0.8466751519587046	0.8841498573773676	0.8841498573773676	0.7731185449886235	0.7488072068107223	0.8178855895497734	0.8154675678449237	0.795048026605991	0.795048026605991	0.7919628716406218	0.6899203424791333	0.6755650495020629	0.6755650495020629	0.6755650495020629	0.6755650495020629	0.6360366853154256	0.5620361038716488	0.6422064525556317
YDL083C	0.9520467767770724	0.9520467767770724	1.1526892325536613	1.1526892325536613	1.1526892325536613	1.1526892325536613	1.1800138190658958	1.2471280149244326	1.2471280149244326	1.359175138156131	1.359175138156131	1.4205756828202736	1.5080385240706131	1.4794693718738425	1.4794693718738425	1.5360529002402097	1.4320610915304637	1.4893184091396643	1.4893184091396643	1.4893184091396643	1.4893184091396643	1.3954847018574434	1.3340841571933	1.3453343104960571	1.5425838984506037	1.772589503896927	1.8853574340588768	1.772589503896927	1.7174127967448056	1.7174127967448056	1.7174127967448056	1.7174127967448056	1.838374321776174	1.7342149831501714	1.7786091025086248	1.742274505551271	1.6486281272201557	1.6780719051126374	1.722466024471091	1.722466024471091	1.765534746362977	1.8910656284468355	1.8073549220576042	1.7071180601376552	1.7489382358322825	1.6147098441152086	1.5912214911928386	1.5000736031346436	1.5000736031346436
YNL055C	1.7538802037009988	1.7538802037009988	1.7783747656217477	1.642791681650738	1.642791681650738	1.5826706892131668	1.5905790873407475	1.5905790873407475	1.62805379275941	1.6381971075734876	1.6111260812028114	1.5792937506344638	1.6572962626357373	1.6572962626357373	1.6572962626357373	1.7083964419694353	1.8412458645638696	1.8412458645638696	1.8056219548331485	1.8056219548331485	1.8056219548331485	1.8031426707706892	1.8031426707706892	1.7959534969624373	1.7959534969624373	1.7865963618908063	1.7527485914071332	1.7739963251111726	1.7739963251111726	1.726690610332816	1.726690610332816	1.7651305734955374	1.7651305734955374	1.7651305734955374	1.8359240742543745	1.7917339414697342	1.7917339414697342	1.8406435419506806	1.8406435419506806	1.8058781237900041	1.8500682565746447	1.765534746362977	1.8144443468439233	1.8144443468439233	1.7290088703378628	1.750606504835592	1.7033007900572357	1.6658260846385728	1.6442284501408437
YGL136C	1.4198140312191836	1.4198140312191836	1.3302624462408916	1.3948233317983632	1.3441972587283952	1.359895945086383	1.359895945086383	1.359895945086383	1.410522018156351	1.34577483684173	1.4008794362821841	1.4008794362821841	1.4481851510605406	1.5460124821490935	1.5460124821490935	1.5918161717622183	1.3689429144049514	1.2775198866413566	1.2775198866413566	1.2775198866413566	1.2331257672829032	1.2599515912052905	1.2599515912052905	1.2599515912052905	1.2599515912052905	1.2599515912052905	1.1742775847047642	1.2409545900536136	1.2882603048319705	1.2075629094360631	1.231409651390431	1.1551697480884173	1.172678397943159	1.172678397943159	1.2215879984241054	1.2803192518713773	1.2803192518713773	1.2803192518713773	1.2803192518713773	1.262573701681423	1.1483918398926711	1.1956975546710276	1.1956975546710276	1.1956975546710276	1.2763506926311265	1.3221543822442512	1.2854892566614895	1.2854892566614895	1.3298833760199429
YDR262W	0.06182731438797379	0.10221238586872249	0.0543304609593514	0.1422569853267909	0.09103166197161763	0.04954141186436995	0.04489881375306938	0.00882385038700609	-0.02272007650008353	0.022481630632622884	0.031364170909335014	-0.0004746488086536407	-0.022026306329999072	-0.003893847859532697	-0.052021394293378494	-0.07111377770806983	-0.13135346607309195	-0.10376025941263983	-0.19929640119866132	-0.07108309806148246	-0.06544901676282555	-0.05398285600079812	-0.042578092728548615	-0.07547657324917267	-0.02724531841623258	-0.02410438907370395	-0.05230551034445808	-0.09104421265727486	-0.10706027858513338	-0.02260461933217045	-0.06728128650499123	-0.02371836931931648	-0.0017855138923745942	-0.0017855138923745942	0.004473476579307851	0.02455866409472996	0.053968483339931345	0.08891718232927226	0.09516532999444963	0.1313595985716913	0.19437804516685128	0.2089091919728258	0.20254528645796424	0.3414621779828443	0.35111807261514616	0.45509638034990624	0.4520479492805276	0.43812221334921864	0.4192395266403942
YJL210W	1.103678646101669	1.1297678749703302	1.0366584705788484	1.103678646101669	0.911033568159273	0.911033568159273	1.4203317989483568	1.4203317989483568	1.265301012805739	1.2114628611781888	1.0168738185643964	0.797274612119629	0.6725407991394092	0.5350372753894739	0.5350372753894739	0.5350372753894739	0.5919557041421223	0.5919557041421223	0.5919557041421223	0.5350372753894739	0.5350372753894739	0.5350372753894739	0.5350372753894739	0.5350372753894739	0.4452139735368496	0.3820662550105055	0.3243507571542181	0.3562700910289701	0.5514891126351926	0.36199746773167113	0.36199746773167113	0.36199746773167113	0.36199746773167113	0.36199746773167113	0.36199746773167113	0.3042819698753836	0.3042819698753836	0.3042819698753836	0.3042819698753836	0.3042819698753836	0.713005695222025	0.6040713236688608	0.6040713236688608	0.6659990728120624	0.6040713236688608	0.6255204683858842	0.6255204683858842	0.6255204683858842	0.5593301886914177
YOL088C	1.3587552918614547	1.3587552918614547	1.3150780396188138	1.3002200808917006	1.3386942287063364	1.3386942287063364	1.3386942287063364	1.3386942287063364	1.3386942287063364	1.3682586862484745	1.3682586862484745	1.3828167819386439	1.3828167819386439	1.516083312802108	1.516083312802108	1.516083312802108	1.516083312802108	1.516083312802108	1.516083312802108	1.5015252171119386	1.5931706994692472	1.5546965516546114	1.5546965516546114	1.5546965516546114	1.5546965516546114	1.5406277014852783	1.5116278297627257	1.5501019775773615	1.5931706994692472	1.634990875163874	1.6202693694571084	1.6756328596612202	1.6756328596612202	1.7151612238478577	1.685566441659562	1.685566441659562	1.7004397181410922	1.6483376068621611	1.6483376068621611	1.6630441056771865	1.6483376068621611	1.6630441056771865	1.6118445104208188	1.6524864949181646	1.6524864949181646	1.6088092426755236	1.5481120953861844	1.5481120953861844	1.6398008250780387
YER074W	0.6040621576187453	0.688237062487302	0.7601126559133015	0.8272268517718384	0.8005095133960591	0.8005095133960591	0.8005095133960591	0.8005095133960591	0.8005095133960591	0.7807055642543935	0.7807055642543935	0.725957422989681	0.725957422989681	0.7675301755066601	0.7675301755066601	0.8074229026301729	0.7341780317814426	0.7341780317814426	0.7637507779881534	0.713022952236527	0.713022952236527	0.6844538000397562	0.6844538000397562	0.6844538000397562	0.6844538000397562	0.7421692978960437	0.7421692978960437	0.799398198229261	0.8501421783865066	0.8501421783865066	0.8393837762502419	0.7689944483588438	0.8393837762502419	0.8393837762502419	0.8501421783865066	0.9172563742450438	0.9338538536187283	0.9678317822118785	0.9007175863533413	0.8777442499490018	0.8425834103685856	0.9738279436468383	1.0847518569745942	1.0315863430578334	1.0543782079310755	1.0543782079310755	1.0543782079310755	1.1157787525952187	1.029446107282734
YJR096W	2.1609918766723046	2.268404819093284	2.2159373991991487	2.183515921506771	2.161788175873362	2.161788175873362	2.2728194882621056	2.37478189920756	2.3303193651465026	2.3303193651465026	2.4127815253384757	2.4127815253384757	2.474182070002619	2.474182070002619	2.5186446040636765	2.4572440593995335	2.487617708443052	2.5271460726296895	2.5271460726296895	2.5271460726296895	2.5271460726296895	2.5271460726296895	2.5656202204443255	2.477302607926148	2.477302607926148	2.5379289668776486	2.576975871009463	2.6184126944449195	2.6184126944449195	2.583180295379147	2.578292248702592	2.596236448204593	2.6376280794015234	2.6376280794015234	2.6376280794015234	2.579041895402176	2.4941529978156636	2.4576494132952877	2.5246709668753975	2.5246709668753975	2.561712668927029	2.561712668927029	2.5039971710707416	2.874817889836343	2.75283967351461	2.75283967351461	2.75283967351461	2.852664747597793	2.852664747597793
YNL075W	1.7928011082881554	1.8526432714113148	1.7851122853839332	1.7851122853839332	1.7656161097581358	1.7272782903197785	1.723315493121587	1.6994687511672195	1.675221204920542	1.6994687511672195	1.8225381201914015	1.7409495816583656	1.7409495816583656	1.7874921675953959	1.7409495816583656	1.7409495816583656	1.6928552934573204	1.7031972376787796	1.6825869580034936	1.7031972376787796	1.6723250468592932	1.6723250468592932	1.6969871010935624	1.8506271625996218	1.9166393600850982	1.9910451716417332	1.8818749164668431	1.865878986687577	1.8662686750401238	1.9379420853683031	2.2344983585781835	2.1912330550611494	2.2070176221560764	2.2344983585781835	2.2808415843102585	2.2808415843102585	2.225346471718555	2.265780288244764	2.265780288244764	2.265780288244764	2.2080647903884763	2.147943797950906	2.147943797950906	2.1169169023302814	2.16953277822481	2.2544571583329374	2.3189838182718185	2.3189838182718185	2.312738923432702
YML107C	2.18805545466911	2.18805545466911	2.16699383914128	2.101898810919395	2.101898810919395	2.101898810919395	2.0967850625348796	2.074064986034796	2.074064986034796	2.178224324660799	2.290940402403678	2.290940402403678	2.3169356109366226	2.3169356109366226	2.293851997823581	2.293851997823581	2.293851997823581	2.270393024999592	2.270393024999592	2.222298736798547	2.416616445616064	2.3906212370831192	2.3671622642591306	2.3671622642591306	2.473879662589415	2.497338635413404	2.5233338439463484	2.5233338439463484	2.4998748711223597	2.608809242675524	2.608809242675524	2.670209787339667	2.710493382805015	2.734340124759383	2.710493382805015	2.710493382805015	2.6862458365583377	2.6862458365583377	2.6615837823240684	2.705977901682522	2.5716768099709304	2.5858564561608235	2.560765475197993	2.589278162940406	2.6143691439032364	2.6143691439032364	2.6143691439032364	2.5517448009699257	2.5517448009699257
YHL013C	1.4830828867019425	1.4830828867019425	1.4830828867019425	1.3592266363103378	1.3253590002876354	1.2050647665699237	1.2050647665699237	1.2664653112340667	1.390281760506674	1.390281760506674	1.2753878333453514	1.3342815223989197	1.3342815223989197	1.3738098865855572	1.3738098865855572	1.5095550980631334	1.6202693694571086	1.5613756804035404	1.5257077316905083	1.5257077316905083	1.5613756804035404	1.5613756804035404	1.4111330448229276	1.4111330448229276	1.5613756804035404	1.5347824945382116	1.5347824945382116	1.5347824945382116	1.5347824945382116	1.5134020898367915	1.363097283863767	1.496308346723576	1.4615009879247614	1.472993131654376	1.4088627942346603	1.428690624583838	1.411797046998413	1.344682851139876	1.3821575565585387	1.3821575565585387	1.4492717524170757	1.3821575565585387	1.3821575565585387	1.344682851139876	1.3275891080266604	1.292781749227846	1.257113800514814	1.1867244726234158	1.224199178042079
YGL232W	2.22013644739608	2.235243339786288	2.2563397532597858	2.2563397532597858	2.310787537282162	2.2742206948054986	2.2507617219815095	2.231253186901709	2.1605437651480033	2.1129780818959474	2.1129780818959474	2.0623520088259792	2.1129780818959474	2.0623520088259792	2.0623520088259792	2.160381228771441	2.0847246882565824	2.002674134298325	2.040641984497346	2.0114956388378293	1.9094531096763399	1.9094531096763399	1.9094531096763399	1.8964808125305876	1.8667334691365356	1.877744249949002	1.7446656814248882	1.7049391423216729	1.7049391423216729	1.7522448571000295	1.7522448571000295	1.7206223244874026	1.7206223244874026	1.801154457580976	1.801154457580976	1.801154457580976	1.7694455978536379	1.8866846862973161	1.8866846862973161	1.937310759367284	1.905601899639946	1.905601899639946	1.8861320354417206	1.8463858566489644	1.8139643789565871	1.8463858566489644	1.8463858566489644	1.7301714419514198	1.895750038003318
YEL019C	1.8652453874771269	2.015696361309436	1.9772222134948003	1.9477784356023182	1.9632249968734399	1.9632249968734399	1.9632249968734399	1.9189235729301333	1.9259994185562233	1.957397720744769	1.957397720744769	1.957397720744769	1.957397720744769	1.9189235729301333	1.9458239113062545	2.098184063295607	2.0586556991089697	2.006250772773176	1.8217937454194864	1.8524905426424034	1.8524905426424034	1.8524905426424034	1.9256748892463653	1.9256748892463653	1.89431071833703	1.9349527028343763	2.1032539617970247	1.9104484150217078	1.9104484150217078	1.9418125859310427	1.9320536194687143	1.9159857201952863	1.8852889229723695	1.9159857201952863	1.8729169983034004	1.8729169983034004	1.7094360760219727	1.7087687023355544	1.6935019456822435	1.5575323880958458	1.4036689526252681	1.3742251747327858	1.3742251747327858	1.3894757928648125	1.2899401193138982	1.3253155742518392	1.3848165860005013	1.3848165860005013	1.3341905129305336
YML106W	2.422766772055316	2.422766772055316	2.422766772055316	2.3296573676638346	2.3296573676638346	2.3740514870222884	2.3436097079477825	2.531151326869933	2.531151326869933	2.5254743586299973	2.491527026706659	2.4567616085459827	2.560285900184063	2.5436217053402568	2.5436217053402568	2.4955274171392117	2.531151326869933	2.5643181908051322	2.5286942810744106	2.5286942810744106	2.5449960934035114	2.697427041419292	2.577308928177721	2.5462820325570963	2.457206953522783	2.492223989524006	2.6191639848588197	2.5826381088337054	2.5451634034150428	2.5451634034150428	2.4477955665468385	2.4477955665468385	2.367625217862855	2.3316009981183736	2.3934162004715445	2.3934162004715445	2.520742940069965	2.4626399855063963	2.4626399855063963	2.382469636822413	2.3820490873249334	2.5028614205062625	2.482683538568632	2.4414608758421195	2.422691071822279	2.4963481135475876	2.646228035099668	2.757429696725922	2.6880559936852597
YMR060C	1.7600154596321176	1.7611174746667386	1.7924816455760737	1.777453436343742	1.6075741976215274	1.6075741976215274	1.578009740079389	1.5162615472262433	1.4811013568532556	1.6070034381789524	1.637784609010659	1.6012587329855448	1.7987642302601152	1.8672447911482284	1.8148300426197506	1.8295113357097716	1.8124982253335635	1.8738987699977068	1.7979499167644084	1.7979499167644084	1.8317778450012812	1.8317778450012812	1.8317778450012812	2.0082774302021975	1.8686282393270803	1.9104484150217074	1.9104484150217074	1.8432181839317012	1.8076820267049385	1.8688942474482155	1.8688942474482155	1.8688942474482155	1.831947412890458	1.8003704813350072	1.7030604183002276	1.7903929299788857	1.6872994370147822	1.8278190246173198	1.8278190246173198	2.032236504932218	2.032236504932218	1.921205192543474	1.9777887209098413	1.9188950318562727	1.9188950318562727	1.9188950318562727	2.030200237775699	2.0096779139023537	1.9249038394318942
YLR209C	1.7564540237575657	1.696333031319995	1.716123397080002	1.716123397080002	1.7240906330752412	1.7240906330752412	1.8255686171147198	1.8255686171147198	1.7951949680712012	1.7641680724505768	1.7240906330752412	1.7240906330752412	1.7240906330752412	1.7641680724505768	1.7641680724505768	1.7443777066905692	1.7126688469632314	1.6722545785173233	1.6722545785173233	1.6715203202738604	1.6901335223895149	1.7338548998188328	1.7028280041982082	1.7479158937267463	1.7479158937267463	1.7479158937267463	1.7627496199364387	2.0785019736787174	2.0785019736787174	2.028748938481618	2.028748938481618	2.028748938481618	1.9736787218440397	2.0234317570411395	2.0875620944608553	2.0234317570411395	1.9902648931059403	1.9763290474386639	1.9763290474386639	1.9173777093854314	1.9978768281070296	2.164457652252306	2.164457652252306	2.164457652252306	2.1534604000245796	2.0047146938720517	2.117836490293858	2.117836490293858	2.117836490293858
YLR243W	2.5137104341892567	2.627277700448681	2.6068135978889653	2.5640455331931356	2.5432869730263383	2.547589226703462	2.5056546353979425	2.5056546353979425	2.528197204049031	2.528197204049031	2.664518675261811	2.6424923689318125	2.6653927710418914	2.632082049289707	2.806200304116112	2.806200304116112	2.7600113407707374	2.748224551018288	2.748041340015325	2.7245823671913363	2.7245823671913363	2.676374188637624	2.8923910259134034	2.8563489869887304	2.8563489869887304	2.7702224893530114	2.7702224893530114	2.7702224893530114	2.7702224893530114	2.745131508390181	2.7195964162830437	2.7195964162830437	2.641773422112013	2.641773422112013	2.6111723800440045	2.587325638089637	2.5307421097232696	2.5307421097232696	2.5166397754476963	2.348159636460542	2.348159636460542	2.5021110016951136	2.443217312641545	2.402309194435922	2.3981670869655822	2.229716480174731	2.1986895845541063	2.308071294211964	2.2916266690693545
YOL093W	2.16273321066873	2.0124693519622165	2.0124693519622165	2.0124693519622165	2.0124693519622165	1.9706491762675893	1.9879271676994248	2.0805135451651053	2.230930387718204	2.230930387718204	2.230930387718204	2.230930387718204	2.1819552414731387	2.235894560485705	2.2725131517218586	2.3183168413349837	2.263034405833794	2.2055489111730338	2.2055489111730338	2.2005519750740388	2.1929831699739917	2.1794286835082843	2.2300547565782525	2.2492411111232906	2.2492411111232906	2.13815914522947	2.0815756168631028	2.034269902084746	2.0908534304511135	2.0908534304511135	2.0908534304511135	2.1132559775032576	2.160561692281614	2.3566337728860858	2.3327079336406054	2.2836319419431788	2.2836319419431788	2.2584533789471823	2.2584533789471823	2.322583716366898	2.322583716366898	2.270868679822742	2.434259952790024	2.5013741486485617	2.527992893455705	2.4806871786773486	2.4806871786773486	2.4806871786773486	2.5050865495569963
YPL002C	1.9762981643324695	1.9762981643324695	1.9762981643324695	1.9762981643324695	1.9762981643324695	2.166813802713518	2.166813802713518	2.2212615867358947	2.1978121502172425	2.1978121502172425	2.2522599342396186	2.106455087490705	2.1268273652186545	2.1268273652186545	2.1268273652186545	2.139843662204451	2.196427190570819	2.21962214422344	2.2649224134139083	2.2649224134139083	2.2448114382491653	2.2448114382491653	2.2448114382491653	2.2448114382491653	2.2448114382491653	2.2125983380375502	2.2125983380375502	2.343842871315803	2.343842871315803	2.276728675457266	2.2523582473025137	2.2523582473025137	2.2523582473025137	2.2523582473025137	2.3245679767600667	2.3711320928881325	2.3711320928881325	2.59067615191555	2.5324950808270206	2.5324950808270206	2.5890786091933884	2.3696516463335016	2.3696516463335016	2.5447383528915926	2.5447383528915926	2.355052650429741	2.4411236005534085	2.754834857705768	2.754834857705768
YJR056C	-0.45029628707928676	-0.4523411983509676	-0.4803991624487482	-0.48857374372444135	-0.4943887255626618	-0.47350990199830795	-0.5105236670429583	-0.5405683813627029	-0.34913820457916583	-0.34913820457916583	-0.36134381918262837	-0.19411796734127126	-0.20400494010694367	-0.20264941057614907	-0.1882941175990788	-0.17379454790396404	-0.1656201696993699	-0.17543578791017253	-0.06585830270535367	0.07446958130658596	0.06137194217916793	0.0801384401822986	0.09556848075190455	-0.050206349593811025	-0.050206349593811025	-0.06386187076740932	-0.08459060438977406	-0.09156689961270426	-0.11726187236100573	-0.3575883926637605	-0.4170244091658065	-0.4170244091658065	-0.4002486964149799	-0.4082238136881211	-0.4491928553932649	-0.4579768488852207	-0.43301897477506784	-0.38904229074589947	-0.38904229074589947	-0.2451645271580252	-0.23212994815734248	-0.34464817138744613	-0.34464817138744613	-0.3496057468073526	-0.3496057468073526	-0.35804752069401424	-0.3665389815876538	-0.3665389815876538	-0.24014550154632489
YGL019W	1.3630901881595132	1.3630901881595132	1.3333428447654616	1.2977189350347402	1.290940402403678	1.327466278428792	1.290137027972282	1.3739748426569576	1.4113524524709877	1.5350372753894737	1.49761118075104	1.5933560829193316	1.5933560829193316	1.6141864560794632	1.6304882684085638	1.766016849973441	1.8007822681341177	1.8678964639926543	1.8123729968242286	1.8123729968242286	1.8123729968242286	1.8123729968242286	1.8123729968242286	1.84799690655495	2.145677455195635	2.165911938935689	2.2055489111730338	2.20153584866641	2.20153584866641	2.20153584866641	2.2033866443543517	2.2033866443543517	2.394020997175601	2.4305468732007154	2.469021021015351	2.504644930746072	2.469021021015351	2.41737763773336	2.463400520840243	2.463400520840243	2.4858728605764497	2.6269857156168626	2.6028844087184186	2.6028844087184186	2.5654097032997556	2.52693555548512	2.52693555548512	2.3792736235043126	2.5990736002242363
YLR283W	1.5022741763975742	1.4667890939839847	1.430784470873454	1.4457734996387002	1.4457734996387002	1.481410543943422	1.4729971960477526	1.5514655887330688	1.5387250533302903	1.5387250533302903	1.5020114073761355	1.478927794263094	1.4354791241762177	1.3333960988008842	1.3087761320278808	1.2582387392321448	1.232927650702957	1.1924709690811242	1.2459102280425849	1.1789498294275054	1.1470432094568208	1.226477676951226	1.2133022882034927	1.2133022882034927	1.2133022882034927	1.1893475560517703	1.160834868309357	1.2025229447995036	1.2025229447995036	1.229240283175283	1.2422758456669962	1.213478581359561	1.1238347934810746	1.1238347934810746	1.1974684612603104	1.1828365402930607	1.1380287449343855	1.1113114065586058	1.137235837499813	1.206107337748958	1.1483918398926707	1.2769070300535743	1.2769070300535743	1.2622824146565446	1.2622824146565446	1.2920604592421085	1.2920604592421085	1.2773792227117235	1.293267521494427
YPR061C	1.786689700941781	1.7479052405163293	1.7937089301294542	1.945962984114922	1.945962984114922	1.945962984114922	2.0569344159761327	2.021310506245412	2.021310506245412	2.021310506245412	2.0308374039225927	1.917537839808027	1.917537839808027	2.0308374039225927	1.9865794842376783	2.0222033939683994	2.1454853355486962	2.234698537731749	2.222450971083453	2.1994007787102183	2.398549376490275	2.465663572348812	2.465663572348812	2.6115658602157845	2.573091712401149	2.566921945160942	2.419122685458078	2.419122685458078	2.341120173456805	2.341120173456805	2.3667005429201966	2.3667005429201966	2.3667005429201966	2.3667005429201966	2.271889017387615	2.271889017387615	2.31769270700074	2.224583302609258	2.224583302609258	2.2463110482426676	2.2463110482426676	2.197401447761721	2.146775374691753	2.0943079547976176	2.0943079547976176	2.0943079547976176	2.0943079547976176	2.0943079547976176	2.136805726860448
YGL224C	1.0415087283148783	0.9759203866873012	0.9777230797131654	1.0686646474219366	1.1327949848416523	1.2301595593509393	1.0686646474219366	1.0686646474219366	1.1226192866639555	1.1226192866639555	1.1765580937747593	1.2812656537396194	1.344691033881253	1.3122695561888753	1.3122695561888753	1.3122695561888753	1.344691033881253	1.3227952370880616	1.2896283731528622	1.3227952370880616	1.4081867283187062	1.4081867283187062	1.375019864383507	1.375019864383507	1.4106437741142284	1.6132101609854788	1.5674790725872194	1.5674790725872194	1.6088092426755232	1.6088092426755232	1.6088092426755232	1.574043824514847	1.765534746362977	1.700439718141092	1.700439718141092	1.6909757383432753	1.8583693664899195	1.8583693664899195	1.8583693664899195	1.754995443882189	1.754995443882189	1.7897608620428656	1.9470728668729809	1.9470728668729809	1.9470728668729809	1.8799586710144438	1.9272643857928005	1.8924989676321238	1.8924989676321238
YML125C	2.5011941430285582	2.588656984278898	2.6899135177571543	2.766467021058352	2.766467021058352	2.8108611404168053	3.029520842876923	3.109489147580338	3.0664204256884524	2.7838200993907267	2.7838200993907267	2.7838200993907267	3.0185913410011946	3.2364254803753383	3.0185913410011946	3.0185913410011946	2.87420143166602	2.87420143166602	2.87420143166602	2.6861002788685724	2.6861002788685724	2.6861002788685724	2.5207049359067737	2.5207049359067737	2.5207049359067737	2.5207049359067737	2.5207049359067737	2.5207049359067737	2.607056271571773	2.565236095877146	2.565236095877146	2.565236095877146	2.565236095877146	2.6503755483515565	2.6073068264596704	2.6073068264596704	2.326044203359594	2.322177890583751	2.322177890583751	2.322177890583751	2.40964073183409	2.326044203359594	2.326044203359594	2.326044203359594	2.326044203359594	2.327413633971092	2.2402151920692224	2.2402151920692224	2.2402151920692224
YGL128C	1.5082271675714123	1.5507357407856297	1.5132610353669667	1.5284955490621273	1.5196873045263999	1.5196873045263999	1.5852691635006908	1.5659038386337594	1.575052954237353	1.475204025872291	1.4854491321159502	1.5056270140535806	1.4422032515197258	1.4461954584796004	1.4431264334331049	1.3576343496831478	1.3576343496831478	1.3864688572287438	1.3864688572287438	1.3660047546690284	1.3474130664420834	1.3474130664420834	1.2985745329319593	1.2389615094318778	1.2380674903172184	1.3033816921295454	1.3319508443263162	1.2954711500595852	1.3453963753912677	1.2758288921554475	1.2564895269470093	1.236887390593613	1.236887390593613	1.236887390593613	1.2564895269470093	1.2564895269470093	1.2785158332770084	1.1720143501650393	1.2350670688850276	1.2578727007180146	1.2317395935957007	1.2317395935957007	1.2317395935957007	1.2317395935957007	1.2317395935957007	1.2317395935957007	1.2594231522814148	1.220949004466779	1.174406418529749
YPR016C	2.455631316070364	2.4643235781854407	2.440864605361452	2.483945468542411	2.5070290816554524	2.4916319766969495	2.460335846207411	2.372401088744402	2.3795783109480824	2.3564946978350414	2.4337261864814477	2.464067894526661	2.480373599443956	2.4968547972087967	2.465180746931	2.407592687117679	2.3752439094198183	2.4991381548665705	2.4991381548665705	2.5124348086762547	2.5124348086762547	2.536281550630622	2.480373599443956	2.4561260531972784	2.4566424019922426	2.512486461709356	2.4559486781556688	2.438691354670869	2.462150327494858	2.3383544967817467	2.314895523957758	2.2668012357567124	2.2184503123667514	2.2099284557703918	2.2580163310671693	2.2320211225342246	2.2320211225342246	2.2320211225342246	2.2580163310671693	2.265187986469424	2.265187986469424	2.277335376605258	2.3463378397916603	2.3463378397916603	2.3155803675272724	2.3700281515496493	2.3352627333889724	2.3352627333889724	2.4751645449018933
YJR083C	2.0952327121457635	2.019283858912465	2.2189636001834123	2.2189636001834123	2.2189636001834123	2.254543579552507	2.291069455577621	2.291069455577621	2.291069455577621	2.254543579552507	2.1482140038319355	2.153805336079035	2.1818197122486316	2.153805336079035	1.9969364874621691	2.0074347344767838	1.9454061868220873	1.9642824697256251	1.8782115196019573	1.8594016698271991	1.7831457622049818	1.8296883481420123	1.8296883481420123	1.9914161537793047	1.9914161537793047	1.9616536883505171	1.9616536883505171	2.085361834827558	2.133456123028603	2.133456123028603	2.0097479765515622	1.9914161537793047	1.9914161537793047	1.9540385439652745	1.8404533858865473	1.8404533858865473	1.7923590976855022	1.7923590976855022	1.8318874618721395	1.7517171131881561	1.7326839210255538	1.7326839210255538	1.6908637453309265	1.7389580335319716	1.7389580335319716	1.7286822945838458	1.68561357269196	1.68561357269196	1.68561357269196
YOR251C	1.679594217210083	1.6352000978516297	1.6013324618289275	1.562858314014292	1.5170546244011671	1.5170546244011671	1.5675625261116974	1.5675625261116974	1.5675625261116974	1.5675625261116974	1.6002781012550757	1.5300878206930342	1.578887119171489	1.4650084559770304	1.4650084559770304	1.4177027411986738	1.4551774466173366	1.5690561098117954	1.5315814043931324	1.5690561098117954	1.687700606310414	1.6553518286125537	1.6227072824943913	1.508846530275374	1.508846530275374	1.508846530275374	1.6040713236688608	1.619804249933457	1.619804249933457	1.619804249933457	1.619804249933457	1.6353674541583993	1.619804249933457	1.6959938131099	1.748189152499603	1.748189152499603	1.748189152499603	1.7309318290148032	1.7309318290148032	1.6450956595354995	1.5340643471467557	1.5679717842884557	1.4573179791719435	1.4241891976483738	1.4073350919374925	1.4491552676321195	1.3877547229679768	1.3877547229679768	1.3877547229679768
YFL005W	2.263775036210972	2.2601211000047567	2.2947030373542403	2.2655937377820683	2.2481508235656764	2.2481508235656764	2.264389685445805	2.248270020082528	2.2355140126580753	2.209658570812553	2.3014629592481213	2.2906562042915386	2.388885680341828	2.2906562042915386	2.2917244424448033	2.330394067802359	2.248394707437593	2.2547411990343083	2.186122228970113	2.1465504930685033	2.12195121763563	2.1595405192945067	2.1323291642100255	2.201135423344662	2.197945356939044	2.197945356939044	2.183815028104156	2.1374290024533513	2.078294525976744	2.0670999399082515	2.0670999399082515	2.0064256015925985	1.969431394110397	1.969431394110397	1.9841229165984093	1.9266730939329382	1.9544983545455514	1.9753556047212457	1.977196648655546	1.9910421967731287	2.01751440813432	2.0378801776857975	1.8844436852889508	1.8593527043261204	1.8593527043261204	1.8844436852889508	1.8675435110756917	1.7471329535891336	1.6293566200796095
YGR084C	0.27120027556608445	0.266251059594351	0.26004858434226213	0.26712410142238346	0.28008713868496354	0.2816264255323974	0.27826741344248274	0.2669526931602044	0.22500191731217975	0.2229826759722816	0.21068572138607633	0.22628203467285346	0.20838359888031555	0.20463645719487308	0.2324952109071489	0.21882844956130212	0.20865610131367215	0.2251612697222933	0.22944358828593814	0.23079014565566539	0.21838310128086455	0.21090867297089652	0.2078202832933945	0.21345353266257502	0.21459766718301132	0.2252997445261506	0.22163292902047427	0.23117488086263588	0.24158093299158673	0.23243600700352665	0.23451635746944233	0.20933696188287362	0.1956614240963728	0.18724082115672608	0.16310833990033535	0.172030384694905	0.15689115356257471	0.18381671590151272	0.19528269558534747	0.2098742657096514	0.24430093804884784	0.25221204362335176	0.22266861044336436	0.24042379156760935	0.2304039512301509	0.2517176345377769	0.2629510748726787	0.2771187424911686	0.2712181410514844
YGR062C	2.372402063822636	2.362206296716748	2.3334057305300924	2.327810967246795	2.307052407079998	2.303995578799328	2.322978682166901	2.2719125571802463	2.211734257927853	2.2802484163483108	2.299484635211228	2.299484635211228	2.296682143728251	2.346232249766715	2.346232249766715	2.4397273401299775	2.4397273401299775	2.4046592640379534	2.4046592640379534	2.4046592640379534	2.4046592640379534	2.39368814621695	2.3909613938344783	2.339552297516142	2.3682432877999027	2.3888535674751883	2.3777130098699883	2.399270183420527	2.3881296258153264	2.399270183420527	2.4005379295837286	2.4222330006830477	2.4222330006830477	2.4005379295837286	2.4214377736988477	2.280987707819478	2.2236545327535264	2.2385387698395056	2.1204404194085718	2.189824558880017	2.189824558880017	2.223113588580102	2.2345183518523513	2.212258044202735	2.1583838030943534	2.127276331609773	2.1230867509810607	2.032010394902621	2.0558571368569885
YGL174W	1.9932741368116869	1.9932741368116869	1.9474704471985618	1.8683355737330372	1.8683355737330372	1.9007570514254148	1.9007570514254148	1.9007570514254148	1.933923915360614	1.933923915360614	1.933923915360614	1.933923915360614	1.933923915360614	2.0716155880934775	2.0716155880934775	2.05806905625553	2.0241217243321925	2.075347047687366	2.0888935795253136	2.075347047687366	2.1536051980415514	2.225988465674191	2.1357906567026124	2.1357906567026124	2.1493499204307667	2.1493499204307667	2.1357906567026124	2.1357906567026124	2.0739322168237107	2.0753980218077093	2.120711656504618	2.120711656504618	2.120711656504618	2.133213424864976	2.104996656750268	2.0087813414909648	2.0087813414909648	2.0391549905344832	2.0391549905344832	1.9670883931910046	1.9670883931910046	1.9987972529183426	1.9987972529183426	1.8512092116470313	1.7799211590682784	1.923466151810701	1.923466151810701	1.802767652561952	2.074764050877494
YGR152C	0.48753312251850195	0.5260378893745901	0.5741970849742595	0.5498060553075399	0.5956097449206644	0.5498060553075399	0.5498060553075399	0.502500340529183	0.47768984015244637	0.5025003405291832	0.5878740961410593	0.6423218801634355	0.6348889156586484	0.6348889156586484	0.6423218801634355	0.6423218801634355	0.6423218801634355	0.7006933565103968	0.687529989269635	0.6693706201507948	0.655351828612554	0.655351828612554	0.5746941652673287	0.5746941652673287	0.4466986941828227	0.4466986941828227	0.3852981495186797	0.3852981495186797	0.3852981495186797	0.41632504513930424	0.44183755862255913	0.44803390486664224	0.34476839096510686	0.2326607567902751	0.1792858478384546	0.1792858478384546	0.2483876298693923	0.1792858478384546	0.27783140776187454	0.3926548558386282	0.5182167622879112	0.5449836718506965	0.47711155895823804	0.47711155895823804	0.43541899927686445	0.5201922453309185	0.5739635017718994	0.6109577092541008	0.49739152537706677
YIL044C	0.936264057071775	0.9986187696016391	0.9986187696016391	1.0959244199985354	1.0274321272797349	1.0959244199985354	1.14172810961166	1.2138291581399552	1.249162231252236	1.3252627060091344	1.333119239202979	1.2976607489434262	1.2976607489434262	1.2976607489434262	1.347846506111643	1.4045181236168842	1.377549732221132	1.28109104427639	1.3010180881640292	1.3010180881640292	1.327735426539809	1.327735426539809	1.511458117060736	1.4086585867161385	1.4086585867161385	1.3283418449866993	1.3736421141771682	1.3511697744409608	1.305366084827836	1.3043794517400547	1.2750460113511917	1.242286571665315	1.2657455444893042	1.2657455444893042	1.1858255788597845	1.1778372779205817	1.2009208910336233	1.2009208910336233	1.1778372779205817	1.2343422914333697	1.2343422914333697	1.267509155368569	1.243662413414201	1.2194148671675238	1.2678780105434542	1.3365907606274685	1.3976694160842875	1.463265177246083	1.4018621105311107
YDL052C	3.2904192450972976	3.321886033194306	3.25089088091066	3.137680270462669	3.055218110270696	3.264451452446972	3.264451452446972	3.5259270304242043	3.435729221452626	3.435729221452626	3.435729221452626	3.435729221452626	3.435729221452626	3.4512422208239504	3.466590185157387	3.3703748698980833	3.3703748698980833	3.41928447037903	3.157775918776196	2.936907739568738	2.936907739568738	2.967059203577194	2.903152638105432	2.9586477506971356	2.9586477506971356	2.8096046718725374	2.8096046718725374	2.83343227879841	2.800530167719181	2.800530167719181	2.7248996895562776	2.690832107994121	2.822526219038832	2.9176704343617614	2.9480440834052803	2.974529312483882	2.974529312483882	2.9117935571359195	2.9117935571359195	3.141596278383818	3.1130271261870472	3.33249733659755	3.071567519088679	2.951273285370968	2.951273285370968	2.951273285370968	3.0126738300351104	2.7712286661008467	2.749759593710435
YKL019W	1.6032303472294895	1.6338945205312596	1.6338945205312596	1.6338945205312596	1.5973686445061457	1.5973686445061457	1.5973686445061457	1.5973686445061457	1.457412451000645	1.5965181905503107	1.7338540688142308	1.7338540688142308	1.5782494638944171	1.609888781068374	1.5708946494525104	1.7494340802816886	1.6254519852933162	1.6655294246686514	1.5773493166112809	1.5472030247569313	1.525905896525312	1.4260255341563948	1.4766516072263625	1.4766516072263625	1.5728669224856653	1.5839051939381137	1.6256044852185019	1.6603699033791786	1.6603699033791786	1.6751366140880908	1.6751366140880908	1.5153240990809176	1.5153240990809176	1.5153240990809176	1.6055219080524958	1.6055219080524958	1.6411458177832172	1.6411458177832172	1.6083860904929606	1.642333422416298	1.727222320002811	1.727222320002811	1.8413022539809414	1.8819442384782872	1.8819442384782872	1.8413022539809414	2.033794819101071	2.047456806053657	2.082222224214334
YER142C	1.6444331524062452	1.6444331524062452	1.5957692556777388	1.5592433796526248	1.6432789963119787	1.694323060125386	1.618374206892088	1.729645610959868	1.732178734222167	1.618374206892088	1.582750297161367	1.6758159311722693	1.702093683031766	1.6625653188451284	1.7761039880731644	1.7761039880731644	1.7761039880731644	1.7584453215766578	1.7178033370793118	1.6759831613846845	1.7997362305006404	1.8415564061952676	1.8322131056735127	1.96781959425085	2.010888316142736	1.9005924009345785	1.7754366043196634	1.7999585769665019	1.841778752661129	1.841778752661129	1.841778752661129	1.841778752661129	1.867432742652847	1.867432742652847	1.7634178053508756	1.6546129322886485	1.4728307666795324	1.423921166198586	1.3208276732344824	1.297780936472415	1.3450866512507718	1.3450866512507718	1.3450866512507718	1.3450866512507718	1.3450866512507718	1.3450866512507718	1.480265122054463	1.6299394094395399	1.5997391716638405
YCR004C	-0.02160000810525967	0.02781205249846929	-0.0027327012614895944	0.01992601488008677	0.01441055273876368	-0.010817804911770415	0.004667023159532804	-0.03529938415811199	-0.09123028326500435	-0.0811738918907589	-0.04332748913026984	0.020942542022211824	0.020622875062051956	0.018239555494197816	0.06130282721154297	0.059167044281555344	0.05682088205273179	0.0737975388808846	0.06397448832796956	0.044394119358453436	0.052564633265749526	0.04012462225123643	0.05686799476487457	0.06632319283520673	0.08581936846100392	0.11138280344685722	0.15569332979407893	0.1727410942873177	0.19140150452452168	0.17730453180791017	0.2143413073393569	0.20511701610493738	0.15671616421325743	0.14769929085582362	0.1593598207325417	0.1728455122656466	0.21376361237583702	0.22283141318130414	0.22276731533740518	0.21150410519371185	0.22409764320259964	0.22302159493599236	0.2163398840764644	0.27513167381904163	0.27513167381904163	0.29404693833014284	0.2919400740128315	0.3316760714389248	0.3620595336996955
YNR054C	2.638168816939197	2.658431221544526	2.8719052376591865	2.8564255286255307	2.8564255286255307	2.936595877309514	2.9142280642810596	2.9142280642810596	2.945023151123914	2.7539007066113923	2.9583971860403584	2.878226837356375	2.862052956738178	2.8202327810435506	2.8202327810435506	2.8202327810435506	2.8202327810435506	2.8202327810435506	2.8202327810435506	2.8202327810435506	2.8683270692445957	2.8683270692445957	2.8683270692445957	2.834373622690975	2.834373622690975	2.7415518656019895	2.775619447164146	2.775619447164146	2.775619447164146	2.7846205874938756	2.7672802941148062	2.7672802941148062	2.7672802941148062	2.7672802941148062	2.7672802941148062	2.7846205874938756	2.749729043089215	2.5588487299428846	2.4254936959986466	2.390686337199832	2.390686337199832	2.442587439111862	2.442587439111862	2.442587439111862	2.442587439111862	2.4254936959986466	2.382424974106761	2.382424974106761	2.387783889945407
YBL087C	0.7808827106964127	0.6953269352107323	0.7657162631021304	0.7657162631021304	0.8033375615241086	0.8033375615241086	0.8033375615241086	0.7227309579106178	0.7227309579106178	0.7227309579106178	0.808270628239339	0.7567403275992572	0.7567403275992572	0.6444635124698181	0.7262958516229927	0.7262958516229927	0.7779590697216652	0.8059736916592436	0.6295440926340792	0.7436189791293792	0.6252294670097651	0.8148300426197508	0.8621357573981074	0.7585148976679584	0.7673851464125698	0.8243667145223613	0.8379432418910271	0.6744606515602585	0.7432995278882568	0.6888517438658804	0.7346554334790052	0.7477454329194488	0.7477454329194488	0.8549496671967173	0.7935491225325739	0.7131543642680828	0.6691663518907454	0.6691663518907454	0.6799260308541402	0.681940616681084	0.6317362482955173	0.7141984084874906	0.6682488226269956	0.6682488226269956	0.6777379092688285	0.6541639363750928	0.6541639363750928	0.6948059208724389	0.6948059208724389
YGR239C	0.23733638018524533	0.21235402362790914	0.16105279492239669	0.15037129829726723	0.09698531730087284	0.07352634447688428	0.09909746062727826	0.05242457117226601	0.10527185085989599	0.16018599824204371	0.2487479924262737	0.27596946116129784	0.24756903535977084	0.24756903535977084	0.2778430913478729	0.3088283369247316	0.32213181501915	0.34722279598198047	0.3516729484056136	0.3379108168483474	0.3379108168483474	0.3379108168483474	0.3866906521384797	0.35347402107328973	0.4207641103058011	0.4705171455029005	0.4705171455029005	0.44906959864556967	0.47037744864492426	0.5043440405128715	0.3986775875582012	0.3253738994675523	0.3253738994675523	0.3960541226197176	0.4277629823470555	0.411045587402122	0.3483376363430714	0.3203232601734749	0.2917541079767041	0.24392558288608912	0.23054655308488906	0.2626077623171874	0.2626077623171874	0.2626077623171874	0.29639300278022457	0.267246657120708	0.337735792460281	0.337735792460281	0.4443216238405684
YFR027W	2.038070359978776	2.038070359978776	1.9632249968734399	1.8830546481894563	1.8830546481894563	1.928426155950763	1.928426155950763	1.957869933843245	1.9277813554492735	1.9277813554492735	1.9277813554492735	1.9425556599381182	1.9425556599381182	1.9425556599381182	1.9271090986669965	1.7766581248346873	1.7920881654042933	1.8862103427688433	1.8443901670742164	1.8443901670742164	1.8747638161177353	1.842702606885437	1.799633884993551	1.6499383324261894	1.6653518875959326	1.6178771231938909	1.7538301953804263	1.6499383324261894	1.6209577682374792	1.5597405234546111	1.5597405234546111	1.5284104096978683	1.5284104096978683	1.5612003448155383	1.4839454685424114	1.4839454685424114	1.4511555334247417	1.4511555334247417	1.4511555334247417	1.4511555334247417	1.403849818646385	1.434159652803644	1.5581900718912112	1.5909800070088809	1.5117286984827207	1.545224743793924	1.4979706820486691	1.5612003448155383	1.607944013742024
YDL142C	0.7786377072620411	0.7519349137225692	0.7672992233747485	0.7672992233747485	0.7672992233747485	0.7519349137225692	0.7241899232396647	0.7241899232396647	0.7786377072620411	0.7319938298104789	0.7657821432667626	0.7657821432667626	0.7657821432667626	0.6547508308780186	0.6547508308780186	0.5918161717622181	0.569975616364799	0.4571629749515202	0.5341624937139241	0.5341624937139241	0.5341624937139241	0.5341624937139241	0.5341624937139241	0.6316789996281861	0.5956097449206644	0.5956097449206644	0.5956097449206644	0.61567536797477	0.61567536797477	0.5542748233106267	0.6591959770950513	0.6591959770950513	0.6344322032628142	0.5992427748005141	0.6456627724441202	0.611311267653343	0.630624742710177	0.7542358706306705	0.7542358706306705	0.7448134559888913	0.7448134559888913	0.724378340380099	0.7604475950876208	0.8499324823673216	0.8499324823673216	0.7186879490890689	0.8540714209646343	0.8326977701720674	0.8560905886012866
YDR068W	1.9582215876842317	1.9885952367277504	2.015816705462775	2.015816705462775	2.015816705462775	2.196218198733858	2.0183425801218027	1.9885952367277504	2.0669894047416104	2.038391936368215	1.7926750267524936	1.69641448523444	1.69641448523444	1.6738719165833515	1.8469446892806143	1.876120507469338	1.80573117957794	1.828631581688019	1.828631581688019	1.7994557634992954	1.7994557634992954	1.7994557634992954	1.7254551820555186	1.7254551820555186	1.8722281621152428	1.8489583827923954	1.8489583827923954	1.8489583827923954	1.7942256501139695	1.839173056167944	1.839173056167944	1.839173056167944	2.053993499191137	2.0927304956458	2.052088511148454	2.0642632250945563	2.0670416530531974	2.036246566210343	2.0109354776811554	2.0109354776811554	1.995287872650679	1.995287872650679	1.953467696956052	1.953467696956052	1.7623950388324097	1.800530167719181	1.800530167719181	1.8265253762521254	1.800530167719181
YPL079W	0.09993217066900337	0.08529122415618513	0.1089577972412176	0.055588830507907486	0.09200130129863195	0.026658276109790737	0.024963416080047655	-0.026871539669951806	-0.0006720703735969964	0.03367943441718028	0.0645058925541779	0.07533323543374595	0.09015970996608613	0.1236743703865555	0.15785216914173747	0.09407324446213057	0.13425333467786674	0.1916004201625456	0.2633329459364399	0.2552505996385814	0.3149355077458243	0.37994996109653595	0.41673179781871983	0.48568314680152624	0.46739102107729075	0.407221802163336	0.409185575265312	0.4696870636933504	0.37723812917354377	0.3885652879176527	0.38828696341772767	0.4230721522970413	0.35184367279164974	0.22149605905791503	0.29883386709813375	0.31897568977307394	0.28032565891960437	0.3134165950318452	0.3421869338711627	0.34835622016500734	0.4325103193220088	0.41048401299200965	0.3653447100974102	0.38320637207900643	0.38320637207900643	0.42166623774474726	0.42166623774474726	0.3069583622286958	0.3501129767197135
YML052W	0.5662717388908871	0.3696769658789683	0.3696769658789683	0.3245890763504302	0.18708555260049523	0.40053792958372886	0.2648828302261624	0.14119800730767626	0.14119800730767626	0.14119800730767626	0.3822061068114711	0.3822061068114711	0.43651722668929505	0.4197342859802427	0.37851162325372983	0.46216955230063944	0.41045451575648406	0.43651722668929505	0.4297308380757227	0.4388842412332119	0.4388842412332119	0.4388842412332119	0.6674638055466566	0.6674638055466566	0.6674638055466566	0.7025249488371764	0.6674638055466566	0.3679035236877488	0.3679035236877488	0.3679035236877488	0.6784941779214155	0.6963274710087337	0.713943013925705	0.8365303760245462	0.8950272190148432	0.8513058415855255	0.8346847471350405	0.8563798182343594	0.784483849163967	0.7672677135874323	0.9277323857806786	0.9619616317334214	1.035962213177198	0.8863432182044327	0.8863432182044327	0.8674930821807469	0.7695702595981335	0.7951802081115017	0.7951802081115017
YOR358W	2.7330398909524063	2.84407120334115	2.886506469661547	2.9252909300869985	2.9252909300869985	2.963059972962744	2.9815800609335423	2.9815800609335423	2.764584458674064	2.764584458674064	2.764584458674064	2.764584458674064	2.764584458674064	2.7139583856040965	2.4527606382499196	2.4527606382499196	2.4219882894551032	2.476028129167992	2.4215803451456157	2.385779623717769	2.3675405054327268	2.6645626818124954	2.7570232465074596	2.7004397181410917	2.7799784831262992	2.7799784831262992	2.7799784831262992	2.7599407298897543	3.0798496571404645	3.0798496571404645	3.1323170770346	3.1829431501045677	2.8630342228538574	2.8630342228538574	3.049447347084739	3.134336244671252	3.134336244671252	3.1858665453113337	3.2265085298086795	2.965490469573391	2.965490469573391	2.913960168933309	2.9339701296648033	2.7135635242521987	2.7915660362534718	2.7418130010563724	2.72674757418653	2.72674757418653	2.72674757418653
YKR014C	2.038590282814222	2.038590282814222	1.9071808205608012	1.9071808205608012	2.0550413635579616	1.8870438106867637	1.8870438106867637	1.8324630279118637	1.7981115231210867	1.757469538623741	1.767221734970183	1.76200934514248	1.76200934514248	1.8726463823093233	1.829448692908221	1.8700906774055668	1.7791666119507434	1.7791666119507434	1.8236977719211156	1.801604001070499	1.801604001070499	1.801604001070499	1.8236977719211156	1.8236977719211156	1.8655179476157426	2.019899557437705	2.0023401384545165	2.0023401384545165	1.9174512408680036	1.9174512408680036	1.9174512408680036	1.9471553556192365	2.068969701660353	2.2893485915591527	2.266289830398761	2.271144407867471	2.1030934929641036	2.0232323062377167	1.9510903995190536	1.9687924012525126	1.9336029727902126	1.9825125732711593	2.029818288049516	2.290651785690039	2.290651785690039	2.3258412141523386	2.290651785690039	2.369233809665719	2.321928094887362
YFR004W	2.555860362726565	2.4662471083754065	2.4662471083754065	2.4172243203528287	2.4043187392428664	2.401679153083622	2.401679153083622	2.3108160045567243	2.3597256050376707	2.335478058790993	2.3550031947952674	2.3550031947952674	2.2668332971902103	2.3887111841650226	2.393125428983521	2.4083921856368313	2.3568618849967495	2.393125428983521	2.4114262457264646	2.4265331381166733	2.4265331381166733	2.3160667316391073	2.2677809250833225	2.2677809250833225	2.3740657182225373	2.454994709057802	2.3488933613815437	2.3488933613815437	2.3488933613815437	2.3170126044732458	2.346759947867298	2.317613602207781	2.456149034647996	2.504620392403553	2.550795897569964	2.5204222485264456	2.550795897569964	2.4252650154861053	2.4563587845876738	2.4563587845876738	2.3603194428782452	2.3137900254436854	2.3140922554732577	2.3140922554732577	2.327748509571843	2.327748509571843	2.1595039917684486	2.190530887389073	2.190530887389073
YDR472W	0.7553305167387055	0.7338333282271056	0.7330423772672345	0.7421607675436086	0.737603130657724	0.7153831257233838	0.6973351178128457	0.6776303051635872	0.6734969947916205	0.682653579881455	0.6833829720847049	0.6788117612374494	0.6824476620976266	0.6984795594851659	0.6931582337855273	0.6976072057561522	0.6974521314228351	0.7268366138570086	0.7476417995553706	0.7595303518841212	0.7605750224520785	0.7632660742192344	0.7671678212930751	0.7636134509014763	0.7633803812424538	0.787959683567892	0.8074001237929197	0.8081094946667424	0.7959843007568352	0.8069842441537979	0.8220370231340572	0.8285939031938727	0.812928079977269	0.7985188232702511	0.7966348842058281	0.7991270278919173	0.7894186410909638	0.7854217724234794	0.7744810273014399	0.7557101910678781	0.7745460474002859	0.7696720342298793	0.7613026634227418	0.7620154428237723	0.7595045113021494	0.7581397540454539	0.7499535768855359	0.7392055672768139	0.7348986290874935
YNL322C	0.988136178209155	0.988136178209155	0.988136178209155	0.988136178209155	0.988136178209155	0.988136178209155	0.8726589607892195	0.8290884440048858	0.79051141189419	0.8099288657214307	0.7535322225514579	0.7535322225514579	0.7535322225514579	0.7535322225514579	0.7535322225514579	0.7535322225514579	0.7535322225514579	0.7714987690809069	0.7714987690809069	0.7714987690809069	0.7714987690809069	0.7714987690809069	0.645967886997048	0.6637134371870019	0.8545937503333324	0.8545937503333324	0.8780490081919423	0.6692240031941118	0.6510308864281423	0.6510308864281423	0.5135273626782073	0.5674325761635799	0.5674325761635799	0.5674325761635799	0.5674325761635799	0.5674325761635799	0.5849625007211562	0.6273977670415529	0.6273977670415529	0.6889134647600645	0.6889134647600645	0.6889134647600645	0.649813645071124	0.649813645071124	0.649813645071124	0.8404756367344179	0.8204933915167284	0.8204933915167284	0.7829807507624039
YPR149W	1.3264045003477065	1.2967181637870162	1.2975041594702492	1.4428620346637873	1.4397440118432152	1.452827911490642	1.40129761085056	1.3507099241746472	1.3554003973068103	1.3056473621097107	1.2791751507485194	1.25220810314825	1.204113814947205	1.231080862547474	1.1375035237499347	1.103287808412022	1.154818109052104	1.0655507709550165	1.0655507709550165	1.0655507709550165	1.0400156788478792	0.9975387624837162	0.9563846991885668	1.0330788061306193	1.0400156788478792	0.9593920810990686	0.8783813983234832	0.839674618731851	0.8642500392140141	0.7803668544886464	0.7616302919070609	0.7479446009337378	0.6668753305886654	0.73197035881055	0.6992615269438112	0.7197080518458712	0.7303388682423806	0.7197164173079442	0.8028625785751654	0.8059996424455931	0.7923906414417731	0.8221182747293445	0.764737677259338	0.7838115957116795	0.7656604659431087	0.7157469709289407	0.6879016647792633	0.6971807280603421	0.6971807280603421
YLR414C	0.29447287008833434	0.29447287008833434	0.26717413619471786	0.234384201077048	0.2023229918447497	0.2023229918447497	0.32046845164352056	0.32046845164352056	0.32046845164352056	0.3649099048215796	0.4565845054738253	0.46466826700344444	0.46466826700344444	0.4365172266892955	0.5826976728762941	0.5389762954469759	0.5090748097331141	0.608809242675524	0.49398884067366566	0.49398884067366566	0.5719913526749388	0.41071044564187803	0.3926990376575597	0.46573266528438173	0.6101225746195565	0.570594210432919	0.5888564168256474	0.628384781012285	0.628384781012285	0.8382584817132995	0.9522743922329334	0.9522743922329334	0.9155158422228155	0.8967792796412297	0.8055545195946912	0.8055545195946912	0.8036535078639112	0.8036535078639112	0.8036535078639112	0.7665164498593584	0.7852044707641348	0.7852044707641348	0.5733533338723913	0.5643181908051325	0.6404675297309281	0.721074133344419	0.739564832515639	0.7208525722534688	0.7208525722534688
YGR147C	0.5221524513805351	0.529480155850653	0.5164105090341904	0.5395460699449875	0.5329830793523842	0.5196314100592525	0.5240901602161687	0.5223373330873318	0.5449978626641834	0.5339247980555721	0.5401711288260097	0.5502910470858853	0.5175777273996633	0.5197894653738153	0.5080649019005989	0.4863254434079345	0.4977466337060132	0.4768678800083321	0.4713360789891617	0.476271063495548	0.48517357912112746	0.46112451513982466	0.44354390522878223	0.45317459525182713	0.4529836184716939	0.4545523714446556	0.46255180996505013	0.45527911237795404	0.4303026159459538	0.4085686492143691	0.4163550835801736	0.40736630035291876	0.42686843331227375	0.41734448613102026	0.43246944461529585	0.40230327378638964	0.38100998065601377	0.383614178246129	0.3880876548254367	0.3356118854444238	0.3280926000723772	0.3502604133483829	0.3793662313968592	0.37237499198795576	0.36852662708757733	0.3819056568887772	0.36852662708757733	0.3568827572219155	0.3705316777925731
YNL032W	1.1488633859144828	1.1488633859144828	1.0999537854335362	1.1371866916325113	1.1478911069527604	1.1478911069527604	1.1478911069527604	1.206176052237356	1.206176052237356	1.2311983187117883	1.2311983187117883	1.2108496733199863	1.2573922592570164	1.3054865474580617	1.3054865474580617	1.355239582655161	1.4154442168610766	1.4697664829982198	1.4697664829982198	1.4697664829982198	1.480481434378264	1.5494846053664402	1.4601040470069113	1.4394347100715899	1.4394347100715899	1.4487161631847751	1.382928395902405	1.3603151580027988	1.382928395902405	1.382928395902405	1.496160173116697	1.5823370313143328	1.5308067306742508	1.6117107995467606	1.6117107995467606	1.5551272711803932	1.5551272711803932	1.4279097169933266	1.4202741476449912	1.2630344058337934	1.1255308820838588	1.082462160191973	1.1297678749703295	1.1297678749703295	1.0473057147783569	1.3148164924572918	1.3148164924572918	1.3379371001223164	1.3132100142199394
YNL286W	1.4397536925185919	1.4588625154662964	1.4588625154662964	1.4690654932172111	1.4595427190987045	1.4031830238345306	1.375636696948868	1.392696607308941	1.3829814524757291	1.3633526457267966	1.3681634375814349	1.3485346308325026	1.357524045403125	1.3510518098589377	1.3525617117274475	1.379958417666363	1.3609425938188577	1.3609425938188577	1.3382008739870637	1.3174423138202662	1.320031966357082	1.320031966357082	1.3813912550299172	1.4244791768877456	1.4555060725083704	1.4621194536781725	1.3997333692041547	1.4282967198843268	1.4640749925873986	1.4222548168927713	1.3590794416687382	1.3299967949850944	1.3614234148329767	1.4257674341019753	1.4523127099609607	1.4232535895194474	1.4585136303518749	1.4585136303518749	1.4585136303518749	1.4585136303518749	1.4260730216908664	1.3982508569787317	1.4090576119353146	1.3982508569787317	1.4247230683399228	1.3964076804390024	1.3831108578255444	1.3469702655631397	1.3354746267253101
YER099C	2.0696833356870044	2.0147123515213723	2.0147123515213723	2.0147123515213723	1.8463930208523602	1.6764680194100479	1.6643100038681529	1.679592933235488	1.6736122569219378	1.6884244511105515	1.6270239064464083	1.6630931611539304	1.6323297731143915	1.6323297731143915	1.7565373386776093	1.815431027731178	1.815431027731178	1.815431027731178	1.8720145560975454	1.8720145560975454	1.9076384658282668	1.9076384658282668	1.9076384658282668	1.8936857938180236	1.9264623401199217	1.9264623401199217	1.9402813637929777	1.9461961325430501	2.0358566137396275	2.00190928181629	2.0086719511098314	2.0086719511098314	2.0625987147360436	2.028651382812706	2.0636822258954144	2.0196942135180773	2.0686038139990237	2.112591826376361	2.112591826376361	2.1598975411547174	2.1598975411547174	2.1159095287773804	2.268992143910411	2.3147958335235357	2.310718595126432	2.2717244635105684	2.2337566133115483	2.2337566133115483	2.2337566133115483
YKL094W	1.9750986684961838	1.9750986684961838	1.970643333611065	1.970643333611065	1.9025973486422152	1.9025973486422152	1.9025973486422152	1.9025973486422152	1.8481495646198387	1.7821289457694303	1.7821289457694303	1.811275291428947	1.6217069503457928	1.6016691971092474	1.700199157799016	1.7312260534196406	1.7312260534196406	1.6804359029775864	1.751862165826996	1.751862165826996	1.653325242776952	1.6538243588659602	1.6538243588659602	1.6538243588659602	1.7523816023753782	1.7821289457694303	1.811275291428947	1.9172114012862385	1.9172114012862385	1.9366681363849303	1.8500842399900452	2.022247833400052	2.012616989618229	1.9254207782031778	2.0257060984536763	2.008622988336631	1.9815917445195403	1.9616233282869444	1.8691941758754669	1.9458154574783793	1.9245206791151506	1.909879753192946	1.9349707341557765	1.9349707341557765	1.909879753192946	1.909879753192946	1.8843446610858081	1.8907709302452416	1.8902940850778236
YOR111W	2.3026626174175844	2.2345708018726524	2.2704637781109596	2.2704637781109596	2.2704637781109596	2.2100068161691455	2.2100068161691455	2.2500842555444804	2.2919825385928383	2.2364874260011343	2.2151453941892467	2.171490171154699	2.171490171154699	2.2269852837464024	2.2706405067809503	2.2919825385928383	2.2919825385928383	2.2364874260011343	2.222066535850334	2.1940521596807376	2.165483007483967	2.2782470719996866	2.260299438112555	2.2588667716185644	2.350497247084133	2.4497137371051547	2.3143618842102684	2.2495472722724412	2.0849106684741705	2.0849106684741705	2.0986525947785766	2.126133331200684	2.1469051383587052	2.242983041688852	2.242983041688852	2.2029611953558303	2.214968665519256	2.2345708018726524	2.2345708018726524	2.290065914464356	2.2704637781109596	2.2704637781109596	2.4256211664247695	2.4256211664247695	2.405992359675837	2.405992359675837	2.405992359675837	2.418589062629065	2.399885274046296
YMR149W	2.0923813720343527	2.0655633596789724	2.0646493882825516	2.1192052438344438	2.170135178646069	2.1977900524888887	2.192292814470767	2.1532986828549032	2.1532986828549032	2.1224397735089466	2.1451598500090303	2.2723866340915357	2.254101281063786	2.254101281063786	2.254101281063786	2.2723866340915357	2.282123779030018	2.197596225553216	2.115022323819797	2.199826856948505	2.198710465962884	2.198710465962884	2.169146008420746	2.209681369586894	2.167861193892267	2.081151957661304	2.0129804550197243	1.9958838018804002	1.9724248290564115	1.9958838018804002	1.9663193443382618	1.9557606865700266	1.9426680762736166	1.9426680762736166	1.8596787116025852	1.9021952145282013	1.8087979496015216	1.7860778731014382	1.7983888493173334	1.867733124616212	1.8878642896694517	1.9079394470112319	1.971825493407808	1.9993062298299153	2.095213776530739	2.0270422738891596	2.0270422738891596	2.050125887002201	2.0270422738891596
YNL312W	1.8842236854418744	1.8979280907401297	1.8979280907401297	1.9094965029160607	1.9592495381131603	1.9592495381131603	1.9163090158962057	2.047305714778356	1.9348309855199437	1.9348309855199437	2.2811891192278644	2.302562770020431	2.214335587008696	2.214335587008696	2.0739383949724686	2.0739383949724686	2.0489096004809464	2.0489096004809464	2.0031059108678217	2.1531841273883794	2.2038102004583475	2.256277620352483	2.3020813099656077	2.256277620352483	2.256277620352483	2.3107254043748595	2.3107254043748595	2.2440283352839026	2.30061186365027	2.30061186365027	2.3479175784286266	2.308334984721774	2.308334984721774	2.308334984721774	2.288128841521992	2.3470225305755603	2.4084230752397042	2.4084230752397042	2.4084230752397042	2.4084230752397042	2.4084230752397042	2.291714588116321	2.361117360461347	2.3122077599804007	2.291714588116321	2.291714588116321	2.45772453955525	2.4782177114193296	2.678280613256349
YPL078C	2.6215971966215013	2.390642047517379	2.3511814752406095	2.3511814752406095	2.350789601316024	2.373332169967113	2.373332169967113	2.3448718543744413	2.3512828147816744	2.3512828147816744	2.4028131154217567	2.4486626565513845	2.497572257032331	2.4600650742087864	2.507370788987143	2.485577476681253	2.487749384754048	2.487749384754048	2.487749384754048	2.5096088187177874	2.460699218236841	2.460699218236841	2.460699218236841	2.460699218236841	2.4735346680334476	2.4611659480057284	2.4611659480057284	2.469107076330383	2.431386987457352	2.452760638249919	2.452760638249919	2.465312976317307	2.486686627109874	2.519352816030196	2.5404204596719424	2.5865906411048685	2.728849641261945	2.704764022737632	2.704764022737632	2.9051539778353126	2.918127941537075	2.9446001528982664	2.8781869302350436	2.8891803416275716	2.8891803416275716	2.8628770598733286	2.876683189143998	2.9019942776731855	2.9421081512188705
YHR144C	0.0269543455277922	0.0269543455277922	0.03340914871717713	0.024864835490012487	0.10187395593673677	0.08550557479428657	0.09033449253784696	-0.14884622547331397	-0.0852347972546324	-0.08061669138786265	-0.15839530290578202	-0.10157715841256582	-0.09443862458447214	-0.1036515487208202	-0.1926552632657998	-0.2734097813839347	-0.1813221724582124	-0.1813886581712907	-0.17907442116415895	-0.17238108087435847	-0.09459356125499938	-0.09471242029618891	-0.0007108623158795092	0.16937840456754844	0.16699654653618326	0.1500006157332875	0.05305615487104252	0.05536767803668473	0.0600744174768487	0.14971037315205626	0.07663921889399967	0.07427276237862603	0.03915427710872058	0.1364363792566526	0.04231972384397037	-0.04308359204727629	-0.04353452181435659	-0.04098198215187163	-0.038908208323447255	-0.02914634565951635	-0.12830523972048521	-0.12553088208385899	-0.1285634415553411	-0.13138506236655506	-0.12875959295973194	-0.13174095871443675	-0.1481478266781484	-0.14794271602533762	-0.0339793154081451
YNL003C	1.1080857476244494	1.1513093232749654	1.1123151916591019	1.1147834472498512	1.1147834472498512	1.0898855035171948	1.1129691166302358	1.1438921855103539	1.1895162007922306	1.1358026556652163	1.1919248598399037	1.1695103743261122	1.1490462717663965	1.1768179674496957	1.1972820700094113	1.2707023356232088	1.3339414987109546	1.336244199103608	1.3157800965438928	1.3219885839773644	1.375044476873069	1.375044476873069	1.4020837296254212	1.4228422897922188	1.3785116232537298	1.4193591052289374	1.479690457621097	1.5673983294295533	1.5466397692627558	1.5194218741379668	1.4700616208779906	1.4972830896130145	1.4604831255130413	1.4987662219478561	1.4802972393986213	1.4543721025894027	1.4803673111223472	1.3378840512222645	1.3510114852078772	1.3250162766749325	1.2933074169475947	1.3509181401176897	1.3769133486506342	1.4033855600118255	1.369233809665719	1.377171629090359	1.377171629090359	1.3537126562663702	1.3298659143120024
YNL315C	1.7832178623545734	1.7832178623545734	1.7410767742819608	1.7303423866580037	1.7303423866580037	1.7512513764209843	1.7512513764209843	1.77246786233068	1.7943016740818276	1.816844242732916	1.816844242732916	1.8063864703259183	1.7338224231312602	1.7338224231312602	1.9040929199818843	1.9040929199818843	1.9159865985631377	1.9255286931050224	2.0940804907376815	1.990986997773578	1.889503424676553	1.889503424676553	1.876391209264253	1.8068337171961228	1.8068337171961228	1.7937420208177637	1.7937420208177637	1.9572407531006433	2.02095852254897	1.9436973229755359	1.9024054240599666	1.9024054240599666	1.9568532080823426	1.9700647934582265	1.9961304535383484	1.9961304535383484	2.0089887832272546	2.0089887832272546	2.0022065184636006	1.9606673233991128	2.0290948199165197	2.0290948199165197	2.0307459483548462	2.0611195973983647	2.017921907997262	2.2698787868758488	2.158847474487105	2.1441409756720797	2.1167377636258533
YOR292C	0.41410038002479027	0.41410038002479027	0.3785116232537296	0.4029646669782686	0.3334237337251915	0.6229303509201767	0.6042845981227769	0.30300081315143834	-0.0032456595036545973	0.008521901993399581	0.03177292967476216	-0.2435078394697838	-0.2435078394697838	-0.2435078394697838	-0.10714885766078983	0.04370878511599792	-0.20178573179886525	-0.22024567618768895	-0.2496894540801708	-0.24430152947867623	-0.09826087003871146	-0.07550495597100639	-0.09826087003871146	-0.09826087003871146	-0.09826087003871146	-0.09826087003871146	-0.09826087003871146	-0.06940600736652647	-0.06940600736652647	-0.08139145335028543	-0.4010983083209698	-0.4064923901458351	-0.4064923901458351	-0.38394982149474677	-0.40960361322821587	-0.40960361322821587	-0.42049192937095203	-0.42049192937095203	-0.42049192937095203	-0.442518235700951	-0.442518235700951	-0.442518235700951	-0.22012581436450307	-0.19809950803450413	-0.19809950803450413	-0.16567803034212658	0.02696704760026936	0.02696704760026936	0.02696704760026936
YOL073C	1.6454616436512808	1.5910543910323791	1.549274587948002	1.5350747189732155	1.5062486842566887	1.499757847879723	1.5403998323770693	1.5251492142450425	1.529783802438352	1.5445656432383985	1.5445656432383985	1.5178483048626188	1.5736825758551534	1.574464758692641	1.574464758692641	1.574464758692641	1.5883904946239495	1.6156119633589738	1.6156119633589738	1.6156119633589738	1.5616731562481703	1.5616731562481703	1.5754657569109316	1.4742103149978307	1.4880029156605923	1.4880029156605923	1.4880029156605923	1.6632749031845573	1.5869240170544423	1.5577776713949258	1.602171790753379	1.631318136412896	1.693022246578609	1.693022246578609	1.8134486799702785	1.84353725836425	1.8155228821946534	1.8155228821946534	1.8303350763832673	1.84353725836425	1.8853574340588772	1.8730111137082797	1.84353725836425	2.011972641666076	1.9689039197741902	1.9689039197741902	1.9539225282357762	1.9539225282357762	1.9539225282357762
YNL129W	1.9104484150217076	1.807354922057604	1.870039238467328	1.870039238467328	1.8872965619521278	1.8872965619521278	1.9043498933829464	1.9043498933829464	1.985169195074205	1.985169195074205	1.985169195074205	2.03097288468733	2.0474421850088786	2.079827271902004	2.095751219890516	2.095751219890516	2.0826387878906374	2.1270329072490908	2.1270329072490908	2.0839641853572046	2.1688530829437176	2.1688530829437176	2.1688530829437176	2.1688530829437176	2.1270329072490903	2.1270329072490903	2.0812776440341336	2.0812776440341336	2.0812776440341336	2.0812776440341336	2.0812776440341336	2.0812776440341336	2.17686154788786	2.17686154788786	2.1362195633905148	2.1665612714357283	2.1665612714357283	2.205035419250364	2.2456774037477096	2.215335695702496	2.1197517918487696	2.1197517918487696	2.157226497267432	2.1967548614540697	2.1967548614540697	2.1099724355221774	2.245873854675611	2.281214421898815	2.281214421898815
YGL050W	1.689648608288815	1.682643520280294	1.6947917734052442	1.6378982520723795	1.6004040636318244	1.6510769672211127	1.60813376863948	1.709440184292051	1.7625850519375816	1.8347922063171096	1.8295837739939895	1.8092536106292978	1.700069748901755	1.8189315040580882	1.8203485389699334	1.8166148540679714	1.7957728020778054	1.8011949690359947	1.793373344884974	1.851067225391043	1.8392223719841665	1.8610154736869156	1.8577304793963536	2.027254565165421	2.020534007913532	2.003558494457876	1.946423700426621	1.9668994208060322	1.6465736144849268	1.6465736144849268	1.6576623473440826	1.6670917602640136	1.7972405717473727	1.971479055866718	1.9595096524970248	1.955005449522437	1.8564161595329214	1.8541596457034417	1.815165514087578	1.834530838954509	1.8443118597470944	1.8391356786152544	1.8314230086219765	1.8319405603358776	1.8534610582789997	1.8630534808578234	1.8956601427193083	1.8876665383099642	1.8777442499490025
YGL098W	1.0009161034583058	0.9787544535341474	0.9844882624973101	0.9742695751437084	0.9643004436215991	0.965649908368528	0.9990820770075516	0.9804251726640973	0.9306458769404948	0.9315093240841228	0.9320091481194647	0.938081234270764	0.9477963891039757	0.9152515995690624	0.8932648942069901	0.8696202241832243	0.8496303784157747	0.8404154716113943	0.8448206507313956	0.8436777555198257	0.8150239277991284	0.7831227552025348	0.8012251769945307	0.7900261570628698	0.7929623340794145	0.7904205667530116	0.8030633124252315	0.8128909733225942	0.8128909733225942	0.8299629837246885	0.7706379852594694	0.7987144814791531	0.8012547761041638	0.7762166899907905	0.7664687134392284	0.7309548195881197	0.7142943638018246	0.7221927455071173	0.7379500032681778	0.7267215756806193	0.7132267997577595	0.6808522316339878	0.7075857764764866	0.7105904563741081	0.7238365621642482	0.7178140692534114	0.7251247135508502	0.7163641867975927	0.7440890778471508
YOR006C	2.3431629967094234	2.3664264389005436	2.3824565487194924	2.357184286595695	2.332800127968736	2.2986949959068186	2.2929847884289254	2.323666466696026	2.323666466696026	2.294242706356126	2.3460421893775116	2.3511257354586506	2.387020222750414	2.3660046284051286	2.3615527852530205	2.3347527259093055	2.442382327082155	2.4333935438549004	2.408501909668751	2.408501909668751	2.411136864820777	2.457412451000645	2.457412451000645	2.4594316186372973	2.4825152317503383	2.5444160480630984	2.5114967459900432	2.4656930563769186	2.456170282258412	2.5702573054074365	2.6043884672324875	2.628235209186855	2.6938558325997204	2.704860424788531	2.7739963251111726	2.8597254875298384	2.858373689874148	2.8196412953854337	2.7798402873274584	2.75065116409486	2.747588411723929	2.757712628997637	2.757095700882113	2.7861606997884802	2.786963133226426	2.749121656472144	2.795529486660814	2.7850371128431717	2.824867707059382
YFR041C	0.9918399667370024	0.9918399667370024	1.0820377757085806	1.0505709876115723	1.0505709876115723	1.0345764220023108	1.0010238622912844	0.8876746567154087	0.8876746567154087	0.8876746567154087	0.921227216426435	0.921227216426435	0.921227216426435	0.9047013193355562	0.9390528241263335	0.9555787212172122	0.879218434823985	0.9555787212172122	0.9234974538435057	0.9234974538435057	0.8791033344850522	0.8090645052651496	0.8090645052651496	0.8266764220958225	0.8268293390540333	0.8268293390540333	0.8268293390540333	0.9931948220948852	1.0375889414533388	1.0375889414533388	1.071940446244116	1.071940446244116	1.071940446244116	1.071940446244116	1.071940446244116	1.0888935795253136	1.0888935795253136	1.0888935795253136	1.1028897686685981	1.1028897686685981	1.1028897686685981	1.1042379768884074	1.1364423283796243	1.0706854171773812	1.0706854171773812	0.9472267555720335	0.9472267555720335	0.9472267555720335	1.0547857252050492
YDR162C	2.494680836069884	2.468917740004802	2.2943723723668006	2.307559804599125	2.307559804599125	2.3337913461723043	2.301369868479927	2.288182436247603	2.2614403352511863	2.2938618129435637	2.2478810715230324	2.268653014698637	2.268653014698637	2.281732910688183	2.2344764895359552	2.2477855787648453	2.3027520379827737	2.2679866198220973	2.28206180503382	2.115058377225126	2.066495411786907	2.1036517820231464	2.1333991254171982	2.1466959480306556	2.1092212426119934	2.1092212426119934	2.023678758180801	2.1858665453113337	2.1598713367783895	2.18137915431902	2.18137915431902	2.105430301085722	2.105430301085722	2.074403405465097	2.074403405465097	2.074403405465097	2.0440297564215784	2.0440297564215784	2.0304832245836306	2.003002488161523	2.0078195044592992	2.039528364186637	1.959358015502654	1.959358015502654	1.959358015502654	1.8088114542771196	1.8412329319694976	1.8341899647314022	1.8201284982410952
YOR106W	1.812023562328107	1.768902050828334	1.7446545045816566	1.7446545045816566	1.7251187282026277	1.7251187282026277	1.7974121188100252	1.7974121188100252	1.7164921234264576	1.7869357476791201	1.7869357476791201	1.7869357476791201	1.7869357476791201	1.7251187282026277	1.7152507345937507	1.6399626072895133	1.6399626072895133	1.6399626072895133	1.6399626072895133	1.6399626072895133	1.6399626072895133	1.6399626072895133	1.620021791682337	1.620021791682337	1.7253393475497072	1.7343664031182486	1.713989015746896	1.7009766014968715	1.7009766014968715	1.53301846476396	1.5340446794113891	1.541777681551605	1.4893102616574696	1.4893102616574696	1.4697877033926512	1.5413987728059237	1.5596609791986522	1.532693931598383	1.5596609791986522	1.5596609791986522	1.5968938853976276	1.6833662047821505	1.6936888197438997	1.6662080833217927	1.6464448285003628	1.6362201574899005	1.6339059668853915	1.6339059668853915	1.6137280849477613
YCR016W	1.0235967124844279	1.0434826352617854	0.9253258128286179	0.9253258128286179	1.022523016626139	0.9719856238304032	1.0219860250260664	1.0219860250260664	1.0219860250260664	1.0219860250260664	1.0219860250260664	1.0219860250260664	1.2105669859396582	1.2105669859396582	1.332288606493084	1.332288606493084	1.332288606493084	1.332288606493084	1.332288606493084	1.332288606493084	1.3062464726550924	1.3062464726550924	1.156868848616866	1.156868848616866	1.156868848616866	1.080919995383567	1.080919995383567	1.080919995383567	1.080919995383567	1.080919995383567	1.080919995383567	1.1303966372556749	1.156868848616866	1.279725596402399	1.1531723722130052	1.1531723722130052	1.180189922851485	1.1823844491722628	1.1823844491722628	1.1823844491722628	1.1823844491722628	1.2075191448549172	1.156804079708871	1.156804079708871	1.156804079708871	1.084654293953036	1.084654293953036	1.084654293953036	1.084654293953036
YDL124W	1.067520254712376	1.067520254712376	1.1218583428730995	1.2151137752085677	1.1303318683476795	1.1541000342806293	1.0689313236835367	1.0378090592637559	1.0378090592637559	1.099209603927899	1.1218583428730995	0.9472260209946645	0.9472260209946645	0.9472260209946645	0.8917182839842678	0.9387924451081847	0.8716782492496478	0.8601716205010522	0.8406435419506808	0.8406435419506808	0.8406435419506808	0.7917339414697343	0.7917339414697343	0.7917339414697343	0.7678871995153667	0.925376896414573	0.9470069123861155	0.9470069123861155	0.925376896414573	0.925376896414573	0.925376896414573	0.8120773323000072	0.835924074254375	0.835924074254375	0.9492236383689406	1.0078478618226847	1.0078478618226847	1.061287120784145	1.1510500555878824	1.0519520796347213	1.1160824170544372	1.0645521164143552	0.9932347119127023	0.9708999472391667	0.9972753626634641	0.9972753626634641	0.9972753626634641	0.9331450252437484	0.9331450252437484
YOR130C	1.703850346303744	1.703850346303744	1.66732447027863	1.6219053455194123	1.637204481902295	1.658431221544526	1.6553518286125544	1.6553518286125544	1.6874844495533634	1.7584453215766578	1.7584453215766578	1.7584453215766578	1.918068144920004	1.918068144920004	1.8936395721106625	1.8936395721106625	1.7492496627754877	1.7821517738547166	1.7821517738547166	1.7492496627754877	1.7492496627754877	1.7492496627754877	1.7492496627754877	1.6545103616648795	1.6545103616648795	1.5720482014729067	1.6228695174972632	1.6228695174972632	1.5879779730926031	1.6781757820641814	1.6781757820641814	1.6781757820641814	1.6781757820641814	1.6781757820641814	1.6022623014369868	1.6651328494051396	1.6760888188335359	1.5829794144420541	1.6760888188335359	1.6561065736158462	1.6358436697233405	1.6561065736158462	1.6561065736158462	1.2431073619461546	1.2826899556530078	1.2370056965045797	1.206735826123476	1.206735826123476	1.206735826123476
YLR079W	1.7890541053146602	1.7890541053146602	1.7816682783939541	1.757622804427303	1.757622804427303	1.757622804427303	1.757622804427303	1.757622804427303	1.792426680530219	1.8137057542099926	1.9302116698431373	1.766913996029107	1.8995819906555518	1.8010959315859216	1.832122827206546	1.930608886276176	1.8858033529684277	1.8858033529684277	1.8858033529684277	1.9094546210330727	1.8858033529684277	1.9200705264822486	1.9094546210330727	1.8467188656851103	1.8467188656851103	1.7348527867968082	1.8053742180692718	1.816480470307842	1.7829018783330648	1.705240704404913	1.671293372481575	1.671293372481575	1.799645269852677	1.7330468936140724	1.6150197345773356	1.6665500352174176	1.6665500352174176	1.589763486984977	1.623710818908315	1.7294272732412013	1.623710818908315	1.6474789848412645	1.6708619122792152	1.6708619122792152	1.7532150345925113	1.7192677026691734	1.7774625808391886	1.7774625808391886	1.7774625808391886
YML087C	3.686612576815591	3.686612576815591	3.686612576815591	3.686612576815591	3.7250867246302266	3.7250867246302266	3.7250867246302266	3.7250867246302266	3.6679312656157785	3.6679312656157785	3.6679312656157785	3.740967524723702	3.480967178979542	3.480967178979542	3.480967178979542	3.4632343021591567	3.4546146023395212	3.4546146023395212	3.425817338032086	3.137434638652355	3.0999599332336927	3.0999599332336927	3.0999599332336927	3.0999599332336927	3.265873053776995	3.1503958363570588	3.2378586776073983	3.2378586776073983	3.1878469094395747	3.1878469094395747	3.1472049249422285	3.1472049249422285	3.0597420836918894	3.1503958363570588	3.1747662645118115	3.0625382515039887	3.0625382515039887	2.9800760913120157	2.9800760913120157	2.9800760913120157	2.9020735793107426	2.8085596779028874	2.8085596779028874	2.87585947601731	2.87585947601731	2.838384770598647	2.838384770598647	2.838384770598647	2.734559096459111
YJR088C	1.387290605703927	1.387290605703927	1.3525251875432507	1.2922148254390367	1.3653998664407685	1.3653998664407685	1.3783855080352492	1.3783855080352492	1.3783855080352492	1.4652489452326112	1.4652489452326112	1.4652489452326112	1.4652489452326112	1.4652489452326112	1.4304835270719347	1.4040113157107434	1.421103049586319	1.421103049586319	1.3871557176629812	1.4442063868722657	1.4312090463433926	1.443840143153551	1.443840143153551	1.443840143153551	1.4575808229493554	1.4575808229493554	1.3854310371935201	1.3991710938198227	1.4575808229493554	1.415557608053649	1.3868463114121212	1.3452838889352523	1.3727646253573593	1.3379992071966824	1.3379992071966824	1.3379992071966824	1.3379992071966824	1.2519418166574845	1.2091710447374853	1.2091710447374853	1.2378253141967894	1.1708837393411944	1.205649157501871	1.199356295757878	1.0845335102116673	1.0845335102116673	1.0802877889576357	1.0802877889576357	1.1168136649827498
YLR205C	1.2796147601668084	1.3661387702833472	1.3993056342185464	1.4139079354063395	1.6055219080524958	1.5071535394713604	1.492093955537843	1.4358434784896021	1.408084738637077	1.5576551547254205	1.443708648367798	1.5220312449946993	1.4421613353303078	1.4910709358112544	1.356769844099663	1.2271407362346112	1.3090468035906295	1.2881944797321938	1.2881944797321938	1.1894664166094169	1.1894664166094169	1.2400924896793848	1.2083836299520467	1.257293230432993	1.3363078049386876	1.3662713958098573	1.3662713958098573	1.2194300074805864	1.1669625875864509	1.1125148035640744	1.1125148035640744	1.0986708780561818	1.1650133728848777	1.185908597196228	1.185908597196228	1.185908597196228	1.1314608131738513	1.074877284807484	1.1383934353896799	1.1830822529497276	1.251846725201335	1.251846725201335	1.2412926266797273	1.2919186997496952	1.446877554132753	1.4314639989630096	1.4314639989630096	1.4314639989630096	1.4314639989630096
YLL027W	0.6612963733160959	0.6768932283671144	0.6768932283671144	0.6629650127224292	0.7146868505554296	0.6110815616850381	0.6156358358292119	0.5190702366051643	0.5190702366051643	0.5190702366051643	0.49724101362971235	0.5141148321941088	0.5246195950305179	0.4931040483198014	0.5348390212953198	0.5317005016427405	0.520512049344432	0.520512049344432	0.4859294208143733	0.4786246201911401	0.4535336392283093	0.43174093136917174	0.4391928851321852	0.43174093136917174	0.42623315211346163	0.3875007576247469	0.41259173858757753	0.37139908333313026	0.3748322153912537	0.33895003409263746	0.41557131569554995	0.38020665169445267	0.3994428705573698	0.38297357023582107	0.36127849913650184	0.2915394111667279	0.2750517398087004	0.23828774349810816	0.23292765070295712	0.24544599050815405	0.2315213221925717	0.2533842358000742	0.27608528004155364	0.27608528004155364	0.35933654413292604	0.34986379151264374	0.4011281096045953	0.3429726420499144	0.3689678505828588
YKL091C	2.3430847464839255	2.3430847464839255	2.336147772857904	2.306090539001724	2.306090539001724	2.3174821898561704	2.3174821898561704	2.3174821898561704	2.3740657182225378	2.4155248139400856	2.3851511648965666	2.3503557994600293	2.371511125238205	2.371511125238205	2.371511125238205	2.3907027667166654	2.42004672829881	2.442574944297129	2.4712470422363992	2.4564500403083183	2.457681836687337	2.442574944297129	2.4693071618069644	2.454200269416756	2.477173605821096	2.4703199347800333	2.4200128299907715	2.397645016962317	2.4076387020238985	2.4076387020238985	2.4504519433045306	2.493918288063881	2.6848134829916925	2.699763824457664	2.6947105967313787	2.6947105967313787	2.8003858392128254	2.815492731603034	2.9297289209542803	2.815492731603034	2.8304430730690053	2.845240074997086	2.857591991552376	2.8304430730690053	2.6763048516336747	2.6636384397975146	2.65731334494584	2.6441859109602275	2.6923558622450665
YOR223W	1.1215891563043856	1.2093527382284148	1.1956778013313383	1.1887914157460986	1.2468631151626486	1.2243855531858894	1.2093510794761977	1.170371347450271	1.1319863045853757	1.0985730722349474	1.070450284690431	1.0812042422647725	1.0731669231993546	1.0602336941294075	1.0673711363284837	1.0623022800454305	1.0500765265798018	1.0388934749621572	1.0011618361916461	0.9813585782978846	0.9892255284058249	0.9831706290037497	0.9070950736814128	0.9231709849641438	0.908775524618295	0.8663790478040775	0.8673091670006695	0.8790099208447548	0.943002370711237	0.9562260512902926	0.9313743532837053	0.9492764049014157	0.9414280179476284	0.9320344054499555	0.9188991686745094	0.8824592737281471	0.871652518771564	0.8788578702597106	0.866079265538408	0.9152730119631649	0.9011898457205435	0.9352102717561648	0.9055146542654399	0.9410854674209074	0.9719553688200553	0.9254127828830251	0.9535074147575487	0.9655027557235631	0.9041022110594197
YHR167W	1.391719909810646	1.505633230014146	1.505633230014146	1.505633230014146	1.391719909810646	1.391719909810646	1.391719909810646	1.2863669096644177	1.2863669096644177	1.3487553874811824	1.3877301532831083	1.3877301532831083	1.3865310715898498	1.3865310715898498	1.3877301532831083	1.2946207488916268	1.2946207488916268	1.2457111484106802	1.2760209825679394	1.3063946316114579	1.1931651867172013	1.1931651867172013	1.0900716937530974	1.102712737560067	1.102712737560067	1.277504888642127	1.277504888642127	1.3299723085362625	1.1694927256431602	1.1694927256431602	1.1551801574542027	1.102712737560067	1.058902841728998	1.1429018276757656	1.1276673139806053	1.0982235360881232	1.1293646381178484	1.1582195007900333	1.2177205125386952	1.1632727285163185	1.1632727285163185	1.1515055266041496	1.162826062739586	1.162826062739586	1.12022399369039	1.0841547389828683	1.0841547389828683	1.0911037673696593	1.0911037673696593
YCR015C	1.1503848150466676	1.1547672561316762	1.169152103656225	1.186774799665139	1.1899432757256323	1.1899174714795266	1.1894816940895425	1.220367211566309	1.2723158738080353	1.2929408111210865	1.3115861506659034	1.305469858187204	1.2756535013101895	1.258348524645816	1.2561246664102053	1.2346235409707966	1.2519907474220329	1.2646129405909377	1.2773585112925794	1.296477518947374	1.2995896701144036	1.325124762221541	1.3503310810508489	1.3269331741983752	1.3360598199921372	1.3800450459393385	1.3800450459393385	1.385128722002111	1.3907703721350972	1.4117697854449327	1.4144696005633652	1.3635419098381942	1.3154475308992197	1.333988583288745	1.3622253081939437	1.356547794464875	1.360034894227953	1.3762164578923741	1.4086991768475572	1.3746052557602988	1.3987492115643287	1.4334518787063495	1.4334518787063495	1.4352230786455242	1.3977957430388863	1.3877947990535384	1.3833971512577279	1.4033590046155795	1.394485548318163
YMR130W	2.512995009409248	2.512995009409248	2.5293507835651434	2.514865771915638	2.494764691749578	2.479673601836391	2.464422983704364	2.465180746931	2.433119537698701	2.465795035980625	2.325279304387	2.1783079131217216	2.1293983126407756	2.14601940709126	2.1949290075722065	2.1949290075722065	2.162507529879829	2.162507529879829	2.162507529879829	2.2098132446581857	2.2098132446581857	2.162507529879829	2.162507529879829	2.162507529879829	2.0572439518344754	1.959358015502654	1.9034016095286386	1.9034016095286386	1.9921378822270295	1.9995991957076902	1.967715134687904	1.9104484150217076	1.959358015502654	1.959358015502654	1.9104484150217076	1.9104484150217076	1.9085299372910074	1.7920562966561637	1.7920562966561637	1.8486957174385032	1.8486957174385032	1.872542459392871	1.8628345682816607	1.8669294741692246	1.8332201125624494	1.8669294741692246	1.8669294741692246	1.8669294741692246	1.7595660237575592
YML073C	1.0524215266093924	1.166884547122261	1.166884547122261	1.166884547122261	1.176994574767102	1.176994574767102	0.9969595456799486	1.0488391374639654	1.2511560548798775	1.2511560548798775	1.3561438102252754	1.3454965660257667	1.3454965660257667	1.2523871616342852	1.263034405833794	1.2416607550412266	1.2416607550412266	1.0944348018580485	1.2188346019232588	1.2188346019232588	1.1961089332459673	1.2578541667281138	1.345317007978453	1.345317007978453	1.496281817794026	1.4753576650705331	1.464780674580025	1.536950850405964	1.536950850405964	1.536950850405964	1.6194130105979367	1.6962344828979115	1.5484366246960422	1.5642039405543589	1.538892852025171	1.4587225033411881	1.4840335918703755	1.4587225033411881	1.5367250153424612	1.5634293391715148	1.6458914993634879	1.6674664049573702	1.6674664049573702	1.7279204545631992	1.7548875021634684	1.838573652668324	1.8648051942415038	1.7744045002563176	1.8415186961148549
YOR284W	1.9019544990544481	1.9712834115795532	1.910911113884201	1.864368527947171	1.8869110965982594	1.8527224104224325	1.8527224104224325	1.8756228125325112	1.8988925918553585	1.9175082700227055	1.9411595380873508	1.9411595380873508	1.9523335663696855	1.9334745391183696	1.914365716170665	1.9398534276363493	1.9334745391183696	2.0026207001591354	1.977529719196305	1.9584208962486005	1.977529719196305	1.9270536349282248	1.9270536349282248	1.9676956194255706	1.995440609908475	1.9289451981215682	1.9572342425529918	1.984201290153261	1.984201290153261	1.984201290153261	2.013056152825446	1.974112955737678	2.066077506871774	2.023391107770223	2.008876950736916	2.0389341845930957	2.0467121820048426	2.0791494052963277	2.047339359954068	2.015975189044733	2.121201711420834	2.1539916465385036	2.1539916465385036	2.1539916465385036	2.1875442062495303	2.111031312388744	2.040300749497426	2.040300749497426	2.040300749497426
YKR037C	0.8550516640889003	0.8490699412201763	0.8490699412201763	0.8490699412201763	0.8490699412201763	0.8644768403783059	0.8525536730024867	0.8525536730024867	0.9108415075811029	0.8093025363134163	0.8093025363134163	0.8093025363134163	0.7703084046975525	0.7703084046975525	0.7748650620904947	0.7960815480001903	0.8354749863002773	0.8354749863002773	0.876636954598851	0.93906693659928	0.9420347334534181	0.9420347334534181	0.9450355781257916	0.9248576961881616	0.926720585799877	0.926720585799877	0.8625734179338188	0.8711339518281751	0.8494388807288562	0.8494388807288562	0.8939208157457358	0.9369895376376217	0.9621487265083187	0.9436841396162722	0.922310488823705	0.900615417724386	0.9755398080103053	0.9295944846961518	0.7951047567580141	0.7890915711706634	0.7461951562770676	0.7921008757578967	0.7891229198556606	0.809088218024854	0.7779646372078541	0.7509975896075847	0.7693264072053064	0.7946474819620162	0.7605423520596051
YKL055C	0.5189783301493007	0.5314692743324977	0.4946989371981744	0.48220799301497747	0.47050723917089204	0.4685035241337733	0.42150604459660396	0.39742042607229106	0.39917786486479256	0.38737668150848964	0.4090425935673513	0.4090425935673513	0.39522901819866363	0.38384427547234873	0.40951568307454594	0.40951568307454594	0.423672944522439	0.423672944522439	0.423672944522439	0.4111894158664854	0.37769313090306805	0.3843901740061292	0.3843901740061292	0.3830979387276467	0.3830979387276467	0.3459925718893966	0.3846308437941409	0.4388842412332117	0.41358962518259845	0.4000430933446507	0.4436245100380979	0.4436245100380979	0.41449092035929674	0.439371219260029	0.439371219260029	0.35750630560349655	0.3442594619574	0.3602169720215946	0.33034033470356244	0.3158407650084476	0.3413758571155852	0.36284887663105553	0.2980738934186195	0.28688114778816154	0.28688114778816154	0.27237401342891965	0.27237401342891965	0.28389588332413934	0.29316407201818173
YML026C	0.5541038614114152	0.669581078831351	0.6053581853337889	0.4748187276042611	0.5025453607361081	0.48931549540300434	0.48931549540300434	0.4697664829982198	0.4697664829982198	0.6225004392506919	0.5727474040535921	0.6602102453039318	0.6602102453039318	0.6602102453039318	0.6602102453039318	0.605070074169731	0.7451861009711744	0.5849625007211562	0.49398884067366566	0.5679894221174424	0.5679894221174424	0.43872044565850715	0.43872044565850715	0.5146575384939962	0.41102443677222056	0.450661409009565	0.46305901414178746	0.43856022213226736	0.47219100001354775	0.6034355332918004	0.6034355332918004	0.6034355332918004	0.527094155660448	0.5750470318560733	0.5360529002402097	0.5644983981614404	0.621081926527808	0.5686145066336726	0.6513347073141985	0.8088759843006784	0.8088759843006784	0.7582499112307106	0.8088759843006784	0.867163053560675	0.8206204676236446	0.8448128508796137	0.8617500616222802	0.8403764108297133	0.7655347463629772
YGL103W	1.7842713089445632	1.821029858954681	1.7782085763980877	1.8288346494680554	1.8288346494680554	1.9310526462825088	1.9459286944032748	1.9459286944032748	1.911562035332416	1.9962680238802193	1.9962680238802193	1.9131810753150873	1.8382299744848138	1.8382299744848138	1.7580596258008305	1.8485904860905351	1.914178827718112	1.8158427018508112	1.8506081200114877	1.8845554519348258	1.750699705200035	1.585684617881529	1.629218835461458	1.6634959032678454	1.490970248861088	1.6765259020171648	1.6009856366815525	1.6725388977065867	1.7327121786336501	1.7771062979921037	1.7988013690914226	1.7988013690914226	1.827118176879034	1.7337042120938708	1.7337042120938708	1.6892991605358918	1.7754558042856061	1.7893681111408601	1.8276579741255126	1.866652105741376	1.8387190929669393	1.8249659378996093	1.8487237050795853	1.739465398298708	1.7830129616856427	1.730527872964768	1.699085522741365	1.5807673973264467	1.5536981176054
YDL173W	1.2014340834166637	1.183171877023935	1.2014340834166637	1.279026438601695	1.2975227822190842	1.2975227822190842	1.0844019505894422	1.1538133807497273	1.1350280236594104	1.0937398151687783	1.1099370426965796	1.1784266404752652	1.1784266404752652	1.1191883966147267	1.1191883966147267	1.1191883966147267	1.1188306867345212	1.0407664970903427	1.0840502117199533	1.064813992857036	1.2029141192376427	1.1473138878306994	1.1719759420649685	1.1912121609278856	1.2200702302660131	1.2304568484977116	1.2804279884439258	1.3079874710133834	1.3079874710133834	1.3079874710133834	1.3761815634618202	1.3761815634618202	1.3534614869617365	1.3985493764902748	1.3985493764902748	1.3534614869617365	1.4020567405537854	1.4020567405537854	1.345452417073692	1.2989098311366616	1.3637793795736104	1.3637793795736104	1.3637793795736104	1.3403204067496217	1.3403204067496217	1.3585826131423502	1.348612324387422	1.2868389889932579	1.3529163935453057
YOR074C	1.1731927152762232	1.1731927152762232	1.2029400586702752	1.233313707713794	1.2184404312322636	1.158319438794693	1.141259321616995	1.1403831555261221	1.2046847017586284	1.141259321616995	1.188307894421426	1.188307894421426	1.2338704718018698	1.2188422625695383	1.2606624382641651	1.2606624382641651	1.2299656410412485	1.2299656410412485	1.2299656410412485	1.1533786925624294	1.1533786925624294	1.1533786925624294	1.1533786925624294	1.1829431501045675	1.315230616959222	1.315230616959222	1.3442304886817746	1.3585147146880223	1.389211511910939	1.420575682820274	1.3977106815489786	1.3977106815489786	1.3977106815489786	1.5101085060369424	1.506225830116238	1.506225830116238	1.506225830116238	1.5382870393485364	1.5382870393485364	1.5382870393485364	1.5382870393485364	1.5382870393485364	1.602794602310416	1.5986374376182324	1.5986374376182324	1.6229633951611997	1.63816580180487	1.5152236533391055	1.5152236533391055
YNL289W	0.3573836952212264	0.33755729488483205	0.33142858965756655	0.266307919575003	0.266307919575003	0.2602051395742341	0.2255537696587443	0.2567734033038892	0.30240361120942655	0.30211961380718205	0.29921388263177084	0.28873590918468894	0.348953432018796	0.40115644836743125	0.4093387109375699	0.3638026254151564	0.317531293319339	0.3593573583944744	0.344028905009769	0.3969945028663324	0.3755242893722878	0.3755242893722878	0.3897745881065552	0.41627356536121524	0.41627356536121524	0.4117421528203633	0.49398884067366566	0.4209844544857888	0.3744418685487586	0.3744418685487586	0.3719687773869574	0.29514564618877565	0.3361153297314579	0.26361229289975785	0.21038387957554774	0.1453732417434769	0.1453732417434769	0.14765838401175937	0.09210778658336179	0.09061515694115828	0.12702950306471467	0.09856383448358957	0.07754156730887506	0.1759130712819097	0.2401521066444488	0.21130658004089842	0.11960538947742665	0.11808606992269449	0.12016976054075398
YPR057W	1.691394578538085	1.691394578538085	1.691394578538085	1.691394578538085	1.691394578538085	1.691394578538085	1.805042029211625	1.805042029211625	1.7832486383493695	1.805042029211625	1.805042029211625	1.7577135462422318	1.7131135481762023	1.8735979097588342	1.919401599371959	2.0575465449169696	2.0346461428068907	1.9877250954193983	2.0358193836204435	2.0358193836204435	2.0352328824777817	2.0096328827346666	2.065666917648995	2.0358193836204435	1.9877250954193983	1.9459079428198576	1.896998342338911	1.896998342338911	1.8729928793281214	1.8729928793281214	1.8256871645497652	1.896998342338911	1.8496926275605547	1.8496926275605547	1.8977869157615994	1.8977869157615994	1.8239191590539388	1.7389161564914037	1.7389161564914037	1.658909648025743	1.7307003310937534	1.7056093501309226	1.7056093501309226	1.8004685364723638	1.7749334443652263	1.6904556295684698	1.6927845921737856	1.6210052506466872	1.6647266280760051
YCL031C	0.4419706485710747	0.39757652921262115	0.39757652921262115	0.27777225815571954	0.23046654337736291	0.23046654337736291	0.18155694289641633	0.18155694289641633	0.2459736713921872	0.17558434350078964	0.17558434350078964	0.2561267150076429	0.22489833035605086	0.06735705336957098	0.06735705336957098	0.07318549570349737	0.12432813500220176	0.16165738545871214	0.21723071622066945	0.11389096652798497	0.182525038221946	0.10852445677816906	0.10852445677816906	0.10852445677816906	0.10852445677816906	0.10852445677816906	0.037089318735220186	0.037089318735220186	0.07194984187901504	0.07194984187901504	0.01630181232910064	0.07194984187901504	0.16230176023928736	0.16230176023928736	0.16230176023928736	0.04200752652157548	0.04200752652157548	0.04200752652157548	0.009803175030358727	0.04200752652157548	0.04200752652157548	0.04200752652157548	0.10433665981473583	0.04200752652157548	0.009803175030358727	0.07098400846077851	0.003869812602241349	0.003869812602241349	0.07067318328648733
YBR175W	1.1375035237499347	1.1991879238091676	1.1991879238091676	1.1991879238091676	1.3100951600816546	1.3100951600816546	1.2839452663780078	1.3038448238157128	1.324022705753343	1.3555504748104183	1.3197255066108484	1.3086618401134886	1.3966254621649636	1.337731773111395	1.2713241913749223	1.360959589644056	1.415175154451973	1.3841482588313485	1.3737835277264767	1.3622888248676095	1.3737835277264767	1.2529807411698706	1.1261882105221006	1.0590740146635638	1.0703893278913976	1.058110998112961	1.0678107837896216	1.058110998112961	1.0703893278913976	1.1043366598147355	1.0920583300362987	1.0920583300362987	1.2005133212757353	1.0703893278913976	1.1375035237499347	1.164470571350204	1.1909427827113952	1.2504437944600568	1.2234767468597874	1.2234767468597874	1.197004535498596	1.1638376715633971	1.2065674541747649	1.1525276144618757	1.192134600243767	1.2867072348181607	1.3006869473131912	1.2378253141967894	1.4002623694566583
YLR007W	1.2760905586592401	1.0130561528254463	1.066495411786907	1.1031605373696687	1.0849444488866835	1.0849444488866835	1.3055025469742512	1.3055025469742512	1.3237416652592935	1.584962500721156	1.2683176266406015	1.3238127392323054	1.304854581528421	1.3238127392323054	1.3238127392323054	1.3238127392323054	1.3238127392323054	1.3238127392323054	1.3238127392323054	1.2856439775625859	1.2856439775625859	1.402098443571346	1.6629650127224294	1.6629650127224294	1.6629650127224294	1.6629650127224294	1.6629650127224294	1.6629650127224294	1.6629650127224294	1.6844981742720706	1.807354922057604	1.8948177633079433	1.8948177633079433	1.9879271676994248	1.9188632372745944	1.8948177633079433	1.9188632372745944	1.7050563462114618	1.6404576133128597	1.450661409009565	1.450661409009565	1.2304665433773632	1.2304665433773632	1.0605415419350506	1.082334932797306	1.082334932797306	1.082334932797306	0.6672974335184623	0.6455040426562069
YLR150W	1.7197648534125978	1.700254082353473	1.6686147651795156	1.748348370554518	1.7718073433785069	1.7948909564915483	1.9510101584088302	1.8890840985981492	1.738096676184855	1.738096676184855	1.7597917472841742	1.8631092557515931	1.803205164329032	1.7500334561807305	1.7352772440134363	1.8418122966968193	1.8616707663441083	2.0194008369231757	2.1281048257476853	1.9524972207332991	1.9723967781710043	1.8292159958285952	1.6651328494051396	1.6651328494051396	1.6850324068428446	1.569048445102772	1.4174536285826127	1.426264754702098	1.4707914808018452	1.5273750091682126	1.482003501406906	1.3893872417957822	1.364369421665691	1.372568280825851	1.408637535533373	1.340142312690283	1.340142312690283	1.2449908165431838	1.2566447305446946	1.2739227219765303	1.2636197964041669	1.2871169777120988	1.3004420948761406	1.3153647851160106	1.3637278066774101	1.3520072863237995	1.3744098333759438	1.3851078890141229	1.3292987888645738
YGR280C	1.041545350464557	0.9340168861601117	1.030232201419415	1.0434680285761089	1.0760358910325398	0.9976643389629842	1.0320158437537614	0.9681462841009564	0.9192366836200099	0.8161431906559066	0.8161431906559066	0.8161431906559066	0.7824338290491312	0.8161431906559066	0.7136085287913418	0.6614603019719706	0.6257039478167591	0.675286240912754	0.675286240912754	0.6198622022940623	0.6570471226277115	0.6570471226277115	0.7301105848174346	0.7301105848174346	0.7301105848174346	0.7831073758109267	0.7831073758109267	0.8940933211444043	0.8028869871119098	0.5663981539672707	0.47533367556081346	0.47533367556081346	0.43633954394494967	0.43633954394494967	0.43633954394494967	0.4408849332477856	0.5320591327335531	0.5320591327335531	0.5690533402157547	0.6460153220306388	0.6070211904147749	0.5690533402157547	0.458409276531762	0.458409276531762	0.458409276531762	0.4778791407299871	0.4778791407299871	0.4778791407299871	0.4778791407299871
YNR061C	0.9418913087208851	0.9418913087208851	0.8804907640567421	0.7899608786539707	0.7899608786539707	0.7765777118021655	0.7899608786539707	0.9041053522923945	0.9041053522923945	0.917377709385432	1.0014137140189432	1.0431935171033204	1.0936047503331336	1.1256659595654321	1.0956400050068034	1.0132751910162394	0.9506075741012412	0.9506075741012412	0.9822816243790382	0.9506075741012412	0.9506075741012412	0.9506075741012412	1.0340235822888788	1.017921907997262	1.017921907997262	1.0883112358886602	1.1638053950624139	1.1638053950624139	1.1638053950624139	1.148391839892671	1.148391839892671	1.0456537343034125	1.0456537343034125	1.0914089975183692	1.086473406302505	1.070389327891398	1.1483918398926711	1.0814870367747285	1.0814870367747285	1.1990179129626393	1.1990179129626393	1.2479275134435857	1.3625700793847084	1.4268146670551973	1.4268146670551973	1.4443020937840385	1.5205653710467748	1.5030567211920334	1.2887538973712371
YBR187W	1.3798014713869335	1.6409006723150135	1.6016412418677863	1.5612835042516457	1.3002940244028762	1.3002940244028762	1.3002940244028762	1.3002940244028762	1.3002940244028762	1.3002940244028762	1.2797131469804242	1.2797131469804242	1.3484258970644385	1.198144875089771	1.198144875089771	1.162782932198293	1.2295251436435426	1.0967850625348796	1.0967850625348796	1.0967850625348796	1.4906749051323938	1.3017668003225082	1.3752439094198188	1.4131961524546763	1.4716918017648208	1.3877301532831088	1.3877301532831088	1.3877301532831088	1.3504972470841334	1.3504972470841334	1.3504972470841334	1.5025003405291832	1.5025003405291832	1.8225413258722802	1.8225413258722802	1.885136042967997	1.885136042967997	1.885136042967997	1.885136042967997	2.3178295266737416	2.257708534236171	2.237039197300849	2.237039197300849	2.2160694234537264	2.1583539255974387	2.1583539255974387	2.1583539255974387	2.1583539255974387	2.2292460923775104
YOR143C	0.8784450976872874	0.9746604129465907	0.9273546981682339	0.8784450976872874	0.8278190246173193	0.8154353001614869	0.8583591094111904	0.8734029896356407	0.8734029896356407	0.90012032801142	0.90012032801142	0.7240118245127836	0.7240118245127836	0.7240118245127836	0.8757418970378541	0.8757418970378541	1.0210558156205316	1.0210558156205316	1.0661907283410321	1.0513021024886517	1.0513021024886517	1.0513021024886517	1.14149991146023	1.184568633352116	1.1112536245921099	0.9996876945456167	0.9996876945456167	1.1049882424000337	1.214628240833019	1.214628240833019	1.3160211357082996	1.3420184543561269	1.3775546115828896	1.3775546115828896	1.3775546115828896	1.3667130519354622	1.3667130519354622	1.3667130519354622	1.365528399499477	1.223509394627049	1.223509394627049	1.4591870215035125	1.4591870215035125	1.4965245360535724	1.361023365214785	1.4099329656957313	1.4967670446607255	1.4967670446607255	1.4967670446607255
YJL006C	0.8235023446342015	0.7197592787598669	0.9011421254001902	0.9011421254001902	0.8681767622334609	0.6032633174641002	0.6129165622921575	0.605387451211155	0.5899574106415488	0.5899574106415488	0.6067331233923756	0.6314418507756943	0.6486169945838263	0.6374299206152922	0.6301983513842162	0.6272007882984054	0.6413449706186752	0.534429766702163	0.504688729330875	0.5901242058369355	0.6057210608879539	0.6294371298617614	0.6382356704496341	0.739408770094535	0.7891618052916348	0.7891618052916348	0.7670228280223861	0.7884958948062885	0.7732291381529781	1.0969724006689339	1.0969724006689339	1.0991036642526157	1.0495880091691265	1.0495880091691265	1.0495880091691265	1.1669349588365012	1.151891078612051	1.1443098996276488	1.1605871368629763	1.2172307162206695	1.1176950426697552	1.1457344528070408	1.1457344528070408	1.146205109590139	1.1213732566102037	1.1213732566102037	0.997662810150713	1.018457479248291	1.0271327611972043
YMR310C	0.7454754541287303	0.7429615950658366	0.7303615582862032	0.7556726468153906	0.7750379716823217	0.7669055091056203	0.7669055091056203	0.7669055091056203	0.79372964309259	0.751048471850585	0.744486124072741	0.7573101644303244	0.7472564997664013	0.7778767130810644	0.7608946995250031	0.7506989324191147	0.7496821561605305	0.7399270526812398	0.7078619804659034	0.7323855036686209	0.771251654179589	0.771251654179589	0.7624974098373496	0.7516906548807665	0.7298312209170273	0.7262369257266472	0.7625452200833176	0.8534205785099722	0.8316842514193447	0.8755410779693498	0.8667375774066136	0.899224268123097	0.8513599441127155	0.828037498917864	0.8471301627374175	0.8149360780695301	0.8193023870739656	0.8414468062258869	0.8740390403929413	0.878509382673031	0.9298986850279523	0.9564702389701567	0.890046084730277	0.8745747349147034	0.8211802415097641	0.8604957062224442	0.8444655964034955	0.8480047620392475	0.8080455923209614
YDR503C	0.8994158870594904	0.858976941763224	0.9451335855129384	0.951293438720133	0.951293438720133	0.929919787927566	0.929919787927566	0.9572702760725214	0.9439306079461872	0.9047092981484686	0.9918475370707679	0.938443606244111	0.938443606244111	0.938443606244111	0.8852226783105176	0.8401347887819793	0.8091078931613548	0.7960691145110889	0.7960691145110889	0.8075229606159314	0.7787342441178361	0.7787342441178361	0.8285115736541672	0.8285115736541672	0.8588852226976859	0.9016628768552213	0.9154746390264448	0.9163771173402406	0.9467507663837593	0.9467507663837593	0.9600984947695583	1.0386590778324616	1.0752623876448122	1.0752623876448122	1.0443020784613672	1.0727900714472045	1.0671665229439227	0.9928711938126205	0.977973693670001	1.0294437778924819	1.0595010117486616	1.1219066686989168	1.1749659107075705	1.1749659107075705	1.1956791380320289	1.2254264814260811	1.216430863097731	1.216430863097731	1.2717113865683483
YOL080C	2.0908534304511135	2.0908534304511135	2.0449769087183833	2.0449769087183833	2.0214797274104512	2.0214797274104512	2.0214797274104512	1.9569515177955585	1.9209722206899922	1.871979565890443	1.6973750435082606	1.6973750435082606	1.7480011165782285	1.7480011165782285	1.7480011165782285	1.7036069972197752	1.9272041744015067	1.9338679046825176	1.8865621899041607	1.8865621899041607	1.7345590964591109	1.7890068804814871	1.8455904088478545	1.9221201609328502	1.8504483855490466	1.8504483855490466	1.8006094040251677	1.8006094040251677	1.8607303964627386	1.7342914598678805	1.5313776094733589	1.467247272053643	1.467247272053643	1.4282019584772916	1.6609328608758538	1.5414640076747235	1.5284493460062207	1.5284493460062207	1.3088495497256423	1.3504972470841332	1.263034405833794	1.452593503902447	1.452593503902447	1.4213651192508547	1.0375560046236034	1.2568558309046696	1.2568558309046696	1.245332404100335	1.2568558309046696
YIL050W	1.1364462349867628	1.1076559429422999	1.1005371973959872	1.0512870853658367	1.0512870853658367	1.0512870853658367	1.060956759594465	1.060956759594465	1.1107097947915645	1.0860477405572955	1.1192989283723447	1.1270617770282878	1.1057877668634282	1.0598167185417968	1.1110313123887439	1.0912296711732588	1.0815471177759193	1.065950262724901	1.065950262724901	1.0885939232689883	1.0815471177759193	1.066900341811518	1.066900341811518	1.0266414325262307	1.0015504515634	0.9959446353033139	0.9510903995190534	0.9663571561723638	0.9510903995190534	1.023142628037068	1.0946958890621021	1.0639663984236456	1.079233155076956	1.0483526633300275	0.9735148495189723	0.9735148495189723	1.0536413442147208	1.0375054952522618	1.0375054952522618	1.0265720160189629	1.0265720160189629	1.1025120800332955	1.1244660006471905	1.1716202954574702	1.1716202954574702	1.120725295382088	1.1385993802712078	1.1385993802712078	1.1465676061781713
YGR104C	1.39231742277876	1.424026282506098	1.424026282506098	1.4778436557511774	1.504009158635612	1.4179517680964138	1.4179517680964138	1.4035184607428774	1.504009158635612	1.504009158635612	1.5003146750778706	1.5320235348052087	1.5003146750778706	1.5003146750778706	1.5003146750778706	1.428471143758373	1.428471143758373	1.397292933746824	1.397292933746824	1.397292933746824	1.397292933746824	1.397292933746824	1.4832783605916646	1.6052824851007514	1.6052824851007514	1.6052824851007514	1.703337712097035	1.703337712097035	1.6052824851007514	1.5381682892422146	1.6129165622921575	1.5781511441314808	1.5781511441314808	1.5637240734962006	1.5637240734962006	1.5637240734962006	1.5060013583756457	1.5060013583756457	1.5501970825604796	1.5217686742339622	1.4842939688152994	1.5201452414427148	1.481671093628079	1.5406014097172533	1.5406014097172533	1.5127223771418168	1.4601040470069115	1.4144556500913286	1.4168199492781113
YIL063C	2.275855371233199	2.2324026516085653	2.2596108811043156	2.2596108811043156	2.2596108811043156	2.276583959708029	2.3283164228499094	2.3283164228499094	2.4087586391675	2.3562651724938544	2.3492900873875597	2.340778587532043	2.4110493661420622	2.400869717095313	2.429507982087177	2.411929014520851	2.3754461020610367	2.394682320923954	2.3856935376966995	2.336769160131013	2.259625327535423	2.2693899008736174	2.2663021196677047	2.2949250875391236	2.2857650882536475	2.2927449637064807	2.3049825878317645	2.2570796037672136	2.2474935549380155	2.2813347752815183	2.2909208241107164	2.271684605247799	2.289008145530796	2.3025627700204314	2.312277924853643	2.363488094087916	2.2899406856513256	2.2575783889946046	2.2599267980280566	2.3030747660351447	2.3016282386553333	2.2681156011674206	2.2681156011674206	2.2781692658313437	2.2781692658313437	2.2513526007861584	2.228004898223083	2.224201119573926	2.2376391239608875
YDR003W	1.0138702041160497	1.0523955363749757	1.0410829118555174	1.0410829118555174	1.0189234318423355	1.0188393611543425	0.9860088093696002	0.9968971255123362	1.0129403482927883	1.014401478364325	1.0129403482927883	0.996062927744952	0.9839096089469203	0.9955552223213571	0.9731422002101925	0.9731422002101925	0.9502417981001138	0.9388645681402519	0.9505716519179174	0.9846180679771941	0.9887591465301702	0.9581487153137516	0.9468515776569805	0.939620273004685	0.939620273004685	0.992919458776483	1.0224070290561826	1.034368300390465	1.034368300390465	1.047498010019013	1.040388323830162	1.0163428498635112	0.9982705995606945	1.011245272750888	1.0242791097872745	1.0381121576818269	1.0568052426807566	1.0692947450563453	1.0296479819897206	1.0152174720881606	1.034676408173691	1.0601577362500565	1.071028337273178	1.071028337273178	1.0447537279107701	1.0322627837275733	0.992722834301074	0.9540206825284941	0.9540206825284941
YDL230W	0.7059779016825223	0.7059779016825223	0.5360529002402097	0.5132610353669673	0.5360529002402097	0.7059779016825223	0.7059779016825223	0.7059779016825223	0.7730920975410592	0.7271425116805643	0.7271425116805643	0.7271425116805643	0.6600283158220275	0.6600283158220275	0.6931951797572267	0.6931951797572267	0.8503370450094665	0.8503370450094665	0.8503370450094665	1.0062589904716823	1.0062589904716823	0.9448584458075389	0.7749334443652266	0.7513208871432763	0.7394724497767808	0.7887159687966299	0.7643043027567163	0.7643043027567163	0.7643043027567163	0.7643043027567163	0.9342293041990288	1.0179219079972623	1.0179219079972623	1.0179219079972623	1.0179219079972623	1.0179219079972623	1.0179219079972623	1.0179219079972623	1.0179219079972623	0.9572955490457615	0.9572955490457615	1.2172307162206688	1.1858665453113337	1.1297678749703295	1.1297678749703295	1.0883558744208466	1.0883558744208466	1.0883558744208466	1.0883558744208466
YLR132C	2.6368718249683605	2.6368718249683605	2.603704961033161	2.648582076281825	2.6368718249683605	2.6368718249683605	2.6241566111222565	2.6241566111222565	2.5950771961666494	2.594010003846213	2.594010003846213	2.594010003846213	2.594010003846213	2.594010003846213	2.620727342221992	2.620727342221992	2.6342738740599403	2.6342738740599403	2.6342738740599403	2.661754610482047	2.5598749964628333	2.524251086732112	2.532054327736939	2.4884211116985395	2.5253915044935513	2.524946987723654	2.524946987723654	2.524946987723654	2.4884211116985395	2.671861413210826	2.7019186470670054	2.6480937642112155	2.4840410859812994	2.468709432225308	2.468709432225308	2.500073603134643	2.4689126716481824	2.453076123597474	2.453076123597474	2.4851373328297726	2.8187323120497556	2.8028783608489185	2.757074671235794	2.757074671235794	2.757074671235794	2.771543004101641	2.5278503205688523	2.4316350053095492	2.2109881317249305
YNL002C	0.8406921059317165	0.9017518723095459	0.9999999999999999	0.9999999999999999	0.9999999999999999	0.9000042100232787	0.9000042100232787	0.9000042100232787	0.9524716299174142	0.8232502442192645	0.8512646203888611	0.8563330648923775	0.6636879869499819	0.7524348201259876	0.6796295308190031	0.6796295308190031	0.6796295308190031	0.7275305751344348	0.7626811835412078	0.7626811835412078	0.7626811835412078	0.655765979624696	0.8226115881350363	0.759601790609236	0.7260063821763396	0.8414835995962755	1.1107586685174062	1.2176738724339184	1.2176738724339184	1.2868811477881614	1.1799659438716494	1.1799659438716494	1.1799659438716494	1.1799659438716494	1.2648548414581624	1.4713057189255887	1.5490970481641504	1.5490970481641504	1.6136579337216217	1.6136579337216217	1.8026363731550743	1.784714465157812	1.784714465157812	1.8539217405120552	1.8873189503921632	1.8873189503921632	1.9649530529007988	1.9649530529007988	2.0524158941511383
YPL159C	0.7017979749879011	0.7457903711542031	0.7457903711542031	0.7798395321227918	0.7650425301947112	0.6950758557993273	0.7288727267493955	0.7304486094384162	0.6742298388182435	0.6975152676295373	0.6742298388182435	0.6581101734549668	0.6486056671485909	0.6677271537028144	0.6677271537028144	0.6650393409602876	0.6978292760779571	0.6586295511880378	0.6815274637488565	0.6787204531302526	0.6624186408011519	0.7047424001589624	0.6830473290596433	0.6696360546188016	0.6715281909054653	0.6646371063016226	0.5967330417998192	0.5998848673489732	0.557550543971659	0.5865917443058148	0.6377124704787379	0.6377124704787379	0.6020885607480166	0.5931885498622766	0.5931885498622766	0.6346095738615978	0.608773156263918	0.6020777459020773	0.5744318332289866	0.6009040445901781	0.6256719497391199	0.6440504790539745	0.6569529918710877	0.6751003385813472	0.6385744625562331	0.6311821734163601	0.7362928522370709	0.7362928522370709	0.673631410088599
YMR048W	1.466687434640096	1.5260688116675871	1.6175671661530835	1.7054852620871976	1.677196217655774	1.677196217655774	1.677196217655774	1.7036684290169652	1.7738815339716398	1.7895802203296278	1.7631080089684366	1.6106850653827625	1.5931830075261244	1.5931830075261244	1.624077015471908	1.668162358628834	1.7294631307016752	1.6990894816581563	1.6214483569112934	1.6958075765204363	1.711026019755282	1.711026019755282	1.711026019755282	1.6958075765204363	1.6958075765204363	1.6958075765204363	1.6316772391007208	1.6316772391007208	1.6733576166668702	1.7872362798613288	1.8020332817894094	1.9229762576576594	1.9207167504755343	1.955482168636211	1.9422016920160516	2.0659325800537007	2.015678213857801	1.9791523378326867	2.1147834472498515	2.1147834472498515	2.1513093232749654	2.0809199953835673	2.11839470080223	2.11839470080223	2.2684729173227876	2.3008943950151655	2.3710774025571393	2.240823126743635	2.240823126743635
YIL069C	1.132811828425213	1.132811828425213	1.132811828425213	1.132811828425213	1.132811828425213	1.2640563617034657	1.2640563617034657	1.3344456895948635	1.237257770900372	1.237257770900372	1.250961573533219	1.1763227726404628	1.1763227726404628	1.1763227726404628	1.1763227726404628	1.2733027412876208	1.1763227726404628	1.1358631653686793	1.0654738374772814	1.0654738374772814	1.0654738374772814	0.9983596416187444	1.0227713076586582	1.1525153231826835	1.1947568544222475	1.3057881668109919	1.2598105049595079	1.1994162981517116	1.1380157534875683	1.190483173381704	1.190483173381704	1.105323118000785	1.105323118000785	1.0970555020171842	1.142355771207653	1.1912653716885995	1.2463743040375668	1.215825711143805	1.215825711143805	1.2378856981527182	1.3203478583446915	1.3634047308635218	1.376113127205213	1.376113127205213	1.412639003230327	1.3598401812133538	1.2893805019765043	1.3310797932568925	1.3997925433409066
YMR096W	1.264539116584252	1.3101315030077254	1.3101315030077254	1.1959632542979337	1.1959632542979337	1.2729237329993806	1.2826454242623588	1.3885399737034114	1.3338993976309181	1.3338993976309181	1.3338993976309181	1.443246793819279	1.422532941349874	1.422532941349874	1.456457529704934	1.165627124664323	1.1316269574132658	1.0639630587319648	1.0869308294623574	1.0869308294623574	1.1313249488208108	1.1313249488208108	1.0692342477329062	1.081889548538935	1.105227120726179	1.105227120726179	1.0608330013677254	1.0614005446641432	1.0614005446641432	1.1068719050962716	1.0591751630649755	1.0591751630649755	1.014781043706522	1.1047768950996164	1.061708173207731	1.061708173207731	1.061708173207731	1.0854567759803397	1.061708173207731	1.0391656045566426	1.0391656045566426	1.0173140538492773	1.0173140538492773	1.0173140538492773	1.0173140538492773	1.0173140538492773	1.014781043706522	1.014781043706522	0.9229094729738943
YCR002C	1.4678981139348686	1.5646252401884797	1.524481642301236	1.5536279879607526	1.4814782022049173	1.5180040782300315	1.67744443723336	1.6052946514775244	1.6052946514775244	1.6392020886192242	1.613011757877224	1.6749262446787834	1.7622306829897425	1.7622306829897425	1.7622306829897425	1.7488769695932171	1.775401775822314	1.775401775822314	1.775401775822314	1.9332407980017405	2.0028120396557996	2.060221273471475	2.1902009468395978	2.4156814158442708	2.380915997683594	2.380915997683594	2.380915997683594	2.380915997683594	2.4190343323972905	2.4089604199844996	2.4923379543550377	2.490774367730651	2.5277685752128525	2.453122446595813	2.492116578211676	2.5321940175870115	2.492665653400374	2.492665653400374	2.5321940175870115	2.5734166803135246	2.5152002952221104	2.5091528970455057	2.428982548361522	2.428982548361522	2.4469714976488306	2.344093650775009	2.358927108141176	2.323608452247682	2.323608452247682
YDR233C	0.5908050688949873	0.5908050688949873	0.5996704446510672	0.6037961839634615	0.622581494663879	0.6750489145580147	0.6750489145580147	0.6750489145580147	0.7099985465659371	0.7099985465659371	0.629484072267589	0.7304419146414881	0.7135483370560632	0.7555159905379862	0.7295207820050418	0.7295207820050418	0.6428411901438063	0.6435450629585764	0.5899287536145057	0.6168958012147747	0.56961453638772	0.5451614926631811	0.5966917933032632	0.5977882002347382	0.637765632278206	0.6858599204792509	0.5970506535213952	0.6205096263453842	0.6205096263453842	0.5969412788124276	0.6200248919254687	0.5544485994936535	0.531720479444177	0.531720479444177	0.5544794546606004	0.5471040805341825	0.47438284210173914	0.383607850173044	0.350120604922385	0.3356355932728799	0.3356355932728799	0.2616458638200718	0.2616458638200718	0.2456133466667271	0.2456133466667271	0.3030562521668164	0.3841197743036432	0.3841197743036432	0.4424121772786954
YBR251W	1.0296037130448978	0.9982395421355625	0.9333883977855946	0.9333883977855946	0.9751559290225211	0.9751559290225211	1.040153183868957	1.040153183868957	1.040153183868957	0.9835696555025895	1.0946009678913333	1.1567957294986775	1.1869157178750127	1.1869157178750127	1.1869157178750127	1.1182029677909986	1.1182029677909986	1.1182029677909986	1.1182029677909986	1.063755183768622	1.122171869993944	1.229087073910456	1.2212964607551018	1.2212964607551018	1.2751863310891258	1.3073189520299346	1.3073189520299346	1.3073189520299346	1.2751863310891258	1.2751863310891258	1.3938308275877453	1.3938308275877453	1.425963448528554	1.425963448528554	1.3753373754585863	1.425963448528554	1.4489203085142353	1.4489203085142353	1.4489203085142353	1.4767187608578074	1.4767187608578074	1.4767187608578074	1.7369973014010922	1.8497133791439713	1.8497133791439713	1.8497133791439713	1.8938916725255994	1.8938916725255994	2.028569152196771
YNR003C	0.3756993513283429	0.31680566227477436	0.3537998697569759	0.38061653480216173	0.34362232731996023	0.34362232731996023	0.3537998697569759	0.3537998697569759	0.3756993513283429	0.3756993513283429	0.3756993513283429	0.3756993513283429	0.3756993513283429	0.2822217826558171	0.2822217826558171	0.2822217826558171	0.2822217826558171	0.2822217826558171	0.2554051176106312	0.2554051176106312	0.2554051176106312	0.2554051176106312	0.22808053109839677	0.22808053109839677	0.09683599782014402	0.20955207556302297	0.34711734036508024	0.34711734036508024	0.34711734036508024	0.34711734036508024	0.34711734036508024	0.4700788628368059	0.4700788628368059	0.4700788628368059	0.6050084429229143	0.6050084429229143	0.5698190144606143	0.5698190144606143	0.5698190144606143	0.5698190144606143	0.3418267864783335	0.3418267864783335	0.27584375427220575	0.41046476948901967	0.44745897697122117	0.5965737910914446	0.6532685141120651	0.6053362909054383	0.6053362909054383
YPR139C	0.3762860725017364	0.33590212892262833	0.30453795801329336	0.3083960255672874	0.31775759217463356	0.3368524716165154	0.3368524716165154	0.3368524716165154	0.3682166425258504	0.29644049031469677	0.3368524716165154	0.3368524716165154	0.3201761447085334	0.3201761447085334	0.24969331722947946	0.24786177054485722	0.24786177054485722	0.1719129173115588	0.1719129173115588	0.1719129173115588	0.1855233488302121	0.22399749664484755	0.21038706512619462	0.19514263397266277	0.20072450403844697	0.20072450403844697	0.20072450403844697	0.20072450403844697	0.1626735542573084	0.1626735542573084	0.20072450403844697	0.1626735542573084	0.1626735542573084	0.14839183989267116	0.2798169900890975	0.17290178617258561	0.21078417751566353	0.21078417751566353	0.27303695369643294	0.27303695369643294	0.3451867394522681	0.30627149967439066	0.27917759832162004	0.29721152115188154	0.29721152115188154	0.29721152115188154	0.2236824857299167	0.2236824857299167	0.2236824857299167
YDR384C	0.9911260493667441	0.9911260493667441	1.122370582644997	1.1498513190671042	1.211251863731247	1.3738801745220837	1.350497247084133	1.2916035580305643	1.1805722456418206	1.2916035580305643	1.3738801745220837	1.3738801745220837	1.3738801745220837	1.5305702039025284	1.4739866755361608	1.5972686171164576	1.7306399559167913	1.8561708380006505	1.7204774713776372	1.7875916672361742	1.6173839784135335	1.663115066811793	1.8122537214704435	1.8122537214704435	1.7451395256119064	1.7451395256119064	1.8561708380006505	1.7211104901790442	1.8561708380006505	1.9232850338591874	1.8122537214704435	1.9068905956085185	1.84799690655495	1.84799690655495	1.84799690655495	1.84799690655495	1.84799690655495	1.84799690655495	1.7441610955704099	1.8030547846239784	1.6088092426755236	1.527737632028206	1.4143437291087593	1.4143437291087593	1.4143437291087593	1.4143437291087593	1.5277376320282061	1.5277376320282061	1.5308067306742505
YHR187W	1.7727014603652602	1.7727014603652602	1.9083325697824247	1.9083325697824247	1.9083325697824247	1.8708578643637621	1.9073837403888763	1.7352267549465976	1.9078520718459637	2.052241981181138	2.052241981181138	2.109917692078035	2.090288885329102	2.280956313831056	2.322776489525683	2.322776489525683	2.1382533931030876	2.1382533931030876	2.225716234353427	2.225716234353427	2.2631909397720897	2.2631909397720897	2.2631909397720897	2.225716234353427	2.152875427467933	2.152875427467933	2.152875427467933	2.1435835804957715	2.3619437737352413	2.3201235980406145	2.3201235980406145	2.2694975249706464	2.014232148848201	2.014232148848201	2.014232148848201	2.014232148848201	2.1818976431083885	2.1865741303178616	2.1865741303178616	2.1865741303178616	2.1865741303178616	2.1865741303178616	2.1865741303178616	2.1865741303178616	2.1865741303178616	2.018981700185439	2.1865741303178616	2.1865741303178616	2.1865741303178616
YPL055C	1.1561192019172817	1.1272065100020427	1.1272065100020427	1.1272065100020427	1.151101127150657	0.9100930276468621	0.8265158946932136	1.035623909730721	0.9100930276468621	0.9100930276468621	0.880467858537584	0.880467858537584	0.880467858537584	0.880467858537584	0.7679806837234595	0.7679806837234595	1.005998740621443	0.9132883668066691	1.0356239097307212	0.9201466923107849	0.829381228387603	0.7170233528118459	0.7170233528118459	0.7170233528118459	0.7780343483873824	0.7170233528118459	0.7038503463037441	0.7038503463037441	0.7038503463037441	0.7038503463037441	0.7946158102269261	0.6877006063104141	0.5881649327594998	0.5881649327594998	0.4506614090095648	0.4506614090095648	0.519374159093579	0.599141435890918	0.5634293391715147	0.5634293391715147	0.5634293391715147	0.5634293391715147	0.664314271685296	0.9053223711890909	0.9419409624252446	1.0125024599022505	1.0125024599022505	0.9193930555107688	0.9193930555107688
YDR085C	1.3086661954784398	1.2474935549380153	1.2474935549380153	1.1646164062695428	1.129946172571853	1.148997924887456	1.1162079897697865	1.1162079897697865	1.1316121898111957	1.180875301002853	1.2182645357137711	1.2201176153468831	1.2201176153468831	1.205987286511995	1.1458662940744238	1.1171835393703387	0.9819712325887748	0.8854194174766814	0.8854194174766814	0.871718506900106	0.9057124044112375	0.9057124044112375	0.9057124044112375	0.9436802546102576	0.8946248894155162	0.8316287898127686	0.8520843094266719	0.787919085959707	0.7406133711813503	0.7081918934889729	0.7776075786635521	0.7482237718824578	0.7482237718824578	0.6995188815885718	0.7319403592809495	0.6995188815885718	0.6332232361298028	0.5552265421862302	0.5552265421862302	0.5687402364145592	0.6507063988282127	0.7319039684816968	0.787919085959707	0.754752222024508	0.7025452706323088	0.7025452706323088	0.7025452706323088	0.7025452706323088	0.6964995149321145
YPL266W	0.4773769704489553	0.4336112853479414	0.45647021826619016	0.43558487668292956	0.47688944574483016	0.47688944574483016	0.49677528837358126	0.5094091982879154	0.49835466227162994	0.5215639248888301	0.5494728909176817	0.5186948281769974	0.4910000195091812	0.472935882987045	0.4682820239808283	0.43867676369767217	0.41476109444211573	0.3910709883970155	0.41496719078978844	0.26847291732278805	0.301053011368565	0.3070997807357976	0.3183168413349836	0.3387571780282324	0.3387571780282324	0.33640988771465385	0.3602566296690214	0.37892023513530293	0.405549402325808	0.39768393252857587	0.39768393252857587	0.3734363862818984	0.33195391528196405	0.37851162325372983	0.43664374383252275	0.43664374383252275	0.43664374383252275	0.3877341433515762	0.40820041890168407	0.46545892023968255	0.4337500605123445	0.46545892023968255	0.5197144918933184	0.5499885478814202	0.5499885478814202	0.7190553963084391	0.7472339296200334	0.7228214118459365	0.7228214118459365
YBR290W	1.979554187068784	2.01979933617898	1.9933271248177886	1.9530819757075928	1.9530819757075928	1.9530819757075928	1.8986341916852165	1.7831569742652809	1.84799690655495	1.8176232575114308	1.9207167504755345	2.163657969169839	2.163657969169839	2.024074134978857	1.9999999999999998	2.0973967627945793	2.0344697536364547	2.0107404987834836	2.0107404987834836	1.9493399541193404	2.055828388312022	2.055828388312022	1.9792414398332023	1.9428995927694819	1.911190733042144	1.911190733042144	1.911190733042144	1.8965486513870593	1.829108584516265	2.176666945653075	2.1449580859257367	2.353444068052358	2.3359778130598183	2.300397833690724	2.176666945653075	2.158565139277764	1.982021735626985	1.982021735626985	1.9624461972902238	1.9624461972902238	1.9229178331035865	1.9229178331035865	1.9237261788543258	1.9606257616658551	1.9981004670845182	1.9981004670845182	2.0291273627051423	1.9922277798936132	1.8786181291304445
YOR288C	1.456514135255003	1.456514135255003	1.469141743582752	1.4572118646495036	1.3335128742634441	1.3006327429220317	1.2614798640523888	1.3058739834108422	1.345026862280485	1.345026862280485	1.3913510087373377	1.3713410480058439	1.3111806600533544	1.3913510087373377	1.4956951626240689	1.4956951626240689	1.5030854936667484	1.5972287849033358	1.6800437390193537	1.7019696175855108	1.695936725282067	1.7697717392494474	1.7663595812191304	1.8424038032251067	1.8424038032251067	1.8424038032251067	1.9556967733831667	1.9106088838546287	1.8875252707415875	2.0519120886424695	2.0250287944915226	2.223753929179755	2.223753929179755	2.223753929179755	2.2016939421708415	2.0250287944915226	2.2622280769943903	2.240168089985477	2.099121046434714	2.0428460665876567	2.0214797274104512	2.00058278935993	2.00058278935993	2.0449769087183833	2.0449769087183833	2.0449769087183833	2.0449769087183833	2.0908534304511135	2.0449769087183833
YLR271W	2.981472145562125	2.8676113933431076	2.8462377425505405	2.8513646558703507	2.8299910050777837	2.6809873554749193	2.786269627648466	2.6028844087184186	2.5519004799996132	2.4609637747041297	2.4609637747041297	2.4609637747041297	2.4435607284426846	2.419713986488317	2.5487240255976036	2.4435607284426846	2.4435607284426846	2.4270588058364218	2.3928145925372264	2.386416821339076	2.4120708731193434	2.3960050607597076	2.444099348960753	2.4748464544104096	2.4748464544104096	2.4748464544104096	2.4678145303167067	2.4120708731193434	2.5501970825604796	2.5315814043931324	2.5315814043931324	2.4950555283680185	2.4547242587862645	2.470807982121341	2.372818191430246	2.3614418279462024	2.312532227465256	2.3181446512004005	2.3181446512004005	2.2127916510541716	2.1210154009613658	2.1497471195046822	2.0802257336405474	2.0802257336405474	1.9822676382029683	2.032020673400068	2.129978768837647	2.129978768837647	2.163145632772846
YOL094C	1.6159325514456604	1.6159325514456604	1.6159325514456604	1.6159325514456604	1.6159325514456604	1.6159325514456604	1.592435370137728	1.6565657075574438	1.6565657075574438	1.5400964925915095	1.6897325714926432	1.857286668472209	1.7977369194960071	1.8333608292267283	1.8333608292267283	1.8333608292267283	1.8333608292267283	1.8285714079672997	1.8546606368359606	1.8546606368359606	1.765269520690589	2.022240977119903	2.0587668531450167	2.0587668531450167	2.0587668531450167	2.1102586875590528	2.1102586875590528	2.1450241057197292	2.077909909861192	2.077909909861192	2.07967036772563	2.115294277456351	1.8895234636384304	1.8895234636384304	1.8895234636384304	1.923386915504714	1.7559557695509591	1.7559557695509591	1.7559557695509591	1.8886214973440376	1.9626220787878146	1.7951909328340596	1.9626220787878146	1.8336322627463855	1.8336322627463855	1.8980945124517747	1.8980945124517747	1.8980945124517747	1.8762099575137536
YLR340W	1.7618402628052354	1.7618402628052354	1.8001683814643348	1.6642849533825614	1.5403723496970854	1.6642849533825614	1.6267117805686526	1.6267117805686526	1.6267117805686526	1.5027296855802803	1.5027296855802803	1.6267117805686526	1.3916983731915362	1.3916983731915362	1.542258049766918	1.4763466541159418	1.4763466541159418	1.444741993951026	1.4606308664543899	1.4763466541159418	1.5252562545968882	1.444741993951026	1.444741993951026	1.444741993951026	1.4763466541159418	1.3732531611518382	1.3732531611518382	1.2679001610056098	1.23633008200474	1.1223593181902567	1.1422220726524648	1.1168992924891339	1.1474303636552259	1.1863697525159083	1.1863697525159083	1.1863697525159083	1.1863697525159083	1.1863697525159083	1.1947360784335825	1.2273407438655102	1.3101386409608367	1.3101386409608367	1.4024274504236012	1.4208059797384556	1.3699496097503057	1.284096021361623	1.2447179569676952	1.2447179569676952	1.3661278987978973
YHR083W	1.2574934478761557	1.4074192262885967	1.386479888596234	1.4669991633668664	1.5375515782875717	1.6239268242803055	1.6020009457141486	1.5156423487128117	1.5396878226794626	1.5936249419884219	1.618077985712961	1.5902193868278893	1.6128326247274951	1.5902193868278893	1.5562720549045512	1.5562720549045512	1.5619683820432346	1.5619683820432346	1.5520776325215873	1.5520776325215873	1.5520776325215873	1.5231960087325194	1.465974464504069	1.465974464504069	1.465974464504069	1.582242999367564	1.5405314266106958	1.5718955975200308	1.5615164517400317	1.5615164517400317	1.5240417463213691	1.5344208921013682	1.5344208921013682	1.554957823104063	1.6773203056994994	1.6773203056994994	1.6819769812482326	1.5633324847496135	1.4884468042402759	1.4453780823483902	1.4386730584704996	1.426979171522881	1.4713732908813346	1.4045068317866738	1.136136687986029	1.1598078839584247	1.1598078839584247	1.256023199217728	1.2087174844393713
YNL090W	1.9442473501227695	2.0019562773465465	2.027212292346115	2.1170071168643547	2.094062230341782	2.094062230341782	2.1392477910181293	2.137173855748485	2.0765151781427913	2.0765151781427913	2.0765151781427913	1.984058456130978	1.9526942852216431	1.9526942852216431	1.938194715526528	1.8975527310291822	1.8829059550647809	1.822405528430955	1.913508474373026	1.913508474373026	1.9371227970279337	1.921525941976915	1.9703083150631946	2.0220937708506166	2.042557873410332	1.9737025116824711	2.009771766389993	2.0844621008479445	2.0844621008479445	2.063997998288229	2.1499318317565046	2.123592628975112	2.028569152196771	2.089005006058745	2.1164857424808523	2.089005006058745	2.081529885496598	2.1090106219187055	2.1608909677374597	2.1816495279042574	2.0758437579835065	2.0758437579835065	2.0276044613946014	2.0276044613946014	2.0276044613946014	2.048363021561399	2.0621688210864293	1.951373031519348	1.8948177633079433
YHR156C	0.14549078313211633	0.1652675841314672	0.10510479988482377	0.10510479988482377	0.10510479988482377	0.17690234139664832	0.17690234139664832	0.15552293670585576	0.16574036638734135	0.1434981101069118	0.14144262528483775	0.16097840166386637	0.19250740963360413	0.19250740963360413	0.12839005160522943	0.12839005160522943	0.12839005160522943	0.13805962561122742	0.09898628161732353	0.07365704172530868	0.07365704172530868	0.08372473813550663	-0.022481946999828473	-0.20690651813725577	-0.21696719378173715	-0.21138392495913105	-0.1771878198214024	-0.21797713084845433	-0.22862437504796274	-0.331336626119055	-0.331336626119055	-0.26422243026051784	-0.21041977967037187	-0.18464667798735998	-0.21985588491118782	-0.2086198854311739	-0.2086198854311739	-0.1698006365406457	-0.0685619067622472	-0.019064261626922197	0.03227384702294295	-0.029126697641199958	0.09116753607651183	0.0982033912991166	0.07148605292333682	0.0982033912991166	0.0982033912991166	0.01579336998290673	0.01579336998290673
YPL156C	1.9131085357013082	1.8529875432637373	1.7740755418386742	1.834196534276245	1.834196534276245	1.8308776449110276	1.8308776449110276	1.6539302630879607	1.7517232003195835	1.7116457609442481	1.6726516293283844	1.728146741920088	1.728146741920088	1.728146741920088	1.7137468317100524	1.7137468317100524	1.7931812992044573	1.617182748368125	1.6427178404752623	1.6427178404752623	1.6839405032017756	1.7033318575143757	1.7158146449103135	1.6007070896354842	1.6504601248325836	1.67972000662214	1.5732776920268665	1.693631516925495	1.7518921384043087	1.7111692699595982	1.7111692699595982	1.7156366860809744	1.6189523016997327	1.700252403801581	1.700252403801581	1.664183149094059	1.5870982450651472	1.5870982450651472	1.5322210386491826	1.5911147277027513	1.5744405046001457	1.542784202884715	1.5802589083033778	1.5802589083033778	1.6757254230975764	1.6360951286054872	1.6360951286054872	1.6750892602213507	1.5664054639260994
YML050W	1.9379150107713206	1.9205329325430838	1.9694425330240304	1.8180470009440888	1.9345109184117404	1.9345109184117404	1.8918012594855784	1.8827843861281446	1.7905792093067772	1.7416696088258306	1.7416696088258306	1.7663316630600996	1.8585368398814675	1.8585368398814675	1.8463360453755124	1.8705835916221898	1.8123058086070483	1.8294809524151803	1.9630525914544612	1.9808638675709216	1.9808638675709216	1.9808638675709216	1.939888783210573	1.959598038386048	1.9766254916261907	1.9577664643748747	1.9326754834120443	1.8140309869134255	1.8140309869134255	1.7936391980822477	1.8140309869134255	1.8140309869134255	1.8965355958550139	1.906423880219462	1.906423880219462	1.906423880219462	1.8965355958550139	1.8965355958550139	1.878501673024752	1.9035926539875825	1.9035926539875825	1.8657991326534322	1.9082724630041619	1.970536177298791	1.970536177298791	1.9857861407802988	2.0096328827346666	2.018376801597401	2.021184942230853
YNR028W	1.73354463211854	1.5462217179585012	1.5462217179585012	1.5754318629830344	1.5342092002565213	1.5342092002565213	1.5342092002565213	1.5342092002565213	1.5131475847286915	1.5131475847286915	1.4700788628368056	1.4700788628368056	1.3826160215864665	1.3474265931241667	1.3904953150160524	1.6649762475009546	1.6428824766503378	1.6428824766503378	1.7141411598201597	1.6683374702070346	1.6683374702070346	1.500637133879236	1.4782345868270919	1.4674142036046223	1.556811460407007	1.6499208647984887	1.4878783061643377	1.4631740203231134	1.4124589551770672	1.363549354696121	1.363549354696121	1.3883426326134238	1.3883426326134238	1.3883426326134238	1.4365172266892952	1.4572757868560928	1.4160531241295797	1.4160531241295797	1.3635857042354442	1.3635857042354442	1.4329594072761063	1.3219280948873624	1.3219280948873624	1.3219280948873624	1.301750212949732	1.301750212949732	1.255873691217002	1.2760515731546325	1.2043797977708284
YNL215W	1.8254062023403756	1.7651269173734376	1.7630980549196298	1.7630980549196298	1.7396390820956409	1.6919423400643445	1.6919423400643445	1.6919423400643445	1.6630874773921593	1.648440701427758	1.6316217019144656	1.6015644680582861	1.5287312550839611	1.5134644984306505	1.4980344578610445	1.5109619192773793	1.5263919598469853	1.5263919598469853	1.4980344578610445	1.3871557176629812	1.345814922282082	1.345814922282082	1.262973685067738	1.2785705401187566	1.2725661680064446	1.2308540000846437	1.3032629652293612	1.260593769564712	1.284052742388701	1.2740375039831853	1.3205800899202154	1.3337194798396932	1.3179521639813767	1.3298262642696685	1.3138847204006467	1.3138847204006467	1.3218105290040207	1.3696390540946357	1.3538717382363195	1.3218105290040207	1.3485942690131487	1.396957290574548	1.431079674057883	1.3990184648255848	1.3460548841928017	1.3621745495560789	1.346925519964746	1.3327396137214347	1.3095931093055697
YMR281W	0.7572791729591943	0.7572791729591943	0.8757176641134001	0.8757176641134001	1.1124071541376297	1.1124071541376297	1.1124071541376297	1.1124071541376297	1.1124071541376297	1.1615667667569525	1.1124071541376297	0.9197620761952339	0.9197620761952339	0.9197620761952339	0.9197620761952339	0.9197620761952339	0.9197620761952339	0.8688680848897833	0.8688680848897833	0.9197620761952339	0.8945394924919802	1.0421694542439395	0.9426337806930255	0.9426337806930255	0.9426337806930255	0.7044366091120378	0.7525308973130829	0.7525308973130829	0.7525308973130829	0.7269050896375884	0.7766581248346881	0.9926455488608489	1.092181222411763	1.0440869342107182	1.0440869342107182	0.9445512606598038	0.9445512606598038	0.722158839323356	0.7702531275244011	0.8715364633615825	0.9524564587451503	0.9590282189436939	0.9590282189436939	0.9590282189436939	0.9590282189436939	1.0745054363636297	1.1245172045314533	1.1333991254171984	1.1077277178150013
YJR111C	1.5118990385314328	1.5525410230287788	1.5525410230287788	1.5648248551500799	1.5648248551500799	1.6327289196518837	1.6327289196518837	1.6179913011086269	1.7275702047143213	1.725355832015936	1.614025316280348	1.6520431957834236	1.6520431957834236	1.6017741863782495	1.5823828320656497	1.5604053964771771	1.7282649787537054	1.7570817155763805	1.7125505556060083	1.7971591549517154	1.816288046827612	1.8791456051256141	1.8791456051256141	1.9256881910626444	1.9256881910626444	1.9737824792636895	2.1902702707544925	2.283379675145974	2.30695364803971	2.30695364803971	2.30695364803971	2.30695364803971	2.213844243648228	2.2611499584265853	2.2653745442883104	2.7224660244710908	2.673556423990145	2.673556423990145	2.570462931026041	2.5464174570593903	2.2858057134924517	2.572889668420581	2.5969351423872324	2.5969351423872324	2.638428525576086	2.6465548803753953	2.7487352751818737	2.723860606542844	2.723860606542844
YCL059C	1.6355885737911242	1.6355885737911242	1.6363907395281592	1.718692297389003	1.718692297389003	1.7070575969055997	1.7070575969055997	1.683502868926703	1.7482089755034556	1.7754304442384798	1.88102631103434	1.9071865027043948	1.875477642977057	1.8430561652846795	1.7764143468160225	1.7914768617221069	1.8098642302947539	1.5920869351545377	1.4717583683127324	1.4717583683127324	1.443469323881309	1.443469323881309	1.412934955733197	1.3520231013150934	1.4344852615070662	1.5082336014883788	1.359645772539302	1.3329284341635226	1.3660952980987218	1.3329284341635226	1.2836849151436733	1.2668896726006953	1.2327009864248681	1.163303302525162	1.1551190666669056	1.1551190666669056	1.1813506082400853	1.1813506082400853	1.1465851900794086	1.1111363540751191	1.216256044330017	1.216256044330017	1.1806321345992958	1.1527444751366251	1.1799659438716494	1.2359999787859768	1.2359999787859768	1.3516219050046907	1.3516219050046907
YDR353W	1.6072930671373777	1.7781501570487692	1.6293566200796092	1.729199735836294	1.6937010435260633	1.6937010435260633	1.7334970615953837	1.8099288657214303	1.799845228148088	1.7337560376903158	1.6891029422369301	1.741409610233751	1.7677794102038142	1.764570055560808	1.7690664373332303	1.7738129044713116	1.7517865981413128	1.7066987086127745	1.729418785112858	1.6953913813126638	1.619109436051862	1.5963893595517786	1.708669603783898	1.6863017907554432	1.5912214911928384	1.5651540196409757	1.5651540196409757	1.637436083858453	1.6539242066470219	1.663325617043832	1.58046591068211	1.6011022033764084	1.5831580038744077	1.5288838272746417	1.5755671112692708	1.4489009511451278	1.3608096215202705	1.432959407276106	1.3964335312509921	1.326044203359594	1.2100421370097685	1.150531173546844	1.150531173546844	1.0935245940375409	1.1094891475803383	1.0712698253498483	1.0447976139886568	1.0217639742916564	1.1041215729651552
YIL041W	1.5223164776430684	1.5223164776430684	1.5223164776430684	1.4668213650513646	1.6029304313690604	1.6254730000201487	1.619432254357611	1.619432254357611	1.635697308720395	1.635697308720395	1.5908631021608401	1.5890321650302028	1.5890321650302028	1.5598858193706864	1.5845478736049556	1.708384457148939	1.7590105302189067	1.6775179385732157	1.6775179385732157	1.6244717042115815	1.629082257190019	1.6407050526481524	1.8021466310548426	1.8821494290690026	1.8791194240507307	1.817718879386587	1.623547469805893	1.623547469805893	1.553644061178325	1.480383737100987	1.480383737100987	1.4082339513451516	1.3188053771294619	1.3107670166178953	1.3107670166178953	1.2936227256672164	1.2748889921795719	1.2748889921795719	1.311414868204686	1.311414868204686	1.2748889921795719	1.2496848521747739	1.3260442033595936	1.4901033143797147	1.5221645236120127	1.421560682265057	1.3987950252293133	1.3987950252293133	1.714114655038169
YHR198C	1.8734379783263713	1.8543291553786665	1.8817956104573574	1.8868154382667386	1.8449841884433757	1.8449841884433757	1.8546343584770948	1.7932338138129513	1.7932338138129513	1.7932338138129513	1.795472578245156	1.824624159112595	1.843483186363911	1.8580783462555752	1.857507125837423	1.847856955803704	1.8190329780227874	1.7860332290831962	1.753813326154027	1.7636047192645776	1.7636047192645776	1.7538236984719922	1.743975912515645	1.7761767937961486	1.8386340885454626	1.842955636029064	1.8426848853402917	1.8426848853402917	1.8123112362967728	1.8028781966537288	1.8711464562814206	1.8899931650717092	1.8973453812914043	1.8973453812914043	1.91780948385112	1.91780948385112	1.8296112047439586	1.8193428692901314	1.8351891302543297	1.8063508424154813	1.7623255790379455	1.7426251094465655	1.8221664942301627	1.8116741204125202	1.8168776961761108	1.8236760024523768	1.812780293694462	1.7923726749324917	1.8288444640501544
YIL145C	0.391644680849625	0.4119646652292208	0.4119646652292208	0.4534839346674875	0.4534839346674875	0.4740220638979927	0.3900072620915593	0.40228559186999613	0.40228559186999613	0.3905943201020563	0.612986741438504	0.6479477925292909	0.6362371177024584	0.6602825916691092	0.6847356353936485	0.6727530495587486	0.6484851091242875	0.6746379910859353	0.6746379910859353	1.0346725776547798	0.9551031852782937	0.9551031852782937	0.9283858469025141	0.9562589939331962	0.8538734728916196	0.8275701911373766	0.8836042260517045	0.9099075078059476	0.9099075078059476	0.9387623704781326	0.9178696023760508	0.8856673245210055	0.8720825250792634	0.916476644437717	1.138869065774165	1.1317269593121377	1.2808880706465926	1.2984283123689881	1.2984283123689881	1.3020813099656081	1.3020813099656081	1.333423733725192	1.333423733725192	1.333423733725192	1.333423733725192	1.333423733725192	1.575312330687437	1.53605290024021	1.53605290024021
YHR046C	2.1000904495780888	2.1000904495780888	2.1000904495780888	2.0181281988449564	2.0181281988449564	1.963474123974886	1.786596361890807	1.786596361890807	1.786596361890807	1.786596361890807	1.786596361890807	1.786596361890807	1.786596361890807	1.786596361890807	1.786596361890807	1.7364899020013573	1.7709645421622815	1.7709645421622815	1.8084392475809443	1.7068504115614829	1.6892991605358918	1.7084079834835966	1.7084079834835966	1.7084079834835966	1.6380186555921985	1.677012787208062	1.6329524436559897	1.6784743866443006	1.5953311452340115	1.5953311452340115	1.5953311452340115	1.5953311452340115	1.5953311452340115	1.5953311452340115	1.6693317266777883	1.6693317266777883	1.6693317266777883	1.5953311452340115	1.5953311452340115	1.5953311452340115	1.5953311452340115	1.4348664730407656	1.4606801648345562	1.4270101409449198	1.4439433757252211	1.9259994185562233	1.7007206440578382	1.5652360958771463	1.477773254626807
YPR199C	1.1360455195420736	1.1360455195420736	1.2846896008972088	1.1865318596772991	1.123796104329337	1.123796104329337	1.123796104329337	1.0566819084708	1.0566819084708	1.1534450676189563	1.1534450676189563	1.1534450676189563	1.219033409246533	1.219033409246533	1.219033409246533	1.219033409246533	1.1850060054463392	1.1850060054463392	1.2521202013048762	1.2521202013048762	1.0402536099180797	1.0402536099180797	1.1811161457579291	1.298658315564515	1.308211789797452	1.4737450221226067	1.3829795581994242	1.2861180189468353	1.2861180189468353	1.2861180189468353	1.2861180189468353	1.4737450221226067	1.4737450221226067	1.6730538303460132	1.6730538303460132	1.6730538303460132	1.6730538303460132	1.6730538303460132	1.5699603373819098	1.5699603373819098	1.4484062488640124	1.2964031554189626	1.2964031554189626	1.399496648383066	1.477499160384339	1.4058232773385926	1.5000736031346433	1.6466661007463317	1.6466661007463317
YBL027W	1.224685794201862	1.2986863756456384	1.2986863756456384	1.2986863756456384	1.2986863756456384	1.2986863756456384	1.2986863756456384	1.2986863756456384	1.1749782291685973	1.1749782291685973	1.1749782291685973	1.1749782291685973	1.1749782291685973	1.1749782291685973	1.1749782291685973	1.1380786463570682	1.0056836385035823	1.1192687965823098	1.1192687965823098	1.1192687965823098	1.2261840004988218	1.2261840004988218	1.1556053301252456	1.2261840004988218	1.2261840004988218	1.2261840004988218	1.1878121896263028	1.2658147016275763	1.2658147016275763	1.2658147016275763	1.3653503751784908	1.3653503751784908	1.3785116232537296	1.2650880646017684	1.2650880646017684	1.2650880646017684	1.285465451973121	1.3989178339155666	1.4596814143336856	1.3462010069776966	1.1269066791039781	1.0028729416215998	0.9640884811961482	0.9640884811961482	1.2105669859396582	1.2105669859396582	1.172797943063912	1.2191442706628774	1.2191442706628774
YLR018C	1.761389068105424	1.761389068105424	1.6618533945545098	1.6356694627508546	1.5806553607463725	1.4651781433264366	1.4651781433264366	1.4651781433264366	1.4651781433264366	1.4651781433264366	1.4651781433264366	1.4651781433264366	1.4651781433264366	1.4651781433264366	1.4651781433264366	1.4132770414144065	1.3445642913303926	1.3178963408683124	1.1923654587844534	1.1375035237499351	1.109269843020991	1.109269843020991	0.9717663192710562	1.0276917338690483	1.0276917338690483	1.0276917338690483	0.819763225826006	0.819763225826006	0.819763225826006	0.819763225826006	0.790965961518571	0.790965961518571	0.6959938131098999	0.6959938131098999	0.9560566524124029	0.9333883977855946	0.9333883977855946	0.8646756477015802	0.8646756477015802	0.8646756477015802	0.6947506462592679	0.6947506462592679	0.6947506462592679	0.6947506462592679	0.6947506462592679	0.6947506462592679	0.696450434427492	0.696450434427492	0.696450434427492
YPR004C	1.9417323448208192	1.9726926540042644	1.9268889643911395	1.9268889643911395	1.9268889643911395	1.9421234780863	2.0323212870578784	2.1563359366943575	1.889024174815005	1.843365457823304	1.9114918594326367	1.987639625503239	1.987639625503239	2.0609437167913187	1.9189247119188904	1.9727047608577968	1.9727047608577968	1.8486743417702294	1.9727047608577968	1.9727047608577968	1.931482098131284	1.885726834916327	1.6391639649476653	1.6576128939295989	1.6259388436518019	1.705256734438868	1.8395182454966508	1.8395182454966508	1.8395182454966508	1.8819535118170476	1.8491262698016777	1.7902325807481092	1.7735345350721725	1.7288320360839662	1.7130495685829947	1.5627857098764815	1.577349316611281	1.4890380807226204	1.2013337061616214	1.2295831829657948	1.2507560760553573	1.2507560760553573	1.3052038600777336	1.4674801474108436	1.581860044578702	1.9403547115332933	1.9403547115332933	1.7899378689801948	1.6726429266247833
YJL196C	0.9182076665046788	1.0411691889764048	0.991416153779305	1.1117103874970167	1.0169061285333547	0.9354146304522015	0.9353289800697918	0.8856615952551019	0.8856615952551019	0.9353289800697918	0.9850820152668914	1.147671032962419	1.0124543026473931	1.0398827911730384	1.0398827911730384	1.0124543026473931	1.0398827911730384	1.0398827911730384	1.0124543026473931	1.0124543026473931	1.0124543026473931	1.1471860771472744	1.1471860771472744	1.1471860771472744	1.2964120859217505	1.2757702832086872	1.3770536190458689	1.176098769062513	1.176098769062513	1.1119684316427976	1.261392980986071	1.2869733504494627	1.070389327891398	1.08940923554889	1.1617510699966123	1.1617510699966123	1.094636874138075	1.094636874138075	1.094636874138075	0.9353289800697918	0.8891465127120466	0.9388995479091462	0.9146926873754936	0.9662229880155755	1.0366123159069736	1.0366123159069736	0.981716566673763	0.9352489415099438	0.8887063555729136
YPR058W	2.2966112725685988	2.2976360889405045	2.271404547367325	2.271404547367325	2.2631558396995186	2.2796063604801127	2.2796063604801127	2.198328716445978	2.185581718544414	2.1720351867064664	2.150116520362132	2.150116520362132	2.2192527138058806	2.2192527138058806	2.25129696701163	2.210654982514284	2.154620947599956	2.135247549809567	2.178095515349608	2.1603062019060797	2.2690516225297572	2.296018670130027	2.281068328664056	2.2479275134435857	2.2630344058337934	2.302119613807182	2.302119613807182	2.2863208899498764	2.2708908493802697	2.2708908493802697	2.2708908493802697	2.3261244310832843	2.3261244310832843	2.297390216270818	2.2853188202315513	2.216614995567352	2.1855346242145313	2.1394030566654165	2.1394030566654165	2.1394030566654165	2.1394030566654165	2.1554254317471973	2.144910115218293	2.142262401241883	2.1911790962215734	2.2158987748941317	2.176370410707494	2.165612008571229	2.1249700240738836
YGL005C	2.0433563691943815	2.0657241822228363	2.085729874025884	2.0633620609974295	2.040641984497346	2.040641984497346	2.040641984497346	1.9099787773960886	1.9099787773960886	1.9842731269208824	1.9842731269208824	1.970252656605948	1.9374671156550782	1.9374671156550782	1.9123761346922477	1.8863809261593036	1.844721774522089	1.816265328472861	1.816265328472861	1.816265328472861	1.7181658870374659	1.7181658870374659	1.6931550364025225	1.7071618943964018	1.6796811579742945	1.6796811579742945	1.6752862409127536	1.7027669773348606	1.6752862409127536	1.704932794031809	1.7583720529932698	1.902020555621783	1.902020555621783	1.885810328440524	1.9355633636376237	1.9025860411913509	2.0180632586112868	2.066157546812332	2.1159301118015827	2.0649461830827773	2.03099885115944	2.0997116012434542	2.094906634630662	2.033010212669284	2.033010212669284	2.1002417151133135	2.063247507631112	2.1002417151133135	2.1002417151133135
YJL145W	2.6553518286125537	2.6553518286125537	2.6553518286125537	2.6553518286125537	2.6553518286125537	2.6553518286125537	2.668982286619495	2.6118215647903815	2.5528688710113028	2.5528688710113028	2.6117625600648715	2.550362015400728	2.5186531556733898	2.4862316779810123	2.4862316779810123	2.4714042603033732	2.4719225628204944	2.4714042603033732	2.4714042603033732	2.4714042603033732	2.441284271927038	2.441284271927038	2.441284271927038	2.6324067164395597	2.6324067164395597	2.6324067164395597	2.664828194131937	2.695201843175456	2.7115953250935956	2.7115953250935956	2.64746498767388	2.64746498767388	2.64746498767388	2.64746498767388	2.816733254373465	2.8322295906966333	2.862731679093977	2.8944405388213155	2.8978857823473088	2.9303072600396867	2.896359928116349	2.896359928116349	2.896359928116349	2.9004643264490855	2.8300749985576874	2.8300749985576874	2.780943291226808	2.730239730977893	2.6901864814574536
YIR011C	1.6757279646443382	1.7811762695621909	1.810620047454673	1.7781985697622953	1.7450317058270963	1.6814287554066372	1.7964253618993447	1.8303726938226825	1.8303726938226825	1.8303726938226825	1.8303726938226825	1.829942391816394	1.8585115440131643	1.8594116345326732	1.914729303536226	1.914729303536226	1.8996382136230394	1.883780946708266	1.8850773485051868	1.9683045232814684	1.9980518666755205	2.0328740169184494	1.9089259051972811	1.8291045054480586	1.8479969065549497	1.8479969065549497	1.900046044853598	1.900046044853598	1.8660987129302602	1.7343401247593826	1.7343401247593826	1.5904307133606694	1.5535782615815381	1.5529560079420066	1.5529560079420066	1.57295354207371	1.6112743883696443	1.57295354207371	1.5745568336344093	1.5550078212296248	1.5550078212296248	1.5550078212296248	1.5550078212296248	1.5915855976453255	1.5915855976453255	1.5915855976453255	1.5149303818542896	1.5550078212296248	1.5550078212296248
YOR096W	0.4395320611995923	0.4098757941630649	0.4370119241005791	0.39883722107435066	0.41392831098753785	0.4392596009441592	0.37364586808191363	0.28073640756725227	0.2797586406434226	0.22239242133644802	0.10316306905540441	0.0555175162540855	-0.02618952398086306	0.02472242941123129	0.02472242941123129	0.02472242941123129	0.19464743085354388	0.19464743085354388	0.1401996468311673	0.14373547746144957	0.0714042382680328	0.0714042382680328	-0.025805600615440554	0.028642183406935754	-0.020341664054986126	-0.004021410368620285	-0.051309093825576614	-0.10668953294854289	-0.13771642856916758	-0.03462293560506423	-0.13663407601476976	-0.02566714919599736	0.034157010732062044	-0.007444812161164277	0.06608919045777244	0.03634184706372036	0.03634184706372036	-0.0028653336943893688	0.04833426156197848	0.04833426156197848	0.04833426156197848	0.01026833545382738	0.07152566619911306	0.07152566619911306	0.07152566619911306	0.03452742136832618	-0.0014728893988752486	0.005906640966722208	0.00647756407120479
YBR061C	2.940403672156366	2.9165569302019985	2.9165569302019985	2.892309383955321	2.928549476738292	2.9043019304916142	3.1192527922621065	3.1562858237389015	2.9648065600344005	2.9006383862961793	2.9556472417183945	2.9793373477634946	2.9793373477634946	2.931561623194081	2.905566414661137	2.905566414661137	2.9821876962640492	2.9967097376695238	2.969992399293744	3.0062733147883622	2.9720054518282994	2.94528811345252	2.9966675060625687	2.852235363884169	2.9967097376695238	2.9967097376695238	2.9967097376695238	2.971618756706693	2.9988402254417172	2.9988402254417172	2.9794549093687746	2.9278776834236457	2.9018824748907015	3.093213024231092	3.092806472950022	2.9279246087286928	2.9279246087286928	2.8876686156710005	2.8876686156710005	2.8876686156710005	2.8611964043098093	2.8210298589546805	2.7935491225325735	2.7935491225325735	2.7935491225325735	2.8067486202874328	2.8327907541254245	2.7762072257590567	2.775630032296311
YFR045W	1.7074956654525373	1.7267833195858693	1.7624072293165904	1.8403433340115143	1.9995783716627291	1.9639544619320077	1.9274285859068938	1.958936387165383	1.9968543395661458	1.8843709758728275	2.015446027793091	1.9968543395661458	1.9968543395661458	1.9968543395661458	1.9968543395661458	1.9597749038945755	1.9597749038945755	2.0302360336400915	2.0302360336400915	2.0302360336400915	2.0302360336400915	2.0302360336400915	2.0697103167051027	2.01387968726369	2.0809938831222268	1.9573827552017335	1.8850454035026014	1.8850454035026014	1.922863952755521	1.8236448588384582	1.8426780510010607	1.8426780510010607	1.880007301457571	1.9570369661811904	1.934250346241558	1.9666718239339354	1.9488164593762223	1.9124287791499484	1.9326066610875785	1.9326066610875785	2.046240178523826	2.046240178523826	1.9031967877068838	1.9509152195005162	2.13529865833268	2.13529865833268	2.094075995606167	2.094075995606167	2.125784855333505
YLR017W	1.9624556311398644	1.9189065933486122	1.8914781048229665	1.9046534935707	1.9046534935707	1.9046534935707	1.8287423494750041	1.8148300426197503	1.8148300426197503	1.9389622866484635	1.952888022579772	1.9353141754283036	1.92283213947754	1.7987417917528958	1.7987417917528958	1.7987417917528958	1.7399680823277295	1.7399680823277295	1.7134958709665382	1.7134958709665382	1.7096582481704705	1.849952097927678	1.7930518735843362	1.6422814815511961	1.5559242970357836	1.5559242970357836	1.5433656351486198	1.517552791743829	1.4982134265353912	1.4921028920260635	1.485689953443726	1.485689953443726	1.4719733499772114	1.5063248547679886	1.57758353793781	1.57758353793781	1.578536231561723	1.6175303631775866	1.6175303631775866	1.6799756155813763	1.6799756155813763	1.6799756155813763	1.7236969930106945	1.7020019219113756	1.7669285585321484	1.7225344391736952	1.8099972804240343	1.8099972804240343	1.8099972804240343
YDL059C	2.272324167751053	2.32242123966772	2.32242123966772	2.32242123966772	2.2444187276664467	2.296755023677795	2.296755023677795	2.296755023677795	2.3769253723617783	2.3769253723617783	2.294463212169805	2.3180757693917555	2.3180757693917555	2.3180757693917555	2.0980234865098244	2.1804856467017975	2.0744495136160888	2.0744495136160888	2.026113500470459	2.111002398056972	2.1353728262117246	2.22893526720322	2.22893526720322	2.1414724259528803	2.1639447656890876	2.095449542845998	2.231670234924459	2.231670234924459	2.185647351817576	2.4056996346995074	2.4056996346995074	2.4289319409372245	2.4289319409372245	2.4289319409372245	2.4289319409372245	2.4289319409372245	2.4289319409372245	2.341605415911005	2.251407606939427	2.251407606939427	2.1639447656890876	2.1639447656890876	2.1639447656890876	2.1639447656890876	2.514573172829758	2.3867363905154604	2.20248125916223	1.9614731596584356	2.0870040417422944
YKR088C	0.43800843265262474	0.4680656665088045	0.5025815482093089	0.5098122520572628	0.5098122520572628	0.5232327678195845	0.5220044736196083	0.5685612436192513	0.5891577917955131	0.6022139446209596	0.5663241574976704	0.553171433806076	0.5819932539978871	0.6036061676565029	0.5629641831591573	0.5420908181507851	0.6436445903607038	0.6577197755724263	0.5629545700468397	0.5810977292001076	0.60888691131839	0.5939365698524186	0.6236839132464707	0.6236839132464707	0.7376566152958653	0.8275957144952287	0.823534849113039	0.8808974323621499	0.8491174464488652	0.8623879988605718	0.8261374725912108	0.8925867384607958	0.8425408897157607	0.8077754715550841	0.8064783833339458	0.8503053611716187	0.8751087521721915	0.8258903981463022	0.8355502229304499	0.8376692914399847	0.8571735358074288	0.9032056458356926	0.956437964702422	0.8724499502794889	0.8375501191198347	0.8375501191198347	0.8542288602664649	0.8666507315646321	0.9056448631804956
YHR085W	0.5261218041942111	0.5685573658967034	0.5415903182964341	0.5577280149811112	0.5577280149811112	0.5929174434434114	0.5929174434434114	0.6246611892179984	0.6198844910436805	0.6198844910436805	0.6354522711748491	0.6084852235745801	0.6084852235745801	0.5964581395589854	0.5964581395589854	0.5607901908459534	0.5607901908459534	0.5607901908459534	0.5492945520081243	0.5492945520081243	0.5566740823737215	0.46948528330121997	0.46948528330121997	0.539874611192618	0.6298167365054164	0.6298167365054164	0.6646240953042314	0.6682908843200525	0.6682908843200525	0.6158234644259166	0.6354522711748491	0.617728521963818	0.6578059613391531	0.6578059613391531	0.6308389137388839	0.666529209479364	0.5907614743635485	0.5907614743635485	0.5989710336819216	0.675736001397878	0.7032167378199852	0.6762674082658896	0.5888045670155503	0.6476982560691188	0.5888045670155503	0.5888045670155503	0.6780719051126379	0.687775695444454	0.687775695444454
YKL150W	1.5864803283634095	1.5420862090049559	1.496282519391831	1.5583434875240827	1.648541296495661	1.524526646859182	1.41813673793773	1.525956237437817	1.510393033212875	1.510393033212875	1.54135334239632	1.54135334239632	1.667148256076401	1.6529250912180138	1.592247559258052	1.592247559258052	1.4569011289889524	1.4569011289889524	1.486837775977949	1.5049395823532596	1.4499381931664197	1.4900156325417548	1.6136765272725677	1.526293373118876	1.526293373118876	1.6286704703909085	1.4442604243207189	1.5680351345006998	1.5680351345006998	1.6027587129780392	1.7385457641389526	1.7724930960622904	1.7724930960622904	1.9109488121828717	1.978718629520944	1.842835201439171	1.6862070226103163	1.6862070226103163	1.5723833240428942	1.5085313660419246	1.5792438165682507	1.5792438165682507	1.543794980563961	1.4576383368142467	1.3674405278426682	1.4967760130340682	1.557317554969119	1.5991377306637458	1.4832783605916653
YOR312C	1.2291484116813838	1.3347442784772439	1.3347442784772439	1.376564454171871	1.3331668207085947	1.2936384565219574	1.2936384565219574	1.1492485471867826	1.18877691137342	1.083145815277233	1.1758725763147782	0.9720118163130593	0.8940093043117863	0.8413022539809418	0.8546606368359608	0.8546606368359608	0.8546606368359608	0.772198476643988	0.772198476643988	0.7588400937889689	0.6670721074772887	0.6804181327250262	0.6804181327250262	0.7495342676692617	0.7495342676692617	0.7495342676692617	0.7926029895611477	0.8843709758728278	0.8843709758728278	0.7037987302310069	0.7403561833669802	0.8385365773058835	0.8565589200583741	1.0078543353858085	0.8565589200583741	0.9620506457726836	1.0761029790857917	0.9644834829252509	0.9644834829252509	1.0360604154497295	1.0360604154497295	0.9429510110582482	1.0360604154497295	1.0499593191044359	1.0499593191044359	1.0499593191044359	1.0908702373411923	0.9718031081693479	0.9444266692380427
YCL055W	1.078692631622607	1.078692631622607	1.078692631622607	1.078692631622607	1.078692631622607	1.078692631622607	1.078692631622607	1.078692631622607	1.078692631622607	1.147405381706621	1.4626076134056702	1.2960494630617567	1.3778736860154384	1.3778736860154384	1.3778736860154384	1.3778736860154384	1.3778736860154384	1.4135857827348415	1.516679275698945	1.516679275698945	1.516679275698945	1.516679275698945	1.516679275698945	1.516679275698945	1.3261229414845022	1.229907626225199	1.2212142301391669	1.2212142301391669	1.2212142301391669	1.1410438814551833	1.1410438814551833	1.1410438814551833	0.9921804955407006	0.9921804955407006	1.072350844224684	0.9379802099597118	0.8739921150878944	0.8812846076542507	0.6468045511479535	0.729266711339926	0.7170233528118459	0.8258538548922778	0.8258538548922778	0.8258538548922778	0.8258538548922778	0.8258538548922778	0.8258538548922778	0.8258538548922778	0.7635247215991178
YKL040C	1.3683874059800223	1.3683874059800223	1.3412286508462983	1.544992944593424	1.544992944593424	1.4441648619839864	1.4441648619839864	1.3990120753527684	1.3990120753527684	1.4141984791674445	1.3735564946700989	1.3403896307348997	1.329920885640893	1.2893485915591525	1.3245380200214525	1.3245380200214525	1.2581332289354736	1.3660269453777376	1.3660269453777376	1.3660269453777376	1.322958223485852	1.278564104127398	1.322958223485852	1.322958223485852	1.322958223485852	1.4120261462153596	1.4120261462153596	1.4120261462153596	1.4120261462153596	1.3964797130093751	1.3964797130093751	1.3545108784823094	1.3760241241599904	1.3760241241599904	1.330220434546865	1.343058693659962	1.3087071888691848	1.3087071888691848	1.2124918736098815	1.275654310399674	1.389458837729753	1.389458837729753	1.3559062780187263	1.3559062780187263	1.3390718391554666	1.338354496781747	1.4605204784503827	1.4965897331579043	1.4965897331579043
YLR242C	1.9724442774794388	1.9580338345552724	1.9847511729310519	1.9502765327701277	1.9820171660946273	1.9820171660946273	1.9983744279509579	2.028905876446377	2.078544776634941	2.078544776634941	2.078544776634941	2.0566508669292816	2.0566508669292816	2.0566508669292816	1.857111348715117	1.857111348715117	1.8379432418910269	1.823443672195912	1.8787453568109682	1.8914191868460788	1.8914191868460788	1.9205655325055955	1.9205655325055955	1.8356766349190825	1.8525900178554287	1.8525900178554287	1.8438342057352026	1.8656143200299995	1.8656143200299995	1.960251174325068	1.8475362024025794	1.8475362024025794	1.9171824524331822	1.9171824524331822	1.9377340113741577	1.9850865169349856	1.9850865169349856	1.9507350121442082	1.906340892785755	1.9406923975765322	1.9406923975765322	1.9406923975765322	1.9406923975765322	1.708173936902057	1.708173936902057	1.6623702472889321	1.7043120103622407	1.7043120103622407	1.7043120103622407
YCR073W-A	0.7509724521600855	0.8124982253335636	0.4918530963296747	0.1648540118948906	0.13750352374993532	0.21931302840447622	0.21931302840447622	0.21931302840447622	0.2044397519229461	0.2044397519229461	0.17687776208407946	0.0955776599822312	0.0955776599822312	0.12487196677626951	-0.2901655325025741	-0.32915966411843794	-0.32915966411843794	-0.2901655325025741	-0.3004483674769105	-0.3437324652057107	-0.32915966411843794	-0.3472593848439837	-0.3472593848439837	-0.3472593848439837	-0.3909058368059454	-0.3772954052872922	-0.9622579060084486	-0.9622579060084486	-0.9758683375271016	-0.9406789090648014	-1.2023464791346894	-1.2299323108065892	-1.2375359075969896	-1.2375359075969896	-1.2375359075969896	-1.2219866570134554	-1.207856328178567	-1.2219866570134554	-1.2219866570134554	-1.2219866570134554	-1.25066941171754	-1.3012967621152316	-1.3012967621152316	-1.3012967621152316	-1.2723260086876156	-1.236256753980094	-1.207856328178567	-1.207856328178567	-1.207856328178567
YNL159C	1.053574778494029	1.053574778494029	1.1040603306090084	1.1480036781966056	1.2339260013711626	1.2184296650479944	1.2184296650479944	1.2622657200643135	1.2622657200643135	1.2622657200643135	1.2622657200643135	1.2247910146456509	1.257730688473944	1.2277898678725094	1.2564726225765945	1.1091453713738901	1.1378281260779752	1.1378281260779752	1.138000234046075	1.1233214587062497	1.1233214587062497	1.1233214587062497	1.1528859162483875	1.1528859162483875	1.1528859162483875	1.1649069266756877	1.1929213028452843	1.1929213028452843	1.1929213028452843	1.063638285900318	1.0356239097307212	1.0356239097307212	0.9623394836954896	0.9891561487406751	0.9285044087145808	0.9285044087145808	0.9285044087145808	0.9285044087145808	0.9713627945453146	0.9394952610404459	0.9109261088436749	1.0450665477280672	1.1605437651480033	1.1333991254171984	1.2475056111037197	1.2475056111037197	1.2475056111037197	1.2475056111037197	1.2475056111037197
YOR174W	0.10748311817305896	0.07218038341738582	0.14247699609774414	0.11862172830758254	0.11862172830758254	0.09516275548359382	0.09516275548359382	0.07024512327926441	0.1183555984304495	0.1183555984304495	0.1418145712544386	0.09295538175377409	0.11641435457776295	0.09055891273224063	0.11524910530927203	0.11524910530927203	0.11524910530927203	0.10478747301415609	0.08094073105978829	0.08246216019197297	0.10478747301415609	0.09279409567185924	0.14342835770704057	0.16913375674339873	0.11811709929264028	0.1321377876197658	0.1321377876197658	0.1321377876197658	0.032914622472734974	0.08288027207459486	0.0577892911117645	0.10906420387824994	0.1619349568175405	0.15983551819229486	0.19928976418990552	0.1990560880824672	0.1505575703912771	0.1505575703912771	0.1505575703912771	0.26387784054994695	0.20973748811190843	0.25864708859285496	0.25864708859285496	0.23402712181985155	0.23402712181985155	0.19629101124720472	0.17120003028437453	0.1979393776119091	0.24831926271714963
YBR213W	1.0464104649569579	1.0778940346117794	1.1695339741893727	1.1482833625031772	1.1683211157397224	1.2075805461869493	1.1725531611870297	1.2342754128523699	1.2519183736396202	1.2757651155939878	1.2992240884179769	1.3835019258457373	1.3835019258457373	1.403449525003632	1.4008230190107782	1.4008230190107782	1.3628551688117576	1.4249886961675267	1.4249886961675267	1.330351822029451	1.330351822029451	1.330351822029451	1.3102302261086778	1.2855681718744087	1.2855681718744087	1.4132845908192526	1.3753167406202325	1.3501966334263225	1.2634493907470212	1.2119190901069394	1.2119190901069394	1.190344263620507	1.1737574564381774	1.1528622634625185	1.2150495769644412	1.1780553694822395	1.2150495769644412	1.2150495769644412	1.2875830397548818	1.2875830397548818	1.267710893043267	1.3470986706222683	1.386092802238132	1.4261702416134674	1.3647696969493237	1.3092745843576201	1.269197144982285	1.2972115211518815	1.2972115211518815
YGR079W	0.31034012061215077	0.20302709646951725	0.1462207408510442	0.1462207408510442	0.1462207408510442	0.1462207408510442	0.1462207408510442	3.2034265038149176e-16	3.2034265038149176e-16	3.2034265038149176e-16	3.2034265038149176e-16	3.2034265038149176e-16	-0.1317442544612498	-0.016267037041313846	0.14701060949431036	0.2535309331453521	0.052088511148454274	0.15285148808337096	0.3352627333889728	0.4093216574015416	0.25183902521397994	0.25183902521397994	0.2485763531401029	0.3773879414141606	0.3318732821617919	0.36405357056003906	0.38404980679516026	0.38404980679516026	0.2909404024036785	0.2909404024036785	0.2909404024036785	0.2909404024036785	0.3434078222978142	0.30657105411744284	0.30657105411744284	0.2730184944064161	0.506737333415654	0.576076537489568	0.6191452593814537	0.5411427473801804	0.39780296186248987	0.3569120866475616	0.3975540711449073	0.3975540711449073	0.5495571645899573	0.4329594072761063	0.4329594072761063	0.4329594072761063	0.506959988719883
YGL091C	-0.7409446741338983	-0.7330396729362425	-0.7651577945585559	-0.792719248664974	-0.7915769731677105	-0.7334850254312443	-0.725519067515098	-0.6948591978494938	-0.7330693411249789	-0.7330693411249789	-0.7353234016433744	-0.75578750420309	-0.75578750420309	-0.7485466336842664	-0.7670029989609779	-0.7751156696771264	-0.7588325583644652	-0.7634696113242194	-0.7827935759504951	-0.7744977446709854	-0.7661418331549659	-0.8034526925879792	-0.8004510281436416	-0.8140141968632103	-0.7852601140523671	-0.8634894695205422	-0.8167426442091126	-0.8081471596229346	-0.781967118042296	-0.8138439167737133	-0.8138439167737133	-0.8397808163143466	-0.8094071672708281	-0.7916342418791452	-0.8024472349090083	-0.7206447974553258	-0.6875752294796642	-0.7047634210331761	-0.7047634210331761	-0.719570494410339	-0.719570494410339	-0.6641637623060548	-0.5494147568189713	-0.6085750579431071	-0.6372244231374302	-0.6419454017377848	-0.6824710627387778	-0.6030920309926052	-0.5389305546340345
YER148W	1.0742443877033723	1.11796576513269	1.0915846810824414	1.0915846810824414	1.0915846810824414	0.9884911881183379	0.971150894739269	1.108337203219481	1.1827871523793618	1.226166699445538	1.420180802554803	1.432083187971377	1.5458063686513703	1.4715641737884961	1.540635469415954	1.540635469415954	1.503257859601924	1.4716752143920444	1.4546420172326022	1.5656733296213456	1.4546420172326022	1.4546420172326022	1.4716752143920444	1.3747051259252254	1.3578903080645603	1.3578903080645603	1.3578903080645603	1.4371299099888353	1.4371299099888353	1.3782362209352665	1.239575433009805	1.2526924616123343	1.2769400078590118	1.382124323696408	1.554762262945457	1.4659835945896673	1.4659835945896673	1.4659835945896673	1.4659835945896673	1.4225298659826737	1.4225298659826737	1.404450744169338	1.3488129352998897	1.3488129352998897	1.3982677559589016	1.453762868550605	1.5248340938589369	1.7390251163445005	1.6719109204859637
YPL077C	0.4449217792247416	0.4449217792247416	0.4449217792247416	0.4116784871889292	0.50381546827831	0.50381546827831	0.5377628002016477	0.5377628002016477	0.4174685664839359	0.4174685664839359	0.4174685664839359	0.4174685664839359	0.5136345293087559	0.4449217792247416	0.4449217792247416	0.47741628443053014	0.4442494204953309	0.4449217792247416	0.4788691111480791	0.4952078479628268	0.4952078479628268	0.5201542050930579	0.5522868260338669	0.5862341579572046	0.7018719895474618	0.7018719895474618	0.692214428887274	0.6333207398337055	0.6333207398337055	0.6666023781659387	0.7524192465727185	0.6910187019085754	0.6910187019085754	0.5264540954302965	0.5264540954302965	0.4749850804485948	0.509500962149099	0.4729750861239851	0.5643781685650635	0.5643781685650635	0.6009040445901774	0.6553518286125544	0.6553518286125544	0.7699943945536769	0.7531991520106988	0.7962143644524036	0.7474700306009854	0.7673748121756143	0.7673748121756143
YDL065C	1.999929759972678	1.902632558617763	1.8699540371259804	1.902632558617763	1.9186983709773986	1.9186983709773986	1.9345872434807623	2.000175585108339	1.9345872434807623	1.9345872434807623	1.965849464348299	2.0314378059758758	1.9316848527084398	1.9316848527084398	2.041687736336134	2.041687736336134	2.041687736336134	2.0570848412946368	2.0570848412946368	1.9772247419113962	2.008520872400935	2.008520872400935	2.0239179773594373	1.9895664725686604	1.9895664725686604	1.909971471001815	1.909971471001815	1.909971471001815	1.909971471001815	1.9431383349370144	1.9431383349370144	1.8377522197072471	1.9431383349370144	2.008605790567677	1.9734163621053773	1.9974482836093328	1.9974482836093328	1.9808271891588478	2.0132486668512253	1.9469992609219748	1.9469992609219748	1.9091861774090129	1.8789475751396343	1.8789475751396343	1.8789475751396343	1.8789475751396343	1.845119646902761	1.845119646902761	1.845119646902761
YER170W	1.7830982072559882	1.7845958382544205	1.8670354210135987	1.8157627796895204	1.8327704323302922	1.8511536395787065	1.8907746353962869	1.879168015748303	1.8907746353962869	1.9022886234133276	1.9022886234133276	1.9362892946486552	1.9082749184790586	1.8970301613114362	1.8828163020917352	1.8828163020917352	1.897025242482314	1.8678788968227973	1.9387924451081846	1.9387924451081846	1.9387924451081846	1.930247335975176	1.985672538272985	1.9409342235077005	1.9631299696218967	1.9974814744126737	2.017407586543458	1.981900584153742	1.9527542384942256	1.9765224044271756	1.9882612408839417	1.9434070050996815	1.9434070050996815	1.928140248446371	1.9883711983639352	1.9515488744109633	1.9515488744109633	1.9668156310642735	1.9668156310642735	1.856961405461932	1.8415313648923257	1.8518633600684091	1.8733642394084609	1.9152189553676648	1.912080151711082	1.9680396682411918	1.923537169283026	1.8866773747190093	1.8625038731498926
YOL096C	1.8318338981431683	1.8103264885888943	1.840383722445074	1.8710805196679907	1.8710805196679907	1.8456462827503866	1.9532754738343547	1.9532754738343547	1.8869798283755856	1.8869798283755856	1.8869798283755856	1.8831999571065146	1.916752516817541	1.8990722092570094	1.8990722092570094	1.8990722092570094	1.8990722092570094	1.8592241619782037	1.7905114118941894	1.7905114118941894	1.7548875021634682	1.785261151206987	1.7689777386054788	1.7525084382839298	1.6886212023275091	1.6886212023275091	1.7242451120582303	1.7242451120582303	1.7279927445998178	1.7774614208641177	1.7591062745333053	1.7591062745333053	1.7930536064566427	1.7930536064566427	1.7930536064566427	1.7930536064566427	1.7009200560982138	1.7009200560982138	1.6111723800440043	1.6111723800440043	1.5736976746253417	1.6476982560691185	1.6283847810122847	1.5889644312786522	1.5504902834640162	1.5504902834640162	1.674021587901527	1.8095227587403142	1.8095227587403142
YHR071W	0.9172918350259679	1.0327690524459037	0.9381459440288618	0.9037944392380846	0.9576685022936803	0.9007126174816041	0.9007126174816041	0.8923541325880578	0.7288262493561897	0.7887806536418607	0.7887806536418607	0.84126958462618	0.8698387368229509	0.8532393463136537	0.8724499502794888	0.8438807980827181	0.8438807980827181	0.8086913696204183	0.8652748979867854	0.9117137921127769	0.9117137921127769	0.9117137921127769	0.9721901019032976	1.102835950376255	1.1356507473297626	1.1086151419347192	1.1583681771318188	1.2337082195493556	1.2579557657960332	1.2579557657960332	1.2579557657960332	1.2236042610052558	1.2709099757836124	1.2709099757836124	1.3052614805743896	1.2709099757836124	1.2712672576626225	1.3040299487303821	1.3040299487303821	1.2492599907359458	1.2291385334899547	1.1743240979766432	1.2515081524527663	1.1943513998927988	1.260440590350571	1.260440590350571	1.2818142411431384	1.2590789572181713	1.2395831680552565
YMR299C	1.8321870581001078	1.8635755539207655	1.8800820070044335	1.8725317333945521	1.9677361508290454	1.96635863712257	1.96635863712257	1.9988775579976457	1.9988775579976457	1.9772799234999163	1.96635863712257	1.96635863712257	2.0316197577268227	1.992603654908898	1.9941004854504565	1.9941004854504565	2.0080396764083304	1.9975387624837164	1.9421043341708413	1.907226848969996	1.9227615868677557	1.9227615868677557	1.8934362626760077	1.8972884769683849	1.938558986464176	1.9649649735866177	1.998828105116004	1.998828105116004	1.9705390606845803	2.017921907997262	2.1151889378623996	2.1292641230741225	2.1073027279665775	2.1073027279665775	2.092655952002176	2.092655952002176	2.0778532535327447	2.0630562516046638	2.0640738265189507	2.0755083661640494	2.102225704539829	2.011546234586934	2.074265623198942	2.059315281732971	2.0300224830994513	2.014755726446141	1.9849989043774325	1.8623447830491375	1.877774823618744
YOR362C	-0.1494907810280404	-0.16636459959243685	-0.1750190649029751	-0.2061083979308894	-0.2061083979308894	-0.2061083979308894	-0.36257007938470887	-0.36257007938470887	-0.36257007938470887	-0.32569001368356176	-0.2986120760798595	-0.2986120760798595	-0.27999639791251263	-0.27956451075628	-0.2797776696683707	-0.2797776696683707	-0.2611859814414256	-0.2797776696683707	-0.2797776696683707	-0.11770798556609763	-0.11770798556609763	-0.11770798556609763	0.16992500144231265	0.16052017647490713	0.16052017647490713	0.17962899942261173	0.19899432428954295	0.3459026730068833	0.5544183102694493	0.5950602947667951	0.4575567710168601	0.639846407794281	0.9046187285958451	0.8950135330564378	0.9064055745782692	0.5929552914746874	0.5929552914746874	0.7184861735585464	0.7184861735585464	0.7184861735585464	0.6232876324494612	0.6232876324494612	0.653261599271536	0.8257856274647916	0.7326762230733104	0.7326762230733104	0.7326762230733104	0.712183051209231	0.7579867408223556
YIL023C	2.4506614090095655	2.4506614090095655	2.4506614090095655	2.4506614090095655	2.396213624987189	2.4180399874403675	2.2522599342396186	2.2522599342396186	2.2522599342396186	2.2522599342396186	2.2522599342396186	2.1194352309886195	2.1194352309886195	2.0973075726587975	2.0973075726587975	2.176018759354987	2.1581905519369764	2.1581905519369764	2.1581905519369764	2.1581905519369764	2.101607023570609	1.9110303259694426	1.9517871335828416	1.9110303259694426	1.7418264917707844	1.7418264917707844	1.7418264917707844	1.7418264917707844	1.7418264917707844	1.7825832993841835	1.8025379057598285	1.7825832993841835	1.7825832993841835	1.9259119374270761	1.9259119374270761	1.9259119374270761	1.9259119374270761	1.9259119374270761	1.7946674041488233	1.7946674041488233	1.7946674041488233	1.7946674041488233	1.7538529413153419	1.7538529413153419	1.7376867614098603	1.7376867614098603	1.7376867614098603	1.7376867614098603	1.8471379038258577
YOR152C	0.8858883868501466	0.8713832543206662	0.913889411222784	0.9217946093081304	0.9019497979112588	0.8970862529671889	0.8994320374257616	0.8772739761961609	0.8836856171948336	0.8948546449553014	0.9140236238022744	0.9103188616001575	0.8873173755793603	0.8930122788027727	0.9416479542054924	0.9295825035605444	0.9209718964188113	0.9493439024638741	0.9967839391991905	0.9439674707357048	0.9379172013969711	0.9689680610168393	0.9428259394313905	0.9397720616851757	0.9077191985808745	0.9214075864215848	0.887455516357873	0.8684872616515992	0.8431567027675206	0.8392516770457608	0.8295462157175029	0.825970787555574	0.8102034716972575	0.8427978190797533	0.8011027471531982	0.7991456812819371	0.8048615736308529	0.8277498373629721	0.8168097931027314	0.8132992858068608	0.8424375947062348	0.8259945949533262	0.8336077790632012	0.8607028549464956	0.8664327271637411	0.8855079278825114	0.8932377101814685	0.8618935695960743	0.8744564520860738
YCR036W	1.0321804057491497	1.005413496186364	1.1065997113233044	1.1065997113233044	1.1065997113233044	1.1344047781885451	0.9976019236176665	0.9612075170029412	0.9612075170029412	0.9612075170029412	0.9792414398332026	1.0826676576698346	0.9252204255346567	0.8309070826185629	0.7058421939774406	0.5398746111926183	0.5398746111926183	0.4694852833012202	0.5659304002559576	0.488443441005105	0.5232088591657813	0.5966443057687918	0.5966443057687918	0.6670336336601898	0.5232088591657813	0.45449610908176713	0.4163273474120478	0.3771212651525606	0.3031206837087837	0.45393097424100043	0.5226437243250148	0.5226437243250148	0.48318930180812075	0.4439832195486334	0.3659807075473602	0.40518678980684747	0.5167909980795768	0.5167909980795768	0.5167909980795768	0.5927398513128752	0.5904480398048859	0.5904480398048859	0.5102776911209024	0.5904480398048859	0.6729101999968585	0.5904480398048859	0.5904480398048859	0.5904480398048859	0.6753369373913987
YJL180C	1.3642192777820232	1.3666519354313187	1.3666519354313187	1.4373565305851723	1.2905151422559014	1.3034194773145429	1.3112157849598394	1.3112157849598394	1.3751020160933844	1.3555028386440415	1.3555028386440415	1.3872116983713794	1.373951540307802	1.373951540307802	1.373951540307802	1.373951540307802	1.373951540307802	1.3944531671227511	1.3542640770070522	1.3406150154952012	1.3730364931875787	1.3730364931875787	1.3730364931875787	1.4401506890461155	1.4885651687186434	1.3456594627730618	1.3456594627730618	1.2557524904199242	1.169061592252585	1.169061592252585	1.03155806850265	1.03155806850265	1.0041556294913108	1.040681505516425	1.040681505516425	1.0781562109350877	1.0537879646461876	1.027144639730805	1.027144639730805	1.1679446373140714	1.2383339652054692	1.2342141297972922	1.2342141297972922	1.365458663075545	1.3282450586784909	1.3282450586784909	1.3013283256558292	1.2738998371301835	1.2738998371301835
YGR033C	0.00553359062410106	-0.015988586994187134	-0.015988586994187134	0.042199366613462276	-0.004900022830458337	-0.004900022830458337	-0.01927512393670828	0.005750171335110825	0.005750171335110825	-0.04159429098828784	-0.04254044560496165	-0.05741372208649159	-0.09075478800870446	-0.08333731644622171	-0.08333731644622171	-0.12264927315452331	-0.1122771531706234	-0.1122771531706234	-0.06062328497499847	-0.09822497115147107	-0.09690429966485231	-0.1477479233272444	-0.1478405606033745	-0.1478405606033745	-0.15448408294880495	-0.1554837645859232	-0.1562485207245356	-0.17066363892700417	-0.18474420226468977	-0.20223162899353073	-0.2129844237381151	-0.1786329189473379	-0.17590328270321165	-0.17509143105186434	-0.1814317717772082	-0.1791083236076482	-0.18633989283872396	-0.19997039552630247	-0.18633989283872396	-0.1698517700501551	-0.1698517700501551	-0.18442457113742744	-0.21074577680820195	-0.21074577680820195	-0.22704758913730275	-0.2343858299886396	-0.21995875935335957	-0.20538595826608727	-0.17296448057370953
YHR090C	2.5286733698746118	2.541070975006834	2.5548241300741643	2.5548241300741643	2.550197082560479	2.445499703893786	2.5509480088116385	2.5509480088116385	2.5650149445899313	2.678961450947554	2.541555971765942	2.5177092298115746	2.542848533680965	2.5864614047945738	2.6343161177404846	2.570332957036076	2.636212062012425	2.591124172483887	2.51541805443621	2.4990212273189853	2.3790826246209633	2.3790826246209633	2.4664341118271937	2.4394670642269247	2.472182639370303	2.499149686970572	2.515233410305649	2.4924249434572294	2.583562844981115	2.7770865113670835	2.693022246578609	2.7621361699011118	2.7346554334790047	2.7066410573094086	2.668673207110388	2.6966875832799846	2.6031098474314156	2.6031098474314156	2.513842509334328	2.5022678165475547	2.5022678165475547	2.5326414655910736	2.5650629432834515	2.5650629432834515	2.4692389635053527	2.4692389635053527	2.5747667336152675	2.534689294239932	2.4395320611995923
YDR064W	2.239318336859986	2.1935094478305555	2.037655544744637	2.037655544744637	2.0141965719206483	1.8749280842338354	1.8749280842338354	1.9230223724348807	1.921967127935154	1.9063408927857548	1.8836208162856711	1.9090263399525091	1.8863062634524257	1.8863062634524257	1.9269482479497715	2.102810805583775	2.104829973220427	2.1051587551363644	2.0614373777070463	2.0834636840370457	2.0630097975258	1.931394152980964	1.9090263399525091	1.9716712769415052	1.9024086145043915	1.8375551598333029	1.8375551598333029	1.762348815644129	1.7865963618908065	1.7267249059134075	1.851763736477869	1.9332949138408753	1.8925529354630808	1.9737133084797238	1.9730329523997305	1.9934970549594457	2.0473057147783567	1.9733695897197523	1.9733695897197523	2.0513721017210256	2.087529837916414	2.068670810665098	2.0495619877173934	1.9963887464476209	1.9918619305563228	2.025535092107137	1.9928848874953922	1.9116351924552673	1.7925198808946619
YDR051C	2.20533617027804	2.2326607567902745	2.149083623836626	2.149083623836626	2.149083623836626	2.014006857993879	2.014006857993879	2.0863478684886636	2.0176351184046495	2.0176351184046495	1.956242887284656	1.988664364977034	1.9289169019385173	1.9788767084342458	1.8479969065549495	1.9448584458075389	1.8325005702317818	1.9252204255346563	1.9908087671622332	1.9908087671622332	1.9908087671622332	2.0203732247043718	2.0203732247043718	1.988664364977034	2.0292737108407075	1.9472803386434003	2.0292737108407075	2.0292737108407075	2.0292737108407075	2.0292737108407075	1.9953263789173699	1.9953263789173699	1.9311960414976541	2.01732609769686	2.01732609769686	1.840009647172768	1.840009647172768	1.779044330893997	1.8431746683137125	1.7859173507045119	1.8515056923320885	1.9554975010418345	1.923076023349457	1.923076023349457	1.923076023349457	1.819084214639711	1.819084214639711	1.819084214639711	1.819084214639711
YHR133C	1.8444302915347577	1.7986266019216328	1.7665297265572955	1.7502094728709297	1.7502094728709297	1.7665297265572955	1.7665297265572955	1.7989512042496731	1.8310480796140105	1.8642149435492097	1.8642149435492097	1.932927693633224	1.978731383246349	1.978731383246349	1.8856219788548674	1.7352051363017689	1.7352051363017689	1.7352051363017689	1.7708290460324903	1.7708290460324903	1.7708290460324903	1.807354922057604	1.807354922057604	1.7100823000152585	1.7425037777076362	1.5194328135786113	1.535374357447633	1.535374357447633	1.5860004305176008	1.5860004305176008	1.5860004305176008	1.5860004305176008	1.5700764825290883	1.5700764825290883	1.5376913956359635	1.5376913956359635	1.5376913956359635	1.5376913956359635	1.5742172716610776	1.6116919770797404	1.6116919770797404	1.7310688826453524	1.7310688826453524	1.7189169573900205	1.7189169573900205	1.758445321576658	1.758445321576658	1.758445321576658	1.7990873060740038
YJR077C	1.3029271329573067	1.3180757693917557	1.106571664198044	1.0013476834617465	1.2237401047981944	1.2701588402671753	1.2701588402671753	1.4577858434429465	1.3069956084475467	1.162605699112372	1.162605699112372	1.0188211756452086	0.9313583343948691	0.9313583343948691	0.7379330086892792	0.7500974571562358	0.7741229089864509	0.7500974571562358	0.7500974571562358	0.7291009218557761	0.7291009218557761	0.8653504733052184	0.8400393847760307	0.8400393847760307	0.8942053359774033	1.038819248890528	1.038819248890528	1.038819248890528	1.118448783951227	1.116193017504523	1.1766196540163203	1.040451340950205	1.057325159514601	1.057325159514601	1.057325159514601	1.057325159514601	1.0916766643053781	0.881147809090594	0.7504388824444779	0.8739709784023391	0.9980895304263782	0.9958064611290111	1.0647347974854928	1.0510728105329064	0.8992222299101229	0.9269139637791715	0.9405630252910224	0.9405630252910224	0.9269139637791715
YBR189W	1.2781730026717155	1.2781730026717155	1.275801701907672	1.275801701907672	1.3472876906082434	1.3472876906082434	1.259824849357904	1.482676216154207	1.482676216154207	1.480858046772187	1.480858046772187	1.354078618491069	1.2545429449401548	1.2545429449401548	1.2545429449401548	1.354078618491069	1.3309344138960348	1.2313987403451208	1.211769933596188	1.194836698815887	0.8356692036520185	0.8356692036520185	0.8356692036520185	0.8751975678386559	0.892091145424081	0.892091145424081	0.892091145424081	0.7456475773209315	0.8356692036520185	0.7716914316730746	0.7716914316730746	0.7215194362599202	0.8284346401764322	0.7594872864589404	0.7984814180748043	0.8163520720568282	0.755515990537986	0.755515990537986	0.6197707790604097	0.42511540256712194	0.42534161009232185	0.4473679164223207	0.4473679164223207	0.4473679164223207	0.4473679164223207	0.3872925087959396	0.3596076655288465	0.2618008058946832	0.32449060895518395
YOR104W	1.5077946401986961	1.568842835357879	1.568842835357879	1.568842835357879	1.5892626381547814	1.5892626381547814	1.6287910023414192	1.6501015085868311	1.6501015085868311	1.5468273718343848	1.5468273718343848	1.6287910023414192	1.5892626381547814	1.6287910023414192	1.5486206536574356	1.5050313851097528	1.585201733793736	1.585201733793736	1.6976764630521486	1.6976764630521486	1.6976764630521486	1.8117871683728641	1.7894885012640898	1.868523722715966	1.8228650057242652	1.8703507864914397	1.8703507864914397	1.8703507864914397	1.8703507864914397	1.8216064526400215	1.8216064526400215	1.8216064526400215	1.7876591207166839	1.7876591207166839	1.7876591207166839	1.8066790283741758	1.8793513392958865	1.8793513392958865	1.9291043744929863	1.9770388515566886	2.067043596831426	2.090464485233178	2.090464485233178	2.090464485233178	2.090464485233178	2.113511221995245	2.1310941907119894	2.0795638900719076	2.0432362077238815
YMR242C	0.21459405077604052	0.21459405077604052	0.11756959638117587	0.11756959638117587	0.11756959638117587	0.16689730874474445	0.26400624490111846	0.42530583473267103	0.42530583473267103	0.42530583473267103	0.27633122844725183	0.27633122844725183	0.36379406969759126	0.36379406969759126	0.5546323909343562	0.4641677077984386	0.4641677077984386	0.4533453298645798	0.538168289242215	0.5051532320142522	0.5051532320142522	0.5051532320142522	0.5051532320142522	0.5051532320142522	0.4956225942761306	0.42523326638473247	0.3469485094366745	0.48007359267603494	0.4854268271702419	0.3837865652944041	0.3837865652944041	0.5751520910102279	0.6200740687713382	0.5563933485243852	0.5563933485243852	0.5802400904787528	0.5699293978121235	0.5699293978121235	0.4708419044091719	0.4885860146535626	0.5430337986759389	0.6910047837581319	0.6910047837581319	0.5870040876869653	0.5207398447457058	0.46848961642757525	0.4970587686243459	0.6521677729372175	0.7135683176013611
YDL108W	1.7698802166389411	1.7698802166389411	1.7698802166389411	1.7698802166389411	1.807354922057604	1.807354922057604	1.765534746362977	1.6051660714443372	1.6051660714443372	1.6411902911888185	1.6411902911888185	1.6786649966074814	1.721733718499367	1.6786649966074814	1.7348194519826485	1.696345304168013	1.699239472613554	1.7348194519826485	1.6110447418026679	1.6110447418026679	1.4618291182183638	1.4618291182183638	1.5170094723801215	1.5170094723801215	1.5423452559228898	1.5423452559228898	1.3053060586220409	1.2396135174320415	1.2396135174320415	1.1830299890656741	1.1441409756720793	1.0306333081019128	1.0306333081019128	0.9894106453753997	1.028247311913516	1.028247311913516	0.9693536228599474	0.930516956321831	1.0098747479351153	1.0459941737417675	1.0261766225590734	1.0261766225590734	1.0261766225590734	0.9857056646804909	0.8242576719623733	0.9291221363141233	0.9291221363141233	0.9857056646804909	0.9857056646804909
YNL217W	1.716207033999409	1.4913033935069109	1.4913033935069109	1.4913033935069109	1.4497100769336235	1.4497100769336235	1.508603765987192	1.6747171534794854	1.5827946640384458	1.5596130717042804	1.5596130717042804	1.5596130717042804	1.7260063821763394	1.7849000712299081	1.9740047914670553	1.9740047914670553	1.9740047914670553	2.120054693034216	2.120054693034216	2.133192805067774	2.133192805067774	2.133192805067774	2.133192805067774	2.187640589090151	2.187640589090151	2.187640589090151	2.240108008984286	2.240108008984286	2.240108008984286	2.290734082054254	2.263694829301902	2.3396436825352005	2.3396436825352005	2.3396436825352005	2.386949397313557	2.386949397313557	2.386949397313557	2.4327530869266822	2.6003862768610047	2.4637078575321243	2.2740841315649654	2.2069699357064283	2.2069699357064283	2.2069699357064283	2.099770876394827	2.069268787997483	2.1816023742403097	1.7623251898870866	1.8630390546352822
YOR075W	1.7400667922618032	1.7039975375542813	1.6665228321356187	1.7409578948478166	1.7409578948478166	1.7096375982690055	1.7444030164296818	1.7444030164296818	1.7391834194160245	1.8062976152745613	1.798267049229645	1.8118774807482982	1.8118774807482982	1.7480918321465855	1.7480918321465855	1.7584453215766578	1.72973402493513	1.6856533588533638	1.7180748365457417	1.6751603096927346	1.6751603096927346	1.561503527897167	1.561503527897167	1.6414745218118085	1.7438835848378544	1.7997962605395565	1.7136141073812086	1.7136141073812086	1.7136141073812086	1.7136141073812086	1.744310904604125	1.788390644718516	1.7204545985044326	1.7343001466220154	1.8203843971884877	1.8065255486281002	1.7455115385786395	1.7455115385786395	1.7455115385786395	1.7455115385786395	1.7157641951845877	1.832177396199702	1.832177396199702	1.832177396199702	1.7584453215766578	1.72973402493513	1.7458536902984068	1.7312808892111344	1.6577188431564702
YJR105W	1.4189906926088005	1.4189906926088005	1.4546146023395217	1.5100241909109955	1.5466544193540328	1.5466544193540328	1.5466544193540328	1.6968284645887133	1.4169147865195142	1.4169147865195142	1.1464923069771895	1.1834865144593913	1.14786260472867	1.1641591557509878	1.3331464288269166	1.3701881308785484	1.3701881308785484	1.3701881308785484	1.3701881308785484	1.2912710736543271	1.1555046904404493	1.1898153453560678	1.1898153453560678	1.1898153453560678	1.2657641985893662	1.2657641985893662	1.3052925627760037	1.3052925627760037	1.3052925627760037	1.3052925627760037	1.0871542103708034	1.1289743860654304	1.2062045576715592	1.3178165482894704	1.4395124691190067	1.5193741590935796	1.5835044965132954	1.5835044965132954	1.4522599632350426	1.4522599632350426	1.4522599632350426	1.2652682566659916	1.2075616164106528	1.0563960558118979	0.9162183977636376	0.9324834521264217	0.9324834521264217	1.0768733614615964	1.0768733614615964
YJL203W	1.4012505475487678	1.5387540712987027	1.6627999351959732	1.6945087949233113	1.6644828403646825	1.7075515622565685	1.7075515622565685	1.6200887210062291	1.6200887210062291	1.6200887210062291	1.5731249365366533	1.5731249365366533	1.5731249365366533	1.5063791981034083	1.5742832626052121	1.6600987641374798	1.6600987641374798	1.6748806049375262	1.6748806049375262	1.6748806049375262	1.6748806049375262	1.7479440671272497	1.7479440671272497	1.8336567933700831	1.8336567933700831	1.7941284291834458	1.7452188287024992	1.784747192889137	1.738003523962651	1.7987560708433235	1.7987560708433235	1.7987560708433235	1.7578596933807171	1.7925832718580563	1.8264907089997564	1.8264907089997564	1.8264907089997564	1.7925832718580563	1.7925832718580563	1.689489778893953	1.689489778893953	1.91169158187234	2.072196084597029	2.0356239097307216	2.0356239097307216	2.0356239097307216	2.0356239097307216	1.9625363956085025	1.807354922057604
YDR411C	1.3578319855435452	1.3200134362906262	1.2711038358096798	1.1075284643044447	1.1564380647853911	1.1564380647853911	1.0894820088869916	1.1869985148012536	1.1869985148012536	1.1869985148012536	1.1869985148012536	0.9917323840163991	0.8941088314092617	1.0179851411081349	1.00167248597253	1.00167248597253	1.2577977574676464	1.1800754620431286	1.1211817729895601	1.129709187080933	1.1778034752819782	1.1778034752819782	1.1778034752819782	1.1373325174033957	1.0759319727392527	1.0552626358039312	1.0552626358039312	1.1263457338654135	1.1263457338654135	1.1263457338654135	0.973471184615618	1.0903384156712548	1.0460804959863401	1.169362437566637	1.1127622720794728	1.1608565602805179	1.1608565602805179	1.1815852939028824	1.1815852939028824	1.037412005445125	1.037412005445125	0.967022677553727	0.9189283893526821	0.9189283893526821	0.9189283893526821	0.9189283893526821	0.8979280907401297	0.8979280907401297	0.8979280907401297
YFL034C-B	0.3565937861859745	0.3555638245070575	0.37640223226180264	0.3742856961427354	0.3957261117389821	0.3915689859883053	0.3857764999019186	0.39741448704509463	0.3879973239899339	0.40532209184287726	0.3933402165625387	0.38502421212063465	0.3877294213954172	0.40674775318562933	0.39126070985753403	0.4239499899839383	0.4425347831204286	0.4631027745686839	0.4434306777997258	0.46327659644191826	0.4694653863703017	0.481207943153376	0.4738767459828941	0.473127255508417	0.47294816045904337	0.4734268950963175	0.4790467392006168	0.4806970800693694	0.45489415965966884	0.47459825047668786	0.4636972725359746	0.5152258089857668	0.5161447558251566	0.5380164342596605	0.540482645566684	0.5343144290107121	0.5476180094875456	0.5480668183353842	0.5521364826444313	0.5626685246045888	0.5495358677358428	0.5418072866632286	0.5396808125758163	0.5204179330145668	0.5263163224785922	0.523316089027331	0.5350476808618307	0.5294408650489589	0.5359195211395844
YOL151W	0.7845715264133164	0.7021093662213436	0.7021093662213436	0.7021093662213436	0.7021093662213436	0.7983993802686037	0.7983993802686037	0.7983246814806468	0.7983246814806468	0.6119115572497651	0.6119115572497651	0.6119115572497651	0.6119115572497651	0.524448715999426	0.5791216221320955	0.5791216221320955	0.5791216221320955	0.5791216221320955	0.5791216221320955	0.5791216221320955	0.5791216221320955	0.4581062211707298	0.4916587808817561	0.4916587808817561	0.4916587808817561	0.3169732129445974	0.3169732129445974	0.3169732129445974	0.3169732129445974	0.2834985083935094	0.3169732129445974	0.10630890214634035	0.10630890214634035	0.10630890214634035	0.10630890214634035	0.22459500961296117	0.38226529956191413	0.46656779991892566	0.554030641169265	0.554030641169265	0.6919879139529417	0.7874935913270434	0.8363778232881165	0.8363778232881165	0.7814214317784342	0.7019186470670055	0.5575287377318304	0.6888624942415591	0.7468098434508387
YMR228W	1.9949819252333754	2.033456073048011	2.0148163429481682	1.9299274453616557	1.8919095658585798	1.9314379300452176	1.9120465757326177	1.9120465757326177	1.8724639820257645	1.8021932169418253	1.8021932169418253	1.841240121073639	1.813068573251998	1.7609556668087738	1.708488246914638	1.6540404628922616	1.6540404628922616	1.6540404628922616	1.6133411478284003	1.6133411478284003	1.7035389567999788	1.757986740822355	1.7161058596916505	1.7161058596916505	1.6558229434784095	1.6558229434784095	1.6558229434784095	1.5727672037508507	1.5727672037508507	1.6536871991344184	1.6536871991344184	1.5992394151120422	1.6536871991344184	1.6536871991344184	1.59479351008085	1.59479351008085	1.5333929654167069	1.5333929654167069	1.3838371923903998	1.3838371923903998	1.5333929654167069	1.670209787339667	1.7343401247593826	1.7343401247593826	1.7343401247593826	1.701918647067005	1.586979675511689	1.586979675511689	1.586979675511689
YOR279C	3.551639056734386	3.564195228601479	3.243516761372054	3.243516761372054	3.2309715080529404	3.2309715080529404	3.2309715080529404	3.2024023558561696	3.2004779216256116	3.2004779216256116	3.207309369037471	3.2351884016129078	3.2351884016129078	3.2351884016129078	3.2351884016129078	3.2351884016129078	3.2672496108452065	3.302015029005883	3.302015029005883	3.368357523834579	3.3348049641235527	3.1070977994917928	3.1070977994917928	3.1070977994917928	3.079245678851905	3.0932389509314047	3.112798238562932	3.1267915106424313	3.0776179983953487	3.109121722380112	2.888320801525952	2.930140977220579	2.893615101195465	2.893615101195465	2.936683823087351	2.893592697880985	2.893592697880985	2.8408026146531236	2.8408026146531236	2.8096753005889914	2.8506834095848985	2.8506834095848985	2.8506834095848985	2.8506834095848985	2.812209261770263	2.812209261770263	2.77892762343803	2.735858901546144	2.735858901546144
YMR267W	0.6900151792396365	0.6900151792396365	0.7095001721406384	0.6857864657844498	0.7214103755151708	0.6782247248830141	0.5647846187835259	0.6036505216259329	0.5533815095313674	0.556362733981187	0.5343364276511884	0.557995453120887	0.5557573607409498	0.5403560262628858	0.5183297199328869	0.5661999277123461	0.5882262340423448	0.5882262340423448	0.5882262340423448	0.5211120381838081	0.5211120381838081	0.5799269108238579	0.6019532171538569	0.7123418071973837	0.7123418071973837	0.6920463019707306	0.6920463019707306	0.7306220446315694	0.7082542316031148	0.7599396909874641	0.7781158267754456	0.7560895204454467	0.7337217074169922	0.7337217074169922	0.7599396909874641	0.8174969324782184	0.8174969324782184	0.7408865184697746	0.7447317306059787	0.7098238451523515	0.6979497448640597	0.6979497448640597	0.6705724101996607	0.6227002164150783	0.598452670168401	0.6011479284620949	0.5862500465816165	0.6906242770689124	0.6906242770689124
YPR180W	1.9385994553358565	1.9385994553358565	1.9385994553358565	1.9630057925177982	1.9668331360648008	1.9668331360648008	1.9668331360648008	1.9668331360648008	1.9668331360648008	1.9668331360648008	1.9668331360648008	1.9499593175004046	1.9499593175004046	1.9155601903675845	1.9155601903675845	1.9155601903675845	1.9155601903675845	1.8364222137681767	1.8364222137681767	1.9422038348037665	2.029666676054106	2.029666676054106	2.0697441154294407	2.10585851784596	2.10585851784596	1.8852088328288044	1.8362992323478577	1.7856731592778898	1.7311567849095815	1.7311567849095815	1.767728959775889	1.6316305602224408	1.5974534449043527	1.6369818090909902	1.679417075411387	1.7720480533216514	1.7720480533216514	2.04635031632378	2.0143552929770703	1.9654456924961234	1.9274778422971033	1.9274778422971033	1.9274778422971033	2.015242807801381	1.9972538585140729	2.0161128857653887	2.0161128857653887	1.7878021246362037	2.034101835052697
YOR164C	2.534332470286092	2.4583836170527933	2.4583836170527933	2.4583836170527933	2.4583836170527933	2.4583836170527933	2.50568933183115	2.4661609676445124	2.4661609676445124	2.4344521079171746	2.4344521079171746	2.5728896684205815	2.5298209465286954	2.5298209465286954	2.5298209465286954	2.5298209465286954	2.5148083756736708	2.5148083756736708	2.5148083756736708	2.5148083756736708	2.5298209465286954	2.5298209465286954	2.4396231375571173	2.4396231375571173	2.4277294589758633	2.4277294589758633	2.378927205869563	2.411717140987233	2.4277294589758633	2.4277294589758633	2.4277294589758633	2.591700929790124	2.7034292444207515	2.7492329340338766	2.7339636125688638	2.7385771176458538	2.760812336120574	2.760812336120574	2.7968815908280957	2.7968815908280957	2.7479719903471493	2.7418624373810534	2.684407861896638	2.684407861896638	2.648562662949915	2.6118041129397973	2.6118041129397973	2.6624301860097654	2.699188736019883
YEL017W	0.9291597594495513	0.9291597594495513	0.8810119637829131	0.9225438599200039	1.0159415438690216	1.003602236680195	1.003602236680195	1.039138393906958	1.062495925733764	1.062495925733764	1.062495925733764	0.8915812054931002	0.8915812054931002	0.8915812054931002	0.9797759363039863	0.9797759363039863	0.9797759363039863	1.1659913566932048	1.3017148739978537	1.1634987322828794	1.1069152039165122	1.1513093232749654	1.1513093232749654	1.1513093232749654	1.1513093232749654	1.188303530757167	1.199438980112053	1.199438980112053	1.2560225084784202	1.2734887634709597	1.2734887634709597	1.2560225084784202	1.2793362181628942	1.364128175276788	1.364128175276788	1.2456461657838656	1.2249174321615008	1.2249174321615008	1.182544487973426	1.160881993280934	1.2936301822455152	1.2295947433649483	1.160881993280934	1.2249174321615008	1.2249174321615008	1.2660812813926579	1.413168105329416	1.413168105329416	1.4818808554134302
YOL120C	1.9464926877806248	1.9464926877806248	1.9464926877806248	1.8958666147106569	1.8433991948165214	1.8278929123559795	1.8257571680119886	1.7168615999672356	1.7713093839896121	1.7168615999672356	1.7713093839896121	1.7713093839896121	1.6667565918848033	1.553171433806076	1.4987236497836995	1.5175090068740165	1.5563418227813883	1.5563418227813883	1.8255595174351944	1.843661323810505	1.843661323810505	1.843661323810505	2.063607527107457	1.9398766390698083	2.0298605803189473	1.9161373996389541	1.9372284851010104	1.9191493632876744	2.0328061450832413	2.0328061450832413	2.078609834696366	2.0602780119241086	2.0036944835577413	1.9344550854799474	1.7921002123081435	1.8769891098946565	1.7096582481704707	1.6772666050409948	1.6590274867559522	1.6590274867559522	1.6590274867559522	1.6952780130253131	1.6696175692387514	1.6696175692387514	1.5889644312786524	1.5504902834640166	1.402098443571346	1.3965389182294454	1.435013066044081
YDR288W	1.9016239688521344	1.787205610225337	1.7622670325290661	1.7347862961069587	1.7347862961069587	1.7253020683190938	1.7347007663213434	1.7441610955704097	1.7441610955704097	1.7161467194008133	1.6839843024800343	1.665572405820695	1.5987106489428209	1.6284579923368727	1.6284579923368727	1.6284579923368727	1.6528490220035923	1.6940379671439572	1.7178257284952674	1.6120896787440206	1.6120896787440206	1.588321512811071	1.707091675258962	1.755931682012049	1.755931682012049	1.7813991578259258	1.7813991578259258	1.8307393282117723	1.8307393282117723	1.8307393282117723	1.8729105692732586	1.8729105692732586	1.8729105692732586	1.8729105692732586	2.037339361824503	2.037339361824503	2.037339361824503	2.0406419844973454	2.0519016560273946	2.0799160321969907	2.0550413635579616	2.0799160321969907	2.0539675801593558	2.022695140322176	2.048643592359811	2.036133786053713	2.0927173144200806	2.0927173144200806	2.105227120726178
YCR047C	1.1144860150168858	1.2214012189333978	1.2214012189333978	1.1645201970015082	1.2026889586712275	1.3181661760911632	1.1736918313652314	1.2416607550412266	1.265764198589366	1.2016338611696504	1.1618876823768942	1.1731274334806563	1.1509657835564975	1.1509657835564975	1.2150961209762132	1.3059705209843862	1.4032677223393009	1.3676233071109933	1.3676233071109933	1.3785116232537296	1.3347211214393238	1.3113760321061037	1.436099114806673	1.2700891633677438	1.1865120304140955	1.2224470885477952	1.2834580841233318	1.2834580841233318	1.2834580841233318	1.2834580841233318	1.2834580841233318	1.2834580841233318	1.2834580841233318	1.2834580841233318	1.1872427688640286	1.1872427688640286	1.2457779798337827	1.1677754678325094	1.1677754678325094	1.1677754678325094	1.1677754678325094	1.2475380695106257	1.2475380695106257	1.2475380695106257	1.4452377370545428	1.4452377370545428	1.36277557686257	1.5612441314018397	1.5612441314018397
YML025C	0.17283659686221553	0.025995208532944358	0.0029115954199029413	0.0029115954199029413	0.0029115954199029413	0.0029115954199029413	0.025995208532944358	0.0373999718051935	0.0373999718051935	0.0373999718051935	0.008545109133008776	0.008545109133008776	-0.019743935298414964	-0.04264433740849367	-0.04264433740849367	-0.054232311683705695	0.1086486610777499	0.1086486610777499	0.24935946893671726	0.24935946893671726	0.22627585582367601	0.23786383009888795	0.18601198560994867	0.15978044403676914	0.6168832566140937	0.6168832566140937	0.6168832566140937	0.6168832566140937	0.6400038642791184	0.6400038642791184	0.6400038642791184	0.6400038642791184	0.6400038642791184	0.6400038642791184	0.6400038642791184	0.6284898762620774	0.6400038642791184	0.7663584375305931	0.7718658373389797	0.7718658373389797	0.7718658373389797	0.7718658373389797	0.9577678023003202	0.7663584375305931	0.7787342441178369	0.7787342441178369	0.7787342441178369	0.8047763779558281	0.8351500269993468
YAR015W	2.1210154009613658	2.1734828208555017	2.1328408363581555	2.156338017666088	2.1145178419714608	2.1145178419714608	2.2585747576430943	2.2585747576430943	2.239041550211997	2.239041550211997	2.2155060357512086	2.2216986511663634	2.2216986511663634	2.4684716057488147	2.486946169149031	2.4425520497905775	2.4425520497905775	2.4800636424031492	2.4135729828188115	2.431777578196402	2.5088080640493278	2.5088080640493278	2.5577176645302746	2.4653808849684835	2.685226624194585	2.7632997419796683	2.7632997419796683	2.8073549220576037	2.7584453215766573	2.8612937291684077	2.7582002362043045	2.7582002362043045	2.7582002362043045	2.6904556295684703	2.6904556295684703	2.4857212246900655	2.4857212246900655	2.4857212246900655	2.407080775450501	2.366092363999662	2.223863808553116	2.223863808553116	2.552868871011303	2.5079214649573283	2.1790560131944408	2.3095088356332947	2.3095088356332947	2.3095088356332947	2.3095088356332947
YFR025C	0.760612479311199	0.7507963212519648	0.7533943413347234	0.7533943413347234	0.7684721820557743	0.765831444572946	0.677059424806252	0.8052533994123159	0.7348667582393801	0.7265912148894754	0.6382169412048666	0.6382169412048666	0.6417394350039234	0.6417394350039234	0.6354980450363077	0.6299685948448698	0.7520566489214646	0.7520566489214646	0.671266727207523	0.671266727207523	0.6718621506370019	0.6910472078334964	0.698945029146857	0.7199046477825032	0.7383253108162198	0.7506714633011649	0.7820153350041948	0.7763796324387953	0.7630889346575521	0.7706621543623532	0.649947311208094	0.8105055054992376	0.8157145249845786	0.9521893864629902	1.1757583655557982	1.1837511563093288	1.1927970392199505	1.157738007489989	1.157738007489989	1.0761245787420541	1.0613616457175759	1.062537847252267	1.067909138105294	0.9850613421200273	0.9736835620062217	0.9660482171618697	0.9538275520478107	0.9722411551004545	0.8796897319724937
YBL068W	1.6860426162212168	1.7861961413345568	1.7602009328016124	1.8499095448406198	1.8275417318121652	1.8312016640119717	1.8178092796947702	1.8178092796947702	1.8729735720861627	1.8925263695075631	1.847438479979025	1.722709867122037	1.7361679408418196	1.7627132167008048	1.7758049130791642	1.7758049130791642	1.7758049130791642	1.777049152087627	1.8264309861491324	1.8289236657320425	1.8289236657320425	1.8289236657320425	1.81526012014295	1.8291056682605327	1.8350850984991995	1.8350850984991995	1.8116261256752106	1.8976970757988783	1.8976970757988783	1.8841505439609305	1.9152702612244914	1.8663606607435452	1.7137788022770661	1.6882437101699286	1.6882437101699286	1.7157244465920354	1.71551364029669	1.6895184317637455	1.7437388227616322	1.7437388227616322	1.7692739148687697	1.7692739148687697	1.688202304221452	1.7137935550988677	1.7411776999130442	1.7269217040623288	1.7564133563944284	1.7564133563944284	1.703945936500293
YIL077C	1.216196155372542	1.1159369573783762	1.0569941561380867	1.244025891945117	1.2750527875657416	1.1634682799385039	1.1565416102194628	1.192379852270008	1.309112817228148	1.2903762546465622	1.1699250014423124	1.261754853607221	1.2927817492278455	1.3315141437165599	1.3903532358982456	1.3599795868547269	1.265764198589366	1.234055338862028	1.1458891492592413	1.1863966750449717	1.3897388786769835	1.2763153200250223	1.2763153200250223	1.2763153200250223	1.3377158646891658	1.3377158646891658	1.303768532765828	1.2690031146051515	1.289380501976504	1.4345417436462877	1.4345417436462877	1.503254493730302	1.600551695085217	1.664000068398219	1.7729644963030402	1.673967506779901	1.5696957440678452	1.5696957440678452	1.4800766945689352	1.563652978149003	1.5342092002565209	1.5053543375843357	1.600511570624676	1.5983395376762364	1.6402424511500713	1.6642169447162867	1.7131213310671671	1.6503855757192045	1.6804428095753843
YPL206C	1.2526561705929031	1.275340522229095	1.4105915942476515	1.4098757941630649	1.3554280101406886	1.3554280101406886	1.3571379724611627	1.3785116232537296	1.3785116232537296	1.3785116232537296	1.3785116232537296	1.3785116232537296	1.4215803451456157	1.4215803451456157	1.356485316923731	1.4008794362821844	1.5011309099176857	1.5011309099176857	1.5011309099176857	1.5011309099176857	1.5011309099176857	1.5231572162476845	1.5231572162476845	1.5383124074223349	1.5383124074223349	1.5383124074223349	1.5383124074223349	1.558490289359965	1.558490289359965	1.558490289359965	1.558490289359965	1.558490289359965	1.5260688116675878	1.5260688116675878	1.6109577092541008	1.5678889873622148	1.6109577092541008	1.6109577092541008	1.6028844087184186	1.6028844087184186	1.6028844087184186	1.5827065267807883	1.778479912686435	1.7240321286640585	1.7240321286640585	1.6827504841288337	1.73267622307331	1.6782284390509337	1.7690113210970149
YNL096C	0.3852367217456019	0.3852367217456019	0.31189057217555033	0.2963105607080923	0.2963105607080923	0.2963105607080923	0.2381167736294645	0.2875289677545422	0.2875289677545422	0.32760640712987743	0.32760640712987743	0.39472060298841444	0.4588509404081301	0.4588509404081301	0.3308411507291783	0.3770899685851919	0.438490513249335	0.37153209075821025	0.43042577981177893	0.3680078402677497	0.3680078402677497	0.2911220481061878	0.2911220481061878	0.2561034589277711	0.1989810347263955	0.18116975860993498	0.18116975860993498	0.18116975860993498	0.14487362938694506	0.12637728576955562	0.07165409942871581	0.16676069959842715	0.219228119492563	0.21919579490026928	0.21919579490026928	0.16856972183030144	0.22802795600588066	0.29667530295545086	0.3535796695766383	0.3535796695766383	0.30294424363139255	0.39323312896049534	0.39323312896049534	0.34443672644760975	0.34443672644760975	0.34443672644760975	0.3581201791927523	0.42407284256081923	0.539793048539311
YNL058C	1.7573880147936154	1.8829188968774742	1.8829188968774742	1.8667812001927966	1.8667812001927966	1.8324282241257412	1.8324282241257412	1.8324282241257412	1.7397109709050234	1.6783104262408801	1.632350291735683	1.5652360958771456	1.5127909674877489	1.559333553424779	1.559333553424779	1.559333553424779	1.478910885813739	1.5286639210108384	1.5100241909109957	1.5615544915510777	1.7296022057527196	1.7296022057527196	1.7296022057527196	1.9203675504768931	1.9203675504768931	1.854045951227755	1.9117614490840424	1.9117614490840424	1.9117614490840424	1.9117614490840424	1.9117614490840424	2.1321403389828424	2.1321403389828424	2.1521502997143367	2.476381687567235	2.795282089757029	2.7708290460324903	2.7004397181410917	2.7004397181410917	2.5504902834640166	2.5762533795290983	2.6860486258354705	2.6860486258354705	2.6860486258354705	2.658303635352566	2.658303635352566	2.658303635352566	2.2336505990526994	2.2336505990526994
YBR146W	0.5345675892885191	0.5345675892885191	0.49091236625397133	0.49091236625397133	0.5498060553075401	0.5274728687606454	0.5141424533039769	0.5358375244032956	0.5358375244032956	0.632268215499513	0.6804428095753843	0.7560744171139105	0.7130056952220245	0.8004685364723643	0.846272226085489	0.8935779408638455	1.0892175891344833	1.0892175891344833	1.0892175891344833	1.1743402919303065	1.1743402919303065	1.2249663650002744	1.2249663650002744	1.201353807778324	1.2249663650002744	1.3681992488175923	1.2960494630617567	1.243582043167621	1.243582043167621	1.2920805608588113	1.2920805608588113	1.2414544877888434	1.4210657286948525	1.4210657286948525	1.4000595031025118	1.394466106294809	1.4937542980643654	1.4937542980643654	1.4937542980643654	1.517483369855062	1.4653871675120835	1.5699507897491978	1.5935192608876019	1.684231805983615	1.684231805983615	1.4978186817527337	1.594033997012037	1.594033997012037	1.5477155712744775
YBR160W	2.173619485000054	2.1159039871437666	2.0861566437497148	2.0861566437497148	2.0857209816473885	2.0857209816473885	2.0233918483542284	2.0233918483542284	2.0233918483542284	2.0525381940137453	2.2871626767266857	2.258244804429099	2.258244804429099	2.289787133439479	2.25941348439596	2.2283865887753356	2.2283865887753356	2.0683673303061862	2.0683673303061862	2.0366584705788484	2.263034405833794	2.2306129281414164	2.2306129281414164	2.1634987322828794	2.3109863446054364	2.3109863446054364	2.3109863446054364	2.3109863446054364	2.3109863446054364	2.3109863446054364	2.3109863446054364	2.0304966007678846	2.0304966007678846	2.0304966007678846	2.0304966007678846	2.097610796626422	2.097610796626422	2.097610796626422	2.097610796626422	2.097610796626422	2.097610796626422	2.161741134046138	2.176188844612187	2.176188844612187	1.9488677907896834	1.8847374533699681	1.8847374533699681	1.8847374533699681	1.94784230424636
YPL173W	1.2778186898753034	1.3392192345394462	1.3172265061973902	1.368756806837472	1.3073562621733292	1.3073562621733292	1.2432259247536133	1.296665183715074	1.296665183715074	1.296665183715074	1.3616624385615095	1.3616624385615095	1.3616624385615095	1.3186579120571302	1.3186579120571302	1.3186579120571302	1.3827882494768458	1.4441887941409886	1.4996839067326924	1.6350031832207514	1.6350031832207514	1.69389687227432	1.69389687227432	1.8569653702768363	1.8569653702768363	1.8569653702768363	1.7980716812232675	1.890325879659502	1.890325879659502	1.890325879659502	1.828925334995359	1.678955638702837	1.6377329759763242	1.7131341999497858	1.7131341999497858	1.7758699552977484	1.8414582969253253	1.8414582969253253	1.862831947717892	2.0382915101173062	1.9475187730243788	1.9023603119045294	1.9765673055348771	2.029130315625562	2.029130315625562	2.029130315625562	2.029130315625562	2.0030881817875703	1.9495497548963974
YCL009C	2.245242230765973	2.2127721045921667	2.1962839818035977	2.193340239200688	2.262806689782356	2.3077012500552967	2.3297275563852957	2.3936481995919547	2.3765746862330133	2.359296694801177	2.3990120753527684	2.3990120753527684	2.359296694801177	2.370378053977061	2.358109035397047	2.3938370268010503	2.4321096168408243	2.4321096168408243	2.483639917480906	2.507765814834987	2.496305458163384	2.4783835501661216	2.528200850860533	2.528200850860533	2.5461227588577957	2.491674974835419	2.4976650966639213	2.519758867514538	2.5087542753257273	2.527613302577043	2.527613302577043	2.5543306409528226	2.664950633422467	2.6463349552551203	2.5784771422520185	2.5218656653961142	2.5218656653961142	2.4828715337802505	2.446215753070009	2.5532284298510217	2.658983444689416	2.4772543893700716	2.442848734441693	2.446095982075818	2.446095982075818	2.446095982075818	2.374162514159431	2.39585758525875	2.3851709064615023
YMR142C	0.45885011433923645	0.43956246020590467	0.3561438102252751	0.37649245561707745	0.37649245561707745	0.37649245561707745	0.37649245561707745	0.3187769577607901	0.3187769577607901	0.3187769577607901	0.2789759497028154	0.2789759497028154	0.24132214987129902	0.18788289090983865	0.38052796885223444	0.4589546158090504	0.40742431516896854	0.41367582382061846	0.5047403022270758	0.3631985677592258	0.3631985677592258	0.2828047879084823	0.24783199919012378	0.24783199919012378	0.3147725165671179	0.12507713305011756	0.23210254628190297	0.23210254628190297	0.23210254628190297	0.2528097348233319	0.18436867872145546	0.1448943956564443	0.21328137063669445	0.21328137063669445	0.2583692601652321	0.32875858805663005	0.3807294485035485	0.3158296737104535	0.2592461453440862	0.2592461453440862	0.36819201151356434	0.3285713685179765	0.27412358449560015	0.3355241291597431	0.3574500077258999	0.4137010517160299	0.4681488357384064	0.2544212755290858	0.35751476849318914
YDR435C	2.058682289677282	2.058682289677282	2.058682289677282	2.068698999589198	2.0217740648675346	2.0217740648675346	2.0827508268994364	2.196647008499892	2.196647008499892	2.196647008499892	2.1581728606852564	2.196647008499892	2.2589225207015184	2.2589225207015184	2.2589225207015184	2.1809200087002454	2.304885296446102	2.304885296446102	2.206673033964844	2.2305197759192117	2.2305197759192117	2.2305197759192117	2.2305197759192117	2.2305197759192117	2.1430569346688726	2.0813292970672355	2.022214733815526	2.072840806885494	2.118644496498619	2.118644496498619	2.058423594179005	2.091476472648516	2.1491919705048033	2.1491919705048033	2.1491919705048033	2.072329303586079	2.072329303586079	2.072329303586079	2.1290716175686795	2.2117193983836057	2.1940823200370083	2.1940823200370083	2.3826273812021017	2.2228950149805793	2.2228950149805793	2.1722840712718754	2.2960149593095243	2.2304266176819474	2.2304266176819474
YPR114W	1.0799627744604372	1.0177039587779562	1.0416284426833953	1.0416284426833953	1.0100175993366596	1.045900850608608	1.1000262291139877	1.156004724198678	1.137970801368416	1.131314304529186	1.1953597486632328	1.1577502874962105	1.1577502874962105	1.130783239895941	1.1159088452753336	1.1390510404263845	1.1469862299579145	1.1282496673763287	1.1345019665283198	1.1631335956155513	1.1581709664089517	1.1469862299579145	1.1220810381199149	1.1111930723998071	1.1358902967334898	1.1456106436532196	1.1435125409306266	1.1333812138953618	1.1086798330384917	1.0790942509922137	1.0693790961590017	1.0462954830459605	1.0760101710962526	1.0110603251319612	0.9966611873576112	0.9966611873576112	1.0183562584569303	0.9950994303386036	1.0105044364347793	1.0034155796074404	0.983322009100211	0.9700300013017189	0.9377871506831288	0.9185509318202115	0.9079350263710361	0.8982198715378241	0.9210716816131028	0.9337972882381314	0.9320717096948494
YPL111W	0.7013439457112062	0.7013439457112062	0.8939890236536021	0.8939890236536021	0.8450794231726555	0.8644187883810934	0.8450794231726555	0.7214941854037658	0.8539217405120549	0.8734972788488161	0.7074956654525375	0.8210298589546804	0.8734972788488161	0.8734972788488161	0.9045804349213172	0.9503439848912684	0.9503439848912684	0.8369806067372505	0.892640821609792	0.892640821609792	0.9761662052507233	0.9761662052507233	0.9761662052507233	1.0459088822914195	0.9326426921868369	1.0459088822914195	1.0894981508391024	1.0459088822914195	0.969272127021922	1.0825039042362137	1.200762405364905	1.200762405364905	1.1788031527887648	1.0655369626841822	1.0655369626841822	0.8634980000951379	0.8634980000951379	0.7725895038969275	0.7725895038969275	0.7725895038969275	0.8511993385932939	0.6419225971605422	0.7912129899611768	0.7912129899611768	0.756798861351726	0.7824488417330512	0.6882676722185262	0.7425466264295059	0.6673265550995597
YPR129W	0.27440321991299105	0.25795269913239677	0.25795269913239677	0.2651701501777847	0.2651701501777847	0.2300663492218687	0.35381941833782465	0.35381941833782465	0.07678709908954856	0.1558586700807475	0.178726186476448	0.16013449824950288	0.178726186476448	0.178726186476448	0.21520588074317867	0.21520588074317867	0.3042570685603068	0.3042570685603068	0.5900644656749816	0.5900644656749816	0.4212964897505262	0.4024374624992105	0.4024374624992105	0.338200873987064	0.338200873987064	0.338200873987064	0.5544183102694491	0.26491169307446427	0.22051757371601088	0.26491169307446427	0.24602798052810407	0.23266075679027481	0.23266075679027481	0.37851162325372983	0.37851162325372983	0.37851162325372983	0.35537828861112575	0.35537828861112575	0.475373162506319	0.4215350108787688	0.547065892962628	0.547065892962628	0.547065892962628	0.2840314871288338	0.2840314871288338	0.4521268180140639	0.4521268180140639	0.4927688025114097	0.5289284658068283
YLR457C	1.8266711927072823	1.8266711927072823	1.6765929761867244	1.787624288575468	1.7116754353421697	1.7641428552363052	1.7641428552363052	1.9141950423111942	1.9141950423111942	1.9141950423111942	1.8676524563741639	1.8676524563741639	1.9527205635805096	1.9527205635805096	1.9527205635805096	1.9141950423111942	2.0821664956677517	2.062484129806052	2.062484129806052	2.0986475879329114	2.0986475879329114	2.0986475879329114	2.0986475879329114	2.0043001374336256	1.998954189848449	1.998954189848449	1.998954189848449	1.998954189848449	1.8360412046466523	1.777781806674257	1.777781806674257	1.7211982783078896	1.6810091881921907	1.6810091881921907	1.6810091881921907	1.7234444545125873	2.033071821605649	2.094434801858049	2.2733027412876208	2.2322221810030736	2.2936227256672166	2.2936227256672166	2.3354429013618434	2.342261096984369	2.2167302149005104	2.2167302149005104	2.2167302149005104	1.999224148924088	1.999224148924088
YML112W	1.0059918834614159	1.0059918834614159	1.0059918834614159	1.0037325679799782	1.004178304997074	1.004178304997074	1.0200858957605636	1.0200858957605636	1.0103445012823633	1.0103445012823633	1.0103445012823633	1.0103445012823633	0.9906621354206635	0.9906621354206635	0.9837897728187406	1.0058160791487396	1.0586552283207211	1.0586552283207211	1.0142611089622677	1.0471195485685507	1.0307251103178816	1.0307251103178816	1.065405920377142	0.9957754141382743	0.9957754141382743	1.0686599959002294	1.1390493237916273	1.1159657106785859	1.143414486239547	1.143414486239547	1.143414486239547	1.1657131533483214	1.1657131533483214	1.2090492252961176	1.2261860214551492	1.2065572147062165	1.1592514999278603	1.1503627350637942	1.0750994040335262	1.1334449328612937	1.1334449328612937	1.1500714342454492	1.1249804532826182	1.137371571946588	1.1238542022355729	1.1029452124725923	1.1929083194431513	1.2141248053528473	1.2030696168438513
YDR313C	2.6043931979979376	2.596310851700079	2.5948163785014327	2.5350223343941196	2.409137424722381	2.4349507050951975	2.363588151503383	2.4403792049500597	2.427779168170426	2.463357321851097	2.4726275200985763	2.5087593310008653	2.500939826541566	2.45882416952169	2.4612896767014423	2.4650027444508145	2.4126358574222686	2.4181457432939952	2.4208937022287893	2.3680349606526656	2.3430688830172963	2.3356322941755145	2.2907045865965596	2.2432220982938973	2.253169507653525	2.2713168543637843	2.2662324218834122	2.280461477591978	2.2851111537139897	2.2371089213441118	2.243107661965555	2.256000976949979	2.253116208111862	2.2540692777132403	2.2550127063521	2.2483180537780916	2.2620832420336887	2.2620832420336887	2.221201574955875	2.1839744859701256	2.1947888042232875	2.2005480735119725	2.2005480735119725	2.2085711674800304	2.1715681622587653	2.1715681622587653	2.159221232935321	2.167702815186134	2.124359204466521
YOR158W	2.3309746888193152	2.3309746888193152	2.2435118475689753	2.3309746888193152	2.28517099920619	2.2794964781829945	2.2360385224992188	2.2360385224992188	2.148575681248879	2.0656976325666756	2.0656976325666756	2.017921907997262	2.017921907997262	1.9663916073571803	1.9663916073571803	1.9169794132321023	1.9663916073571803	2.378998280381262	2.378998280381262	2.4090706575170304	2.3297759567100473	2.3297759567100473	2.329245245184162	2.329245245184162	2.329245245184162	2.37710021432894	2.3533711425382435	2.3533711425382435	2.403124177735343	1.9418970454364317	1.9418970454364317	1.7354461679690052	1.366233293475293	1.366233293475293	1.1749782291685977	1.1749782291685977	1.1501035605295684	1.0990293759352994	1.0460804959863406	1.2598671267551107	1.144389909335175	1.144389909335175	1.144389909335175	1.1716113780701993	1.1716113780701993	1.1716113780701993	1.1716113780701993	1.2870885954901352	1.2679532481060314
YBL050W	0.9157424469283528	0.9840424260970236	0.9157424469283528	0.9157424469283528	1.0738523517358647	1.0949447601954239	1.0524469881325937	1.0524469881325937	1.0524469881325937	1.0925244275079289	1.0238116774239148	1.0238116774239148	1.1344214994184556	1.1344214994184556	1.0996560812577791	1.1210932519200707	1.0558017916683515	1.021246607508105	0.9632201507252398	0.9266942747001257	1.0248746686390295	0.9489258154057308	1.0353458415340775	1.0988177362179152	1.0135524506718216	1.188709295080159	1.1038203974936462	1.1263629661447345	1.1263629661447345	1.1256294234616435	1.0771309057704532	1.0327367864119996	1.1298042043721641	1.079530997890941	1.0818215964788613	1.186176560076809	1.2319802496899341	1.2817332848870333	1.188623880495552	1.188623880495552	1.1594173436239188	1.1594173436239188	1.1310169178223917	1.0821073173414453	0.9701328474102308	0.9195067743402628	0.9195067743402628	0.8893237688438851	0.8368563489497497
YKL178C	0.3247233392413621	0.3231855012316862	0.3551400236673717	0.3551597571366318	0.34955301337829076	0.35952604587652576	0.3866628023825716	0.38890182959472686	0.38810517149184587	0.3897658861979433	0.3861146572343247	0.408885125944256	0.4109439019960834	0.4209599039925446	0.4314087813173911	0.4171217253375495	0.44248738896484013	0.44173041565224536	0.43894458352692733	0.43855351627041594	0.42690570360225194	0.42556914974743715	0.4458770519335961	0.4416780656764277	0.4379946653128997	0.4459517706097602	0.4219758587091223	0.3982587900245917	0.37599900086366406	0.37738203754475214	0.4007716443995251	0.4027692640787247	0.4239849877272573	0.41445382528603814	0.4130062995661165	0.4132259652738177	0.4070094763182298	0.41936811356984854	0.411762890420453	0.43195580428876945	0.4383311973322754	0.445959434019257	0.4381503187173767	0.4425708308882563	0.4462947888184624	0.4359945031544996	0.44849263532957395	0.44493090448636086	0.42793862263524424
YOR311C	0.51876915088699	0.5292265100139546	0.5471708920765976	0.5378942470643774	0.5365582687842689	0.557133083533631	0.5680006954748384	0.5610268695081831	0.5321383048425902	0.510930217944163	0.5745833549411574	0.5797639307912951	0.5461491845625067	0.5415308517031543	0.5521344530945365	0.5413276981379533	0.5388180089752923	0.5470264281604453	0.5511992906074068	0.5453687866089376	0.5621120504435139	0.5685010809086815	0.5671584590615595	0.5680104532334096	0.5659860566462537	0.5548549771296951	0.5567522664780886	0.5394794174133581	0.5827435001422911	0.5643750320765509	0.5243795524301844	0.5397817393100758	0.5384373690980062	0.532790805956864	0.5184745093589143	0.5126969706481272	0.5233486003330923	0.5339166058894269	0.5339166058894269	0.5375215933496236	0.5173845776151627	0.518367200653108	0.5169691786567538	0.5518847115548936	0.5530078325280221	0.562579461600863	0.5439463989992399	0.5413987474549955	0.5258085618173487
YGR205W	1.1309374508789598	1.1309374508789598	1.068603813999024	0.9912760892134616	0.9304060809573328	0.9587166751760712	0.8969658479240331	0.9110662715797117	0.893259024094193	0.8756091377628101	0.8761140858875462	0.909511295767654	0.8810425540483802	0.9110997879045601	0.8783236067766352	0.8775031780057746	0.847336483086842	0.8644099964457833	0.8652816026766033	0.7890153313546705	0.8526059400258738	0.847893550532347	0.8481023859950183	0.8651758993539596	0.7576554529333909	0.6830241191009412	0.6936111617989058	0.6680458690222951	0.7045717450474092	0.7224936530446717	0.8148177392862248	0.7990873060740036	0.7990873060740036	0.7834249052588662	0.7834249052588662	0.7652775585486069	0.7907630418493863	0.7537688343671846	0.8006735569659551	0.8006735569659551	0.8005355528486807	0.8598514929007288	0.8223767874820661	0.8237569992940845	0.8381985116825706	0.8699277122791784	0.8887867395304939	0.9498076617792723	0.9064431789385069
YNL141W	-2.084888897586513	-2.084888897586513	-2.084888897586513	-1.8624964762500649	-1.8624964762500649	-1.8624964762500649	-1.8624964762500649	-1.8624964762500649	-1.8624964762500649	-1.8624964762500649	-1.8624964762500649	-1.7776075786635523	-1.7776075786635523	-0.19264507794239608	-0.18526554757679858	-0.18526554757679858	-0.18526554757679858	-0.18526554757679858	-1.646170055612971	-1.646170055612971	-1.4739311883324124	-1.4739311883324124	-1.938951804840817	-1.6465009110302882	-1.5198674724992711	-1.2957441630837072	-1.2686860736103829	-0.9691390362952391	-1.7600492072792477	-1.5443205162238103	-1.70098629706064	-1.663716612135568	-1.2223924213364479	-1.0287112966415275	-0.9853532240355988	-0.9401906047646964	-0.8438807980827181	-0.7924045805916324	-0.9444076740366825	-0.9444076740366825	-0.9333628069697095	-0.8737822837965801	-0.8737822837965801	-0.7217791903515303	-0.7217791903515303	-0.9333628069697095	-0.9333628069697095	-0.8737822837965801	-0.8109661756099829
YDL198C	1.7860242800483135	1.8429047851943452	1.8429047851943452	1.7132679376129993	1.6739550135881731	1.6739550135881731	1.6488640326253425	1.6488640326253425	1.5984247605277182	1.6481777957248178	1.58252733003971	1.6031670960987465	1.7384052094940152	1.8012026950760083	1.910732661902912	1.8914191868460781	1.971188192322478	1.9456531002153405	1.971188192322478	1.8975272864478199	1.8975272864478199	1.8188969951010567	1.7966327408825735	1.83139815904325	1.8998036005200236	1.9982333829181964	1.911996559157248	1.89699213454228	1.9370875401200787	1.8869491411155621	1.8205062897089088	1.7350660612507243	1.7866931578277003	1.8382234584677821	1.8382234584677821	1.878865442965128	1.869155318019673	1.9637543405516409	1.9901297559759383	2.113044689852786	2.113044689852786	2.113044689852786	2.1627977250498853	2.113044689852786	2.228333479787195	2.278943986059099	2.3270382742601443	2.278943986059099	2.349210849280767
YNR035C	2.181161461513147	2.2356092455355236	2.273814244587036	2.255198566419689	2.11503324294624	2.1687629433521876	2.1344114385614104	2.0943339991860754	2.160394363704191	2.160394363704191	2.1326736061457408	2.0502114459537673	2.0622842782543427	2.260584314600905	2.2116747141199586	2.2116747141199586	2.274046574407467	2.274046574407467	2.367155978798949	2.466691652349863	2.466691652349863	2.415161351709781	2.4411565602427254	2.4411565602427254	2.4411565602427254	2.4411565602427254	2.4411565602427254	2.4411565602427254	2.4411565602427254	2.4411565602427254	2.3416208866918113	2.3416208866918113	2.3416208866918113	2.3416208866918113	2.421128333675869	2.421128333675869	2.421128333675869	2.3661876909541064	2.2996928764126423	2.2757550642464466	2.2516987708108274	2.0366601631965024	2.097897643240527	2.215081182610866	2.215081182610866	2.1375035237499342	2.1375035237499342	2.0840642647884744	2.048295557040781
YFR031C-A	0.9385994553358565	0.9385994553358565	0.9385994553358565	0.9503005308757869	0.9598159412455525	0.9598159412455525	0.8580435700030299	0.9135386825947334	0.8688003678294489	0.8420914744825103	0.9034920191466534	1.073417020588966	1.073417020588966	1.1258844404831017	1.1258844404831017	1.1258844404831017	1.1765105135530696	1.1765105135530696	1.1990179129626393	1.128877518734336	0.962867567295407	1.0433735305220535	1.0820022114127155	1.0820022114127155	1.1009354889299172	1.1009354889299172	1.1009354889299172	1.0203530619561674	0.962867567295407	1.0590828825547103	1.0473057147783569	1.0931094043914815	1.0931094043914815	1.0931094043914815	1.1375035237499351	1.0931094043914815	1.0171431595467268	0.9451759752554785	0.9852534146308137	1.1407173701244153	1.1837860920163015	1.2662482522082745	1.2321403978880103	1.30426613171135	1.2321403978880103	1.2321403978880103	1.199431272893137	1.2439255828860893	1.2834539470727269
YDR175C	1.7464127660817605	1.837708600101311	1.8716559320246486	1.9442847715839724	1.866282259582699	1.866282259582699	1.8118344755603228	1.8118344755603228	1.7762407428996458	1.8962824960425373	1.8824790590590355	1.8527317156649836	1.8223580666214647	1.8223580666214647	1.8223580666214647	1.6906749575560107	1.7645300840376348	1.8020047894562976	1.8020047894562976	1.8020047894562976	1.7348905935977608	1.700125175437084	1.662650470018421	1.662650470018421	1.700125175437084	1.700125175437084	1.6459573723401697	1.6466129709018862	1.6081388230872502	1.8048207653531683	1.7884958948062881	1.751970018781174	1.751970018781174	1.7323678824277775	1.7323678824277775	1.6301512744874112	1.6719109204859632	1.6607316796232068	1.7328814653790423	1.7105482788321476	1.6827244079652628	1.6827244079652628	1.6383984930763122	1.602527079218349	1.5229212756563764	1.5229212756563764	1.6248602657652436	1.4165189593175167	1.4165189593175167
YJL023C	1.9489258154057305	1.854789595997238	1.854789595997238	1.844615399804695	1.844615399804695	1.844615399804695	1.7919239763326096	1.7919239763326096	1.812201120260816	1.8517294844474532	1.812201120260816	1.7868900317316283	1.7868900317316283	1.7969227219606807	1.7969227219606807	1.7969227219606807	1.7460847787169	1.8262551274008836	1.6550912497188828	1.6808543457839646	1.6540041451508074	1.6259897689812106	1.6259897689812106	1.6135316529179269	1.5873412235038873	1.5873412235038873	1.5873412235038873	1.5590521790724639	1.4741632814859509	1.470629825242161	1.4581819909793596	1.4223948920641172	1.3765912024509925	1.3722053761970099	1.3722053761970099	1.3722053761970099	1.3501222451219068	1.3501222451219068	1.4369343714199416	1.4676311686428585	1.4676311686428585	1.284870534199346	1.2723034247620522	1.2723034247620522	1.259867126755111	1.139572893037399	1.0754425556176836	1.1422688296213217	1.1449657561156636
YKR013W	2.1558134490199015	2.185881103356943	2.185881103356943	2.185881103356943	2.214450255553714	2.090374436670242	1.976350816391805	1.976350816391805	1.976350816391805	2.0331337438341657	2.0331337438341657	1.9418000811165155	1.9259994185562226	1.897985042386626	1.8967792796412295	1.8550826934588462	1.895177175044728	1.9253852879867974	1.8546606368359604	1.8570520648387312	1.882930696664337	1.9231429646518305	1.9231429646518305	1.9931136144147599	1.9931136144147599	1.9406461945206244	1.9931136144147599	1.9931136144147599	2.018648706521897	1.9931136144147599	2.0437396874847282	2.0437396874847282	2.028333398451514	2.0772429989324603	1.9717734471933726	1.9717734471933726	1.9717734471933726	1.9432042949966017	1.8291056682605327	1.8291056682605327	1.8291056682605327	1.876411383038889	1.876411383038889	1.876411383038889	1.9762226167168737	1.9624956336053614	1.9577271260785156	1.8575532330786224	1.8300724966565154
YIL106W	1.2838747491156548	1.168397531695719	1.168397531695719	1.2857544823338776	1.2857544823338776	1.5906090638622985	1.7060862812822342	1.6236241210902613	1.6236241210902613	1.678906556591451	1.4068562489476917	1.613307126415118	1.613307126415118	1.4811266897366167	1.4811266897366167	1.4811266897366167	1.7548875021634687	1.7548875021634687	1.7548875021634687	1.7548875021634687	1.7548875021634687	2.0406419844973462	2.0406419844973462	2.0406419844973462	2.137503523749935	2.137503523749935	2.137503523749935	2.0443941193584534	2.0443941193584534	2.0443941193584534	2.2667865406949015	2.2667865406949015	2.219168520462161	2.3997407661039825	2.4822029262959555	2.4822029262959555	2.883457901143396	2.974223365066578	3.2372577709003725	3.2372577709003725	3.280585202564473	3.280585202564473	3.341985747228616	3.341985747228616	3.2986583155645155	3.357552004618084	3.357552004618084	3.357552004618084	3.357552004618084
YMR316W	1.1076407231879695	1.1076407231879695	1.1076407231879695	1.2052892871946186	1.1474967120020823	1.1293709030916774	1.0865578195527044	1.0865578195527044	1.1338635343310608	1.0203321507563685	1.0203321507563685	0.917238657792265	0.9833379432741667	0.9833379432741667	1.0010702485957357	0.9640760411135338	0.9824545704283885	0.9824545704283885	1.0017164725890213	1.0388808653968682	1.183357568790617	1.2221942353287334	1.1715681622587655	1.2628362198260792	1.2733027412876206	1.2679001610056098	1.409732855418569	1.2987015430298252	1.2987015430298252	1.2805769950939068	1.3573617883819469	1.3018536547243216	1.4025675194725173	1.688421742208169	1.7065919451226874	1.6647717694280602	1.646601566513542	1.7740549129014263	1.7740549129014263	1.8850862252901703	1.8697304285022314	1.815282644479855	2.006023174236891	2.069217000724085	2.112938378153403	1.8270372879193038	1.659065834562746	1.6394102847435323	1.5992770976561115
YJR100C	2.0705552598072616	2.028735084112635	2.0370074407277006	2.0119726416660764	2.028376400434882	2.028376400434882	2.0201978352163845	2.0201978352163845	1.9057732378341512	1.8975527310291826	1.9196983719091394	1.9196983719091394	1.7224913386853329	1.7224913386853329	1.8832970433042164	1.8832970433042164	1.8882896125029838	1.8776809308047981	2.0288732936632474	1.8776809308047981	1.8613791184756974	1.8393644497394495	1.8393644497394495	1.8477279226740762	1.8477279226740762	1.8224906311750533	1.803254412312136	1.7947429124566183	1.7585846652809138	1.7585846652809138	1.7655347463629774	1.8805160786814836	1.8805160786814836	1.8005559116376333	1.7547522220245082	1.8633285603109413	1.7731307513393628	1.9242948246730134	1.9242948246730134	1.9158776768710917	1.7336746903522124	1.74199794841078	1.72223469358935	1.6832039492524415	1.6909868771682472	1.7416129502382152	1.7236799034159813	1.705301374101127	1.705301374101127
YMR143W	0.7692660860695159	0.7158268271080555	0.7692660860695159	0.8396554139609138	0.8396554139609138	1.0263950598308702	1.033626062721629	0.9023815294433761	0.9651172847913386	1.0307056264189154	1.087068069038028	1.1828275142594251	1.1828275142594251	1.1227065218218544	0.9912539575351824	1.178642218543421	1.2875900382876486	1.3165499151607958	1.3165499151607958	1.452376861103347	1.452376861103347	1.5362848074969202	1.5737595129155826	1.5737595129155826	1.4508928883587802	1.3768923069150036	1.429169585782058	1.4905701304462013	1.4905701304462013	1.377657704885569	1.4365513939391372	1.3321964303411895	1.4365513939391372	1.5494638194997696	1.5494638194997696	1.5494638194997696	1.4365513939391372	1.403057921562244	1.3915622827244147	1.3915622827244147	1.3915622827244147	1.4481458110907826	1.4976427768798812	1.6095750552027694	1.5854491578486882	1.5854491578486882	1.6984914463515701	1.5854491578486882	1.5352326433958512
YDL099W	1.124057992684983	1.124057992684983	1.124057992684983	1.0464947107427833	1.0464947107427833	1.0517449714299858	0.9609222820756209	0.9728999129593757	1.0113740607740114	1.0674077945518587	1.0984346901724829	1.0674077945518587	1.071933337336836	1.1130971865679928	1.1332468861894003	1.2016338611696504	1.2411622253562877	1.244069127490047	1.2169329975525327	1.28529179021656	1.2648276876568445	1.200697350237129	1.253582930489222	1.2331188279295067	1.2768402053588241	1.2768402053588241	1.2308782126741753	1.2513133282829674	1.392795361585969	1.392795361585969	1.3316464682822091	1.3316464682822091	1.427888417728684	1.3661278987978973	1.3885652879176527	1.3680039654353364	1.3070924285009453	1.362587541092649	1.3850249302124042	1.345496566025767	1.3230591769060114	1.2352164616940318	1.1699250014423126	1.0523269788609262	1.0823918517029172	1.1368396357252937	1.1368396357252937	1.090963113992564	1.1368396357252937
YPL052W	2.3730364931875787	2.409150895604098	2.409150895604098	2.4307678603851537	2.4206810774976693	2.4206810774976693	2.464562664028549	2.477302607926148	2.4388284601115124	2.358658111427529	2.3861388478496357	2.442722376216003	2.501616065269572	2.442722376216003	2.442722376216003	2.442722376216003	2.501616065269572	2.6486571760385456	2.6694756475461	2.6694756475461	2.627655471851473	2.568761782797904	2.610581958492532	2.6101225746195564	2.6101225746195564	2.642544052311934	2.642544052311934	2.6193863313246815	2.642544052311934	2.4749145088572835	2.451793901192259	2.504312544059625	2.504312544059625	2.3938432770097204	2.319521597180267	2.319521597180267	2.5775661556300546	2.5343417948102553	2.5343417948102553	2.5343417948102553	2.628357004560048	2.5777309314900805	2.5777309314900805	2.5777309314900805	2.5777309314900805	2.5728030694805577	2.5728030694805577	2.6155508205545788	2.5589672921882114
YML004C	1.4405725913859815	1.4405725913859815	1.4040467153608676	1.2719770776615604	1.2719770776615604	1.2913164428699986	1.2913164428699986	1.2913164428699986	1.2913164428699986	1.2913164428699986	1.2913164428699986	1.329234395270761	1.2523749413081637	1.2523749413081637	1.1288163015559098	1.1288163015559098	1.0153086339857436	1.0153086339857436	0.9219582533343594	0.7655347463629768	0.605070074169731	0.7099632805010314	0.749874402190955	0.749874402190955	0.963474123974886	0.963474123974886	0.9943054319471318	0.9943054319471318	0.9898459005808493	0.9898459005808493	0.9898459005808493	0.9898459005808493	1.0845158189599475	1.0845158189599475	1.029020706368244	1.0994100342596416	1.0845158189599475	1.1549051468513456	1.1549051468513456	1.1549051468513456	1.1549051468513456	1.1549051468513456	1.2590655036308485	1.2809469935236673	1.37964359274365	1.259349359025938	1.2151592262412974	1.2151592262412974	1.15744372838501
YLR192C	1.2116702401614174	1.2116702401614174	1.2116702401614174	1.2116702401614174	1.2783152237737538	1.2783152237737538	1.2527687765130844	1.2031882104392961	1.2031882104392961	1.1894556033846564	1.1507207905451602	1.2373847530009179	1.2616788715417466	1.25891868447513	1.235267416410485	1.183579819454725	1.183579819454725	1.1555654432851286	1.1555654432851286	1.183579819454725	1.183579819454725	1.183579819454725	1.3663369093076272	1.321622730288722	1.321622730288722	1.3740929519867242	1.3497091322353771	1.3497091322353771	1.322742084635108	1.39231742277876	1.4197981592008668	1.3925868084654525	1.3785116232537296	1.3785116232537296	1.410618239521704	1.4088852722972482	1.4363660087193555	1.4377012194031749	1.4377012194031749	1.4102204829810676	1.3536369546147005	1.3231553982713644	1.3516754382814142	1.2927817492278457	1.308378604278864	1.294743265561132	1.2789759497028155	1.1538053360790352	1.3504972470841332
YIL117C	0.6042031428512714	0.7090455087087693	0.756573878791355	0.5900157284474414	0.5559883246472475	0.48542682717024166	0.48542682717024166	0.48542682717024166	0.4819877432034708	0.43045744256338864	0.43045744256338864	0.35645686111961167	0.43045744256338864	0.43045744256338864	0.43045744256338864	0.43045744256338864	0.46448484636358245	0.46448484636358245	0.46448484636358245	0.46448484636358245	0.46448484636358245	0.46448484636358245	0.32698132261364743	0.32698132261364743	0.32698132261364743	0.5302226436051838	0.5302226436051838	0.7712307431089785	0.7712307431089785	0.7712307431089785	0.8030094517816397	1.0613214473730304	0.9873208659292538	1.0159415438690216	1.0159415438690216	1.0159415438690216	1.0984037040609944	1.0984037040609944	1.304854581528421	1.4854268271702415	1.4854268271702415	1.5005703134307835	1.5005703134307835	1.5005703134307835	1.2904706633657648	1.2904706633657648	1.2904706633657648	1.2904706633657648	1.2904706633657648
YGL153W	0.9916038557628934	1.0178353973360728	0.9734412779776195	0.9734412779776195	0.9835343210890171	0.9624997712234844	1.006893890581938	0.9807780200624817	0.9807780200624817	0.9667983075674511	0.9387839313978545	1.051687205153964	1.0236728289843673	1.0376120199422414	1.0376120199422414	1.0659010643736648	1.0659010643736648	1.09475592704585	1.09475592704585	1.1353979115431958	1.1808133175850481	1.1808133175850481	1.09475592704585	1.09475592704585	1.0663834287344394	1.0529357513512227	1.0529357513512227	1.1124367630998844	1.0983202606391895	1.0552515387473038	1.0859483359702204	0.9864440227596167	0.971447057768801	0.9254974719083061	0.9254974719083061	0.9409771809419623	0.9409771809419623	0.9409771809419623	0.9409771809419623	0.9614521263896737	0.9452782457714765	0.9774466919989354	0.9774466919989354	0.9774466919989354	0.9452782457714765	0.9971663493524331	0.9992300640013786	0.9992300640013786	0.9647141823008742
YBR087W	1.2853974364133987	1.3699864427932091	1.3699864427932091	1.3194703514635084	1.2876916427908474	1.2876916427908474	1.3194703514635084	1.3194703514635084	1.255340014043793	1.255340014043793	1.2864978673226464	1.2864978673226464	1.3466803255822184	1.3673570684811445	1.3492929940585427	1.381001853785881	1.381001853785881	1.381001853785881	1.381001853785881	1.381001853785881	1.4120287494065051	1.4120287494065051	1.3969319413513264	1.4143868173984222	1.4293526677953725	1.5659865540937299	1.5480938612364894	1.5766630134332602	1.60945294855093	1.5480938612364894	1.5480938612364894	1.5305468090374987	1.5160326520041911	1.4865587966601619	1.5334322000810738	1.5334322000810738	1.5900157284474412	1.622805663565111	1.622805663565111	1.560237683861877	1.5036541554955098	1.5036541554955098	1.560237683861877	1.560237683861877	1.560237683861877	1.560237683861877	1.616387247912692	1.64809610764003	1.7195485410887965
YGR057C	2.326798948362886	2.2672789536598508	2.236252058039226	2.0766446008386015	2.0480754486418307	2.0766446008386015	2.015069321717648	2.0877124208791753	2.0566855252585508	2.0852546774553216	2.133818476942079	2.104672131282562	2.133818476942079	2.12515513132229	2.1043366598147357	2.1043366598147357	2.1043366598147357	2.1684669972344515	2.2336950704019487	2.2336950704019487	2.201986210674611	2.1293756428665342	2.062261447007997	2.1152858658657205	2.128648725863793	2.0163200257609173	2.0163200257609173	1.997160447477462	1.9259994185562233	2.038658898218244	2.0707201074505424	2.0835277973505226	2.0835277973505226	2.0428858128531764	1.9579969152666636	1.9579969152666636	1.9579969152666636	1.9579969152666636	1.9579969152666636	1.9579969152666636	2.0010656371585496	2.0010656371585496	2.147782310524151	2.145585870047794	2.21812198395822	2.173727864599766	2.3562071293694795	2.3562071293694795	2.3241459201371812
YDR530C	1.5495571645899575	1.5495571645899575	1.5495571645899575	1.5961607073260202	1.5961607073260202	1.534760162661877	1.534760162661877	1.512562957107756	1.512562957107756	1.512562957107756	1.5417093027672726	1.5417093027672726	1.5417093027672726	1.5056400480597505	1.5417093027672726	1.5417093027672726	1.5272097330721572	1.4977659551796756	1.4977659551796756	1.4958169655741085	1.4958169655741085	1.3977392962310555	1.364572432295856	1.2113953904845072	1.1988674268782742	1.323013099983042	1.323013099983042	1.323013099983042	1.4263401483443447	1.4263401483443447	1.4263401483443447	1.4263401483443447	1.576955367665152	1.604462302753277	1.604462302753277	1.6708047975819729	1.5471304271954174	1.4034579803839604	1.2831637466662489	1.4073728741538625	1.3579041978895625	1.3312115763162111	1.3579041978895625	1.3695784984837223	1.5056400480597505	1.5056400480597505	1.5056400480597505	1.6259342817774625	1.6259342817774625
YNL302C	0.22780591752281226	0.4083781631646332	0.3653094412727473	0.37997110242816295	0.37997110242816295	0.37997110242816295	0.36866217038129095	0.29604946306175695	0.529126842574537	0.5429458662475926	0.5835878507449385	0.529126842574537	0.4284997590854065	0.4284997590854065	0.3453242762381653	0.31649824152163863	0.31649824152163863	0.3018663205543893	0.35598725930103875	0.4433119532740204	0.47778417053115957	0.47778417053115957	0.5543122878809714	0.588918705323418	0.5734721440522962	0.6499208647984887	0.6499208647984887	0.5795315369070907	0.6499208647984887	0.6923561311188853	0.6923561311188853	0.8390637817849425	0.762598504922067	0.7041342016988339	0.7041342016988339	0.7806470955596205	0.7806470955596205	0.7471519436509457	0.762598504922067	0.762598504922067	0.762598504922067	0.6780719051126377	0.6091846023864718	0.6091846023864718	0.6091846023864718	0.545054264966756	0.545054264966756	0.6705851470506148	0.6638651032419378
YKL110C	0.47925305955004144	0.4580053258460021	0.4580053258460021	0.41454737016222604	0.38212589246984846	0.41454737016222604	0.41454737016222604	0.47925305955004144	0.4136647179224647	0.356878691830887	0.356878691830887	0.388587551558225	0.33518419158962914	0.4235141436860631	0.4235141436860631	0.4235141436860631	0.4566810076212624	0.43448526150706596	0.3801367375240069	0.29397316887687547	0.29397316887687547	0.2947536368650139	0.17612734288274537	0.16533773194666057	0.1992850638699982	0.2544212755290855	0.28758813946428463	0.1857085254450713	0.16962121512145514	0.15336417865922614	0.048255168607220844	-0.023886225117546882	0.02432932936174019	0.20268444112818856	0.127284097485133	0.127284097485133	0.07723123052429724	0.07723123052429724	0.07723123052429724	0.029015676045010094	0.011737684613174383	0.011737684613174383	0.011737684613174383	0.1002743592148318	0.1002743592148318	0.004861655960034492	-0.003904454455916034	-0.023586820317616112	0.015941543869021184
YDR361C	1.6444571875092602	1.6444571875092602	1.5638403261464613	1.3620116528087833	1.348919956430424	1.3744550485375613	1.4135419534488651	1.4004502570705057	1.4004502570705057	1.4004502570705057	1.426922468431697	1.3744258231824797	1.3744258231824797	1.3479536118212885	1.3479536118212885	1.3479536118212885	1.3479536118212885	1.3479536118212885	1.400165284601445	1.4040113157107434	1.3423921974470778	1.3423921974470778	1.3423921974470778	1.399370228151394	1.3776134752816922	1.4758188628546365	1.517355888724745	1.3389679981858265	1.2971478224911992	1.267194600389572	1.267194600389572	1.2428565238961635	1.1711119163927544	1.1813986103656395	1.1312445332782528	1.1582115808785218	1.1184654020857654	1.1184654020857654	1.097036538026926	1.1104073013953848	1.087253929105618	0.9817482954437774	0.8291730322632951	0.8291730322632951	0.8836208162856715	0.8291730322632951	0.7725895038969275	0.7725895038969275	0.8017358495564442
YGR146C	1.6432486113109586	1.6432486113109586	1.6432486113109586	1.6267826764157827	1.5575178186053869	1.4972956628900294	1.4972956628900294	1.4972956628900294	1.5285228350472722	1.3025139073410172	1.3025139073410172	1.3987426205964486	1.3053585109138521	1.3808385512434849	1.3808385512434849	1.3264558021872093	1.2741938797709353	1.298441426017613	1.392417225278948	1.3307042323715994	1.407375797570777	1.3809035862095858	1.3179251011791122	1.3390134154208286	1.3179251011791122	1.2576754899951477	1.276157063535965	1.2496848521747739	1.2425609350940454	1.2927817492278457	1.3386621106471637	1.358646317428445	1.358646317428445	1.4092723904984132	1.406712975997658	1.349068914602027	1.373316460848704	1.3463140613073195	1.3144828227864611	1.3144828227864611	1.2299439201669464	1.189773936393178	1.1921294596719996	1.1312770823253984	1.1555246285720757	1.0537790566453942	1.0526185111694362	1.0795603779893215	1.1309585875766852
YPR176C	0.8385036206282686	0.8999041652924119	1.046266533691224	1.046266533691224	1.0987339535853597	1.0987339535853597	1.0987339535853597	1.2152058807431787	1.2152058807431787	1.2152058807431787	1.131789872555541	1.131789872555541	1.131789872555541	1.1354655306989396	1.1354655306989396	1.0793224526614056	1.1670075180600181	1.1670075180600181	1.2185319068756284	1.3310797932568925	1.3310797932568925	1.3310797932568925	1.3981939891154296	1.3981939891154296	1.5783898467976702	1.5637430708332685	1.5637430708332685	1.6818240399737452	1.7324501130437129	1.4944737964888102	1.5204222485264456	1.581822793190589	1.7673784463466653	1.7955294866608147	1.8114710305298358	1.7570232465074596	1.700439718141092	1.6724253419714954	1.6724253419714954	1.6724253419714954	1.6724253419714954	1.6724253419714954	1.4880007708340681	1.420886574975531	1.420886574975531	1.2862090953043595	1.2862090953043595	1.1418191859691846	1.1582195007900333
YPL031C	1.4131443305814009	1.5434185499294175	1.5434185499294175	1.5434185499294175	1.521050736900963	1.4608278503036718	1.471789908457261	1.471789908457261	1.507413818187982	1.46948528330122	1.4120504175131252	1.5263570912251234	1.5263570912251234	1.5315232417596956	1.5315232417596956	1.5680491177848095	1.6343102063293893	1.5928045261745596	1.5928045261745596	1.5928045261745596	1.581672564763955	1.5624363459010375	1.5624363459010375	1.5246541610046502	1.562128866423313	1.562128866423313	1.5376965290604143	1.4878487200061028	1.4781972900008449	1.4781972900008449	1.4781972900008449	1.457587010325559	1.457587010325559	1.457587010325559	1.457587010325559	1.4703996615099526	1.5078743669286152	1.4950617157442219	1.5186601303530014	1.6642568821088537	1.6509600594953961	1.5723773174092575	1.4362737889568502	1.4639921255509203	1.4438142436132897	1.4438142436132897	1.5456938576325032	1.4270101409449194	1.4270101409449194
YOR246C	0.6371612913881601	0.6371612913881601	0.6545433696163969	0.6328156239829879	0.6692730853054979	0.7408445537859459	0.8331928423376221	0.8271634031377846	0.7600492072792475	0.7762443895175739	0.8749936389329674	0.7672774826822691	0.8741097468740816	0.8498771297337491	0.8498771297337491	0.8498771297337491	0.9485858069645752	0.9485858069645752	1.0726523793999674	1.0550904456693486	0.9490584343368251	0.9490584343368251	0.9490584343368251	0.8730878875177808	0.8730878875177808	0.9060025099905156	0.8356131820991175	0.8401035043973162	0.8401035043973162	0.8611553699105082	0.8611553699105082	0.8755526290755113	0.8755526290755113	0.8848066379751536	0.8848066379751536	0.7638850091438844	0.7871547884667316	0.7871547884667316	0.7871547884667316	0.7871547884667316	0.8054866112389888	0.8334882232117992	0.8151447460742827	0.9296986386365332	0.9440840107463271	0.9112484627810877	0.6482140569472938	0.6482140569472938	0.6189098326444935
YPL244C	1.6246361684891586	1.6666389907825852	1.6662307908895535	1.6065245447652856	1.5305756915319872	1.5531849395942054	1.5723699967907003	1.5531849395942054	1.5531849395942054	1.5531849395942054	1.5140320607245625	1.6395629428084215	1.6395629428084215	1.6236482882531758	1.6236482882531758	1.659272197983897	1.659272197983897	1.4938884059184376	1.5634293391715146	1.5815639242592914	1.5815639242592914	1.5152214294305952	1.5152214294305952	1.5152214294305952	1.3126042649208338	1.3299029738649069	1.3299029738649069	1.3299029738649069	1.3299029738649069	1.3299029738649069	1.3126042649208338	1.3126042649208338	1.3453598519285022	1.2864661628749336	1.2357807965003567	1.2946744855539254	1.2946744855539254	1.2421433775440798	1.2421433775440798	1.2421433775440798	1.224199178042079	1.224199178042079	1.224199178042079	1.224199178042079	1.1096244911744981	1.1096244911744981	1.0682182288497704	1.0682182288497704	1.252874539613572
YHR106W	2.7670324487307933	2.7694023383919975	2.7694023383919975	2.738058131167218	2.738058131167218	2.7172995710004204	2.7160486266381856	2.706336789975347	2.706336789975347	2.706336789975347	2.706336789975347	2.650237380081813	2.650237380081813	2.673320993194854	2.7865963618908065	2.7865963618908065	2.75183094373013	2.720115621603759	2.720115621603759	2.69566257787922	2.698012980746552	2.7224660244710908	2.74416109557041	2.7568721473199638	2.6907829568621913	2.6907829568621913	2.6139415676929216	2.8123114252328234	2.7870003367036356	2.7870003367036356	2.7646325236751808	2.733511539746741	2.686269058079257	2.7086368711077116	2.690541257074854	2.7381360022139667	2.72470299044644	2.706669373486033	2.6839492969859493	2.660865683872908	2.6788993008333155	2.6807514165385142	2.6807514165385142	2.632657128337469	2.822053281797787	2.679267337460373	2.7715430041016402	2.7715430041016402	2.8294525060260596
YMR262W	1.98048818226667	1.98048818226667	1.938668006572043	1.9617886142370673	1.9617886142370673	1.9617886142370673	1.9617886142370673	1.9604044894198867	1.939395754536914	1.7798322437780656	1.801892230786979	1.969626350956481	1.9207167504755345	1.969626350956481	1.963914439876637	1.963914439876637	1.963914439876637	1.9207167504755345	1.969626350956481	1.9475325801058643	1.9475325801058643	1.7798322437780656	1.7798322437780656	1.7309226432971192	1.8255595174351946	1.675777663906823	1.675777663906823	1.675777663906823	1.6306897743782849	1.637336236077391	1.5022758882557852	1.5022758882557852	1.3276537509832615	1.3923809342595166	1.3923809342595166	1.4112969125836141	1.4112969125836141	1.389304184241558	1.278272871852814	1.278272871852814	1.1970459962523512	1.1970459962523512	1.3322970682709074	1.3322970682709074	1.2857544823338771	1.2399507927207523	1.2164918198967634	1.1948629031922142	1.2399507927207523
YLR426W	1.5966942515800449	1.7039664757158635	1.7039664757158635	1.7039664757158635	1.6868117546767964	1.8016533871727989	1.928904024699444	1.928904024699444	1.9519876378124856	1.9403905108618444	1.9403905108618444	1.9689596630586153	1.9689596630586153	1.9689596630586153	1.9216539482802586	1.9216539482802586	2.026936220453805	1.8974064020335815	1.9216539482802586	2.0306796180894264	2.0306796180894264	2.0545263600437944	2.077985332867783	2.077985332867783	2.2077703869716023	2.2077703869716023	2.1604646721932457	2.220329954879555	2.259573801792426	2.231004649595655	2.231004649595655	2.2193975510721744	2.343234134616158	2.295139846415113	2.2886905954388737	2.2586333615826937	2.2586333615826937	2.2586333615826937	2.2586333615826937	2.31938739266179	2.31938739266179	2.42449782852791	2.455194625750827	2.455194625750827	2.472068444315223	2.278086514984294	2.2608291914994942	2.2608291914994942	2.211076156302395
YGR161C	0.18510098676809064	0.06711419585853705	-0.042291721716438475	-0.0873796112449766	-0.08660061822341036	-0.08660061822341036	-0.010907725687181796	-0.08891023768845498	-0.07209541982778994	0.005907092173483234	0.005907092173483234	0.07990767361726013	0.09509747390684019	0.16548680179823838	0.16548680179823838	0.20814075868565624	0.20814075868565624	0.20814075868565624	0.16691809595914311	0.16691809595914311	0.139379027567224	0.0794915349986505	0.21073606827690317	0.2721366129410463	0.2721366129410463	0.24465587651893939	0.28165008400114105	0.3921256897675288	0.33767790574515216	0.34374620509305315	0.4556794837761897	0.5297045673053921	0.501498487241471	0.4556794837761897	0.6004321283775076	0.6409220180941648	0.6409220180941648	0.6409220180941648	0.6898316185751111	0.7499006494937096	0.7162070339994084	0.7292160945612713	0.7404113987463959	0.6767645239258507	0.6479067711572686	0.7441220864165716	0.7441220864165716	0.6839303353220054	0.6662155474228504
YKR081C	1.8422804944684856	1.8829224789658312	1.8829224789658312	1.9427155638080889	1.927724099025684	2.0005816146181936	1.8561917052830186	1.7781891932817455	1.7428705373882512	1.7781891932817455	1.7781891932817455	1.8210969033602458	1.8210969033602458	1.8065134551099293	1.8744045085410486	1.8744045085410486	1.8072497655255493	1.8072497655255493	1.71978692427521	1.755105580168704	1.8075730000628398	1.8249132934419088	1.7900217490372485	1.7900217490372485	1.7900217490372485	1.7900217490372485	1.754265394882037	1.9566074044866195	2.0110551885089962	2.0110551885089962	1.9738702681753464	2.0114956388378293	1.9728151706737695	2.0317088597273383	2.108059745857453	2.2569231317719356	2.4611413107681255	2.5241072953343013	2.4416451351423287	2.4416451351423287	2.4733539948696666	2.3858911536193275	2.4053873292451247	2.4053873292451247	2.519374159093579	2.426264754702098	2.3267290811511834	2.3267290811511834	2.4091912413431564
YIL154C	0.8532912062244628	0.8532912062244628	0.7424557111051266	0.7424557111051266	0.7980054199783915	0.8311722839135907	0.8637069896436116	0.8081647424779073	0.8269123483158585	0.8269123483158585	0.7860075735199542	0.7545909259385799	0.7650985837569734	0.7861450260382629	0.8374276648447627	0.7965386992723394	0.8070540158012436	0.7556339244764352	0.7556339244764352	0.7556339244764352	0.7556339244764352	0.7556339244764352	0.7345415160168755	0.7556339244764352	0.7555134073845993	0.7558214254567565	0.7558214254567565	0.7875768169791895	0.7664844085196297	0.7881794796189489	0.7881794796189489	0.7571525839983244	0.7354575128990051	0.7669816012325344	0.7669816012325344	0.7352727415051964	0.7143334038128335	0.7143334038128335	0.7143334038128335	0.7143334038128335	0.7251401587694166	0.7145554081282502	0.7145554081282502	0.7251401587694166	0.7360284749121526	0.7036069972197749	0.6930222465786088	0.6930222465786088	0.6823592635157355
YER175C	1.0593066963007434	1.0593066963007434	1.0584744016997283	1.0670360412475652	1.0887311123468841	1.0887311123468841	1.1101047631394507	1.1101047631394507	1.224560258019158	1.244738139956788	1.224560258019158	1.224560258019158	1.2082215212044103	1.245051571928421	1.2117699335961876	1.2015847213814757	1.18112061882176	1.18112061882176	1.139897956095247	1.1223467050696558	1.1223467050696558	1.1428108076293713	1.127813013640957	1.127813013640957	1.1342951568808355	1.1342951568808355	1.0998205167199118	1.0998205167199118	1.0805265293750284	1.0805265293750284	1.1393495829153077	1.1393495829153077	1.1223467050696558	1.1223467050696558	1.1223467050696558	1.1223467050696558	1.246646618613911	1.246646618613911	1.2844080566263607	1.2844080566263607	1.2701901141055987	1.226468736676281	1.246646618613911	1.246646618613911	1.2844080566263607	1.2844080566263607	1.248607335198514	1.2902019637355382	1.3286058216567813
YOR271C	1.087679053487321	1.082364315404976	1.0430861835998266	1.0354902850270538	1.039163745027145	0.9877074781650322	0.9552126507183683	0.9555210348317537	0.9583738244350579	0.9862764194384587	0.993505419799058	1.0107214244725993	1.0228908399542553	1.0006200003441437	1.0024970075603556	0.9947543719970586	0.9807347410895593	0.9908186944769163	0.9838419216688479	0.9667578299589146	0.9905946923958706	1.018355867536081	1.0358843326580591	1.0147851306013713	0.9735561833963975	0.9540600077706003	0.9446554006756395	0.9575951567040479	0.9216431088342104	0.8817656182414721	0.8717622274780688	0.8633216601301007	0.8505241951949896	0.8420612739394775	0.8337731825851447	0.7826032925249464	0.7840469999899838	0.7836611608953378	0.7759477112617131	0.7715638901505779	0.7111468879490632	0.7251263516879307	0.7251263516879307	0.7542036836682501	0.7636741164255806	0.7574296967259218	0.7062378259699712	0.7062378259699712	0.683314766485819
YGR007W	2.5500440845179275	2.571057979514942	2.554651494479188	2.554651494479188	2.575372845149847	2.5619523293875255	2.5517335038786544	2.546473583225667	2.5492304303476168	2.5492304303476168	2.561872764101737	2.4838672215523427	2.512156265983766	2.512156265983766	2.527586306553372	2.527586306553372	2.5229380279644453	2.4946489835330214	2.4728689254453053	2.4421920396619545	2.4273950377338744	2.394365574454566	2.394365574454566	2.3078120903354304	2.2780385105412546	2.3456833669981103	2.3456833669981103	2.270442522406995	2.2716213801068035	2.2716213801068035	2.32949694847158	2.327216423248224	2.3309686739406725	2.374525083221797	2.342285247964773	2.3243842263605488	2.2899209936283405	2.2899209936283405	2.2585568227190054	2.1720516283945615	2.1561100845255403	2.1562006463435224	2.09112660994321	2.09112660994321	2.0476380946993955	2.057574050232184	1.952253628802704	1.9247654387686493	1.9242510906435215
YOR340C	0.6959938131098999	0.6483757928771602	0.7374296032588203	0.7639018146200114	0.7474700306009856	0.8612937291684076	0.985169195074205	1.0882626880383084	1.0882626880383084	1.0882626880383084	1.1152297356385776	1.1152297356385776	1.081072962890159	1.0541059152898897	1.0541059152898897	1.081072962890159	1.0479441813665893	1.0348082783392538	0.999228298970159	1.0984037040609944	1.0894981508391026	1.1269728562577652	1.14535138557262	1.14535138557262	1.3246734716261799	1.3544208150202317	1.3544208150202317	1.3544208150202317	1.4029646669782687	1.3504972470841332	1.3815241427047575	1.3815241427047575	1.3815241427047575	1.3330333413426476	1.424026282506099	1.424026282506099	1.424026282506099	1.457193146441298	1.457193146441298	1.4401506890461155	1.4401506890461155	1.4217487170943262	1.491645661596141	1.4505070688071298	1.3005091112524567	1.3005091112524567	1.3400374754390942	1.3400374754390942	1.2209991860365819
YCL050C	2.192443656713873	2.1297079013659106	2.192443656713873	2.148615478870159	2.0654504088626564	2.034423513242032	2.148615478870159	2.192443656713873	2.1796423744907836	2.1700297685198704	2.1700297685198704	2.1576672675021515	2.0889042613088806	2.101592953839841	2.1593084516961283	2.164845372562703	2.164845372562703	2.1945927159567553	2.1945927159567553	2.2200826907108047	2.344349713720503	2.344349713720503	2.318837200237248	2.318837200237248	2.3596053528930767	2.2354868008690376	2.2354868008690376	2.3596053528930767	2.3766788662520186	2.3624789972772318	2.3624789972772318	2.4445519236773148	2.4297700828772686	2.5165071985230623	2.4548339068988687	2.4828482830684653	2.4689090921105916	2.519374159093579	2.490986352512142	2.504792152037173	2.504792152037173	2.548436624696042	2.5346308251710115	2.5346308251710115	2.548436624696042	2.5346308251710115	2.5346308251710115	2.5346308251710115	2.510961919277379
YBR265W	1.7911619061571122	1.8197310583538833	1.9523335663696852	1.9523335663696852	1.9523335663696852	1.9097731041416395	1.9097731041416395	1.9097731041416395	1.9674321375435688	1.9674321375435688	1.9647580032452432	1.9647580032452432	1.9647580032452432	1.9647580032452432	1.9666189645463492	1.928017456430225	1.928017456430225	1.9305316643084367	1.9305316643084367	1.9305316643084367	1.9899706454360997	2.0056291694328836	1.9903946557377232	2.0416984241404053	2.0416984241404053	2.0786926316226073	2.1148385459141363	2.0778321719525614	2.0582170513892413	2.02722348475204	2.065697632566676	1.9876951205654025	2.0954241269530223	2.013559479729163	2.013559479729163	2.013559479729163	2.0294834277176754	2.0294834277176754	2.158262083916732	2.308624818980527	2.2964814005034158	2.2964814005034158	2.2964814005034158	2.2964814005034158	2.1948777866063027	2.164148295967846	2.207217017859732	2.191603282766114	2.1758187156711863
YPR128C	0.23140673379299084	0.1618658005399138	0.35451087848230944	0.35451087848230944	0.3399548694524683	0.3047654409901684	0.3047654409901684	0.3047654409901684	0.3047654409901684	0.41850969118564874	0.4527795932703951	0.355809504803576	0.39099893326587587	0.39099893326587587	0.42706818797339774	0.46406239545559935	0.3218237370413992	0.3218237370413992	0.3050284944984212	0.3050284944984212	0.3050284944984212	0.3050284944984212	0.2569342062973762	0.3187695395618405	0.3187695395618405	0.3349980013537264	0.2998085728914265	0.38727141414176597	0.39787937781848587	0.3650894427008161	0.3650894427008161	0.3330282334685176	0.363274520336638	0.363274520336638	0.4074872256689626	0.4074872256689626	0.5649085535309477	0.5328473442986494	0.5395646541518104	0.5628093584826055	0.5628093584826055	0.532752124626426	0.532752124626426	0.6659365792537203	0.6659365792537203	0.6382713970930627	0.7383035565855602	0.7241176503422493	0.7383035565855602
YHR142W	0.39929104352189865	0.39929104352189865	0.30242123219623346	0.2810317367531529	0.30242123219623346	0.3065668288602907	0.2311983187117887	0.27904672382242485	0.249497651499046	0.249497651499046	0.249497651499046	0.21131496776955494	0.21131496776955494	0.21126288209556351	0.2618889551655314	0.28963394564843564	0.3037091308601584	0.21878618272271036	0.20710437767507495	0.21878618272271036	0.23286136793443302	0.31245550961415564	0.31245550961415564	0.3094203728659433	0.254972588843567	0.1983890604771993	0.1983890604771993	0.1983890604771993	0.18639651394090614	0.18639651394090614	0.24913226928886892	0.16800108711700099	0.1507588544365872	0.1507588544365872	0.1507588544365872	0.13825708607622858	0.13825708607622858	0.13825708607622858	0.17360534793026094	0.17360534793026094	0.17360534793026094	0.12600788491210535	0.04015712647198254	0.04015712647198254	0.04015712647198254	-0.018736562581585833	-0.018736562581585833	0.027221468735024217	0.09310940439148147
YKR087C	0.794019285496125	0.794019285496125	0.8080533946158556	0.8080533946158556	0.8327154488501246	0.8327154488501246	0.8954485028280348	0.8954485028280348	0.9460745758980028	1.007475120562146	1.0334703290950906	1.019422554609458	0.9890489055659389	0.9605362178235257	0.9295093222029013	0.862763617263862	0.9925382624466604	0.9925382624466604	0.9925382624466604	0.9951829837022236	1.021655195063415	0.9899463353360768	0.8836001296682692	0.8164859338097321	0.8434529814100014	0.8282023632779748	0.8282023632779748	0.8282023632779748	0.8418773001750512	0.7762954412007604	0.6813470371454985	0.6813470371454985	0.6527778849487278	0.6527778849487278	0.7231672128401254	0.6606716575113549	0.6276187790418443	0.7894633224613238	0.727501614368389	0.7154541271157175	0.8180324746580943	0.8471788203176108	0.8644177127748626	0.8644177127748626	0.8816690987728883	0.9196869782759638	0.9360882361798066	0.9862009607260411	1.0513294101515742
YJR145C	0.9728442820158905	0.9445552375844671	0.6697652003605272	0.6812334248262188	0.841698097019465	0.8165814080307493	0.8165814080307493	0.7703841460243724	0.6561167358375033	0.7703841460243724	0.7703841460243724	0.7703841460243724	0.8947042055101838	0.8796307333845522	0.9492802423921315	1.0653843097202085	1.040095405577798	0.9898401337797781	1.060229461671176	1.1273436575297133	1.1580404547526295	1.1526104161401431	1.1273436575297133	1.0131403430984107	1.1025153323493826	1.1025153323493826	1.0951775443211285	0.9497976619407206	1.0430143206007207	1.0430143206007207	1.0430143206007207	0.9698955096698775	0.9698955096698775	0.9698955096698775	0.7872428754758536	0.7611536466071924	0.7664093720586881	0.8581519406862637	0.8229929004250557	0.7526823889471759	0.7248302683072885	0.7407571733285803	0.7640338373643766	0.736965594166206	0.7935491225325737	0.7935491225325737	0.7078192485066894	0.7032383514937658	0.5644620486221172
YGR163W	1.0914846938295806	1.0760546532599748	1.060457798208956	1.085119852443225	1.1250125795667378	1.1183947008022304	1.0919224894410393	1.1236313491683771	1.120713865786083	1.1558518676869545	1.1241430079596164	1.143053461772361	1.0981637680833554	1.1429579538420431	1.1429579538420431	1.1620024890456553	1.1268382884787662	1.1561796015282548	1.1210154009613658	1.1506152193208077	1.1506152193208077	1.1346181327063602	1.0995356735509147	1.0653537379940998	1.0824272513530415	1.079694761061121	1.0624167696292852	1.130964479886926	1.079694761061121	1.0624167696292852	1.0624167696292852	1.0624167696292852	1.0731906783655383	1.1230867509810605	1.106363981998124	1.071174553535824	1.1293105884930823	1.1610194482204204	1.1249501935128987	1.122333876839571	1.1699250014423124	1.1538053360790355	1.070389327891398	1.0343200731838762	1.070389327891398	1.070389327891398	1.085958130499881	0.9939034830580266	0.9377023389437575
YOL107W	1.5510585644974362	1.5176613546173283	1.5510585644974362	1.4869282270777207	1.5166755704717727	1.624613282815452	1.6209247138983542	1.644743729046573	1.6123222513541955	1.5763877649831461	1.690044546778713	1.7805858293205552	1.7805858293205552	1.824340261902223	1.700703923808141	1.824340261902223	1.824340261902223	1.8591056800629	1.5879368519667523	1.5531714338060758	1.5175475240753546	1.5166455577809619	1.5166455577809619	1.5166455577809619	1.590961241342599	1.590961241342599	1.5514328771559618	1.5514328771559618	1.590961241342599	1.5534865359239363	1.5534865359239363	1.448565382139512	1.4090370179528744	1.3705628701382389	1.3590642128107824	1.3590642128107824	1.396538918229445	1.2296156351666438	1.3645183511742296	1.2623379563677517	1.3237589264032315	1.3237589264032315	1.3237589264032315	1.3977595078470082	1.3612336318218943	1.3217052676352568	1.283231119820621	1.283231119820621	1.3133809680938415
YGR192C	-0.39834865014538795	-0.3511208890234265	-0.3367085589434955	-0.3128887814993657	-0.28986361683574474	-0.3195701413690703	-0.3219989907344925	-0.3092185771046428	-0.3163944795905256	-0.2947283733020892	-0.2587409514268384	-0.20667964246895848	-0.20869004451771545	-0.1734697084857246	-0.1367745480036551	-0.10356632813032117	-0.0700009121116541	-0.09854600199183958	-0.09972866743046922	-0.11442517863717117	-0.13962304607592346	-0.13848394855211765	-0.15071082903638933	-0.15174248317050912	-0.11934511541532239	-0.11526339836421476	-0.09744411511122962	-0.11139533315515149	-0.1214829211438543	-0.1365212895344691	-0.08409959292327793	-0.06653108034601866	-0.07533631817913895	-0.042216616593444084	-0.03846579604146703	-0.01527972669999236	0.02782800415649306	0.020502240535512705	0.006343767615287753	0.04510890765982916	0.0653828437223992	0.10274503105511436	0.10265938379070177	0.06556461837696922	0.08093879871545702	0.09833324104401334	0.13978129165279551	0.1472365668104162	0.1414999114602304
YPL039W	1.4322042672217605	1.3997827895293828	1.3615127726016656	1.2943985767431285	1.2943985767431285	1.2943985767431285	1.326459785975427	1.2833830512255957	1.2486176330649192	1.315731828923456	1.3555878177375693	1.3555878177375693	1.3555878177375693	1.335797451977562	1.5111079336533841	1.475484023922663	1.475484023922663	1.475484023922663	1.4033342381668277	1.4389581478975488	1.475484023922663	1.4480437348151611	1.4480437348151611	1.3432706174701903	1.3285713685179763	1.2910966630993133	1.2910966630993133	1.1717558329581814	1.1332816851435457	1.0581294112261865	1.0581294112261865	1.130279196982022	1.1083865911331798	1.045514659252368	1.045514659252368	1.1501879123822107	1.1083677366875837	1.1083677366875837	1.1843165899208823	1.061554670516636	1.1170973130880977	1.072703193729644	1.1054931288473138	1.0179901479538007	0.9427751313070496	0.9838803346367226	0.9838803346367226	0.8807868416726192	1.0378426021205225
YHR010W	0.5886569842788978	0.5886569842788978	0.5886569842788978	0.6069888070511552	0.8293812283876032	0.6268883644888602	0.6268883644888602	0.6268883644888602	0.6268883644888602	0.6268883644888602	0.6623808073931713	0.8326875164395318	0.7761039880731645	0.8326875164395318	0.7761039880731645	0.7761039880731645	0.8915812054931002	0.8560450482663374	0.917445592930481	0.8037661265729392	0.8037661265729392	0.6805899422820707	0.6805899422820707	0.7447202797017862	0.7079148387032388	0.628384781012285	0.628384781012285	0.628384781012285	0.628384781012285	0.5315686088149622	0.5315686088149622	0.445851315316452	0.445851315316452	0.445851315316452	0.4240262825060986	0.7041342016988337	0.7941038985597477	0.7941038985597477	0.7773671094504125	0.7432995278882564	0.8864239067024335	0.8511052508089392	0.8149002130386451	0.8511052508089392	0.6580972053513714	0.9234394621726334	0.9698460503813177	1.0312465950454608	1.0133023955434601
YJL088W	0.3213360985553426	0.42087177210625687	0.3213360985553426	0.3103401206121505	0.2172307162206689	0.3208179024194263	0.3208179024194263	0.3208179024194263	0.3208179024194263	0.3208179024194263	0.43629511983936226	0.3208179024194263	0.3537575762477201	0.22822669416386093	0.22822669416386093	0.22822669416386093	0.22822669416386093	0.30742852519224684	0.30742852519224684	0.30742852519224684	0.30742852519224684	0.30742852519224684	0.30742852519224684	0.23904155021199708	0.30742852519224684	0.30742852519224684	0.30742852519224684	0.30742852519224684	0.30742852519224684	0.34044358242021	0.33669144755910285	0.33669144755910285	0.22447455930275373	0.19153488547446015	0.27642378306097287	0.27642378306097287	0.27642378306097287	0.4988162043974207	0.5631956854272375	0.3740657182225378	0.3740657182225378	0.28214322878149845	0.28214322878149845	0.38430490272737605	0.16635838642212006	0.17522802486498662	0.17522802486498662	0.07704763092608319	0.07704763092608319
YEL072W	0.24634001579284132	0.203904749472445	0.203904749472445	0.1531003788009538	0.2326607567902751	0.2706286069892957	0.2706286069892957	0.2326607567902751	0.35819163887413413	0.4013893282752367	0.4013893282752367	0.42251261984099064	0.460480470040011	0.460480470040011	0.39615948907315457	0.39615948907315457	0.35162832910278236	0.35162832910278236	0.3372889605272172	0.37851162325372983	0.203904749472445	0.3351492827506975	0.3351492827506975	0.3351492827506975	0.3816918686877275	0.4297861568887726	0.4297861568887726	0.6690926735952948	0.6690926735952948	0.8432511949042999	0.8166327356456152	0.8639384504239718	1.1858665453113342	1.1858665453113342	1.4265331381166733	1.4265331381166733	1.4265331381166733	1.485426827170242	1.4601600685598122	1.5215606132239552	1.5468273718343852	1.610957709254101	1.3632985293072233	1.2734510217791326	1.3375813591988484	1.2734510217791326	1.480939436177928	1.4083574340430283	1.43412053010811
YLR181C	1.9011082430145123	1.852198642533566	2.0908534304511135	1.9913177569001992	1.9913177569001992	1.9913177569001992	1.9913177569001992	2.050211445953768	1.9384874405028574	1.9384874405028574	1.9384874405028574	1.9998879851670006	2.0591445707237757	2.0591445707237757	2.0908534304511135	2.0908534304511135	2.0908534304511135	2.0908534304511135	2.0908534304511135	2.0908534304511135	2.119593325892168	2.119593325892168	2.0651455418697915	2.091498354485496	2.4222330006830477	2.4750848829487833	2.4750848829487833	2.7355221772965375	2.7355221772965375	2.6810743932741614	2.6810743932741614	2.6244908649077936	2.6244908649077936	2.6502539609728752	3.03342300153745	2.9131287678197384	2.9131287678197384	2.9131287678197384	2.9309862712259815	2.9309862712259815	2.9309862712259815	3.0089887832272546	2.9578240226007555	3.0339064154315842	2.9836332089503603	2.9991409972709078	2.935010659851192	2.867896463992655	2.548436624696042
YDR347W	2.9000739340665413	2.750021746991653	2.6493655335468227	2.6493655335468227	2.6493655335468227	2.609837169360185	2.609837169360185	2.609837169360185	2.609837169360185	2.676021165547876	2.63754701773324	2.5573766690492565	2.4792658425435676	2.4374456668489404	2.349982825598601	2.430041923893812	2.3400504596490173	2.274374623324278	2.274374623324278	2.274374623324278	2.1035376041084106	2.0940483533610963	2.0744728150243357	1.9169315380378555	1.9169315380378555	1.873813198359087	1.8129648904001878	1.7563813620338202	1.8129648904001878	1.880079086258725	1.63907098675493	1.4275668815612184	1.5015674630049949	1.5015674630049949	1.3965174113080459	1.3965174113080459	1.4150374992788437	1.4962518921822348	1.5352630315969429	1.578076115135916	1.578076115135916	1.5990154528282794	1.724546334912138	1.5990154528282794	1.724546334912138	1.5015570943099736	1.4344428984514366	1.4344428984514366	1.4344428984514366
YIR001C	1.337630316391817	1.3536961287514528	1.3811768651735596	1.2758584461913771	1.3811768651735596	1.4110049286347972	1.5187225353061287	1.5187225353061287	1.510961919277379	1.4778711328089567	1.494511398496785	1.494511398496785	1.494511398496785	1.4653650528372684	1.42326525588657	1.3430949072025866	1.3785116232537298	1.3378696387563838	1.3641011803295633	1.356409769308135	1.3310986807789473	1.4551744996624194	1.4551744996624194	1.4551744996624194	1.4218396128326982	1.4057379385410818	1.4329594072761058	1.4807351318455195	1.474391492530885	1.5227936796347268	1.4594316186372973	1.489805267680816	1.4077288032646702	1.4077288032646702	1.3571027301947025	1.3902695941299015	1.3688290698563907	1.3642466571920921	1.3642466571920921	1.3785116232537296	1.3968901525685844	1.3968901525685844	1.2589300075010574	1.2589300075010574	1.277308536815912	1.277308536815912	1.2228607527935358	1.2228607527935358	1.2560276167287348
YMR041C	1.922642705114855	2.0448424397600995	1.9404580543455943	1.900989994168834	1.9269852027017786	1.9170969183373305	1.9675040010110383	2.0409255051901884	2.0409255051901884	2.0933394075870084	2.0981403938508296	2.106438182460023	2.106438182460023	2.129066686601295	2.118450781152119	2.177585641845374	2.102861134203232	2.079125548367308	2.079125548367308	2.0978430594366073	2.132608477597284	2.102861134203232	2.132608477597284	2.149026577480845	2.2131569149005608	2.2131569149005608	2.2131569149005608	2.2902689395592946	2.245505692598421	2.280271110759098	2.292008186184707	2.292008186184707	2.292008186184707	2.256761440252732	2.255724188539829	2.220958770379153	2.284200262870824	2.2495251825336515	2.2749667661959374	2.248543041451595	2.30134376273127	2.2880714056382323	2.360221191394068	2.24031432933371	2.24031432933371	2.2265480508277586	2.225085051606477	2.2302638322570507	2.2156615310692573
YER156C	0.9983993497324438	1.0144863339000798	1.0542480201005824	1.116347359208008	1.0280143761695968	1.0280143761695968	1.0140751852117231	1.0588936890535687	1.0650197918504098	1.0505202221552947	1.0210764442628129	1.0118444305981502	0.9713234090657134	0.9713234090657134	1.0007671869581953	0.9646669268877194	0.9087509376340465	0.9131480609431121	0.9131480609431121	0.8981977194771404	0.9302589287094389	0.920565532505595	0.9123761346922481	0.8716397484254663	0.8127460593718978	0.8492719353970118	0.9303567007596598	0.9303567007596598	0.9128480509049179	0.8824744018613991	0.923116386358745	0.9339096664327475	0.9339096664327475	0.9514183162874894	1.000303055361032	0.9510642710761177	0.968594195633694	0.9030058540061173	0.8690585220827792	0.8850862252901698	0.8850862252901698	0.9490830316692641	1.047047144109882	1.08099447603322	1.11181739950012	1.2169213099698093	1.2360673582335244	1.1995414822084103	1.3110671022555955
YAL025C	2.185561632483212	2.107559120481939	1.8815140327077255	1.8815140327077255	1.8815140327077255	2.0484239963946065	2.0484239963946065	1.9659618362026334	2.374950290808672	2.374950290808672	2.4343288378876036	2.4343288378876036	2.4343288378876036	2.2399507927207525	2.436517226689295	2.217673872433918	2.217673872433918	2.0898855035171953	2.0898855035171953	2.116401725648234	2.116401725648234	1.8972404255747994	1.8972404255747994	1.8972404255747994	1.8972404255747994	1.8645988738920802	1.8645988738920802	1.6422064525556324	1.6422064525556324	1.6422064525556324	1.5166755704717731	1.3781812981141326	1.3413758571155852	1.5600355595757032	1.3070548184058322	1.3070548184058322	1.1375035237499347	1.1375035237499347	1.1375035237499347	0.9855004303048849	0.5860307681086476	0.5860307681086476	0.5860307681086476	0.5860307681086476	0.5860307681086476	0.5860307681086476	0.5860307681086476	0.5860307681086476	0.8453227722566248
YDR237W	2.116390536596736	2.01338655361491	1.9951012005871605	1.9230547663470245	1.8684227418492187	1.8684227418492187	2.009047196899716	2.280983757406531	2.157372629486037	2.157372629486037	2.109278341284992	2.1471465268754355	2.112381108714759	2.1309488687540306	2.2729888380033296	2.3077542561640056	2.361458783469019	2.361458783469019	2.3258788040999243	2.373973092300969	2.284136291646617	2.3210831262043747	2.3210831262043747	2.2729888380033296	2.2729888380033296	2.237364928272608	2.2554894762085262	2.291069455577621	2.244526869640591	2.363825798012935	2.363825798012935	2.3994497077436563	2.3994497077436563	2.3994497077436563	2.4512266176518143	2.4512266176518143	2.4512266176518143	2.527847899254727	2.562613317415403	2.562613317415403	2.596560649338741	2.596560649338741	2.596560649338741	2.636037803423216	2.584190799691315	2.6071408793869257	2.7072182507721543	2.7072182507721543	2.857416847370456
YKL011C	2.09813822324381	2.1306599994311743	2.1073149100979536	2.087656251451506	2.032161138859802	2.032161138859802	2.032161138859802	2.0601755150293988	2.0601755150293988	2.103179263009067	2.0972218077126676	2.149226008774476	2.0501667866944997	2.0501667866944997	2.0501667866944997	2.022152410524903	2.0617266049291563	2.0672403000534416	1.9985885910752104	2.0289922033397065	2.0289922033397065	2.0289922033397065	2.1117103874970162	2.1117103874970162	2.0825640418374998	1.9396949020216419	1.9093212529781227	1.8782943573574984	1.8612269647770776	1.9149457031538168	1.7870369915834827	1.9093212529781227	1.91968362216048	1.9289169019385173	1.8244741837015257	1.7920527060091482	1.7319187944736796	1.6924712841732537	1.6924712841732537	1.634851376513515	1.6680182404487145	1.6924712841732537	1.6593044202380545	1.6862714678383237	1.7833804039946979	1.74943307207136	1.74943307207136	1.74943307207136	1.7833804039946979
YLR136C	1.6107255967862377	1.4805446057904954	1.560714954474479	1.5991891022891147	1.5211865902878414	1.4692347936676557	1.4222145649815197	1.4222145649815197	1.3826862007948824	1.3826862007948824	1.4740892832359607	1.5078380745905013	1.5473664387771389	1.6452332919674346	1.68531073134277	1.6452332919674346	1.5083723071612751	1.4915965944104483	1.4746235158067347	1.4482402252160664	1.4956139549439431	1.545727337438056	1.5813512471687772	1.6283712315901973	1.5935061557055223	1.6248703266148574	1.6248703266148574	1.6525090079371374	1.5918161717622188	1.703606997219775	1.7993459621393233	1.727196176383488	1.6290550849043266	1.5903557594913744	1.462155282814015	1.5343050685698505	1.4830410236814449	1.4759106649893818	1.5875560208182908	1.518111426337156	1.5188918943252947	1.505093860626318	1.505093860626318	1.5231657382559534	1.5231657382559534	1.4905192964213942	1.5236861603565934	1.4375888611304832	1.4664437238026684
YOL056W	2.0754119319074955	2.0595405392646136	2.0754119319074955	2.0937904612223504	2.0937904612223504	2.0468427797107247	2.078071164362317	2.0573662193069744	2.0573662193069744	2.0573662193069744	2.1161816583718656	2.028219873647458	2.0128555639952785	2.042001909654795	2.232155390276345	2.2256675533693087	2.266932530445002	2.456790222719416	2.456790222719416	2.4287758465498195	2.4452451468713683	2.484239278487232	2.484239278487232	2.467769978165683	2.5166243653803573	2.5166243653803573	2.498986306899405	2.5608517449589376	2.531104401564886	2.576192291093424	2.6225991156894963	2.635628114713625	2.6185747832828064	2.6185747832828064	2.6129975504649834	2.583851204805467	2.6666690714838515	2.6666690714838515	2.616348339510962	2.616348339510962	2.858181983570484	2.858181983570484	2.828434640176432	2.858181983570484	2.8151132616785977	2.7758253733215428	2.7578811738195417	2.7578811738195417	2.7578811738195417
YDR204W	1.014693338796879	1.014693338796879	1.081807534655416	1.1459378720751316	1.1683056851035862	1.1041753476838705	1.1041753476838705	1.2297062297677295	1.1683056851035862	1.185942763450184	1.185942763450184	1.2819835086347837	1.2989966190109918	1.2819835086347837	1.3277871982479086	1.2931469977274521	1.4068701784074453	1.4657638674610138	1.4657638674610138	1.4121259038589404	1.4121259038589404	1.3663222142458158	1.3663222142458158	1.3188019939006426	1.356769844099663	1.39231742277876	1.39231742277876	1.516211668225512	1.4408486788503945	1.4736013917734518	1.4736013917734518	1.4736013917734518	1.4897030660650683	1.4897030660650683	1.365772511423052	1.365772511423052	1.3251305269257059	1.367940492644198	1.3352249175008197	1.3352249175008197	1.2763312284472512	1.2763312284472512	1.29104878200339	1.249228606308763	1.249228606308763	1.249228606308763	1.2664653112340667	1.2664653112340667	1.3513542088205799
YPL227C	1.4170776057336598	1.4170776057336598	1.4170776057336598	1.3901105581333906	1.5575417040871453	1.5575417040871453	1.5575417040871453	1.5104556216617642	1.5104556216617642	1.478862148586199	1.5263235022924686	1.5263235022924686	1.6917371755493658	1.6917371755493658	1.6917371755493658	1.6682016610885768	1.6166713604484948	1.5669183252513952	1.3993642282718295	1.335233890852114	1.3298495045541414	1.3506379772252866	1.3506379772252866	1.2873517324913113	1.2873517324913113	1.1985097909993654	1.1985097909993654	1.2873190579572211	1.3487196026213641	1.4641968200413003	1.4641968200413003	1.4641968200413003	1.4641968200413003	1.4641968200413003	1.4197342859802426	1.4197342859802426	1.4197342859802426	1.4197342859802426	1.58739978024043	1.58739978024043	1.6319309402108022	1.6319309402108022	1.6040713236688608	1.6585191076912373	1.6147977302619196	1.6147977302619196	1.6147977302619196	1.6147977302619196	1.6147977302619196
YJL117W	1.0506260730699681	1.1061499354344888	1.1425391136472334	1.1842675520711248	1.1842675520711248	1.2507283038807395	1.2733238329606322	1.2215944274269788	1.2497591751181596	1.2497591751181596	1.2136899204106375	1.1652987943856714	1.1283045869034698	1.167749810618055	1.1943347463466107	1.1943347463466107	1.19693309903794	1.2767447858646994	1.2594940481285453	1.304186512500095	1.3133970050415413	1.2381401701681605	1.309758271424635	1.3291235962915664	1.2800924892167362	1.260463682467804	1.1782365846048055	1.2451018897457597	1.2341707960299413	1.2759321367350407	1.2961100186726706	1.2697104706896154	1.2495325887519853	1.2495325887519853	1.23614942190018	1.2077953806056438	1.2102886614397328	1.1424717887015068	1.1424717887015068	1.1127244453074547	1.1127244453074547	1.091662829779625	1.0568059496234359	1.0992412159438327	1.1289885593378846	1.1079269438100547	1.1708876806278457	1.1708876806278457	1.1787654889361896
YJR021C	2.281749180540321	2.1281048257476853	2.0809199953835673	2.0809199953835673	2.0809199953835673	2.0809199953835673	2.0558532347335174	1.9748116679091665	1.9980384836667138	2.0171473066144183	1.881540818037081	1.913249677764419	1.913249677764419	1.9798221180623694	1.9798221180623694	1.993651907527802	1.9843031073238104	1.9649637421153725	1.9649637421153725	1.876770607232183	1.8356067580010262	1.8356067580010262	1.8396272762767087	1.7476621772977103	1.7476621772977103	1.744242656756563	1.744242656756563	1.744242656756563	1.744242656756563	1.714495313362511	1.744242656756563	1.653094768698368	1.653094768698368	1.6125669621157577	1.6125669621157577	1.643593857736382	1.5649247474846109	1.5853309581464479	1.5853309581464479	1.6817418093578094	1.6817418093578094	1.8172703909226866	1.7567288489876358	1.7973708334849818	1.7906761809109735	1.769522848531865	1.7902814086986623	1.7542435855980418	1.7542435855980418
YKL018W	2.4099769613760995	2.3937490624979842	2.3937490624979842	2.3937490624979842	2.414638126628583	2.3586407363059854	2.37716342120992	2.3485942690131494	2.310120121198514	2.310120121198514	2.310120121198514	2.310120121198514	2.310120121198514	2.270591757011876	2.270591757011876	2.2855887220026916	2.5384199147841264	2.5384199147841264	2.5384199147841264	2.5092735691246095	2.5092735691246095	2.496599739089499	2.496599739089499	2.526347082483551	2.5728896684205815	2.5728896684205815	2.5418627727999565	2.3209630521045765	2.290811588096121	2.290811588096121	2.3326317637907477	2.2477428662042347	2.2477428662042347	2.2477428662042347	2.2477428662042347	2.2477428662042347	2.2035805556235517	2.1750815711845437	2.428395882133863	2.428395882133863	2.4783555320458315	2.524159221658956	2.5193741590935796	2.5495571645899577	2.536920338912032	2.536920338912032	2.4896146241336754	2.4896146241336754	2.4896146241336754
YNL290W	1.6874097696919736	1.6874097696919736	1.6874097696919736	1.6757279646443384	1.6514804183976612	1.6514804183976612	1.655351828612554	1.8278190246173196	1.8278190246173196	1.7527064431693702	1.7527064431693702	1.7897006506515716	1.715700069207795	1.715700069207795	1.715700069207795	1.715700069207795	1.69141170024947	1.5229282222269722	1.4947292738492999	1.5348067132246352	1.5348067132246352	1.575448697721981	1.575448697721981	1.555392924577683	1.5991143020070007	1.5991143020070007	1.5991143020070007	1.543142325026529	1.543142325026529	1.543142325026529	1.543142325026529	1.543142325026529	1.4980544354979912	1.4118977917482767	1.4118977917482767	1.409663637027205	1.409663637027205	1.409663637027205	1.299760642256548	1.2217581302552747	1.299760642256548	1.2666345274370459	1.313177113374076	1.411024436772221	1.3868629926866525	1.3868629926866525	1.3868629926866525	1.3462210081893065	1.436986472112489
YPR109W	0.05665380450964773	-0.016805104075998025	-0.021957591841600798	0.131646996096807	0.07083177059697067	0.09560739018064814	0.09267295149422165	0.09811914535672339	-0.06151438921270417	-0.06151438921270417	-0.03509066446836178	-0.03236087171278944	-0.17666514767931907	-0.0822055042655001	-0.06014173288338926	-0.06566930685182244	-0.043857708221095366	-0.04966213100117831	-0.0550353031000301	-0.05481916824015654	-0.07400058144377675	-0.08233185603573104	-0.08233185603573104	-0.07400058144377675	-0.06838697498024997	-0.12161226081484341	-0.1912396200627995	-0.19396868199473205	-0.061714382489249396	0.016973078603713623	0.022675437967896978	0.09930418774226847	0.09648311715058577	0.09089114195068261	0.0853227255978679	0.16894524246347611	0.24522312971733334	0.24281392442349906	0.24289930146924613	0.24921135239004147	0.32531868408813647	0.32844808136082904	0.3039353747175292	0.29776212608982566	0.2212336611010209	0.21503783864760206	0.21487030164420948	0.1890047576235786	0.18920424416576911
YNL006W	0.9897628913736086	1.0375286513400124	1.0375286513400124	0.9801176463147244	1.0367866702537791	1.0043651925614019	1.0375286513400124	1.0128665971057433	0.9877756161429125	0.9690551562381855	0.8896206887437805	0.9064431789385068	0.9996528784421903	0.9134499680435662	0.9463146019491927	0.9159409529056738	0.8359117266947454	0.9090734379812221	0.9270114810606449	0.9380187771066895	0.9380187771066895	0.8338110003116386	0.8835519542040424	0.8835519542040424	0.8160494620490301	0.8468486264875847	0.8468486264875847	0.8484900513353072	0.8653789847831862	0.8306135666225098	0.8306135666225098	0.8250569237910631	0.8250569237910631	0.8898047902373174	0.8898047902373174	0.9254286999680387	0.9254286999680387	0.9689027032550044	0.9337132747927044	1.0679040645018039	1.0495467949041766	1.0847362233664763	1.0462620755518404	1.0830557397275586	1.1805722456418206	1.1805722456418206	1.1231934720351395	1.1231934720351395	1.0383045744486268
YIL079C	2.3251305269257063	2.295383183531655	2.3555041759692252	2.3359170821519433	2.281469298129567	2.3359170821519433	2.3359170821519433	2.281469298129567	2.3359170821519433	2.400047419571659	2.4200573803031533	2.4200573803031533	2.681103233043493	2.6407454954273524	2.6407454954273524	2.5766151580076366	2.2078928516413328	2.1675914869167627	2.428580966765532	2.495695162624069	2.2347056827752994	2.2347056827752994	2.2347056827752994	2.3396556874367063	2.3396556874367063	2.2881253867966245	2.347019075850193	2.4036026042165606	2.361538544650016	2.340037475439094	2.340037475439094	2.3437462050930535	2.3437462050930535	2.3437462050930535	2.39819398911543	2.3535249397817015	2.330660831429964	2.330660831429964	2.4337543243940676	2.3831282513240994	2.4284997590854065	2.4284997590854065	2.3831282513240994	2.263034405833794	2.2124083327638258	2.2362868629948287	2.2362868629948287	2.286912936064797	2.286912936064797
YLR211C	1.4667317006309526	1.4068003658805974	1.4351728641920078	1.4351728641920078	1.4345453563635018	1.3891201871342886	1.2678668706679412	1.3609762750594228	1.3698258953875069	1.2558503841621642	1.1319562138193087	1.1022088704252564	1.1022088704252564	1.1022088704252564	1.1022088704252564	1.0730625247657402	1.0200270546797028	1.0200270546797028	1.1232940738796664	1.09259727665675	1.1688371799587636	1.0839050708527662	1.0077322294085755	1.0077322294085755	0.9776749955523957	1.0988801174667706	1.1170503203812887	1.1238993835473907	1.1238993835473907	1.0941520401533387	1.1530457292069074	1.1816148814036778	1.1816148814036778	1.150250710494343	1.1447085843813967	1.043068721891886	1.1161394321846256	1.1161394321846256	1.1161394321846256	1.1557165962441143	1.1557165962441143	1.1557165962441143	1.0781590629255098	1.0781590629255098	1.0781590629255098	1.0858046037682478	1.1152483816607297	1.0691327740727188	1.0998295712956354
YLR246W	2.1962785990072553	2.1543408733235454	2.169527744579026	2.1145552661186438	2.1357438569757305	2.1195518234731447	2.1462691618489242	2.1784735133401414	2.1630740146386103	2.146698185684765	2.0924204982576504	2.060546672493365	2.033829334117585	2.033829334117585	2.035253213723646	2.0023511026444174	2.0396376827303837	2.0396376827303837	2.050130056548026	2.0725397938096126	2.0891920208344494	2.1203357196788337	2.045964026968473	2.035075710825737	2.0019088468905375	1.9528328551931116	1.9416055997698571	1.9148882613940776	1.9416055997698571	1.9236658630039924	1.9904138663562758	1.9503921615246789	1.9503921615246789	1.95754899327078	2.04088228106925	2.0790915216921917	2.0790915216921917	2.1118814568098614	2.155109004312872	2.19650575004034	2.0813485398812643	2.0548089669272156	2.1727407038064763	2.289008145530796	2.277230977754442	2.2010297077782592	2.2038254080606032	2.2460416271177777	2.2460416271177777
YLR405W	1.8059200722860613	1.743502132742032	1.743502132742032	1.7408420061953385	1.7605152431182398	1.8883731667641648	1.921886753677067	1.9022579469281342	1.9412520785439982	1.9412520785439982	2.0990293759352987	2.0990293759352987	2.0990293759352987	2.0990293759352987	2.0990293759352987	2.0990293759352987	2.0990293759352987	2.113002207559867	2.1906265651236057	2.1834280081299307	2.1500254440046067	2.1799430171597205	2.162849274046505	2.162849274046505	2.162849274046505	2.142671392108875	2.1222072895491593	2.078059176051118	2.2340345341112413	2.227508559562727	2.227508559562727	2.1185380314904303	2.1185380314904303	2.0977794713236326	2.1854563532315305	2.1458737595246777	2.1248121439968486	2.103438493204281	2.179433078589308	2.2637545258918434	2.2420594547925248	2.1200764519917508	2.050813789554637	2.107201106900125	2.032258981770568	2.032258981770568	1.959502639335254	1.9344116583724231	1.9344116583724231
YDR280W	2.7275184303678404	2.772062789360475	2.761166249335845	2.7931244048883044	2.784443085310643	2.784443085310643	2.7983591327185393	2.7983591327185393	2.8207442992847835	2.799985739117986	2.8203057234975817	2.8203057234975817	2.816701845206984	2.816701845206984	2.816701845206984	2.7956402296791545	2.7908141548113345	2.811875770339164	2.8281156313290734	2.816701845206984	2.8370155181705163	2.813913422592101	2.8194207761314583	2.798956673571743	2.8194207761314583	2.774688733137282	2.737603813615185	3.0764345568948563	3.0952010832870234	3.109599356895612	3.079195225266739	3.0742616322616243	3.0892585972524396	3.0742616322616243	3.0742616322616243	3.0742616322616243	3.0742616322616243	3.0742616322616243	3.043791755434785	3.080779466295265	3.107746513895534	3.08324913030644	3.1409646281627275	3.1707119715567793	3.1740803948495078	3.2054445657588424	3.2054445657588424	3.2379757082333707	3.1166352988009867
YPR147C	1.5570424152637192	1.5457624903977167	1.5064393605866853	1.5155346490672033	1.5551522364853168	1.4941744082397959	1.424520361795242	1.4458940125878088	1.5602835711830156	1.5632052033497752	1.5532183128590147	1.4788439439424959	1.5322503280838957	1.4719916078093032	1.450132173845564	1.3931772246324745	1.495668307046758	1.4411404697798078	1.3948468175058728	1.4066381291201464	1.3846118227901476	1.3498022833514483	1.3811515051264338	1.3942789391120465	1.524948271773672	1.524948271773672	1.4205230383625729	1.4205230383625729	1.4205230383625729	1.3933015696275488	1.4156693826560032	1.4376956889860022	1.4531257295556084	1.4531257295556084	1.3833396692879427	1.3847468090370432	1.2687859040003833	1.294549000065465	1.2632549845424088	1.3207805416386444	1.3288170180530288	1.2687859040003833	1.183648115696288	1.2528898484282507	1.2528898484282507	1.3359644359507639	1.2894218500137336	1.2655751080593658	1.2968358562624027
YDR184C	1.5280251646730818	1.5280251646730818	1.5280251646730818	1.5280251646730818	1.5280251646730818	1.309365462212964	1.2328119589117663	1.192955970097653	1.0967406548383503	1.0967406548383503	1.434800754100274	1.4771115589582382	1.7359702888208388	1.6935350225004422	1.8510762994869223	1.74416109557041	1.74416109557041	1.74416109557041	1.637245891653898	1.637245891653898	1.637245891653898	1.74416109557041	1.8278190246173196	1.8278190246173196	1.8278190246173196	1.8688372498368104	1.627829150333016	1.627829150333016	1.7224660244710912	1.792855352362489	1.792855352362489	1.4400662937703659	1.4400662937703659	1.3598959450863832	1.485426827170242	1.6066575718204752	1.6066575718204752	1.6066575718204752	1.6066575718204752	1.9242726738367548	1.9242726738367548	1.6066575718204752	1.6066575718204752	1.6066575718204752	1.6066575718204752	1.9242726738367548	1.9242726738367548	1.9242726738367548	1.8804183842473272
YDR368W	2.8152826444798547	2.647259680281917	2.6890798559765443	2.6890798559765443	2.622539958537632	2.6028844087184186	2.6028844087184186	2.574315256521648	2.5939708063408613	2.5115086461488887	2.5309000004614886	2.50503572377471	2.4796505418674766	2.429739933700492	2.448623646246852	2.52630733279583	2.4386730584705	2.339137384919585	2.3043719667589087	2.3043719667589087	2.3580210974659455	2.323255679305269	2.3083903297413455	2.3083903297413455	2.289506617194985	2.289506617194985	2.289506617194985	2.3756632609446995	2.339137384919585	2.2820722442326473	2.16547909641112	2.2050074605977574	2.16547909641112	2.16128608316844	2.329230720482512	2.289702356295874	2.249513266180175	2.4401191988489725	2.252592659112147	2.2927817492278457	2.4038711593883537	2.4519654475893984	2.4519654475893984	2.4124370834027613	2.501718482786498	2.522240806659843	2.482712442473206	2.482712442473206	2.44207045797586
YDR058C	0.5971052368828318	0.6045441575751708	0.5234116740975062	0.49980808458399245	0.4918197195401003	0.5191961584714054	0.5005003728584737	0.48109929093626796	0.4838675781226075	0.49730559481039255	0.5727250868015162	0.5811517508196171	0.5765600084821805	0.5986436325665045	0.604567654224319	0.5938605722308993	0.5879305868133592	0.498902830136312	0.48179040337289686	0.4874781499115305	0.49602032160319065	0.5040004936183842	0.4899892277587552	0.5069161238073427	0.522664251902974	0.5277314281183538	0.5209402532861986	0.32353019948386413	0.2155738420858915	0.22109612649693433	0.2040987292890647	0.2206304975635771	0.21255619261203448	0.21026128537077243	0.2184846619378976	0.21863284681588976	0.21863284681588976	0.3123135319734068	0.31218789018665755	0.3042395816656333	0.310045203346839	0.4195870821647242	0.4111582598753477	0.5052528090831168	0.40835780502207636	0.4114537157558773	0.41135442995611876	0.39670666121380704	0.40844459629341284
YMR039C	1.605008442922914	1.6182528101416227	1.649961669868961	1.6657982179196698	1.5482006524401026	1.5323814693735707	1.5482006524401026	1.5482006524401026	1.5482006524401026	1.5482006524401026	1.5717334163116297	1.6491606941476045	1.7092816865851754	1.7112689052437933	1.7072483869681108	1.6262621297599864	1.7072483869681108	1.7932338138129513	1.7358175391648818	1.750509061652894	1.6927935637966065	1.6927935637966065	1.6449592246681128	1.6789065565914503	1.6789065565914503	1.6738719165833518	1.6441245731892997	1.6532685141120649	1.686435378047264	1.686435378047264	1.7002676512268335	1.6098220765923217	1.5372093692727877	1.5961030583263565	1.5961030583263565	1.5206415197542993	1.5932674512218585	1.7231536271560324	1.7813525368121645	1.7698546932810886	1.688719149312146	1.7508879703985754	1.7771672951974244	1.700466267308673	1.700466267308673	1.700466267308673	1.6407050526481526	1.6407050526481526	1.6659990728120624
YLR100W	1.6631265596730365	1.6834915638681998	1.7438262089338832	1.7438262089338832	1.727567989424916	1.724665255142223	1.724665255142223	1.7058062278909072	1.5930751465084758	1.5827343998290389	1.5827343998290389	1.5704264075632757	1.5510610826963445	1.5510610826963445	1.5290945505408962	1.4552367284117191	1.42206986447652	1.3903174986450981	1.3903174986450981	1.3722663655997618	1.3722663655997618	1.309982087345419	1.3310437028732487	1.3310437028732487	1.3460513420529407	1.3577652475481723	1.369797803043069	1.3473627145766085	1.3255032806128693	1.3419736542781175	1.3414652752134024	1.3636610213275981	1.3835089651615005	1.355791546753646	1.3002864559482272	1.3229401573917836	1.2756344426134272	1.298640861250635	1.3608583587478105	1.3926847544270564	1.330022809033228	1.3096823607490522	1.3678843566911674	1.3678843566911674	1.3898041845510114	1.3467593702866707	1.3467593702866707	1.3220973160524019	1.3875748752738317
YPL273W	1.4930761615712604	1.5655188770269888	1.5045195081658351	1.5070290816554526	1.5070290816554526	1.5389295389516668	1.5882302145550669	1.5319150696032748	1.4958736146053573	1.446585228270901	1.446585228270901	1.4958736146053573	1.4727900014923159	1.4388056652117933	1.4556794837761895	1.490030988566967	1.4735823627485045	1.5432803611384582	1.5581466710908267	1.3968901525685844	1.2998546793787313	1.2930686871235169	1.320549423545624	1.3508877602353824	1.3248844382187743	1.297917390618505	1.2469258737082178	1.2469258737082178	1.240597016714038	1.240597016714038	1.23695296586477	1.274427671283433	1.3414709712948396	1.3414709712948396	1.3263005366534864	1.2878263888388504	1.2878263888388504	1.318009394335229	1.2894402421384579	1.318009394335229	1.318009394335229	1.346023770504825	1.278366059589784	1.2503516834201875	1.3334237337251915	1.3334237337251915	1.3120842615147534	1.3486101375398674	1.3486101375398674
YDR279W	0.9727463906665629	1.0242766913066446	1.050748902667836	1.1022810502897318	1.1611747393433003	1.1320283936837836	1.1320283936837836	1.134136672651536	1.134136672651536	1.1661978818838343	1.1661978818838343	1.1661978818838343	1.3341954347550327	1.314777980927792	1.3702676291588212	1.3088670844946781	1.3293894083680233	1.181706817282011	1.3595055527038384	1.3595055527038384	1.3595055527038384	1.3595055527038384	1.3219280948873624	1.2523871616342852	1.3804919873819705	1.2859110162721732	1.345699753178808	1.345699753178808	1.367151761089182	1.367151761089182	1.367151761089182	1.367151761089182	1.382369098923244	1.4015032658799593	1.382369098923244	1.382369098923244	1.3219280948873622	1.3219280948873622	1.3219280948873622	1.3219280948873622	1.3028192719396574	1.3939235404407622	1.3350298513871937	1.3074969398948508	1.516453722790866	1.558888989111263	1.558888989111263	1.5805840602105818	1.5805840602105818
YJR142W	2.6923460360947553	2.712613434679384	2.732512992117089	2.709961040337906	2.709961040337906	2.8252768300548663	2.872658960789219	2.920753248990264	2.900575367052634	3.0502114459537673	3.0502114459537673	2.9808377429131054	2.957234843609684	2.9573528796122774	2.9573528796122774	2.9365943194454798	2.9365943194454798	2.872635653519219	2.872635653519219	2.8288479208768966	2.872635653519219	2.8288479208768966	2.760568852092023	2.7388737809927037	2.7619943886577283	2.7399680823277293	2.7399680823277293	2.8288479208768966	2.8288479208768966	2.6790660673485247	2.657370996249206	2.635344689919207	2.59352451422458	2.6155508205545788	2.570462931026041	2.570462931026041	2.570462931026041	2.416164164733128	2.4568061492304736	2.4568061492304736	2.4755427118120594	2.4755427118120594	2.4755427118120594	2.4705171455029005	2.400779001526956	2.4986263249251004	2.4986263249251004	2.4505320367240557	2.4505320367240557
YBR159W	0.34212185039437687	0.32965101477993575	0.3530037176963165	0.3573534799128264	0.383034181944424	0.3940778047954102	0.437707919033484	0.42316368454862846	0.4214059173030922	0.4170966694124772	0.4042149444123469	0.4241982231406347	0.4222755450290827	0.446822846878609	0.44918901521044596	0.4607163864975247	0.4465649236370971	0.44889123082319876	0.4150967814841217	0.4185462850559826	0.4200364079645832	0.40614518124486537	0.4173228542728405	0.4129091125550339	0.4348655148675631	0.4449944084925076	0.4146149897353977	0.4279621792476566	0.4294335535085428	0.42975478647421117	0.43926429687682833	0.44101170112636384	0.4247695667064651	0.4558385606898003	0.45960483716412875	0.4583532368448012	0.48553647528284566	0.4698146281356351	0.46283635883755836	0.4974393448722213	0.4986650746622068	0.4974393448722213	0.48508213835223857	0.48797901562315504	0.516519888386857	0.5120351445887483	0.5216853146224675	0.48519353237010704	0.4484164157306433
YPL177C	1.4898052676808162	1.4226910718222792	1.4226910718222792	1.4226910718222792	1.553935605100532	1.3547042341461857	1.3547042341461857	1.3547042341461857	1.4188345715659016	1.483246541065556	1.5987237584854919	1.5987237584854919	1.5270277316370144	1.4280186660058356	1.439159223611036	1.5271557046088649	1.5271557046088649	1.4758088246086445	1.5445215746926588	1.5445215746926588	1.6208724608227736	1.6930222465786087	1.557576612926077	1.557576612926077	1.4605521585312125	1.4605521585312125	1.4605521585312125	1.3699496097503057	1.4605521585312125	1.4854268271702415	1.4854268271702415	1.5339253448614318	1.3947814627302413	1.4489009511451278	1.4458984629836042	1.3609381289364348	1.334148888322459	1.4336845618733733	1.1273793064762274	1.1798467263703631	1.2030270964695173	1.2030270964695173	1.1342615110577827	1.1547056138248732	1.1547056138248732	1.070389327891398	1.070389327891398	1.070389327891398	1.0179219079972623
YBR129C	1.6287521126605806	1.5270200416637163	1.5270200416637163	1.5126647486866462	1.5312035005788138	1.5165567246144123	1.4976610805276303	1.4976610805276303	1.5079615842875913	1.5079615842875913	1.487097951833439	1.487097951833439	1.487097951833439	1.4667779674538433	1.4667779674538433	1.4467402142172978	1.5031152471799145	1.5226442191526777	1.5506544499458603	1.585923976958601	1.6050201530624095	1.595645582488286	1.5800487274372677	1.567968674458862	1.5614927284328313	1.5582600574642675	1.6239566323370196	1.636406119170514	1.626618462627726	1.5869374429062137	1.5910497059180986	1.5910497059180986	1.5593819727428073	1.6288589306339611	1.6288589306339611	1.6115809392021252	1.7661536510952724	1.7425895477525997	1.757146366115046	1.8307189151231145	1.856714123656059	1.9101533826175192	1.8170439782260377	1.8054092777426345	1.8134039667304092	1.769688780447729	1.817623257511431	1.9044349438822066	1.9610184722485737
YHL034C	0.8473650462400698	0.8688990113257054	0.9019680701164042	0.9546214730601992	0.9441290992425567	0.9931773370209045	0.971960851111209	0.9851952110641232	0.9943403004909175	0.9964299481231106	0.9530979081310821	0.9914220599855182	0.9299367481401241	0.9663275703174958	0.9827220085681647	0.9612369954337958	0.8870213790146155	0.8472522897431228	0.8597228853810501	0.8638316869338846	0.8638316869338846	0.860940636980232	0.8400669123539309	0.8928543267133661	0.8932878263552932	0.9327545247345854	0.9308403124293407	0.952139295778027	0.9624233697488467	0.9774356968673293	0.9824140451729533	0.977525691591636	0.9972889464130659	1.0214332346036645	1.0168127576736525	0.9952535455231749	1.0090899767644277	1.010265921988022	1.0220749492165508	1.0089491980121243	1.0613214473730308	1.0197833795996816	1.0221580932131789	0.9911311975925541	0.9967890336378276	0.9810217177795112	0.9420738051422228	0.9420738051422228	0.93265501128155
YLR407W	1.0313524187024519	1.0108883161427362	0.9690681404481091	0.9690681404481091	1.043068721891886	1.1332665308634642	1.0874628412503393	1.0874628412503393	1.0134622598065628	1.0134622598065628	1.0592659494196874	1.0592659494196874	1.0592659494196874	1.1699250014423124	1.1699250014423124	1.1699250014423124	1.1699250014423124	1.1604646721932461	1.1219905243786101	1.1923798522700084	1.1923798522700084	1.2354485741618946	1.155278225477911	1.3391373849195856	1.2947432655611322	1.2947432655611322	1.2306129281414164	1.2306129281414164	1.2750070474998698	1.2078928516413328	1.357708385848619	1.319521597180267	1.319521597180267	1.319521597180267	1.319521597180267	1.319521597180267	1.319521597180267	1.319521597180267	1.319521597180267	1.319521597180267	1.319521597180267	1.319521597180267	1.319521597180267	1.319521597180267	1.319521597180267	1.319521597180267	1.397566363052438	1.397566363052438	1.247686441500358
YKR022C	1.4510904632999806	1.4126163154853448	1.3767349049985216	1.4000046843213692	1.4000046843213692	1.4236559523860142	1.4038969416736435	1.456463344181721	1.4315886755426916	1.3909466910453456	1.3909466910453456	1.3771672640315513	1.3771672640315513	1.3771672640315513	1.4020419326705804	1.4358710026960089	1.4623432140572001	1.4623432140572001	1.4623432140572001	1.5570052711733764	1.6930222465786091	1.7369655941662063	1.7369655941662063	1.6930222465786091	1.6223230282250836	1.6310321494171411	1.7815918259925225	1.7815918259925225	1.8222338104898683	2.0050978676396793	2.0803596166463265	2.0951870343239656	2.05454504982662	1.8860944430357685	1.8860944430357685	1.8685550784943412	1.8685550784943412	1.8531085172232198	1.8531085172232198	1.8531085172232198	1.8531085172232198	1.8822548628827362	1.7318038890504273	1.776981273014085	1.8311230879905538	1.8650704199138914	1.8650704199138914	2.047213373430939	2.062827108524557
YLL041C	1.386058432307078	1.386058432307078	1.386058432307078	1.386058432307078	1.386058432307078	1.386058432307078	1.3633120156524814	1.3633120156524814	1.3758023359957434	1.3410369178350667	1.3410369178350667	1.3758023359957434	1.434696025049312	1.515349163009411	1.5777309314900803	1.5777309314900803	1.5777309314900803	1.6311042823658766	1.6311042823658766	1.6899979714194449	1.6899979714194449	1.726523847444559	1.8417617841778158	1.881839223553151	1.802767652561952	1.8713179807895686	1.8713179807895686	1.791883513295164	1.7736213069024354	1.762136169901112	1.7241683197020916	1.7059061133093631	1.7059061133093631	1.64450556864522	1.638299558066869	1.6072726624462446	1.3848033691214534	1.3651325934525294	1.327164743253509	1.2923993250928325	1.3651325934525294	1.4215150633500484	1.349365277594213	1.1959202099752566	1.1589260024930552	1.0822147632881876	1.0168220413274718	1.0168220413274718	1.0959600179268794
YER127W	2.0617761975866893	2.026800059343715	2.026800059343715	2.0518910403065456	2.026800059343715	2.0541042443039084	2.04746293104189	2.04746293104189	1.9975630145541665	1.9943785816513377	1.9765673055348771	1.9943785816513377	2.0053165973757627	1.9518773384143024	1.8963822258225986	1.867813073625828	1.8340642822712874	1.8049179366117707	1.8729979243062715	1.8369286695987497	1.8369286695987497	1.7438192652072684	1.7474670422224123	1.781255355678696	1.8360067052026425	1.765617377311245	1.729091501286131	1.842915199853553	1.9121566510220451	1.9121566510220451	2.0156450529740244	2.0156450529740244	1.8542397929133452	1.9781703475553616	2.0098443978331586	1.9781703475553616	1.9421010928478397	1.9421010928478397	2.078002512001273	2.078002512001273	2.078002512001273	2.1097113717286113	2.4441304107991706	2.4441304107991706	2.366127898797897	2.405656262984535	2.3988158595820446	2.391782000601196	2.3547877931189944
YCL002C	2.1715933764475777	2.1715933764475777	2.0598641480286872	2.1581920399762953	2.183727132083433	2.170306616321111	2.1755947877241653	2.1755947877241653	2.1375035237499342	2.1375035237499342	2.1655178999195313	2.191052992026669	2.1941771276659763	2.248768489882956	2.248768489882956	2.248768489882956	2.2534130525273146	2.2534130525273146	2.2534130525273146	2.244175378582478	2.192645077942396	2.164188631893168	2.1573249646626786	2.1573249646626786	2.2155060357512077	2.214124805352847	2.214124805352847	2.214124805352847	2.1159703622002937	2.1159703622002937	2.141505454307431	2.141505454307431	2.1688559424523866	2.201277420144764	2.1739269319998087	2.160054757418251	2.1650705810393016	2.1210154009613658	2.1067311749551183	2.1210154009613658	2.1557808191220427	2.182253030483234	2.1557808191220427	2.128813771521773	2.0870488090934183	2.159198594849254	2.159198594849254	2.186679331271361	2.2009635572776083
YGR283C	2.0211498348717827	2.0211498348717827	2.0211498348717827	2.1781723618250886	2.1781723618250886	2.1781723618250886	2.1781723618250886	2.193752373292546	2.069770278304174	2.022567756905275	1.8997678769830435	1.8662931724319556	1.8474478313662521	1.8474478313662521	1.931756050723598	1.9147027192927795	1.9141381741707686	1.9141381741707686	1.8617342881328978	1.7768453905463848	1.7099705724927565	1.812031409267077	1.7018082599335669	1.7323678824277775	1.8154290440985192	1.8875252707415875	1.8350578508474518	1.882266808639696	1.8618027060799804	1.7986088795927866	1.855192407959154	1.855192407959154	1.855192407959154	1.855192407959154	2.0050406167005304	2.2317011990290023	2.1878469094395747	2.2317011990290023	2.293101743693146	2.293101743693146	2.2040182001107205	2.2040182001107205	2.157324964662679	2.0959244199985356	2.0959244199985356	2.0959244199985356	2.022922589055629	2.0959244199985356	1.984893107609792
YDL236W	1.9395191415800799	1.9395191415800799	1.922282436654776	1.9395191415800799	2.0253677406536665	2.0253677406536665	2.0081104171688673	2.0081104171688673	1.8843145864557558	1.8843145864557558	1.7395862943253417	1.701112146510706	1.7770609997440046	1.7591835090137486	1.7217088035950856	1.646801026632882	1.6847688768319025	1.6452405126452647	1.604598528147919	1.519709630561406	1.519709630561406	1.556143259708974	1.5951373913248377	1.7188682793624865	1.7188682793624865	1.7188682793624865	1.7188682793624865	2.0014419741739067	2.0014419741739067	1.8732763150033078	1.8607779590237656	1.8118683585428192	1.8118683585428192	1.8888303403577034	1.8552980104009509	1.7139903544271506	1.5595190053913508	1.5595190053913508	1.433988123307492	1.433988123307492	1.433988123307492	1.433988123307492	1.641165922369243	1.7575964901682548	1.726160508028833	1.6811897488925722	1.6811897488925722	1.726160508028833	1.7623488156441296
YMR180C	1.7670176276127507	1.7751087734097266	1.767160020294236	1.8039002579784027	1.7830139714950728	1.7854749509980523	1.7391456441246391	1.6911089563156811	1.6990577094311723	1.732819664542062	1.7491167900699955	1.737747975990798	1.7215377488095394	1.6800685734557803	1.7058381621756598	1.6758786447735707	1.650493326353657	1.6683347427753092	1.6410725064899994	1.629783755301675	1.5739219412359349	1.5268460927621408	1.5118059279813136	1.5271227465675286	1.569591475221296	1.578308692322405	1.5736274311781004	1.577808883403696	1.6001761459668211	1.5981464897117559	1.602970449871919	1.5803125920258996	1.5549381302269503	1.5772758839366978	1.5979379435565653	1.5886000789772292	1.5792013809749794	1.5697410517259134	1.5866137485160343	1.5629361943911573	1.5952476527257213	1.5952476527257213	1.6763667861057796	1.667148256076401	1.667148256076401	1.6635376568447287	1.6541997922653926	1.6541997922653926	1.6890830140658057
YGR080W	1.0289045723207535	1.0373984308652133	1.0373984308652133	1.0207760576522773	0.9971882419196172	1.0124549985729276	0.9829078720618343	0.9981746287151446	1.0268947589061497	1.0268947589061497	1.017929657205689	1.0011831541295184	0.9940382632442833	0.9950733189200734	1.0041101458260393	0.9715432791341548	0.9614870209104789	0.945545477041457	0.945545477041457	0.9437869396438572	0.9289169019385174	0.9910568068366983	1.046722663180144	1.0382137798730462	0.9820924369105211	0.9748611860157724	0.9897932561231492	0.9978103438080542	1.0060308506130227	1.0318033233083765	1.047631669475543	1.0490054574319725	1.056644347256997	1.0310268956206243	1.0383010955033818	1.0032322462550842	1.0199232036585493	1.0367354766922765	1.0278573253458243	1.063781256067634	1.0457473332373723	1.0635586093538332	1.0719201638944413	1.0626590908755484	1.1444757814842963	1.1262135750915678	1.1786188959328743	1.1260686286876513	1.126826054421883
YBR085W	-0.6639021319764828	-0.8139275759810904	-0.8139275759810904	-0.8139275759810904	-0.8139275759810904	-0.6057210608879533	-0.6248552278446688	-0.6248552278446688	-0.643470906012016	-0.643470906012016	-0.6467021439979521	-0.6467021439979521	-0.6467021439979521	-0.6071737798113148	-0.6071737798113148	-0.6071737798113148	-0.6071737798113148	-0.5869676366115333	-0.5869676366115333	-0.6302187818508064	-0.6302187818508064	-0.6302187818508064	-0.5871500599589203	-0.41941593978941827	-0.5229245422626807	-0.4785304229042273	-0.4785304229042273	-0.4577419502330823	-0.41193826061995736	-0.3316563518492427	-0.11637918371432868	-0.13606154957602856	-0.13606154957602856	-0.15930789406828344	-0.15930789406828344	0.07812497667100324	0.1352404722413658	-0.032704165072705786	-0.025412419173014407	0.13097758998192427	-0.01853595143742779	-0.15355421179776857	0.10372651176551041	0.10372651176551041	0.10372651176551041	0.12793337229916296	0.06519761695120055	0.1124258944604967	0.1517407614067075
YGR132C	1.9971555256529623	1.9187029969991383	1.9313965408550846	1.9313965408550846	1.8804183842473272	1.9135852481825264	1.7209401702401308	1.7209401702401308	1.7209401702401308	1.8974655828192497	1.8974655828192497	1.84799690655495	1.8073549220576042	1.8073549220576042	1.705592205906695	1.5697849728176587	1.6037323047409962	1.6037323047409962	1.6384977229016728	1.6561997246351319	1.5867425071664423	1.8656989082884088	1.8656989082884088	1.8434241767651258	1.8073549220576042	1.8073549220576042	1.957530662451647	1.957530662451647	1.957530662451647	1.957530662451647	1.957530662451647	2.0272006612837057	1.912965110018203	2.013818700831449	1.930672539564228	1.9055353159965074	1.9055353159965074	1.8864264930488028	1.9276491557753157	1.8993437865551706	1.7838665691352347	1.7838665691352347	1.7636886871976043	1.870548748544798	1.9999999999999998	1.959358015502654	1.959358015502654	1.959358015502654	2.0059006014396843
YJR070C	2.5684146192116404	2.604565192859235	2.592019035409766	2.592019035409766	2.5155564933546293	2.4869873411578585	2.334004411954359	2.3169712147949166	2.48322293038792	2.5002762618187386	2.540938428244208	2.568952804413804	2.5773438091641925	2.541319589419711	2.6769980717613198	2.7130673264688414	2.7310407602091007	2.7310407602091007	2.7543618344437197	2.763672483240207	2.91384822363425	2.91384822363425	2.949962626050769	2.91384822363425	2.979108971710286	2.979108971710286	3.001492926690851	3.001492926690851	3.001492926690851	2.9835487271888503	2.9835487271888503	2.953801383794798	3.0412642250451376	3.0412642250451376	3.0412642250451376	3.0412642250451376	3.3716493732955706	3.3349842477128084	3.388423506674269	3.3558754268107003	3.3558754268107003	3.407405727450782	3.4430775815443395	3.498572694136043	3.2424082267127265	3.2424082267127265	3.19423540884849	3.19423540884849	2.995789931438136
YPL076W	1.1276332797258737	1.1641591557509878	1.1690124396004526	1.2930428586880198	1.2930428586880198	1.2431863506141565	1.2431863506141565	1.2431863506141565	1.307977723333462	1.2627011506428063	1.2279357324821294	1.3832406676595985	1.1676484468346833	1.3035134751888642	1.2534727926892688	1.189342455269553	1.1722689419106116	1.189342455269553	1.2228950149805797	1.0853914912306446	1.1699250014423124	0.7995583286518559	0.7995583286518559	0.7995583286518559	0.8177056753621154	0.7853205884689904	0.7688512881474414	0.7353377012345395	0.7353377012345395	0.7353377012345395	0.7217337184993673	0.5967961718303648	0.634270877249028	0.6694174398020994	0.634270877249028	0.6519511848095596	0.686674763286899	0.5982466575045469	0.4745385110275057	0.5015015900283126	0.5015015900283126	0.5445703119201988	0.5759999958527673	0.4828905914612859	0.43995006924433117	0.4880443574453763	0.4880443574453763	0.5096743734169188	0.35281891476465327
YLR439W	0.9937710085461922	0.9328282563227555	0.9328282563227555	0.8450205938986596	0.9279847120553949	0.8669904746612362	0.8669904746612362	0.9691284979438141	0.9953600395169935	0.9088667674447821	0.9088667674447821	0.9360882361798062	0.9638332266627109	0.9037122342251399	0.8438407782477416	0.8721298226791653	0.8255371283753938	0.8255371283753938	0.7757848430567341	0.7868442689351296	0.721255927307553	0.7462586447275217	0.7403853500316665	0.7754891509875824	0.8715045299696147	0.8715045299696147	0.7993547442137791	0.8716160909190193	0.9032925865999041	0.8637642224132666	0.8182432382003404	0.7858217605079625	0.9197825036488642	0.9197825036488642	0.9604244881462102	0.9604244881462102	0.9197825036488642	0.8779623279542372	0.8704517573826456	0.9257643179216462	1.0113449735940094	0.9655412839808846	0.9567097170171636	1.047934477063702	1.047934477063702	1.0281968918306519	0.9842535442430549	1.0617761975866897	0.9954845188775067
YHL025W	0.6911054930869307	0.6911054930869307	0.7161964740497611	0.7543476723944428	0.7543476723944428	0.7538394127306025	0.732587153655632	0.7721324485974013	0.8346484912969485	0.8346484912969485	0.8346484912969485	0.8584952332513162	0.881954206075305	0.8825501745993108	0.8600076059482223	0.8193105872125327	0.8020551401803768	0.8251387532934182	0.8028744990749348	0.8603249355958714	0.8975254477777023	0.8629896210304226	0.824647196113928	0.8234612568437853	0.7496457491618742	0.7496457491618742	0.7002335550367962	0.7127461663503447	0.7374504521915692	0.7619034959161083	0.7861918648744332	0.8234612568437853	0.8234612568437853	0.8617838582850257	0.7990082131192461	0.8110107369307655	0.7496858937195363	0.7269658172194529	0.7623566771086386	0.7850767536087222	0.8839044152873575	0.8839044152873575	0.7676372899086238	0.7676372899086238	0.7414121734348846	0.7797642676493985	0.7794941686826905	0.9737180650850414	0.9723486344735437
YCL034W	2.5058203736697453	2.5058203736697453	2.4741115139424075	2.3421043070380994	2.3589978846235247	2.3565790088977434	2.3226316769744058	2.3745758403914925	2.358255586705127	2.3600160445695644	2.139960569545457	2.139960569545457	2.139960569545457	2.035623909730721	2.035623909730721	2.0499881358316765	2.083540695542703	2.054732732678426	1.9183862344463478	2.0686071225493885	2.0324927201328693	2.0324927201328693	2.0686071225493885	2.0686071225493885	2.0506629230473874	2.176960992089442	2.10199893440822	2.058930212516334	2.143819110102847	2.058930212516334	2.02231162128018	2.02231162128018	1.8537105577493438	1.8093164383908906	1.9315357129757034	1.9315357129757034	1.9315357129757034	1.9315357129757034	1.930283690442547	1.937093248439808	1.7960930174054073	1.8330872248876091	1.8732763150033078	1.8259706002249512	1.8259706002249512	1.8259706002249512	1.7770609997440046	1.6739675067799014	1.6337784166642026
YBR104W	2.783438155370071	2.849903972319609	2.868837249836811	2.868837249836811	2.905974307841364	2.8808833268785334	2.8808833268785334	2.862434289778757	2.6133197411900357	2.6133197411900357	2.6645351507778896	2.638539942244945	2.6746996055403636	2.5851006832834846	2.612067730883754	2.5792777957660844	2.5523107481658154	2.596935142387232	2.6229303509201767	2.682371288730188	2.7151612238478577	2.723622802596054	2.7180063762803908	2.9087214271243873	2.9447906818319094	2.9056378029622665	2.9553908381593663	2.9553908381593663	3.1630386158570727	3.1158196969564735	3.402964666978269	3.428499759085406	3.4657326652843814	3.551554955189003	3.551554955189003	3.5452714302695885	3.2840736829154116	3.308735737149681	3.308735737149681	3.308735737149681	3.2840736829154116	3.304297660894274	3.285509438589613	3.264630708913697	3.264630708913697	3.264630708913697	3.265091578634787	3.265091578634787	3.265091578634787
YDL179W	0.08876785720625252	-0.036281992153197176	-0.036281992153197176	-0.036281992153197176	0.13375138888882718	0.1180860699226939	0.1180860699226939	0.19608858192396708	0.1180860699226939	0.1180860699226939	0.1180860699226939	0.1180860699226939	0.1180860699226939	-0.098453625168316	-0.11706930333566275	-0.04306872189188598	-0.18720299287414796	-0.18720299287414796	-0.18720299287414796	-0.08246216019197317	-0.08246216019197317	-0.08246216019197317	-0.0161196653632769	-0.0161196653632769	-0.06120755489181481	0.03508245915544542	0.08017034868398336	0.08017034868398336	-0.0161196653632769	-0.0161196653632769	-0.0161196653632769	0.05099453049526035	0.08305573972755864	0.14718607714727414	0.14718607714727414	0.13821614171497426	0.26706615985284415	0.26706615985284415	0.18239653349418533	0.16759994849606835	0.27792134801777785	0.236698685291265	0.2820538376883914	0.2968978577000777	0.2968978577000777	0.3358919893159415	0.3883594092100771	0.4903591227124725	0.4218390549178302
YGR026W	1.3504972470841332	1.41903942983634	1.3805652820217045	1.3003949333377207	1.3149237070903037	1.3149237070903037	1.2731035313956767	1.2731035313956767	1.4401344595688095	1.4630510692973027	1.4630510692973027	1.4821598922450072	1.4336911826105316	1.6170122216528888	1.644889392283116	1.644889392283116	1.644889392283116	1.5427200522177513	1.5427200522177513	1.4976790879942605	1.4823474342382696	1.4823474342382696	1.6176360512506633	1.6176360512506633	1.6627239407792016	1.709266526716232	1.5166214487738359	1.5166214487738359	1.5166214487738359	1.5351798623673416	1.5351798623673416	1.482712442473206	1.5504529702945469	1.5504529702945469	1.5537328405611508	1.5537328405611508	1.6515996937514466	1.6682016610885761	1.6665500352174178	1.6665500352174178	1.5923420310867535	1.7074956654525375	1.7074956654525375	1.7778849933439351	1.830018642181935	1.7658883047622194	1.804260115634738	1.830018642181935	1.830018642181935
YNL177C	2.1868496960771138	2.081479961018505	2.050251576366913	1.9674848377697218	1.9674848377697218	1.9531295447926518	1.8300303600255008	1.8044952679183632	1.9025034717226839	1.8742144272912602	1.8742144272912602	1.8997495193983978	1.8886388910522955	1.8799415585588424	1.9106383557817592	1.9106383557817592	1.860012282711791	1.860012282711791	1.7621849516232382	1.7959337429777789	1.7044912307889353	1.7044912307889353	1.7044912307889353	1.6437371997098387	1.7351797118986825	1.7014309205441418	1.7014309205441418	1.7269660126512794	1.7269660126512794	1.7014309205441418	1.7475570054339213	1.7675105207599082	1.7115541147858926	1.7051048638096535	1.7051048638096535	1.6875322343617039	1.601836319285552	1.5144213022005437	1.461179280923564	1.4854268271702415	1.5660799651303405	1.5474877953024933	1.5474877953024933	1.5474877953024933	1.5713345372568608	1.6088092426755238	1.6261287188755502	1.640507501405431	1.5876047506889597
YOR091W	2.4844897079161883	2.537928966877648	2.6166982580842633	2.6166982580842633	2.7771360326417405	2.808162928262365	2.7771360326417405	2.7613687167834238	2.7293075075511255	2.7923680377012476	2.7592011737660482	2.7592011737660482	2.808669850030348	2.808669850030348	2.8974655828192497	2.8405217859928036	2.8405217859928036	2.8927464132882488	2.7569002074010878	2.7569002074010878	2.837070556085071	2.972916761972232	3.0615546705166365	3.100028818331272	3.1324502960236495	3.2503915533950667	3.2503915533950667	3.34067181722806	3.373166322433849	3.0544477840223765	3.0456426655557123	3.0456426655557123	3.0456426655557123	3.0479344770637016	3.1134580497832838	3.160587136862976	3.0248000857020627	3.0678688075939484	3.0678688075939484	3.074965404811236	2.984767595839658	2.890547325929715	2.8087755967572314	2.73098343615108	2.7952223669064047	2.838291088798291	2.8983158598705083	2.937204873264103	2.89281075390565
YOR385W	1.1949865374367354	1.1949865374367354	1.1949865374367354	1.2196485916710043	1.2471293280931115	1.2740963756933805	1.2431156798078502	1.2431156798078502	1.2161486322075805	1.27083401640192	1.2844960033545068	1.27083401640192	1.3233014362960556	1.2968292249348645	1.2333949153939192	1.2333949153939192	1.1640841228532515	1.189619214960389	1.189619214960389	1.2155676669980244	1.2813954650531956	1.2682554971043203	1.1900325748908869	1.2590742193205384	1.3181665934681424	1.346180969637739	1.358028150329807	1.3245545852191074	1.3245545852191074	1.3520353216412144	1.4013630340047827	1.1805722456418208	1.20544691428085	1.2172241789745464	1.2172241789745464	1.3649650914157818	1.3785116232537296	1.3785116232537296	1.3374843549936746	1.3649650914157818	1.3120162114668228	1.3846289187863567	1.4882092678415684	1.4197953046551892	1.4727441846041482	1.4727441846041482	1.5157929546359237	1.5423138308886168	1.5038198500333593
YDL127W	0.24441872766644687	0.39652888170602385	0.49678165637627797	0.49678165637627797	0.6109849708075804	0.5837635020725562	0.39113923158147934	0.3953653643461345	0.4242202270183197	0.4242202270183197	0.43734766100393235	0.43734766100393235	0.39760148221117586	0.29940847515167146	0.38187063534364446	0.3683874059800223	0.3683874059800223	0.27663200923451603	0.27663200923451603	0.3134510861631673	0.16684526253030868	0.16684526253030868	0.25857475764309384	0.27231481426939647	0.15171738296963588	0.18057224564182084	0.2630344058337938	0.2630344058337938	0.32592211178918423	0.32592211178918423	0.26124778635977935	0.26124778635977935	0.3530157726714594	0.3530157726714594	0.4512087797309635	0.31218205516288183	0.3530157726714594	0.3530157726714594	0.5316130761282223	0.5316130761282223	0.5316130761282223	0.5316130761282223	0.5316130761282223	0.4132508798048292	0.4132508798048292	0.3849618353734056	0.3849618353734056	0.3849618353734056	0.3849618353734056
YGR060W	0.4972039949465954	0.4972039949465954	0.4506614090095652	0.48542682717024166	0.5755172371311135	0.5193741590935794	0.5990836089658089	0.6048371361961064	0.5847872994287082	0.6759351874869035	0.6759351874869035	0.6759351874869035	0.6293926015498732	0.5746347938793951	0.6262893630100912	0.6811512980446093	0.6585389472093897	0.6871080994061605	0.665339140252833	0.7928017215734309	0.8443320222135129	0.8668912183074204	0.9175172913773885	0.8628632165073182	0.7009208688032253	0.6649618227863765	0.6407142765396989	0.6407142765396989	0.5993101997870569	0.6407142765396989	0.6407142765396989	0.727824940309737	0.7520724865564146	0.6702341944999535	0.6980326468435256	0.7218793887978934	0.7263494589583194	0.7263494589583194	0.7263494589583194	0.7494330720713607	0.7494330720713607	0.7199892941788787	0.7982044832706658	0.7982044832706658	0.7982044832706658	0.7982044832706658	0.8205722962991202	0.8773174802251714	0.8993437865551703
YLR316C	1.0880479943879047	1.0880479943879047	1.0880479943879047	1.0880479943879047	1.0880479943879047	1.0344100307858315	1.0068241991139317	1.0574502721839	0.9415087924780946	0.8065620146230319	0.7190991733726924	0.6849913190524283	0.6142568075151944	0.6708403358815617	0.6708403358815617	0.6708403358815617	0.6341285575250408	0.5964581395589859	0.5964581395589859	0.5964581395589859	0.5964581395589859	0.5964581395589859	0.4038130616165899	0.4038130616165899	0.5076567745537075	0.5511147302374837	0.5511147302374837	0.44419952632097176	0.5083298637406872	0.5083298637406872	0.5083298637406872	0.6515301176601461	0.5672309979823258	0.5058304533181825	0.3095088356332948	0.5277376320282063	0.6532685141120654	0.6875322343617039	0.5900157284474415	0.46448484636358256	0.7224660244710912	0.7224660244710912	0.614709844115208	0.614709844115208	0.614709844115208	0.7078192485066894	0.5558161550616396	0.5558161550616396	0.5558161550616396
YPL117C	1.1677860906859778	1.3858911536193275	1.2053189079775064	1.2053189079775064	1.397963985919902	1.2374993137266561	1.0931094043914815	1.2553808332903582	1.2553808332903582	1.4984535074664813	1.4984535074664813	1.4984535074664813	1.4573483041368083	1.4573483041368083	1.6344826365649552	1.6344826365649552	1.6344826365649552	1.6344826365649552	1.7499598539848908	1.7499598539848908	1.6176311309956262	1.6176311309956262	1.6176311309956262	1.6176311309956262	1.4291376963236977	1.4291376963236977	1.470009977739226	1.4291376963236977	1.3437462050930533	1.3437462050930533	1.3226028821030733	1.3226028821030733	1.4295180860195855	1.5290537595704996	1.5290537595704996	1.6221631639619813	1.6221631639619813	1.6221631639619813	1.4745385110275058	1.3843407020559275	1.1305841098101441	1.1305841098101441	1.2202213222948208	1.1090830405992222	1.1090830405992222	1.2790080420415346	1.2790080420415346	1.2790080420415346	1.2790080420415346
YGR284C	1.6472854107600012	1.6530113328473306	1.6407098564835125	1.6782323110747444	1.661827541617049	1.6955256779019534	1.7036610783414015	1.7034829211035185	1.715329290371363	1.6986192825167237	1.6986192825167237	1.6986192825167237	1.6905819634513053	1.6472852354421383	1.652527116514944	1.6318914433512068	1.6233799434956895	1.5839807415537095	1.5839807415537095	1.6211921013129884	1.6123682509259822	1.6330910695053835	1.6421362091083904	1.6786620851335043	1.6786620851335043	1.6211117001620798	1.5827820899344982	1.544152262093246	1.5926025028770445	1.632268215499513	1.6293548842027843	1.6004035105066552	1.5898805240946476	1.6487061548384652	1.6603965362701012	1.6200387986539602	1.5838851513571601	1.531807472960724	1.4748926645698575	1.4971950583642697	1.5067034868006566	1.4973598566662216	1.455155153390302	1.446176011087748	1.398121153024652	1.451238140994415	1.373890962599904	1.5126482959052656	1.4899282194051824
YKL193C	2.4137387517806532	2.4083896238492013	2.4285675057868317	2.405594169382492	2.398224063745482	2.3472756088148232	2.299806613047458	2.293818093673594	2.315222682674045	2.315222682674045	2.290317877602433	2.3215037104039697	2.265764198589366	2.3331634838749524	2.332674888138096	2.3122930537072133	2.3122930537072133	2.4157826507706006	2.381810721514823	2.3241248140645605	2.2707984521997773	2.280260401878491	2.2580404982300837	2.2697894569091637	2.2697894569091637	2.2697894569091637	2.2587342684001683	2.2587342684001683	2.247593710794968	2.260499978148169	2.2375995760380905	2.2258798118244973	2.3622744148604866	2.350497247084133	2.33872007930778	2.290326097501534	2.350497247084133	2.413397140897588	2.389351666930937	2.3771769529848346	2.353337897848573	2.4256546066528726	2.3998249594477015	2.3501162484028795	2.4517805829213146	2.415420491938421	2.4426419606734453	2.3906629216821775	2.406040409469043
YPL096W	1.722714400995917	1.722714400995917	1.759076905275434	1.6978067619347301	1.7352814673533927	1.7677029450457702	1.771656516683731	1.771656516683731	1.8247678531432934	1.8583853945810644	1.8236199764203875	1.70975922420137	1.70975922420137	1.70975922420137	1.7258250365610055	1.7258250365610055	1.7258250365610055	1.7258250365610055	1.7258250365610055	1.7258250365610055	1.7258250365610055	1.80317782373035	1.6786979389870254	1.6368777632923983	1.6368777632923983	1.4798957211970127	1.7177743291463687	1.7177743291463687	1.733354340613827	1.7748789773509346	1.7748789773509346	1.7417121134157352	1.7417121134157352	1.8333501305905486	1.8333501305905486	1.8333501305905486	1.8333501305905486	1.84799690655495	1.885667324521005	1.885667324521005	1.885667324521005	1.885667324521005	1.9004643264490855	1.9004643264490855	1.8398636349078799	1.7038466595026471	1.6763714982395255	1.6763714982395255	1.6460297901943117
YBR119W	0.4092563254212097	0.40633103855376806	0.41386063187551686	0.41899512384689186	0.415922967530255	0.40479835222215427	0.4076732058865511	0.41995159751243216	0.4161241911004019	0.41571908262090806	0.41101898591725183	0.3951555910230833	0.3861946501307357	0.37857876539668256	0.36302792095741887	0.37022947796073596	0.33977615016459584	0.340156329933107	0.3348519161731703	0.31017790488733576	0.3032033241235787	0.29891528197428063	0.3184825073275967	0.33430104415090206	0.3090252236121634	0.3367798830570913	0.3390108828106412	0.3478616469386877	0.33767350625175785	0.3235324096051407	0.3301486016923308	0.3097109092087864	0.3158387644516848	0.3305768072938943	0.3097574143308087	0.3256775126169126	0.29959543481856876	0.2878720072352611	0.2932584120442901	0.2987844459925123	0.30984320888951755	0.32791594430245596	0.34075031165093284	0.3280644229009064	0.3007126079222804	0.28665488373253684	0.2844183757892689	0.3008605235869517	0.3087991201157005
YOR039W	2.0876579186681052	1.9833212588533697	1.9664474402889736	1.9664474402889736	1.9287413168301784	1.9259994185562233	1.927404869267364	1.8899301638487014	1.715777533692457	1.715777533692457	1.754251681507093	1.6565371832440952	1.6565371832440952	1.6374536372548216	1.6374536372548216	1.6374536372548216	1.5329008451500128	1.453887049780148	1.4264461003174316	1.4468523109792688	1.4037835890873827	1.4423581052783556	1.3774543164706872	1.3561438102252752	1.2887101046406078	1.2887101046406078	1.1563661905264253	1.2323841929936092	1.2306129281414162	1.2306129281414162	1.1627435922285339	1.1580305196433662	1.2061248078444113	1.1603211182312865	1.1603211182312865	1.1603211182312865	1.1837468709980405	1.2965647419674864	1.2696981361148043	1.2696981361148043	1.2199451009177047	1.2199451009177047	1.151411703790985	1.1025021033100384	1.1025021033100384	1.1025021033100384	1.225013121495583	1.321834410349462	1.2962993182423244
YMR152W	2.268488835925902	2.3028403407166786	2.270455253823554	2.236103749032777	2.2482036009079986	2.2482036009079986	2.090775575291175	2.167589249939226	2.2915198045812426	2.3190005410033496	2.2862106058856804	2.3525531007143763	2.292687277399144	2.2951919919869517	2.292687277399144	2.276217977077595	2.292687277399144	2.289864265845551	2.2618498896759545	2.2618498896759545	2.2772634448456976	2.2772634448456976	2.248694292648927	2.0393183932884624	2.0393183932884624	2.0393183932884624	2.0393183932884624	2.0393183932884624	2.0107492410916916	2.124695747449314	2.124695747449314	2.124695747449314	2.0658020583957457	2.0658020583957457	2.0658020583957457	2.03682299142398	2.047600232497229	2.1156213356000553	2.140868280870784	2.1501985965983015	2.087462841250339	2.087462841250339	2.2428565238961635	2.169485758010425	2.2042093364877644	2.2042093364877644	2.1537851490677653	2.1537851490677653	2.1007389147061306
YGL115W	0.4536865734544816	0.36334802226734325	0.35882925739203003	0.40384525749118655	0.500073603134643	0.5782531003585989	0.6647620936132737	0.6975520287309434	0.6975520287309434	0.643104244708567	0.7127150197481374	0.7401957561702446	0.7745472609610218	0.7470665245389145	0.7306852073692214	0.7306852073692214	0.7951333603558096	0.6963939407638805	0.6963939407638805	0.6314121480298029	0.504501198110425	0.5349389313312289	0.5794243171797263	0.6785592197738792	0.6490250247943227	0.7169625695185826	0.7017761657039066	0.6654618562573951	0.7109703856332619	0.6730382673766556	0.6730382673766556	0.6730382673766556	0.7143550825069489	0.7143550825069489	0.7143550825069489	0.7143550825069489	0.6730382673766556	0.7528292303215847	0.7632112488487055	0.7978514493691621	0.7339578019690468	0.7169647310557417	0.7559670441733275	0.7559670441733275	0.6958460517357568	0.6958460517357568	0.6556034541544646	0.6556034541544646	0.6811600869002076
YPR093C	0.8822110070119524	0.7944575681622199	0.7944575681622199	0.7641158601170062	0.7641158601170062	0.8672093530811098	1.073462161941021	1.052088511148454	1.0310268956206243	1.0575740502321838	1.0783326103989812	1.0310268956206243	1.0310268956206243	1.0575740502321838	1.0575740502321838	1.0575740502321838	1.2084313291138753	1.2301264002131944	1.2301264002131944	1.2301264002131944	1.2521527065431934	1.2745205195716478	1.3203242091847727	1.3203242091847727	1.3289843418463185	1.3289843418463185	1.3289843418463185	1.2327690265870153	1.2327690265870153	1.2558526397000565	1.4398375849809064	1.321113440303039	1.2666656562806624	1.3139713710590193	1.3219280948873624	1.4792149982369787	1.4792149982369787	1.2421879595202854	1.1438730486256625	1.1185619600964751	1.1185619600964751	1.1185619600964751	1.1176950426697545	1.0505808468112177	0.9596301964375034	0.9429128014925696	1.1069083884476507	0.9159457538923004	0.8990323709559542
YLR026C	0.49708164699781054	0.48353511515986264	0.5170086908854499	0.5170086908854499	0.5622955905545124	0.5348148541324054	0.5175260098450869	0.476711547011605	0.543254061785289	0.558956785533385	0.558956785533385	0.5504873642608044	0.5823018748666053	0.6705327865790442	0.7494142909972108	0.6978649198251708	0.6446337133941309	0.6629027215352306	0.6780719051126375	0.6842084309145896	0.6877116750581148	0.6818404896597998	0.6857662969026384	0.7124548991383011	0.6614709704194962	0.6297621106921583	0.6297621106921583	0.6297621106921583	0.6641327141547637	0.6542945218295116	0.6609610373463108	0.6580259629108796	0.5787971279154419	0.6105059876427797	0.5766661494611823	0.5273750091682123	0.6279215952286573	0.5360529002402095	0.45744640995037783	0.4756717033716532	0.45744640995037783	0.4165763133423675	0.5508033516055317	0.5013964181645238	0.5982738794497504	0.620067270312006	0.6384307070168888	0.6083694787672183	0.5471604680087716
YIL019W	2.8513326191182062	2.8513326191182062	2.8513326191182062	2.815708709387485	2.815708709387485	2.7444174152016942	2.7276611868761163	2.951534510663361	2.656239149534116	2.730239730977893	2.730239730977893	2.6961318766576285	2.4754641357906415	2.4754641357906415	2.392173792429606	2.201251335636218	2.201251335636218	2.236875245366939	2.236875245366939	2.2550225920771987	2.2484080113800466	2.2435820431676214	2.2815498933666416	2.3042189687163575	2.3042189687163575	2.3345597851917406	2.0473434890806663	2.010349281598465	2.010349281598465	1.9072557886343615	1.9072557886343615	1.9072557886343615	2.201350262450236	2.184805413227338	2.2498759705340254	2.279132795775491	2.279132795775491	2.215567666998025	2.232112516220923	2.1776647321985463	2.1776647321985463	2.121081203832179	2.161723188329525	2.145178339106627	2.165936899273424	2.208372165593821	2.208372165593821	2.191635376484486	2.2412742766730496
YOR213C	-0.2788593729954764	-0.3805291707230178	-0.3805291707230178	-0.3956677675609391	-0.4264300213316259	-0.3956677675609391	-0.3656105337047595	-0.3656105337047595	-0.31546609378551466	-0.2295603979004697	-0.036915319958074184	-0.036915319958074184	-0.06076004771086723	-0.042865396538736084	-0.04234883983067092	-0.07563047816290398	-0.09250429672729997	-0.059222658395066755	-0.059222658395066755	-0.059222658395066755	-0.09250429672729997	-0.10918303787393024	-0.04318082376387922	-0.13064366501421867	-0.04318082376387922	-0.11303274784705715	-0.11303274784705715	-0.11303274784705715	-0.11303274784705715	-0.03435150479077688	-0.03435150479077688	0.053111336459562536	0.006290479706568757	0.006290479706568757	0.044408814420264925	0.06309683532504153	0.06309683532504153	-0.03001256906644	0.07406498603479578	0.15213568799878371	0.26848883592590195	0.1771930019063518	0.28652275875616356	0.28652275875616356	0.21780515184079616	0.21780515184079616	0.21780515184079616	0.21780515184079616	0.21780515184079616
YKR026C	3.3441414429045695	3.2713216987725704	3.2713216987725704	3.2713216987725704	3.2215686635754706	3.2215686635754706	3.2215686635754706	3.1775773248758807	3.1775773248758807	3.3725883586895407	3.279108739526729	3.3060757871269986	3.279108739526729	3.279108739526729	3.3059254045719144	3.570846371570727	3.5407891377145475	3.485957913147485	3.4300645044024516	3.490818535481548	3.4189588553049908	3.508038524070613	3.4216117295727986	3.453672938805097	3.453524977670575	3.453524977670575	3.453524977670575	3.439100137717824	3.445633237311217	3.445633237311217	3.445633237311217	3.4502373987079418	3.4502373987079418	3.4198637496644233	3.4198637496644233	3.4198637496644233	3.4911224328342447	3.5362103223627828	3.54217763422436	3.5610366614756757	3.429792128197423	3.4520236689030277	3.8142085930986664	3.8142085930986664	3.8142085930986664	3.873922538996594	3.873922538996594	3.8003726604104657	3.8003726604104657
YHR034C	1.9523688178932606	1.9523688178932606	1.9523688178932606	1.9270760566964054	1.9270760566964054	1.8201608527798934	1.8201608527798934	1.7849359922278656	1.7557896465683491	1.7802634317823485	1.7802634317823485	1.8587767453081927	1.8587767453081927	1.830207593111422	1.8586094835020894	1.8586094835020894	1.8217413347629057	1.8464244867361965	1.8464244867361965	1.8749936389329673	1.8749936389329673	1.8225262190388318	1.8225262190388318	1.8225262190388318	1.8225262190388318	1.8225262190388318	1.8713690957797742	1.8416217523857221	1.8416217523857221	2.120020095615999	2.170337141151126	2.1158893571287494	2.0525269536502	1.821201407543744	1.821201407543744	1.80798982216786	1.8826019522078872	1.8826019522078872	1.8826019522078872	1.9372367644847799	1.87116775482589	1.87116775482589	1.87116775482589	1.8759278393027419	1.8145272946385986	1.8145272946385986	1.8145272946385986	1.8145272946385986	1.713979558583263
YNL265C	1.6504994634053385	1.6504994634053385	1.6504994634053385	1.7020297640454205	1.7020297640454205	1.5791497599260578	1.6923460360947553	1.6653789884944858	1.6923460360947553	1.6480551379610777	1.698545852429685	1.6755358743831847	1.6755358743831847	1.6755358743831847	1.6480551379610777	1.7160125220615527	1.7160125220615527	1.820349181876288	1.820349181876288	1.820349181876288	1.932823911134701	2.0561403721531177	2.1158466182773856	2.1570692810038983	2.200724504038446	2.1940521596807376	2.17271012786885	2.2151453941892467	2.2151453941892467	2.2588667716185644	2.2276777690913114	2.2701130354117076	2.240966689752191	2.240966689752191	2.045280879300866	2.0256106436790375	1.9952369946355184	1.952801728315122	1.9952369946355184	2.1186509357072763	2.13134541751597	2.2025985519718194	2.1354843561132824	2.0826415887154166	2.02666795046208	2.2324571229227024	2.1985097909993647	2.2755902321593826	2.2324571229227024
YOL086C	0.9260936230709906	0.9514915381399863	0.9172726141356398	0.9049018394615613	0.8916180253754703	0.9181163448111227	0.8065709684763847	0.7013667668071475	0.6595465911125202	0.646382128526825	0.6323031539275799	0.6707721676200946	0.648756338288082	0.6377381558564792	0.6067331233923756	0.6517711283671237	0.6315822211730855	0.6424705373158219	0.6329623658379736	0.6543360166305405	0.6554359140003612	0.6363792244065509	0.5376431142832236	0.5394629525745083	0.4837966289970778	0.5054535033493257	0.5686182352009389	0.578616394060671	0.589313712155343	0.6356162611267719	0.6184943189427226	0.5748619107521864	0.5927169454833412	0.5958449502585976	0.5832585249959407	0.5527637313353535	0.5707201015402102	0.609655297563866	0.6177910306955283	0.6294187153745485	0.5991656922362227	0.6068505031105338	0.5983043804499744	0.5670363702314652	0.5563006794677223	0.569580561209831	0.5357073859191022	0.5227054890088858	0.5352507423279993
YOL053W	1.3117458203070258	1.3497136705060462	1.3497136705060462	1.3616819937667048	1.3616819937667048	1.3053195511475923	1.3056433339107516	1.3056433339107516	1.3056433339107516	1.3468659966372647	1.2620384133600697	1.2620384133600697	1.2620384133600697	1.1758204553010367	1.1758204553010367	1.280684919652787	1.280684919652787	1.352885815578235	1.352885815578235	1.352885815578235	1.2149712090385438	1.2149712090385438	1.2149712090385438	1.3111865242978469	1.228168562705557	1.228168562705557	1.228168562705557	1.228168562705557	1.242570303274078	1.2837929660005911	1.2837929660005911	1.2837929660005911	1.2348833655196445	1.2348833655196445	1.2556886158684986	1.2556886158684986	1.2114306961835841	1.2551520736129018	1.2114306961835841	1.2114306961835841	1.2114306961835841	1.2114306961835841	1.2114306961835841	1.2114306961835841	1.2114306961835841	1.2114306961835841	1.2734630160678861	1.2734630160678861	1.4271185286870458
YIR021W	1.5503163579142651	1.5045126683011403	1.5503163579142651	1.534242743113288	1.534242743113288	1.534242743113288	1.683798516139595	1.7554702915233986	1.7554702915233986	1.67752532619309	1.67752532619309	1.67752532619309	1.7319731102154665	1.7319731102154665	1.7319731102154665	1.7319731102154665	1.8320301581498837	1.8320301581498837	1.6823188762128234	1.7605340653046109	1.7605340653046109	1.7605340653046109	1.8049281846630643	1.7504804006406878	1.7060862812822344	1.7295860638006086	1.7295860638006086	1.7897070562381796	1.8191946760488398	2.111031312388744	2.0271933786048453	2.092781720232422	2.046832134371927	2.084697164575281	2.0232966199111386	2.0437542013879315	1.9796238639682158	1.9796238639682158	1.9796238639682158	1.9296986386365333	1.9296986386365333	1.836958635102502	1.7155869357459241	2.1667938118444603	2.1667938118444603	2.313930091134203	2.3780604285539186	2.5404681907282036	2.5048745893984643
[truncated: 3,012 more rows]
[truncated: 1,151 more columns]
