# Supplementary material for: BET family members Bdf1/2 modulate global transcription initiation and elongation in Saccharomyces cerevisiae
Source: eLife. 2021 Jun 17;10:e69619. doi: 10.7554/eLife.69619 (PMC8266393; doi:10.7554/eLife.69619)
Supplement: Figure 6—source data 3. [file elife-69619-fig6-data3.csv.zip › Figure 6-source data 3.csv]

	0	1	2	3	4	5	6	7	8	9	10	11	12	13	14	15	16	17	18	19	20	21	22	23	24	25	26	27	28	29	30	31	32	33	34	35	36	37	38	39	40	41	42	43	44	45	46	47	48
YFR047C	-0.31322016300201094	-0.31322016300201094	-0.35363695461470085	-0.2589182973615623	-0.33188920493756424	-0.2916253347238367	-0.4330232447522063	-0.32943605855344876	-0.504456055345871	-0.4146593849952255	-0.5412928235262424	-0.5412928235262424	-0.5653382974928933	-0.5653382974928933	-0.46182969501963084	-0.46182969501963084	-0.46182969501963084	-0.4377842210529799	-0.31115078252196277	-0.31115078252196277	-0.31115078252196277	-0.36559856654433925	-0.36559856654433925	-0.4691071690176019	-0.4146593849952255	-0.4146593849952255	-0.5107964820842747	-0.5107964820842747	-0.5107964820842747	-0.5107964820842747	-0.6005152972749823	-0.4522888945754157	-0.4522888945754157	-0.4150374992788438	-0.6549630812973585	-0.6549630812973585	-0.7569517940413888	-0.6840729141242929	-0.36641525661515933	-0.4229987849815269	-0.3327433776451985	-0.3327433776451985	-0.3327433776451985	-0.3327433776451985	-0.3327433776451985	-0.37300724785892564	-0.46326265519525417	-0.46326265519525417	-0.6274965445597107
YDR538W	0.1534193307146218	0.11769504266975458	0.11769504266975458	0.07674949267083896	-0.023777383283125775	-0.023777383283125775	-0.023777383283125775	0.06151957399805759	0.10333974969268468	0.10333974969268468	0.10333974969268468	0.20696238076684198	0.20696238076684198	0.4323306449907608	0.4323306449907608	0.4323306449907608	0.39877808527973474	0.4556794837761897	0.415037499278844	0.415037499278844	0.34320475451777704	0.39504368603739515	0.6042315825586646	0.6042315825586646	0.6042315825586646	0.6580028389996453	0.6580028389996453	0.6580028389996453	0.6854718169888896	0.7224660244710912	1.1180511610837622	1.073657041725309	1.073657041725309	1.027853352112184	1.0803207720063197	1.0665676169389893	0.9491381731847751	0.9491381731847751	0.9491381731847751	0.9491381731847751	0.9491381731847751	0.8966707532906396	1.109664476624838	1.109664476624838	1.0552166926024615	1.0552166926024615	1.0552166926024615	0.998633164236094	0.998633164236094
YIL076W	0.18083479728877877	0.2243364359253655	0.19038910400202763	0.19038910400202763	0.19038910400202763	0.19038910400202763	0.3870231231092471	0.3870231231092471	0.3870231231092471	0.3402289116303056	0.2711119886788523	0.2711119886788523	0.2711119886788523	0.31060755875192614	0.3968901525685846	0.33775219848273147	0.33775219848273147	0.578728475554398	0.4144990797760884	-0.031565315123379956	-0.07003946293801556	0.04185341713288142	0.1886948054621525	0.14916644127551532	0.10852445677816934	0.10852445677816934	0.10852445677816934	0.14916644127551532	0.07387831397127805	0.07387831397127805	0.0023250529462443058	0.0023250529462443058	0.09019780897157875	0.09019780897157875	0.09019780897157875	0.09019780897157875	0.09019780897157875	0.09019780897157875	0.09019780897157875	0.049555824474232596	0.049555824474232596	0.07566426993207225	0.07566426993207225	0.03448837638529061	0.10604163741032463	0.10604163741032463	0.10604163741032463	0.06422146171569765	0.2072657292489809
YOR247W	1.1083548177585263	1.0377960302741185	1.031708859727338	0.9949119532597795	1.1309054346656	1.098384740070736	0.9238079548896555	0.9161510845728802	0.9228488451676022	0.9794323735339696	0.9794323735339696	1.0503158596904791	1.0817940911636474	1.1908846200779586	1.1218305028703803	1.1902077751014861	1.163240727501217	1.0796232160238655	1.0455750213633643	0.997939094473557	0.9634166369235203	0.9903836845237892	0.9903836845237892	0.9903836845237892	0.9486700597575579	0.9645764506669186	0.9336287067793857	0.7827191893318224	0.7827191893318224	0.7601430380516713	0.6782012657978524	0.641331467519615	0.5885203201343456	0.637429920615292	0.5857256295624829	0.6242219311683834	0.6003665278027047	0.5769251816557379	0.5983447126419039	0.5197022689522213	0.47644333861560034	0.5731045276694895	0.6328107737937573	0.6349598115057788	0.6971625219069573	0.6965710065726458	0.7370348695757363	0.7554133988905908	0.7892975329493002
YNL099C	0.7952087392198148	0.812706771076219	0.802858985119872	0.7633860628469283	0.6725062091677464	0.7716632149142956	0.7833236573277047	0.7994690940763912	0.7954984271082222	0.7563511282100769	0.7414064754700851	0.77308798061766	0.7958490240185623	0.7854418526525004	0.7920888862805413	0.8026581279907283	0.8201049846604248	0.7854418526525004	0.7814416420810326	0.7075513504598081	0.6796208433756998	0.7533044575775648	0.7426572133780565	0.5759173611181495	0.6594407166804328	0.6594929792286297	0.6297456358345775	0.6328379627750894	0.5834586335404881	0.6019806546264777	0.6019806546264777	0.5868514158395773	0.6091846023864718	0.5244571611393123	0.5244571611393123	0.5128691868641008	0.4894102140401114	0.5282283844752138	0.5905501840152418	0.5290883536927182	0.6536161461638366	0.6779660075795855	0.6528961768862422	0.6190456604505432	0.7201317855648577	0.8506793276082699	0.9770665034305508	1.0328017426028029	0.9474102513721587
YOR238W	0.07968286936159251	0.1428766958487868	0.005373172098851808	0.005373172098851808	0.005373172098851808	0.005373172098851808	0.005373172098851808	0.3235540980226625	0.3235540980226625	0.3235540980226625	0.3235540980226625	0.3235540980226625	0.5690847562171517	0.5058909297299574	0.15344506761895646	0.2060080777096409	0.3129232816261532	0.3129232816261532	0.3733499181379512	0.3733499181379512	0.4802651220544634	0.3733499181379512	0.43654374462514517	0.43654374462514517	0.43654374462514517	0.46216955230063966	0.46216955230063966	0.43654374462514517	0.43654374462514517	0.43654374462514517	0.43654374462514517	0.43654374462514517	0.6743662065311988	0.6298350465608268	0.6298350465608268	0.8202170729946539	1.0305883198334231	1.0305883198334231	1.0305883198334231	1.4487052120442392	1.4487052120442392	1.4487052120442392	1.55426570349824	1.632268215499513	1.4802651220544627	1.4802651220544627	1.55426570349824	1.55426570349824	1.55426570349824
YNL320W	1.4502307262212748	1.4308654013543436	1.4308654013543436	1.4308654013543436	1.391337037167706	1.391337037167706	1.3506950526703603	1.391337037167706	1.391337037167706	1.371159155230076	1.3506950526703603	1.3506950526703603	1.3506950526703603	1.3506950526703603	1.3506950526703603	1.287501226183166	1.2658061550838473	1.2437798487538483	1.19869195922531	1.4595661293866264	1.4595661293866264	1.5871161791071373	1.530421456086517	1.7219054279841892	1.6984464551602003	1.5314155269870675	1.5314155269870675	1.6984464551602003	1.6745997132058326	1.6896041378208004	1.5225732096476674	1.4970381175405298	1.4163851827405902	1.4736454778569983	1.5251757784970799	1.5251757784970799	1.5502667594599107	1.5044042032552167	1.4788691111480794	1.4788691111480794	1.5044042032552167	1.4264016912539437	1.3137047696277901	1.3994346436536744	1.3559330050170877	1.523828849969695	1.5706230614486358	1.5706230614486358	1.5706230614486358
YNL252C	0.4621671102716115	0.46309584718469116	0.4547609301090212	0.48792283997431196	0.48694071206667117	0.48694071206667117	0.541640377155189	0.5644290043810947	0.541640377155189	0.5509795450766933	0.5338705913407511	0.5235839521037117	0.5235839521037117	0.5165636555666755	0.4415338575805963	0.4377817907329494	0.42803045762863984	0.4377817907329494	0.3402535781379697	0.35540855409406913	0.3389204313055003	0.3829027812933744	0.3618554382563451	0.3604304415571673	0.3640573864009535	0.3361914834985791	0.2814214528299142	0.3439038835896693	0.3894484176369286	0.452161857421473	0.3569794598019338	0.3777625992813008	0.39874932036709554	0.3810473186336365	0.33522134027089373	0.35359986958574835	0.40927777914788827	0.4514802776328513	0.47457275863703885	0.581716841217502	0.4990782369427691	0.5095745904556006	0.5201573540026512	0.5109283298755052	0.5066897958094785	0.5173631979962936	0.5281257644892369	0.47324112331337326	0.47324112331337326
YER126C	1.199469277056328	1.1599409128696905	1.1192989283723447	1.0774787526777174	1.0154631173878048	0.9736429416931777	0.9008865992578636	0.6676874229648329	0.4678931973854936	0.6541967484540627	0.6098026290956092	0.5639989394824847	0.5418361275259043	0.43093740969089467	0.43093740969089467	0.43093740969089467	0.43093740969089467	0.43093740969089467	0.43093740969089467	0.6290939677043694	0.6290939677043694	0.5817882529260128	0.7192917766759479	0.7192917766759479	0.9353146731366684	0.6748976573174942	0.6748976573174942	0.7192917766759479	0.7192917766759479	0.5639989394824847	0.5639989394824847	0.6734187283915809	0.5552464654735209	0.5046203924035533	0.45215297250941744	0.45215297250941744	0.5552464654735209	0.3860637820516452	0.3860637820516452	0.3860637820516452	0.3860637820516452	0.3436285157312484	0.39609593562538414	0.9226942738325514	0.9733203469025192	1.015755613222916	0.9651295401529482	0.9651295401529482	1.101400640303094
YMR099C	1.361622544274407	1.361622544274407	1.361622544274407	1.361622544274407	1.2988867889264446	1.2988867889264446	1.2988867889264446	1.2642049495417316	1.2036634076066808	1.2036634076066808	1.3981939891154294	1.3981939891154294	1.3981939891154294	1.3326056474878527	1.3326056474878527	1.3326056474878527	1.4613878156026237	1.4613878156026237	1.3892380298467886	1.3334237337251915	1.3334237337251915	1.5156701903301606	1.5156701903301606	1.5156701903301606	1.5156701903301606	1.7227309579106176	1.6879655397499411	1.7968999113031052	1.761276001572384	1.72475012554727	1.81501277095722	1.81501277095722	1.81501277095722	1.81501277095722	1.8534869187718557	1.9609332086656104	2.1415054543074312	2.178980159726094	2.178980159726094	1.7845039829295668	1.9961919560446306	1.9961919560446306	1.9961919560446306	1.9160216073606473	1.9160216073606473	2.133855746734791	2.133855746734791	2.133855746734791	2.133855746734791
YNL050C	2.2142665308837723	2.2708500592501393	2.121678556588252	2.121678556588252	2.2192527138058806	2.2192527138058806	2.2192527138058806	2.2192527138058806	2.3684242164677682	2.1842572924496766	2.124136300012106	2.0783326103989808	2.2272628697944077	2.2272628697944077	2.250346482907449	2.250346482907449	2.1690463808056006	2.1690463808056006	2.106173903031371	2.01059624304914	2.17730453180791	2.154220918694868	2.154220918694868	2.2898760180524347	2.123167729293665	2.123167729293665	2.037109947672468	2.037109947672468	2.123167729293665	2.123167729293665	2.090673224087876	2.090673224087876	2.090673224087876	2.123167729293665	2.1462513424067065	2.123167729293665	2.123167729293665	2.0865450962824386	2.0865450962824386	2.063461483169397	2.3080410602464068	2.2833790060121375	2.3430852521364054	2.3430852521364054	2.1543317205105894	1.9549121104714615	2.119298928372344	2.04654258593703	2.04654258593703
YIL148W	1.604071323668861	1.604071323668861	1.6959938131099002	1.6959938131099002	1.622930350920177	1.622930350920177	1.622930350920177	1.622930350920177	1.622930350920177	1.8453227722566248	1.8453227722566248	1.5860307681086476	1.5860307681086476	1.5860307681086476	1.3636383467721997	1.270528942380718	1.270528942380718	1.3434078222978139	1.3434078222978139	1.3434078222978139	1.3434078222978139	1.4365172266892956	1.3636383467721997	1.7469669863237052	1.7469669863237052	1.9693594076601533	1.9693594076601533	1.9693594076601533	1.862444203743641	1.862444203743641	1.6437845012835233	1.9753727072214549	2.021788688765287	2.021788688765287	2.021788688765287	1.8449109266812074	1.8449109266812074	1.6873696496947275	1.8449109266812074	1.7157244465920358	1.7157244465920358	1.7157244465920358	1.7157244465920358	1.7157244465920358	1.7157244465920358	1.548752762539071	1.548752762539071	1.548752762539071	1.548752762539071
YER062C	1.0621344481815471	1.0621344481815471	1.0621344481815471	1.0621344481815471	1.0124670633668578	1.0124670633668578	1.073867608031001	1.1327612970845697	1.1327612970845697	1.1327612970845697	1.2006217986652288	1.2006217986652288	1.0673552678017646	1.0673552678017646	1.1171083029988642	0.9968140692811526	0.7739963251111731	0.706135823530514	0.8216130409504503	0.8505708502187763	0.7395395378300325	0.3673710656485292	-0.0805237050251111	0.052370565472234364	0.052370565472234364	-0.0692852949001644	-0.0692852949001644	-0.12907669659554238	-0.12907669659554238	-0.07018300754197378	0.040848304846769934	0.15310712643628377	0.20373319950625154	0.1439417978108734	0.1439417978108734	0.2526427999871981	0.29994851476555484	0.31845276639947023	0.31845276639947023	0.2558259615332471	0.2558259615332471	0.2558259615332471	0.29994851476555484	0.29994851476555484	0.38434070205592746	0.38434070205592746	0.38434070205592746	0.4473504995817279	0.49315418919485254
YIL003W	1.694880192799191	1.694880192799191	1.8963260520954284	1.8963260520954284	1.8963260520954284	2.03257560354487	1.8963260520954284	1.8963260520954284	1.9722749053287267	2.008800781353841	2.008800781353841	2.008800781353841	2.1289947373874303	2.171222972776728	2.1346970967516135	2.1346970967516135	2.1346970967516135	2.1114460690702512	2.1835958548260863	1.9278094257097376	1.9278094257097376	1.9278094257097376	2.021684718772847	2.021684718772847	2.021684718772847	2.172286457041285	2.240999207125299	2.2070518752019614	2.2070518752019614	2.1569770128874883	2.1569770128874883	2.122211594726812	2.230271340584265	2.252532281408445	2.1704611484694123	2.1704611484694123	2.1704611484694123	2.1704611484694123	2.1704611484694123	2.0825267956186493	2.1225797060101477	2.1573451241708237	2.111541434557699	2.111541434557699	2.111541434557699	2.111541434557699	2.056175468671697	1.9256510677055896	1.9256510677055896
YDL018C	1.8668979899816676	1.8668979899816676	1.8668979899816676	2.083797370875792	1.9176512904463023	1.9176512904463023	1.9176512904463023	1.9176512904463023	1.9493601501736404	1.8213209596499553	1.8488538682913969	1.8488538682913969	1.8488538682913969	1.8488538682913969	1.8488538682913969	1.6632982151353204	1.5930802185238448	1.7172353270157776	1.8184802192478777	1.8184802192478777	1.8184802192478777	1.8523478552705797	1.6667922021145032	1.6667922021145032	1.7269131945520741	1.7269131945520741	1.792352758718357	1.670017215794305	1.7626054153243051	1.7626054153243051	1.670017215794305	1.7466384973972173	2.0945175987842894	2.0290780346180064	1.995210398595305	1.995210398595305	1.966064052935788	1.966064052935788	1.8958460563243125	1.8958460563243125	1.8660987129302606	1.9059430604982173	1.9059430604982173	2.2677514212586365	2.2677514212586365	2.360860825650118	2.4956951626240684	2.464668267003444	2.400537929583728
YHR088W	1.8073070309709134	1.8137971545593248	1.7821879985821638	1.7262092057878866	1.7269383164673955	1.6960579781290848	1.6906444819427204	1.675819927164467	1.7201204717368777	1.7553319417869924	1.7151563327723438	1.6745888058251597	1.6915348372881713	1.717567908565285	1.6501705196063625	1.5742164011098891	1.6799154082231933	1.7205674289795927	1.739583107465313	1.6658418775756412	1.6532646521382208	1.6400222353851246	1.627104398928548	1.6605646091601853	1.6212398420351137	1.608167579068756	1.6219688746827319	1.5879997410135875	1.5606216027084632	1.553618397762954	1.5465548640856002	1.561531665735799	1.6004938992244044	1.6220565811041707	1.6077012881271004	1.6355125511922997	1.565538161254751	1.5639680231992903	1.5652622168100565	1.550600575829411	1.5723828980552657	1.662218232218018	1.6753996399570792	1.6810204710801497	1.5370718611824696	1.5738004793232354	1.551306757535396	1.5586561068466012	1.639762020603233
YIL133C	0.1731790763987531	0.12587336162039672	-0.26336326269432153	-0.16311178905882037	-0.16311178905882037	-0.22746341088386973	-0.22746341088386973	-0.18306929152541643	-0.18306929152541643	-0.18306929152541643	-0.19264507794239571	0.03191518007676225	0.0703893278913983	0.05410424430390852	-0.1098213853488597	-0.1529167698789382	-0.11815135171826166	-0.11815135171826166	-0.18106555904751281	-0.1478986951123136	-0.1478986951123136	-0.1937023847254384	-0.24815016874781476	0.1552055254833936	0.12203866154819437	0.12203866154819437	0.20965330950576985	0.10961160185540979	0.21132794119802398	0.21132794119802398	0.2437494188904016	0.21132794119802398	0.2437494188904016	0.34082830023064137	0.4397935983644149	0.4397935983644149	0.4397935983644149	0.40356405557860414	0.23793569883094906	0.17432744647394746	0.17381554572802982	0.23153104358431717	0.20296189138754644	0.17361948500005395	0.25608164519202686	0.28255385655321813	0.22714073623461142	0.2531359447675559	0.3850076004381603
YBR231C	1.0478189163160698	0.9398446623825201	0.9398446623825201	1.073556606970081	1.0329146224727352	1.0329146224727352	1.0329146224727352	1.0329146224727352	1.1010861251143147	1.1483918398926711	1.2285621885766547	1.1505596765753814	1.1505596765753814	1.0680975163834086	0.9411063109464317	0.9411063109464317	0.9411063109464317	0.8256290935264956	0.8256290935264956	0.8651574577131331	0.7849871090291497	0.7849871090291497	0.7849871090291497	0.8531586116707293	0.8531586116707293	1.0230836131130416	1.0230836131130416	1.0230836131130416	1.0285691521967708	1.070389327891398	1.070389327891398	1.2183793588298248	1.2183793588298248	1.2183793588298248	1.2183793588298248	0.7473476126933272	0.631406132987522	0.631406132987522	0.631406132987522	0.631406132987522	0.589585957292895	0.546517235401009	0.546517235401009	0.42043748702143396	0.4449320489421825	0.4005379295837291	0.4005379295837291	0.3532322148053725	0.3532322148053725
YBR228W	1.9415342622149736	1.9754815941383115	1.9754815941383115	2.024557585835738	2.117968525402502	2.117968525402502	2.084021193479164	1.946015842613207	1.8773030925291927	1.8313535066686981	1.541074856720156	1.541074856720156	1.6944062412658183	1.6944062412658183	1.6944062412658183	1.6944062412658183	1.6944062412658183	1.63748781251317	1.63748781251317	1.63748781251317	1.6503810127122307	1.6503810127122307	1.6503810127122307	1.6147571029815093	1.5782312269563954	1.5782312269563954	1.5164361260089536	1.5164361260089536	1.478961420590291	1.4404872727756555	1.4404872727756555	1.4404872727756555	1.3363980230315466	1.2957560385342006	1.263694829301902	1.2957560385342006	1.3858666992958466	1.3858666992958466	1.328864142097739	1.328864142097739	1.2120504771149887	1.6035439264628817	1.6035439264628817	1.4939888406736657	1.4359248657526673	1.375425643379987	1.375425643379987	1.2704577491590159	1.2704577491590159
YMR134W	1.5077946401986961	1.5643781685650637	1.5643781685650637	1.7699365653106234	1.7699365653106234	1.7117925229566389	1.6088433703214715	1.6088433703214715	1.4426419606734457	1.4426419606734457	1.2547702794717348	1.2547702794717348	1.2547702794717348	1.2547702794717348	1.3161708241358778	1.355753417842731	1.5388498641364032	1.6060422188399843	1.4712306352626672	1.4146471068962996	1.4146471068962996	1.4146471068962996	1.2547702794717348	1.2547702794717348	1.2140709644078733	1.2547702794717348	1.2547702794717348	1.2547702794717348	1.1695647329822334	1.2336950704019491	1.065572311593622	1.231773721241648	1.231773721241648	1.2757170688292452	1.2757170688292452	1.2416439652657094	1.2416439652657094	1.2416439652657094	1.225859398170782	1.225859398170782	1.225859398170782	1.2899897355904977	1.2899897355904977	1.3513902802546407	1.3671748473495682	1.413468499623503	1.4723621886770717	1.4723621886770717	1.4565776215821444
YJL066C	1.349586512225981	1.3894792393494932	1.5097206776617187	1.560794862255988	1.5929752680051377	1.6388603297443625	1.6856292562907194	1.6856292562907194	1.6980129807465518	1.5895218025348548	1.625741990447608	1.6376160907358996	1.660538275327889	1.7178111861844336	1.7414624542490789	1.6688280608690178	1.6807021611573094	1.6807021611573094	1.6088092426755236	1.6526635322649512	1.5768191284310868	1.6071927774746058	1.583346035520238	1.6071927774746058	1.6071927774746058	1.6071927774746058	1.4671094236981537	1.3401586288300342	1.5228122685669314	1.5228122685669314	1.5777494728640886	1.5777494728640886	1.7117342985100727	1.7234161035577082	1.7350040778329199	1.6999429345423998	1.73212334029155	1.743618979129379	1.700869331670042	1.8953493905130379	1.8953493905130379	1.9165085981701153	1.9507243135080283	1.9507243135080283	2.0132560967022664	2.1054453592282925	2.1054453592282925	2.094040595956043	2.1595544643727376
YJL177W	0.8462278137018941	1.0473779777972747	1.0088024626774619	0.9939962666545217	0.963615533472011	1.0010746508203325	0.9880184979948863	1.0010746508203325	1.0010746508203325	1.0140137065278307	1.0140137065278307	0.8870739066478989	0.8370340566826604	0.8313705879675408	0.8204884374077168	0.8204884374077168	0.7580377963001456	0.8585686167629636	0.8905682903065859	0.892795765722732	0.8992114431390037	0.9054824012157102	0.8640021188650726	0.8703647195834047	0.9381947155265284	0.9381947155265284	0.9022685725493158	0.8978555081316639	0.8978555081316639	0.8786368252649421	0.8848674713980672	0.8806300893348443	0.8451683439431785	0.9748615162576524	1.0050234867679049	0.9920960253515702	1.0981518241802073	1.0691683386970536	1.0171473066144185	1.0366434822402162	0.9958216466333696	1.043426457154984	1.0550330768029677	1.0667031041270374	1.0401751694446073	1.0137461131787697	1.0137461131787697	1.018769131817535	1.0179831130559611
YPL131W	0.8501811538168258	0.8501811538168258	0.9711881923224783	1.0940983742472015	1.1644877021385993	1.0134171424534748	0.8904106617851624	0.5881649327595001	0.2796363731709238	0.2509615735332188	0.22578301053722208	0.20302709646951697	0.20302709646951697	0.07583141295964597	0.07583141295964597	0.008717217101109027	0.2142873716993925	0.38421237314170503	0.4407959015080726	0.5798007956053773	0.6322682154995127	0.6322682154995127	0.6322682154995127	0.6322682154995127	0.7957669477823923	0.84639302085236	0.84639302085236	0.9426083361116633	0.9426083361116633	0.9426083361116633	1.0318756742087507	0.9473185641338223	0.9473185641338223	0.9931222537469472	0.9135599840607691	0.9135599840607691	0.8242926459636815	0.8242926459636815	0.7784889563505568	0.7784889563505568	0.7784889563505568	1.1773117059508755	1.2231153955640004	1.267509514922454	1.3105782368143397	1.3523984125089665	1.3930403970063128	1.4710429090075858	1.4710429090075858
YDL201W	2.2060710238926347	2.1780566477230376	2.2483762987150047	2.195750988810217	2.2101062817872874	2.2243201410069884	2.300725782157294	2.2730635146133404	2.2730635146133404	2.2730635146133404	2.2730635146133404	2.25826651268526	2.303422626035289	2.303422626035289	2.326527680254497	2.3024822062878463	2.2714553106672217	2.2714553106672217	2.28705216571824	2.311097639684891	2.3481706013738117	2.3481706013738117	2.3791974969944363	2.108312598123219	2.1479958975675775	2.1790227931882016	2.1790227931882016	2.1322285817092608	2.159355759732125	2.159355759732125	2.309235681284205	2.293116015920928	2.293116015920928	2.293116015920928	2.270129454046267	2.2538276417171663	2.237339518928598	2.2206607777819674	2.2206607777819674	2.169435454426794	2.3082564210797045	2.2913826025153083	2.2904540992619817	2.2729666725331406	2.2552646707996815	2.2729666725331406	2.2729666725331406	2.2552646707996815	2.139068099373278
YDL191W	1.5226244908135187	1.5313364438626367	1.5792694357817247	1.6242048165868812	1.627159064375364	1.4667712560800013	1.5132028750782782	1.4695204362608807	1.4695204362608807	1.5042858544215572	1.5042858544215572	1.5522583356484503	1.620586410451877	1.620586410451877	1.6954650777662723	1.684001386230104	1.6999186074108863	1.6607750816316051	1.6607750816316051	1.6607750816316051	1.62069764225627	1.62069764225627	1.4845921756914287	1.5216814944266486	1.5216814944266486	1.5076771999250436	1.3592185704557893	1.3185765859584435	1.3185765859584435	1.2670122615810522	1.2670122615810522	1.2670122615810522	1.225192085886425	1.1377292446360858	1.1377292446360858	1.0953133489649103	0.8359240742543751	0.8021910686436047	0.8709885491811794	0.8709885491811794	0.8700378440127465	0.8700378440127465	0.8700378440127465	0.8125029835704374	0.7684855081738206	0.6707707808527327	0.7242072118432334	0.7242072118432334	0.8352385242319775
YER177W	-0.25681129928159735	-0.5139844378528515	-0.1920563429654892	-0.15247463946686152	-0.11164786836164549	-0.3610986921680401	-0.43910120416931325	-0.11805576152171242	-0.1920563429654892	-0.1920563429654892	-0.1920563429654892	-0.1920563429654892	-0.1920563429654892	-0.2677601399675814	-0.1937595585238047	-0.12337023063240671	-0.12337023063240671	-0.15961627755492513	-0.19486631785907413	0.04562883716710421	0.04562883716710421	0.0003995831741064434	0.0003995831741064434	0.17807913319075383	0.21357347448117564	0.33386770819888734	0.483826654077279	0.5195600254995163	0.5195600254995163	0.6673220473748456	0.7197894672689812	0.6305913378882602	0.6305913378882602	0.8474837658627578	0.6884470805631819	0.6359796606690463	0.5990443877106002	0.6143435240934827	0.6668109439876182	0.6668109439876182	0.6668109439876182	0.7327368807110195	0.7327368807110195	0.5720933472429488	0.6227194203129165	0.6584938367417397	0.7074034372226863	0.7052206440552244	0.7380478860705945
YPL237W	1.9268936890884065	1.9011305930233249	1.9011305930233249	1.8100109722264188	1.7247255316532157	1.7247255316532157	1.7753516047231837	1.721836095396182	1.721836095396182	1.6383911183375193	1.888484532835334	1.8986229796249174	1.9151111024134864	1.9519478705938578	1.9682496829229585	1.935459747805289	1.9600922054417134	1.9086425598690753	1.998439230219721	2.060186954775981	1.9141349233107519	1.9816352325914328	1.9302545886740288	1.9816352325914328	2.009494273309853	1.9664751226049728	1.8275359164514462	1.843837728780547	1.8705550671563265	1.7918430911422858	1.823904300374584	1.823904300374584	1.9325027369070427	1.963866907816378	2.0317088597273383	1.967578522307622	1.967578522307622	1.8934146886221563	1.9099028114107255	1.7495439310217464	1.7109682042745291	1.7504965684611666	1.7504965684611666	1.7507242845126039	1.7100823000152583	1.7589919004962047	1.7589919004962047	1.8452962708827632	1.8800073014575707
YLR441C	0.053802630577955035	-0.1579523597762361	-0.1579523597762361	-0.1579523597762361	-0.09382202235652047	-0.6146541856579609	-0.6146541856579609	-0.5677532106889327	-0.5677532106889327	-0.5958732749316062	-0.6662626028230042	-0.6057210608879533	-0.6057210608879533	-0.6728352567464901	-0.6427152683701547	-0.5785849309504391	-0.5709556427272766	-0.40103064128496446	-0.34856322139082857	-0.2282689876731169	-0.2282689876731169	-0.1776429146031492	-0.1287333141222026	-0.26047756858345256	-0.26047756858345256	-0.21317185380509604	-0.21317185380509604	-0.21317185380509604	-1.2658521704812735	-1.0896952153274466	-1.0896952153274466	-1.2658521704812735	-1.2658521704812735	-1.2658521704812733	-1.090765463923182	-1.090765463923182	-1.1844245711374273	-1.2637134809420667	-1.2637134809420667	-1.3067822028339524	-1.3067822028339524	-1.3067822028339524	-1.381116482142525	-1.2862088287310212	-1.2862088287310212	-1.2324375722900403	-0.5892299305329305	-0.7020740497615457	-0.465633853939465
YDR450W	0.4270101409449197	0.4270101409449197	0.3872925087959396	0.3872925087959396	0.3872925087959396	0.3872925087959396	0.20063786869592645	0.16022360025001847	-0.015266756653310357	-0.16897617204876372	-0.0534989546288278	-0.0534989546288278	-0.0534989546288278	-0.0534989546288278	-0.0534989546288278	-0.0534989546288278	-0.0534989546288278	-0.0534989546288278	-0.0534989546288278	0.05341624928768442	-0.0107597394267392	0.008412239816200321	-0.1359776695189748	-0.21188476351805477	-0.04286826512749312	-0.10777324872116004	-0.1952360899714997	-0.271112300864385	-0.20698196344466932	-0.11951912219433009	-0.19139653174513682	-0.19139653174513682	-0.19139653174513682	-0.19139653174513682	-0.19139653174513682	-0.030931859551890754	0.03618233630664627	-0.03208693971038248	-0.023083613113041343	-0.023083613113041343	-0.023083613113041343	-0.023083613113041343	0.19704659167399885	0.31734082539171055	0.22192126031302814	0.5592702510164651	0.5592702510164651	0.6729037684527128	0.6156411649780724
YLR285W	0.38834263261342356	0.38834263261342356	0.4691417435827519	0.6266256398377584	0.6266256398377584	0.7006262212815351	0.7410487324038277	0.7410487324038277	0.7410487324038277	0.837104621812752	0.837104621812752	0.837104621812752	0.8081629282623647	0.7301604162610915	0.7301604162610915	0.6630462204025547	0.7865963618908066	0.7865963618908066	0.7506767876358642	0.7506767876358642	0.7506767876358642	0.7506767876358642	0.6632139463855247	0.6632139463855247	0.7359702888208388	0.8234331300711784	0.8234331300711784	0.9150482877823293	0.9150482877823293	0.6889134647600645	0.6889134647600645	0.601450623509725	0.4088055455673291	0.4088055455673291	0.47114260116399403	0.12321929774368705	0.12321929774368705	0.10516280370771643	0.12321929774368705	0.09083546424865008	-0.07355135365223227	0.04012811270530915	0.04012811270530915	0.04012811270530915	0.17763163645524443	0.24784963306672023	0.24784963306672023	0.40975645961310736	0.40975645961310736
YBR011C	1.4669699224626804	1.435673791973142	1.510961919277379	1.4405725913859813	1.4246662004766204	1.4246662004766204	1.350665619032844	1.4031330389269794	1.4117198045922432	1.4117198045922432	1.4117198045922432	1.3592523846981075	1.3295967662009862	1.3295967662009862	1.3295967662009862	1.2812498726968342	1.1746733163404757	1.2271407362346114	1.4274393867204427	1.2077219938110535	1.2077219938110535	1.054220390997887	1.054220390997887	1.054220390997887	1.054220390997887	0.8808887881123247	0.7261661933136827	0.6210691308361501	0.5279597264446685	0.45640646541963475	0.486832526865117	0.486832526865117	0.13659664365246302	0.13659664365246302	0.09674065483835018	0.09674065483835018	0.2435118475689749	0.14594036089857476	0.14594036089857476	0.03902515698206303	-0.05212273107613258	0.12071386578608265	0.1741531247475432	0.12071386578608265	0.12071386578608265	0.15939433395014244	0.1970647519161975	0.1970647519161975	0.1970647519161975
YDL010W	1.1799880403125622	1.374686712651204	1.374686712651204	1.536593539197591	1.536593539197591	1.4181703887638066	1.4181703887638066	1.3723666991506818	1.4865377190699927	1.4865377190699927	1.4865377190699927	1.5323414086831175	1.5323414086831175	1.5323414086831175	1.2736036475439807	1.3975923648194344	1.29805669126852	1.3486827643384878	1.5255605264225671	1.538933969676751	1.7243655573865724	1.7884958948062883	1.7075961800809043	1.7075961800809043	1.7075961800809043	1.6889602212553738	1.6889602212553738	1.6889602212553738	1.6248298838356583	1.4613311515527787	1.4613311515527787	1.4613311515527787	1.517914679919146	1.636492801361238	1.636492801361238	1.5723624639415226	1.7266906103328163	1.7266906103328163	1.7266906103328163	1.7266906103328163	1.6045026871168009	1.6242545318675583	1.5173393279510463	1.4197342859802426	1.3631507576138753	1.3631507576138753	1.190472162232823	1.190472162232823	1.1290716175686797
YPR165W	1.5145731728297582	1.5145731728297582	1.5145731728297582	1.5145731728297582	1.5145731728297582	1.4474589769712212	1.4489009511451272	1.607626220845487	1.607626220845487	1.6345932684457565	1.6610654798069477	1.7162070339994087	1.7162070339994087	1.6627677750379484	1.6897348226382174	1.6897348226382174	1.6897348226382174	1.6897348226382174	1.6897348226382174	1.6897348226382174	1.6897348226382174	1.6897348226382174	1.9190800046164322	1.891065628446836	1.9735277886388087	2.122952337982082	2.095985290381813	2.068504553959706	2.0119210255933386	2.3479702287253534	2.318823883065837	2.0874918544335332	2.117865503477052	2.343954401217361	2.465763867461014	2.465763867461014	2.209201783966286	2.204217022183653	2.204217022183653	2.312923281626153	2.312923281626153	2.4072652791724574	2.312108046132117	2.454240895553106	2.7159400907030804	2.5664265492837286	2.5664265492837286	2.7369655941662057	2.7369655941662057
YOL002C	3.3763288300862677	3.2968943625918627	3.228910287273213	3.228910287273213	3.263302739330501	3.263302739330501	3.5470957053310928	3.396790899358068	3.286074647231862	3.286074647231862	3.286074647231862	3.2266730113534132	3.2266730113534132	3.2609836662690315	3.2609836662690315	3.2609836662690315	3.169835778210836	3.109990031188081	2.960198991942025	2.9066791962322314	2.96799668266558	2.8441751956025416	2.8441751956025416	2.8441751956025416	2.730430945407061	2.6727154475507735	2.6429681041567217	2.95022041514674	2.95022041514674	3.0989302199332056	3.0989302199332056	3.0989302199332056	3.0685565708896867	3.0685565708896867	3.040015678847879	2.8848984355026106	2.9462989801667536	2.9462989801667536	2.7887577031802735	2.8393837762502416	2.6877006063104143	2.779246074059306	2.779246074059306	2.779246074059306	3.0137916588525355	3.0137916588525355	2.9523911141883925	2.6031779675841964	2.6031779675841964
YGL085W	0.6723040232182005	0.7238343238582826	0.7565845373537398	0.8690885180398741	0.9701524659714487	0.9041217812722822	0.9041217812722822	0.7338144570396337	0.7396361662501558	0.7661083776113466	0.802177632318869	0.8580308670523864	0.7628736340120463	0.6842450476741951	0.7725895038969273	0.8413022539809416	0.8704485996404581	0.8365012677171202	0.8073549220576035	0.8410139744234056	0.8070666425000678	0.7423480022377634	0.7723012243393912	0.7693870718585835	0.9770995978899211	1.0	1.0	1.1043366598147355	1.1747259877061331	1.2476077672009445	1.1747259877061331	1.208673319629471	1.1747259877061331	1.1747259877061331	1.1747259877061331	1.1747259877061331	1.139102077975412	1.1772184393095468	1.254101281063786	1.2632931156060083	1.3831396433931398	1.4518523934771543	1.3831396433931398	1.3477212311402802	1.3129558129796037	1.3141686714292538	1.3362286584381673	1.3362286584381673	1.3362286584381673
YIL124W	1.4239696866248681	1.7749334443652267	1.9117728169882648	2.0664954117869065	2.3346953909612402	2.4851936643348425	2.378278460418331	2.378278460418331	2.4093053560389555	2.4270727609068583	2.2951749810515003	2.2951749810515003	2.2059076429544127	2.1252102475585053	2.1967320354656388	2.130198723126701	2.0540258816825103	2.1141468741200815	2.1141468741200815	1.8467173543283775	2.043754201387931	1.9836332089503603	1.914920458866346	1.9715715916734826	1.9715715916734826	1.9411979426299637	2.0140068579938792	2.043754201387931	2.1014696992442183	2.032756949160204	1.9644569699915333	1.8671597686366184	1.8671597686366184	1.8671597686366184	2.0199520825832367	1.6749046260339544	1.6065748203208505	1.6340555567429578	1.6340555567429578	1.6340555567429578	1.3845253670214133	1.2676161941083457	1.2586636674536722	1.2866780436232685	1.3141587800453758	1.0688656223730093	0.9044788044721267	0.9044788044721267	0.8607574270428089
YLR046C	0.631870395273391	0.6421782355134549	0.6421782355134549	0.6421782355134549	0.6745997132058326	0.6745997132058326	0.9525528375975396	0.9215259419769152	0.9215259419769152	0.8102548125633989	0.8102548125633989	0.841963672290737	0.841963672290737	1.0462571682964934	1.1154772174199359	1.1471860771472742	1.1471860771472742	1.1471860771472742	1.1629385711262057	1.1629385711262057	1.1946474308535435	1.1053800927564559	1.1053800927564559	1.1053800927564559	1.0487965643900887	1.0487965643900887	1.0487965643900887	1.0743531971358318	1.0743531971358318	1.1203027829963264	1.0637192546299588	1.0637192546299588	1.1203027829963264	1.2851281766844107	1.2851281766844107	1.346528721348554	1.346528721348554	1.376276064742606	1.376276064742606	1.2707170906200909	1.346528721348554	1.426796668127615	1.426796668127615	1.426796668127615	1.396423019084096	1.396423019084096	1.3653961234634715	1.2851281766844107	1.2405970167140383
YNL155W	2.2186019490441726	2.2186019490441726	2.2186019490441726	2.25102342673655	2.2186019490441726	2.2642606660358733	2.2642606660358733	2.0048009862638203	1.9716341223286213	1.8246040881257304	1.7132173883621415	1.7898386699650541	1.8672974625138856	1.6417400309759205	1.6417400309759205	1.6417400309759205	1.6417400309759205	1.5930779122763319	1.6315520600909679	1.5930779122763319	1.5930779122763319	1.5930779122763319	1.5129075635923486	1.5129075635923486	1.4710873878977213	1.4710873878977213	1.4280186660058356	1.59160577435177	1.59160577435177	1.6351292874156562	1.462292690553441	1.374375058131101	1.374375058131101	1.374375058131101	1.374375058131101	1.2836938763998866	1.2836938763998866	1.2836938763998866	1.2590318221656176	1.4706395208710878	1.399086259846054	1.2447581134547598	1.1416646204906564	1.1416646204906564	1.0306333081019128	1.0306333081019128	1.0872168364682802	0.9862879276174996	0.9862879276174996
YHR199C	2.3577500455309144	2.3212241695058	2.3026084913384537	2.3026084913384537	2.3026084913384537	2.3026084913384537	2.3212241695058	2.3212241695058	2.3026084913384537	2.176556300313709	2.4492047374659847	2.35153180793226	2.3138121419831013	2.477734884567604	2.477734884567604	2.5289602079227773	2.437760393539927	2.3090270794177243	2.3421939433529237	2.3050011894286424	2.3050011894286424	2.3050011894286424	2.272939980196344	2.272939980196344	2.1708782192113065	2.2180094869765807	2.1538053360790355	2.1019664045594175	2.124241624341012	1.911211924253804	2.0524977282951173	1.914457051996778	1.6980800460781014	1.6224101053867184	1.6868664775243754	1.7208138094477128	1.7208138094477128	1.7208138094477128	1.831448863094318	1.8483226816587142	1.8681466061763574	1.8483226816587142	1.9115746745313342	2.028242632643593	1.9480435239601894	1.9812103878953886	1.9437409437835087	1.9437409437835087	1.8416791827984713
YNL305C	-1.0089400443532146	-0.9694116801665772	-0.9694116801665772	-0.864927302504827	-0.864927302504827	-0.864927302504827	-0.8170723333600496	-0.8170723333600496	-0.8170723333600496	-0.8170723333600496	-0.8170723333600496	-0.8170723333600496	-0.8170723333600496	-0.8170723333600496	-0.7203963139483756	-0.7626245493376732	-0.7626245493376732	-0.7626245493376732	-0.856600697546687	-0.856600697546687	-0.856600697546687	-0.8823637936117685	-0.7754485896952565	-0.5970353330217313	-0.5563933485243854	-0.3914015636198214	-0.3914015636198214	-0.3914015636198214	-0.0731887102682215	0.01992069412326011	0.01992069412326011	0.01992069412326011	0.01992069412326011	0.01992069412326011	0.01992069412326011	0.02384674195436735	-0.1687983359880284	-0.2823060035581948	-0.23650231394507001	-0.2764134356349936	-0.2764134356349936	-0.20406625702222117	-0.24637706188018552	-0.29218075149331035	-0.37964359274364984	-0.37964359274364984	-0.35107444054687903	-0.2075954194083675	-0.2075954194083675
YHR062C	0.9312608424068165	0.8794219108871987	0.8350277915287452	0.8392266969272179	0.8392266969272179	0.8730525546242801	0.8730525546242801	0.8730525546242801	0.8730525546242801	0.8730525546242801	0.9090179044959839	0.7507389456575553	0.7507389456575553	0.812434354160217	0.9066624834978542	0.83690985839993	0.8104471682385512	0.8104471682385512	0.8104471682385512	0.7486722518169653	0.7486722518169653	0.6896232888322201	0.6433296365582849	0.570462931026041	0.5449278389189035	0.5158140885348161	0.5746990352801762	0.5746990352801762	0.548226823918985	0.5212597763187158	0.5828701217599163	0.555389385337809	0.6032179104284241	0.5910762412515236	0.6179370105975923	0.6829640598204134	0.6829640598204134	0.6366456340828536	0.5765246416452827	0.6382995580668687	0.5765246416452827	0.5765246416452827	0.7278415519385031	0.7278415519385031	0.9355005670518546	0.9355005670518546	0.9355005670518546	0.9355005670518546	0.8870187953841336
YGR034W	0.6109577092541005	0.6292430622818503	0.6963572581403873	0.8245988095080444	0.8967792796412297	0.8967792796412297	0.8967792796412297	0.8052120400581536	0.6995396276215835	0.7336474819418479	0.7669675551418742	0.7669675551418742	0.8872617888595857	0.7206268573514583	0.6027596011686598	0.8369166318420936	0.9438318357586057	0.9438318357586057	1.1500714342454492	0.971268281456684	0.971268281456684	1.0437652723100732	1.084987935036586	0.9536533688214488	0.9452297942364435	0.8727648117038921	0.9200705264822489	0.9200705264822489	0.9200705264822489	0.9200705264822489	1.010268335453827	1.0533370573457128	1.056643579357693	1.3036763903311397	1.4405725913859813	1.2936227256672166	1.2330811837321658	1.2726095479188033	1.3800310494509305	1.4175057548695933	1.3850842771772158	1.3550345254086147	1.3897999435692912	1.3271087035665479	1.3271087035665479	1.4569141394278282	1.4547644413601357	1.4547644413601357	1.3948015600345838
YKR046C	0.48949362349500347	0.47469662156692294	0.5000101503146788	0.5149604917806503	0.5149604917806503	0.5000101503146788	0.5377254140439873	0.5377254140439873	0.5377254140439873	0.5377254140439873	0.5916642211547911	0.6069309778081013	0.6069309778081013	0.6613731929661955	0.5526851412088984	0.4677940601210055	0.5063893054335835	0.47753444276139856	0.5374162010542083	0.3195111707100744	0.3195111707100744	0.30408113014046806	0.19676810599783476	0.3025627700204316	0.21723071622066917	0.20146340036235263	0.1650592462704965	0.25473424492981656	0.25473424492981656	0.25473424492981656	0.19213878032678108	0.17565065753821182	0.09031860373844934	0.060261369882269766	0.156977012887489	0.156977012887489	0.16975625531183275	0.273123223457378	0.273123223457378	0.273123223457378	0.22065580356324224	0.23835780529670111	0.28465145757063604	-0.028506427688994265	-0.04620842942245305	-0.1666698714203474	-0.1666698714203474	-0.185048400735202	-0.185048400735202
YMR178W	1.0916256080651816	1.0916256080651816	1.257288582653334	1.2233412507299963	1.2233412507299963	1.214606440752388	1.214606440752388	1.129276186794861	1.1078071144044495	1.1078071144044495	1.1078071144044495	1.0703324089857866	1.1078071144044495	1.1443329904295636	1.1261703434667145	1.1261703434667145	1.3298963602298666	1.3298963602298666	1.2459792416540638	1.2459792416540638	1.343204754517777	1.3036763903311395	1.3036763903311395	1.449850404973992	1.449850404973992	1.4971561197523489	1.4971561197523489	1.4971561197523489	1.4971561197523489	1.5241592216589557	1.5241592216589557	1.5241592216589557	1.5241592216589557	1.5241592216589557	1.5241592216589557	1.5241592216589557	1.8764609655898372	1.839935089564723	1.7220985992708648	1.8163399731522663	2.0120125177019794	1.8893498175586145	1.8893498175586145	1.7849070993216232	1.7849070993216232	1.7849070993216232	1.8061219078457091	1.728119395844436	1.728119395844436
YKL128C	1.0993942259268108	1.0759352531028217	0.9468409265176958	0.8928085836806605	1.0784754492423183	1.5654373647168818	1.6224439442261849	1.5654373647168818	1.6224439442261849	1.6224439442261849	1.6224439442261849	1.597781889991916	1.597781889991916	1.597781889991916	1.597781889991916	1.67053823242723	1.6454472514643994	1.6454472514643994	1.6454472514643994	1.6199121593572618	1.5556469338966006	1.6151070679913082	1.677294381493231	1.677294381493231	1.767196493005832	1.7922874739686623	1.730049195890155	1.7555842879972925	1.7929135384538029	1.7673784463466653	1.7413832378137208	1.8208177053081258	1.8723480059482076	1.7929135384538029	1.934634643384235	1.7301294102317781	1.6678427727957508	1.7301294102317781	1.8639384504239715	1.8639384504239715	1.8639384504239715	2.1301239933843377	2.1301239933843377	2.115962455960602	2.256790153508481	2.256790153508481	2.256790153508481	2.256790153508481	2.256790153508481
YLL023C	1.334197283530925	1.334197283530925	1.3894638834253015	1.3846874620722311	1.3580932520605182	1.3811768651735599	1.3580932520605182	1.3580932520605182	1.2799283871463945	1.0782945259767438	1.224738094079893	1.2008913521255256	1.1379884795650794	1.1519817516445792	1.2008913521255256	1.204658182048445	1.204658182048445	1.184560347810709	1.1841582028489717	1.2121725790185687	1.2696981361148043	1.2696981361148043	1.2696981361148043	1.200656491685153	1.200656491685153	1.3790075729265598	1.4045426650336974	1.4045426650336974	1.4674102496017776	1.4670112558105584	1.4670112558105584	1.4916733100448274	1.4146390790285805	1.3185369153253252	1.3185369153253252	1.4185327053020462	1.4552839539475602	1.4552839539475602	1.4552839539475602	1.4552839539475602	1.5933018016338854	1.5933018016338854	1.5793760657025768	1.5533808571696324	1.4486832172271342	1.3988847179958845	1.3792072332194185	1.325240828928198	1.349394690636975
YKL023W	2.3241123421492382	2.1565044856799904	2.1565044856799904	2.220892738206719	2.220892738206719	2.220892738206719	2.220892738206719	2.2797864272602872	2.159492193542576	2.265764198589366	2.4864866193584185	2.8704560554095178	2.8704560554095178	2.8704560554095178	3.05153783348926	2.9584284290977783	2.7676878993407423	2.7676878993407423	2.7105009156541926	2.646370578234477	2.540627701485278	2.6592721979838974	2.6592721979838974	2.6592721979838974	2.6195806975907323	2.578766234757251	2.578766234757251	2.578766234757251	2.5083769068658524	2.772187302879299	2.701797974987901	2.772187302879299	2.95871012941735	2.95871012941735	2.95871012941735	2.95871012941735	3.1473066987802936	3.1473066987802936	3.1473066987802936	3.278551232058546	3.015516826224753	2.915981152673838	2.9481855041650546	2.7273845833108945	2.6632542458911788	2.5961400500326417	2.6956757235835562	2.6956757235835562	2.6956757235835562
YJL068C	1.3041731006272803	0.9912297903722679	1.0087172171011087	1.0087172171011087	1.044937405013862	1.044937405013862	1.009747976551562	1.009747976551562	1.0274499782850213	1.044937405013862	0.9892279724275743	1.0157360463911598	0.9576720714701614	0.9153014603811347	0.9153014603811347	0.9690727168221153	0.9818526532897405	1.043794039587543	1.043794039587543	1.043794039587543	1.1017413887968224	1.1017413887968224	1.2230850257860866	1.2230850257860866	1.2230850257860866	1.2055439808459982	1.2055439808459982	1.2620486216882383	1.2235744738736025	1.3818988292256844	1.3622700224767519	1.4325103193220086	1.5749784121485337	1.5135778674843905	1.4933999855467603	1.3998353920627764	1.4581015273348763	1.472935882987045	1.376367281434457	1.3385652487220727	1.3385652487220727	1.3385652487220727	1.3385652487220727	1.3385652487220727	1.4360991148066733	1.4360991148066733	1.301728480541701	1.237740385669884	1.2745771538502555
YDR043C	0.6053687113829933	0.4493074013635897	0.5647846187835257	0.5647846187835257	0.5647846187835257	0.5647846187835257	0.6351739466749237	0.6351739466749237	0.7248927618656311	0.7248927618656311	0.6905412570748541	0.6905412570748541	0.6009040445901779	0.6009040445901779	0.3445642913303923	0.43420150381506856	0.36294282064524697	0.36294282064524697	0.36294282064524697	0.36294282064524697	0.36294282064524697	-0.6010641750127727	-0.6010641750127727	-0.6750647564565495	-0.6750647564565495	-0.6750647564565495	-0.6750647564565495	-0.6690030036693483	-0.6690030036693483	-0.6690030036693483	-0.751465163861321	-0.8355294286497954	-0.6311709301436093	-0.7317478848951866	-0.757403341558524	-0.6794008295572507	-0.6794008295572507	-0.6794008295572507	-0.6794008295572507	-0.6794008295572507	-0.6794008295572507	-0.5350109202220761	-0.5350109202220761	-0.5350109202220761	-0.7393694187282625	-0.7393694187282625	-0.7393694187282625	-0.789136523165344	-0.9280272700589342
YDR275W	1.2097509819355012	1.2393308510190286	1.3487902208470273	1.36843727802798	1.3339489016426898	1.3648542553392944	1.3486894359082875	1.3486894359082875	1.4069324496417885	1.3987816085209246	1.4069324496417885	1.4069324496417885	1.4256218711119006	1.4072433417970458	1.5151258236853533	1.5151258236853533	1.4779933909807608	1.4642016512217433	1.4799260035147594	1.5490895667981948	1.563960091709243	1.6326257980544943	1.6326257980544943	1.5939810538697077	1.5939810538697077	1.5939810538697077	1.5697372689561249	1.6081600197520602	1.6081600197520602	1.555799320912004	1.5421412181645635	1.5284146254545272	1.5104927174572649	1.5605545264282414	1.5970804024533556	1.6112057795561578	1.6112057795561578	1.5749780118162018	1.6393156049596813	1.6209370756448265	1.6209370756448265	1.653949110912464	1.653949110912464	1.6877786256728915	1.7206906617887177	1.7018562553772287	1.7538208144691159	1.6648620478950271	1.5512793744648676
YBR191W	0.9607224084614628	0.9607224084614628	1.1306474099037753	1.2445775011262326	1.2445775011262326	1.3198656284304697	1.3198656284304697	1.2059355372080123	1.2059355372080123	1.2839380492092856	1.314537182267469	1.314537182267469	1.314537182267469	1.314537182267469	1.314537182267469	1.2310357340448124	1.0438542895894274	0.9913868696952918	1.0151931478856784	1.0151931478856784	0.8309258272842275	0.8309258272842275	0.8309258272842275	0.9358741664913386	0.8605860391871016	0.47619650111670275	0.47619650111670275	0.39819398911542936	0.6744606515602583	0.6744606515602583	0.6744606515602583	0.6744606515602583	0.6396952333995818	0.6396952333995818	0.697180728060342	0.7524631635615315	0.8968530728967062	0.7840851427347566	0.8511993385932936	0.7469883436051599	0.7469883436051599	0.6919169611114842	0.6919169611114842	0.7560472985311998	0.7560472985311998	0.7880573190190869	0.7880573190190869	0.7880573190190869	0.7880573190190869
YBR101C	2.307443752569755	2.3718756251647535	2.301198777254662	2.3633312075418385	2.3335838641477866	2.3335838641477866	2.268069995731092	2.3394440089034396	2.308417113282815	2.3707013915371578	1.9735500522793812	1.7207162425211306	1.55818987331401	1.46367227452972	1.46367227452972	1.5680089343444554	1.5680089343444554	1.4138810302462654	1.4138810302462654	1.3401326902649526	1.3401326902649526	1.2246554728450167	1.3221998485768394	1.3221998485768394	1.2943985767431285	1.247604365264187	1.247604365264187	1.3147185611227243	1.3147185611227243	1.3147185611227243	1.3198217141152426	1.3198217141152426	1.2128389471035108	1.0403577376161406	1.1152410777940889	1.1152410777940889	1.079617168063368	1.126411379542309	1.126411379542309	1.0352371800565414	1.0836002016179407	1.0836002016179407	1.1336408841175358	1.1336408841175358	1.3606829698404428	1.3606829698404428	1.4310722977318402	1.353489356779297	1.2902964858382513
YOR079C	0.11742490035253628	0.05211069854020954	-0.03162864538571533	-0.03162864538571533	-0.08053824586666178	-0.13116431893662964	-0.10079732211482556	-0.10079732211482556	-0.039633459436430256	0.002594775952867245	0.002594775952867245	0.002594775952867245	-0.14940831749218264	-0.1110365066196638	-0.07365889680563362	-0.07365889680563362	-0.07365889680563362	-0.07365889680563362	-0.044804034133448516	-0.044804034133448516	-0.0004099147749950684	0.0648582219181689	0.0648582219181689	0.0648582219181689	0.11066191153129401	0.05621412750891752	0.11066191153129401	0.0648582219181689	0.0648582219181689	0.027432127279735145	0.027432127279735145	0.027432127279735145	-0.01696199207871836	-0.01696199207871836	-0.12799330446746232	-0.12799330446746232	-0.05950101174866184	-0.05950101174866184	-0.07400058144377693	-0.07400058144377693	-0.028196891830651973	-0.04229172171643864	-0.08076586953107434	-0.2902192351600241	-0.24130963467907762	-0.24130963467907762	-0.24130963467907762	-0.2077570749680511	-0.2077570749680511
YDL083C	-0.04838547962911325	-0.04838547962911325	0.2414348692276255	0.2999700801973795	0.2999700801973795	0.2414348692276255	0.2414348692276255	0.3670842760559165	0.3670842760559165	0.43121461347563217	0.43121461347563217	0.49261515813977513	0.49261515813977513	0.6186230430518807	0.6186230430518807	0.5556603648729577	0.4984003587608116	0.4984003587608116	0.4984003587608116	0.4984003587608116	0.4984003587608116	0.4867257333900517	0.3616196940206908	0.42302023868483374	0.6907925635252907	0.7761466215352721	0.8882091745424434	0.7761466215352721	0.7761466215352721	0.7761466215352721	0.936611293728518	0.936611293728518	1.0297206981199996	0.926212095646737	0.9706062150051905	0.8331026912552554	0.8300749985576877	0.8300749985576877	0.8744691179161412	0.9321846157724285	0.9752533376643142	1.0713904347533636	0.7688589299555428	0.8119276518474283	0.8537478275420556	0.7642862001657182	0.7301604162610921	0.7301604162610921	0.7301604162610921
YNL055C	2.0541042443039084	2.167403808418474	2.109820646111613	2.0636822258954144	2.0636822258954144	2.0636822258954144	2.0101520594077527	2.1476555831576873	2.1851302885763504	2.1476555831576873	2.125391328939204	2.246546283045225	2.324548795046498	2.2604184576267823	2.2604184576267823	2.312137591694553	2.446174018017251	2.446174018017251	2.4105501082865297	2.4746804457062455	2.4746804457062455	2.4746804457062455	2.357704324212892	2.3933282339436133	2.3933282339436133	2.495207847962827	2.3679035236877484	2.3007893278292118	2.3007893278292118	2.236658990409496	2.236658990409496	2.2969817377571315	2.3228836011998886	2.3228836011998886	2.420034841186615	2.3586342965224714	2.3586342965224714	2.3586342965224714	2.3586342965224714	2.323868878361795	2.323868878361795	2.3256225784451043	2.3256225784451043	2.432274204204148	2.395748328179034	2.395748328179034	2.395748328179034	2.3582736227603713	2.3582736227603713
YGL136C	1.671322785524337	1.671322785524337	1.5707139076868266	1.6658711407271667	1.6152450676571988	1.6152450676571988	1.6152450676571988	1.6152450676571988	1.6658711407271667	1.719263592432747	1.719263592432747	1.719263592432747	1.7665693072111037	1.8639660700056833	1.8852138037097226	1.9310174933228477	1.6915704778614964	1.4986860477757245	1.4986860477757245	1.2856923244415261	1.2856923244415261	1.4775007178850963	1.4775007178850963	1.4986860477757245	1.4986860477757245	1.4986860477757245	1.413324729170673	1.4622343296516194	1.509540044429976	1.4291763501220012	1.4291763501220012	1.3532692561229214	1.5647733613166328	1.5647733613166328	1.4907727798728563	1.801145127508959	1.801145127508959	1.801145127508959	1.801145127508959	1.801145127508959	1.566679873871936	1.566679873871936	1.566679873871936	1.4623432140572006	1.5427069083651754	1.5885105979783003	1.5885105979783003	1.4912133966233854	1.5144532507387356
YDR262W	0.7258598040669028	0.7619110312833632	0.7176196951140177	0.8093866554344686	0.7256456961181229	0.678874297251725	0.6690231491026601	0.6230759624775751	0.5874520527468541	0.6590553948135494	0.6183990928230296	0.5921452077954226	0.5561310164860425	0.5950423578677351	0.5763382356430348	0.5269587233073324	0.5556867711737552	0.7564885399938449	0.6355303876998101	0.8164062351284864	0.8653988899280352	0.8653988899280352	0.885125953450649	0.8543358414715774	0.858580959188741	0.8804570333858021	0.8867554912439708	0.8805007297788985	0.9004643264490855	0.9850298072242513	0.8970193466033921	0.9303269010764968	0.9606480798961228	0.9704790892558166	0.9206401077319377	0.9206401077319377	0.9624602834265644	1.0037732715466625	1.0037732715466625	1.0463346274966607	1.0902212024203672	1.0800326357748509	1.0173423225032712	1.1066428574197462	1.1066428574197462	1.234892872755178	1.2851660792364017	1.2743674132438194	1.2357923758557
YJL210W	1.698890376620192	1.698890376620192	1.6057809722287104	1.6569486135468838	1.442866364942196	1.442866364942196	1.9091255999918268	1.9091255999918268	1.8095899264409125	1.5919984913682859	1.1269728562577654	0.9001865378584731	0.7746556557746143	0.6371521320246791	0.7212163968131535	0.7212163968131535	0.7212163968131535	0.7212163968131535	0.7212163968131535	0.7212163968131535	0.7212163968131535	0.7212163968131535	0.7212163968131535	0.7212163968131535	0.7212163968131535	0.7212163968131535	0.7212163968131535	0.8179155673170889	0.9078795331824113	0.7176490081733153	0.7176490081733153	0.7176490081733153	0.9407305601848626	0.9407305601848626	0.9407305601848626	0.9407305601848626	0.9407305601848626	0.7176490081733153	0.7176490081733153	0.6685730164758892	1.0786098346963664	1.0437890889277412	0.9435616411890874	0.9435616411890874	0.8901223822276267	0.9411063109464315	0.9411063109464315	0.9411063109464315	0.9411063109464315
YOL088C	1.6815117345193618	1.6815117345193618	1.6815117345193618	1.6815117345193618	1.6815117345193618	1.7291297547521018	1.7291297547521018	1.7291297547521018	1.7291297547521018	1.7291297547521018	1.613652537332166	1.613652537332166	1.613652537332166	1.5087593310008658	1.5087593310008658	1.5087593310008658	1.5087593310008658	1.5087593310008658	1.5087593310008658	1.5087593310008658	1.5995247949240479	1.6968219962789628	1.6968219962789628	1.6968219962789628	1.6968219962789628	1.6537532743870769	1.7580899342018126	1.7103931921705162	1.753461914062402	1.5298209465286954	1.4254842867139597	1.4661262712113055	1.4661262712113055	1.505654635397943	1.562798542501552	1.562798542501552	1.562798542501552	1.4724877714627438	1.4724877714627438	1.4154568264263647	1.4154568264263647	1.0906171361190993	1.010446787435116	1.010446787435116	1.010446787435116	1.010446787435116	0.9356790190331438	0.9356790190331438	1.0249463571302309
YER074W	0.87323955059712	0.9403537464556572	1.1603128015640318	1.2274269974225689	1.2274269974225689	1.2189758416794834	1.0059596140354787	0.9828204645913404	0.9828204645913404	1.0137519163510755	1.0137519163510755	0.8088807762885643	0.8088807762885643	0.822937738262125	0.822937738262125	0.8900519341206619	0.8795212666284924	0.8795212666284924	0.8795212666284924	0.8795212666284924	0.8795212666284924	0.8534556065483702	0.7703268023230176	0.7703268023230176	0.7703268023230176	0.7703268023230176	0.7703268023230176	0.9921045709433399	0.851379545949602	0.851379545949602	0.851379545949602	0.7923423512025796	0.8926022086761151	0.8926022086761151	0.8926022086761151	1.0531113364595623	1.0531113364595623	1.0531113364595623	0.9859971406010255	0.9268620165136933	0.9268620165136933	1.0581065497919457	1.1784007835096575	1.0329703439880937	1.0329703439880937	1.0329703439880937	1.0329703439880937	1.0329703439880937	1.007557351178082
YJR096W	1.867475914495175	2.016531723889888	2.016531723889888	1.9316428263033754	1.871396283866518	1.871396283866518	1.871396283866518	1.9144650057584038	1.9144650057584038	1.9144650057584038	2.0596629212983393	2.0596629212983393	2.0596629212983393	2.0596629212983393	2.0596629212983393	2.0596629212983393	2.0596629212983393	2.0991912854849764	2.0991912854849764	2.0364555301370144	2.0364555301370144	2.0364555301370144	2.2372011068505273	2.2372011068505273	2.2372011068505273	2.2372011068505273	2.2372011068505273	2.2372011068505273	2.2372011068505273	2.137665433299613	2.0364555301370144	2.0364555301370144	1.996927165950377	2.057173708387234	2.1199094637351963	2.0792674792378505	1.9341320392144805	2.212972769005686	2.212972769005686	2.1348293894516095	2.1348293894516095	2.1348293894516095	2.187392399542294	2.439623137557117	2.3547342399706044	2.1741619943287835	2.231877492185071	2.231877492185071	2.5128976434922268
YNL075W	2.041569345229212	2.0931094043914813	2.07002579127844	2.166701810690114	2.166701810690114	2.09110804016903	2.1617712447095916	2.1379245027552236	2.1136769565085465	2.1379245027552236	2.2983693644197922	2.420805546883996	2.420805546883996	2.4673481328210265	2.383330841465333	2.2199556752003344	2.0826676576698344	2.0826676576698344	2.0826676576698344	2.139251186036202	2.0766212816029124	2.1145891318019325	2.1981448750897705	2.35131302038316	2.416852249618362	2.4907840373397487	2.4127815253384757	2.533371666152064	2.533371666152064	2.4952436855304487	2.654276314144309	2.6267955777222016	2.6267955777222016	2.7165605923986513	2.7165605923986513	2.7540840350448543	2.6985889224531503	2.538124250259904	2.6775273069253207	2.6775273069253207	2.6198118090690334	2.3825089655316507	2.3607812198982416	2.3297543242776175	2.3183459535778455	2.4500485579953293	2.4076132916749327	2.4076132916749327	2.3631507576138753
YML107C	1.5543561545980111	1.5543561545980111	1.5818747195152432	1.5637771708305281	1.5637771708305281	1.5637771708305281	1.5414093578020736	1.5642039405543586	1.5642039405543586	1.669565687832255	1.7828652519468207	1.804495267918363	1.804495267918363	1.9549121104714615	1.9318284973584203	1.974139302216385	1.974139302216385	1.9506803293923958	1.9506803293923958	1.8968970330420827	2.1708089155152326	2.1708089155152326	2.147349942691244	2.147349942691244	2.282822931213808	2.306281904037797	2.306281904037797	2.306281904037797	2.282822931213808	2.282822931213808	2.529737671684325	2.591107240942065	2.5672604989876975	2.591107240942065	2.5672604989876975	2.5672604989876975	2.5430129527410195	2.5782023812033197	2.4353589006207366	2.4353589006207366	2.299592517406859	2.299592517406859	2.2745015364440286	2.3239702127083284	2.349061193671159	2.349061193671159	2.313914631118087	2.3385766853523564	2.42503647213287
YHL013C	1.4781984316072743	1.4781984316072743	1.5044061466727592	1.4034579803839604	1.3539893041196605	1.2336950704019487	1.351876496750263	1.4132770414144062	1.5374861689020198	1.5374861689020198	1.4856472373824015	1.5445409264359702	1.5445409264359702	1.5445409264359702	1.517848304862619	1.6540041451508074	1.8564972265474569	1.5377288288401647	1.5377288288401647	1.5377288288401647	1.5377288288401647	1.5377288288401647	1.3872138170545236	1.3688290698563905	1.5377288288401647	1.49570838204635	1.49570838204635	1.49570838204635	1.5257969604403214	1.5257969604403214	1.3552570502828623	1.5058021395200512	1.5058021395200512	1.5058021395200512	1.412197946756306	1.412197946756306	1.412197946756306	1.3450837508977689	1.1879432622970878	1.1879432622970878	1.2550574581556253	1.1879432622970878	1.1879432622970878	1.2702391805767574	1.0980810617604462	1.0486123854961462	1.0007838604055312	0.9303945325141333	0.9303945325141333
YGL232W	1.9497991870778093	1.8893633332158353	1.8662797201027939	1.896814088250906	1.858885222697686	1.7372377751010553	1.7471373992234973	1.740463038402433	1.715800984168164	1.715800984168164	1.715800984168164	1.665174911098196	1.715800984168164	1.665174911098196	1.631816314151765	1.677196217655774	1.6502291700555047	1.5661649052670303	1.5247449778870492	1.4614099460517056	1.1795711387798546	0.9283196105019286	0.9283196105019286	0.9283196105019286	0.8985722671078767	0.8985722671078767	0.746332491677079	0.7014001276124119	0.6611362573986846	0.6349047158255052	0.6349047158255052	0.5547056071421014	0.6766961315207117	0.7568952402041156	0.7568952402041156	0.6744330800121427	0.6833662047821503	0.800271298787883	0.6740045355144458	0.6740045355144458	0.6422956757871077	0.6422956757871077	0.6422956757871077	0.5540684927753726	0.5216470150829949	0.5540684927753726	0.6001649073648265	0.584329600934349	0.6751688317010032
YEL019C	1.4051672552547825	1.3288416208647618	1.2405284915262473	1.2405284915262473	1.294700652247461	1.294700652247461	1.294700652247461	1.2484069999735257	1.2868811477881612	1.3331748000620964	1.3331748000620964	1.3331748000620964	1.3331748000620964	1.294700652247461	1.294700652247461	1.4619953976451017	1.4224670334584637	1.454175893185802	1.2868811477881612	1.2868811477881612	1.2868811477881612	1.2603602715354683	1.3021804472300953	1.3021804472300953	1.299468644355089	1.3401106288524347	1.6168776807979182	1.409093135529587	1.4901647461769045	1.4526900407582417	1.4108698650636147	1.4108698650636147	1.3564220810412382	1.4108698650636147	1.367801143171729	1.367801143171729	1.0073795303655975	1.0073795303655975	0.9529317463432213	0.8183694979054088	0.7252600935139272	0.7252600935139272	0.7252600935139272	0.7252600935139272	0.6257244199630128	0.6763504930329807	0.5567688772803081	0.5567688772803081	0.5061428042103402
YML106W	2.3962514810627846	2.29074608695576	2.29074608695576	2.197636682564278	2.197636682564278	2.197636682564278	2.1320483409367013	2.2678353920976146	2.2678353920976146	2.2678353920976146	2.2338880601742765	2.473745022122606	2.473745022122606	2.472068444315223	2.4038969416736435	2.4038969416736435	2.472687715339564	2.4395208514043647	2.472068444315223	2.505235308250422	2.505235308250422	2.641993445757535	2.6251515908368552	2.6313554062056075	2.495676923863999	2.495676923863999	2.495676923863999	2.4591510478388847	2.421676342420222	2.509139183670561	2.4706650358559257	2.4706650358559257	2.3904946871719424	2.37213954084113	2.5454192939165945	2.5454192939165945	2.681074393274161	2.681074393274161	2.746662734901738	2.6664923862177545	2.6664923862177545	3.0574502721838996	3.182981154267759	3.1469118995602368	3.2448870591235344	3.3603642765434705	3.5105400169375134	3.2445031229421963	3.280617525358715
YMR060C	1.2665502076546662	1.2665502076546662	1.2665502076546662	1.2665502076546662	0.9958956016672633	0.9958956016672633	0.9958956016672633	0.8751657058472255	0.8064529557632112	0.9231491804723087	0.9844591491042216	0.9479332730791075	1.1034976397033358	1.195165069920911	1.1586391938957974	1.1586391938957974	1.1586391938957974	1.1586391938957974	1.0826903406624988	1.1400235157284504	1.0887678572062525	1.0624405747759071	1.1221468209001748	1.2349646918696207	1.1393495829153073	1.1547943431856371	1.4433327086389833	1.314185891367556	1.4415651978437833	1.5204530200656268	1.5204530200656268	1.5204530200656268	1.5428934343089464	1.4970897446958218	1.4008744294365187	1.4251994129522563	1.3221059199881529	1.4572069535227836	1.4572069535227836	1.76152614405938	1.7080868850979198	1.5970555727091755	1.5970555727091755	1.538161883655607	1.538161883655607	1.538161883655607	1.6566003748098128	1.6566003748098128	1.5310694927259538
YLR209C	2.770103526761032	2.627520374131488	2.7099825343234607	2.7387224297645156	2.707695534143891	2.357753063086932	2.554845188087767	2.554845188087767	2.524471539044248	2.467308148876148	2.467308148876148	2.4934446434236235	2.4934446434236235	2.449723265994306	2.4753946735965027	2.4934446434236235	2.4617357836962857	2.4617357836962857	2.4617357836962857	2.4617357836962857	2.524471539044248	2.524471539044248	2.4934446434236235	2.4934446434236235	2.4934446434236235	2.4934446434236235	2.4771520469832455	2.6968553807920532	2.6968553807920532	2.6696851796265832	2.6696851796265832	2.6696851796265832	2.637263701934206	2.637263701934206	2.7013940393539215	2.637263701934206	2.6040968379990064	2.6040968379990064	2.590317410985212	2.556370079061874	2.4881985764202947	2.4881985764202947	2.4881985764202947	2.4881985764202947	2.4534331582596183	2.3718874139917983	2.4859807511704766	2.4580206698295894	2.4580206698295894
YLR243W	1.596493478510864	1.72017830142935	1.6997141988696343	1.6789556387028366	1.7648740688462836	1.5698820847617505	1.5057517473420345	1.4764077857598903	1.4340348415718154	1.4633788031539596	1.598730656048846	1.647587835875357	1.647587835875357	1.602499946346819	1.752348155088195	1.783472291720521	1.783472291720521	1.783472291720521	1.7603886786074794	1.7369297057834907	1.6924671717224333	1.6686204297680656	1.892798854902943	1.8230025270880805	1.8230025270880805	1.774092926607134	1.774092926607134	1.774092926607134	1.774092926607134	1.7490019456443036	1.7234668535371658	1.7568898550746164	1.656961081474211	1.656961081474211	1.6025132974518346	1.707695534143891	1.6020360140800975	1.6388727822604692	1.6766748149728536	1.5092436690190987	1.5092436690190987	1.6766748149728536	1.6177811259192851	1.3437222513993548	1.3133486023558358	1.2054527982700354	1.1154117430483304	1.426935619648336	1.3945141419559586
YOL093W	1.8814913440966405	1.732066794753367	1.732066794753367	1.732066794753367	1.732066794753367	1.6377791991646042	1.6377791991646042	1.744039436419443	2.066007932464516	2.066007932464516	2.066007932464516	2.066007932464516	1.975810123492938	1.975810123492938	1.975810123492938	1.975810123492938	1.975810123492938	1.975810123492938	1.975810123492938	1.975810123492938	1.845749582928565	1.549074279973114	1.549074279973114	1.549074279973114	1.4816463524528234	1.31516865262898	1.31516865262898	1.267862937850623	1.3444842194535356	1.3444842194535356	1.3444842194535356	1.4117549152895423	1.459060630067899	1.6256955615760267	1.6256955615760267	1.6256955615760267	1.6256955615760267	1.208460506592937	1.208460506592937	1.208460506592937	1.208460506592937	1.208460506592937	1.3967004054153318	1.3967004054153318	1.3967004054153318	1.349394690636975	1.349394690636975	1.349394690636975	1.3004850901560285
YPL002C	0.45486250938384515	0.5690335293031559	0.5690335293031559	0.45486250938384515	0.45486250938384515	0.6984755312605782	0.6984755312605782	0.7529233152829545	0.6984755312605782	0.6984755312605782	0.6984755312605782	0.6418920028942106	0.6418920028942106	0.6418920028942106	0.7674228849780699	0.7674228849780699	0.8240064133444372	0.8240064133444372	0.8240064133444372	0.8240064133444372	0.8240064133444372	0.8240064133444372	0.8240064133444372	0.8240064133444372	1.0656069090118394	1.009023380645472	1.009023380645472	1.0337110375913232	1.0337110375913232	1.0337110375913232	1.0337110375913232	1.0337110375913232	1.0337110375913232	1.0337110375913232	1.0337110375913232	1.0749337003178363	1.0749337003178363	1.2208981746561176	1.2208981746561176	1.4467795820724454	1.503363110438813	1.2081499046774973	1.046398834680885	1.113513030539422	1.4611555174058712	1.3419857472286159	1.3419857472286159	1.531544845297269	1.531544845297269
YJR056C	-0.024318630725560935	-0.024318630725560935	0.026906692629612237	0.01620415808051762	0.09006369834718346	0.09006369834718346	0.07635088613011483	0.004418671267004962	0.10743468842343509	0.10743468842343509	0.09613709708904947	0.19920712377511055	0.19074554502691446	0.21379228178898188	0.2653225824290642	0.2917947937902551	0.20585449211532394	0.2646154416532746	0.35843498795810325	0.4682437212272722	0.48396587004196234	0.40676358923990785	0.3934851242110952	0.32605719669080424	0.4830525919152086	0.5042690778249045	0.5810846748757355	0.5291602205996342	0.5426476923748954	0.1985943442735821	0.1985943442735821	0.1985943442735821	0.1836749244378434	0.16859960397574494	0.24197279030596425	0.24197279030596425	0.2267382766108039	0.3325753390868709	0.16859960397574494	0.29880236482498634	0.29880236482498634	0.24947630053907197	0.24947630053907197	0.2417156845103226	0.13860523822950657	0.10679148955371358	0.10679148955371358	0.024045473966650913	0.16694554462697733
YGL019W	1.7638434614321095	1.7638434614321095	1.7638434614321095	1.7282195517013883	1.6430315569766858	1.532716044672529	1.532716044672529	1.6457165318002522	1.6457165318002522	1.7687664243803563	1.7687664243803563	1.7362188314694982	1.8043903341110774	1.7362188314694982	1.6856814386737622	1.8206110187598707	1.8553764369205472	1.8553764369205472	1.7849871090291494	1.7849871090291494	1.7849871090291494	1.7849871090291494	1.7849871090291494	1.7849871090291494	2.1699250014423126	2.1699250014423126	2.1699250014423126	2.2528546259513904	2.2528546259513904	2.2528546259513904	2.1807048401955553	2.1807048401955553	2.085278961366833	2.121804837391947	2.121804837391947	2.110123032344312	2.0744991226135903	2.0744991226135903	2.136294223561032	2.136294223561032	2.1835999383393885	2.1835999383393885	2.1470740623142746	2.1470740623142746	2.109599356895612	2.145125790524753	2.145125790524753	2.023135266146143	1.9022710831547167
YLR283W	2.4779817697149564	2.452890788752126	2.4273556966449883	2.374888276750853	2.374888276750853	2.3999792577136834	2.27367861569036	2.3249621549769954	2.297766344188918	2.297766344188918	2.2717711356559738	2.1273812263207987	2.060149366696577	1.9944203798171312	1.9944203798171312	1.9944203798171312	1.9664602984762443	2.162380508451501	2.2158197674129614	2.1338678207090878	2.1338678207090878	2.2133022882034927	2.1842147093229776	2.1842147093229776	2.1842147093229776	2.131747289428842	2.131747289428842	2.131747289428842	2.131747289428842	2.131747289428842	2.131747289428842	2.271652858940964	2.0421182964347446	2.0421182964347446	2.142943813169548	2.142943813169548	2.142943813169548	2.142943813169548	2.114929436999952	2.1838473776746814	2.126131879818394	2.02582297500108	1.870377280540789	1.8406299371467372	1.8406299371467372	1.8406299371467372	1.9121831981717712	1.8938996478650425	1.9249265434856668
YPR061C	1.5885252012195787	1.5885252012195787	1.5885252012195787	1.637559489055591	1.5566394936720234	1.5566394936720234	1.6693016954849051	1.6336777857541838	1.7145977811377515	1.8656989082884086	1.8656989082884086	1.7531510219071447	1.7531510219071447	1.8656989082884086	1.8656989082884086	1.7789872750950777	1.9013228180191297	1.9360882361798062	1.9013228180191297	1.8656989082884086	1.9999999999999998	1.9999999999999998	1.9999999999999998	2.074792955525383	2.0038243025049582	1.923653953820975	1.8877474288943035	1.8877474288943035	1.8877474288943035	1.8877474288943035	1.8877474288943035	1.8877474288943035	1.8877474288943035	1.8877474288943035	1.8877474288943035	1.8877474288943035	1.9335511185074283	1.8404417141159468	1.8404417141159468	1.8404417141159468	1.8404417141159468	1.7915321136350004	1.7409060405650325	1.6162888349150617	1.6162888349150617	1.3888783388119892	1.3888783388119892	1.3014154975616499	1.3014154975616499
YGL224C	-0.28118175254405314	-0.4637124579700741	-0.38912566665489395	-0.25842515258120435	-0.1942948151614889	-0.09983013115799654	-0.2144818049936072	-0.2893941307389698	-0.2569726530465924	-0.2569726530465924	-0.1628914095877863	-0.061451335737425325	-0.015157683463490189	-0.04757916115586778	-0.09387281342980282	-0.23803653297250385	-0.20561505528012636	-0.3619491366579802	-0.39511600059317936	-0.33189190280180025	-0.33189190280180025	-0.33189190280180025	-0.3650587667369995	-0.2546347770433487	-0.3029977986047482	-0.10893437155316439	-0.06057134999176531	-0.14738153570467272	-0.0955426041850544	-0.0955426041850544	-0.0955426041850544	-0.09468411261500975	0.03562390973072122	0.03562390973072122	0.03562390973072122	0.09076546392318252	0.23553698813715676	0.23553698813715676	0.23553698813715676	0.2928701632031082	0.2928701632031082	-0.0898205187177027	-0.4736905185444008	-0.4736905185444008	-0.4736905185444008	-0.540804714402938	-0.540804714402938	-0.5755701325636142	-0.6329033076295658
YML125C	2.787989597190673	2.8754524384410125	2.9778468577614494	2.9778468577614494	2.9778468577614494	3.022240977119903	3.2418401835646704	3.2849089054565566	3.2418401835646704	3.065309699011789	3.1200675066822674	3.1200675066822674	2.897675085345819	3.1173784191546265	2.897675085345819	2.897675085345819	3.1200675066822674	3.1200675066822674	3.1200675066822674	2.9301065133110824	2.9301065133110824	2.9301065133110824	2.7628606120646513	2.7628606120646513	2.7628606120646513	2.7083098776700267	2.7083098776700267	2.7083098776700267	2.750130053364654	2.7083098776700267	2.6516151546494062	2.6516151546494062	2.6516151546494062	2.6516151546494062	2.6085464327575205	2.6085464327575205	2.324810603420483	2.28041648406203	2.28041648406203	2.28041648406203	2.3678793253123693	2.324810603420483	2.381283372503783	2.381283372503783	2.381283372503783	2.576355187840719	2.576355187840719	2.576355187840719	2.7462801892830315
YGL128C	0.8009518609907398	0.9305756434542617	0.893100938035599	0.893100938035599	0.9449586364420378	0.9817954046224093	1.0467611339023697	1.0273958090354387	1.0737292526599047	1.0054915956235553	1.0443108445140832	1.0208335034171654	0.9559337286240706	0.9505146867567333	1.0022881765952703	0.9172806519936568	0.9172806519936568	1.032318688905494	1.032318688905494	1.1622714288988771	1.1154772174199359	1.1154772174199359	1.0522833909327414	1.1422336756623321	1.0774787526777172	1.1422336756623321	1.1422336756623321	1.2917947937902552	1.3598959450863828	1.3242162714826327	1.380799799849	1.380799799849	1.6320253324347518	1.6320253324347518	1.7774557719563155	1.7133254345366	1.735351740866599	1.6682375450080622	1.6909576215081454	1.7135683176013607	1.690109344777372	1.690109344777372	1.5698151110596603	1.5698151110596603	1.5698151110596603	1.5698151110596603	1.6163576969966904	1.6163576969966904	1.5698151110596603
YPR016C	2.874703302648558	2.950629695366682	2.7500859295275153	2.773544902351504	2.925296179429021	2.925296179429021	2.916844069637942	2.8937604565249004	2.916844069637942	2.8937604565249004	2.996211739510292	3.0527952678766597	2.863883016521027	2.863883016521027	2.863883016521027	2.9807454429200546	2.9807454429200546	3.1048911160248225	3.1048911160248225	3.2666421860214347	3.1950889249964005	3.218935666950768	2.943774120284199	2.9195265740375214	2.9676208622385665	2.991079835062555	2.9676208622385665	2.9982850355403365	3.021744008364325	2.897729358727846	2.9042651262016945	2.85617083800065	2.80641780280355	2.7508879703985754	2.7508879703985754	2.7248927618656307	2.6607624244459154	2.6607624244459154	2.7167523732766967	2.6495345020172394	2.6495345020172394	2.596095243055779	2.317179035679539	2.2943723723668006	2.2134523769832333	2.3743647533652577	2.3743647533652577	2.3364965677748146	2.362968779136006
YJR083C	1.8565589200583736	1.8509993947164731	2.050422543739693	2.050422543739693	2.050422543739693	2.050422543739693	2.086948419764807	2.086948419764807	2.086948419764807	2.0993321442206394	1.9269482479497715	1.9269482479497715	1.9269482479497715	1.9269482479497715	1.8999089951974195	1.8999089951974195	1.8999089951974195	1.8999089951974195	1.8603806310107822	1.9009084375933925	1.7874280302374035	1.7874280302374035	1.7874280302374035	1.9009084375933925	1.818681339730394	1.6993824113580493	1.6993824113580493	1.8227963524298072	1.8227963524298072	1.8227963524298072	1.6993824113580493	1.6993824113580493	1.6344826365649545	1.9679063702901463	2.0722316152581906	2.0722316152581906	2.0722316152581906	2.0722316152581906	2.1117599794448276	2.0315896307608448	1.986712138642755	1.986712138642755	1.944891962948128	1.944891962948128	1.8924722537113026	1.8924722537113026	1.8494035318194166	2.0945609060529535	2.0945609060529535
YOR251C	1.4386730584704996	1.3942789391120463	1.3942789391120463	1.5577776713949254	1.5119739817818008	1.5119739817818008	1.6012413198788882	1.6012413198788882	1.6012413198788882	1.6012413198788882	1.6012413198788882	1.6012413198788882	1.6012413198788882	1.4883753159154902	1.3991079778184026	1.351802263040046	1.351802263040046	1.4646682670034439	1.4646682670034439	1.6599245584023776	1.6599245584023776	1.5758602936139032	1.5269506931329566	1.4978186817527337	1.4978186817527337	1.4978186817527337	1.5603888848514635	1.5603888848514635	1.5603888848514635	1.5603888848514635	1.5603888848514635	1.649656222948551	1.649656222948551	1.772902551837856	1.8235286249078237	1.8235286249078237	1.8235286249078237	1.8235286249078237	1.8235286249078237	1.7204351319437206	1.821635220524865	1.821635220524865	1.7227196851382747	1.7227196851382747	1.7227196851382747	1.7227196851382747	1.7013409868071534	1.7013409868071534	1.7013409868071534
YFL005W	2.8837985209161703	2.868031205057854	2.868031205057854	2.9083325697824245	2.9083325697824245	2.9083325697824245	2.892391025913403	2.876271360550126	2.9154774428096135	3.0969594756743253	3.1117412765124914	3.1117412765124914	3.209568607601044	3.1454900678670317	3.129188255537931	3.1454900678670317	3.177917792195843	3.194405914984412	3.1028897686685974	3.0864016458800285	3.5185126585178144	3.5185126585178144	3.415567804390821	3.484161153727037	3.3194814548566125	3.3194814548566125	3.285772093249837	3.0691006319228253	3.0691006319228253	2.993825294955816	2.993825294955816	2.9083482696293204	2.9708897356980333	2.889244470596539	2.930644586587838	2.8536826047729535	2.8536826047729535	2.7923829313439503	2.77220504940632	2.77220504940632	2.77220504940632	2.773003417266827	2.671712724006456	2.671712724006456	2.7712483975573705	2.993640818893818	2.9512055525734215	2.7923622075821313	2.6752513860502587
YGR084C	0.7288259931626577	0.7637682446925438	0.7070775349827836	0.7003983793451568	0.6986800815036501	0.7251445264395737	0.6980488494993577	0.6792921176000215	0.6394691781880001	0.6302901286343399	0.6982640505269705	0.7272567592934942	0.7160765298723135	0.7350237181499353	0.7617318705660285	0.7483376669861544	0.7509594366929975	0.7847734896617311	0.7904772680792352	0.8103665941445966	0.8052330459453703	0.8401989399254315	0.8401989399254315	0.8562496799443872	0.8688128215997082	0.8450221234880166	0.8198548476363611	0.8129177314728007	0.8188459610535006	0.8078948191664644	0.8160185983025018	0.7925875663786162	0.775271652032409	0.723703730310399	0.7137886553492561	0.6883345349134774	0.7140605251405371	0.7282658689305499	0.6849979420615347	0.6963017510251412	0.7204910163436035	0.6821566076282275	0.6643367792695658	0.6767000872207922	0.684684031453489	0.6850061358783434	0.6922896205503457	0.7693096125268091	0.7849191241852703
YGR062C	0.9720552350186793	1.021156651596563	1.021156651596563	1.0312083005223318	1.0104497403555341	1.0104497403555341	1.0104497403555341	0.9893881248277048	0.5115003387801349	0.6082950045517803	0.6082950045517803	0.6082950045517803	0.6082950045517803	0.7749462729964691	0.3246715936610838	0.3942340380043451	0.46405548750191633	0.43163400980953864	0.43163400980953864	0.6090302606829863	0.5303182846689454	0.5193471668479422	0.5193471668479422	0.46051112909773995	0.5082919783389468	0.5082919783389468	0.49715142073374635	0.5082919783389468	0.49715142073374635	0.5082919783389468	0.5303182846689454	0.5520133557682647	0.9783982370967691	0.95670316599745	1.3858380939419	1.2493019211180099	1.2493019211180099	1.226218308004969	1.1522752743798996	1.2197164833886287	1.2197164833886287	1.231212122226458	1.2426168854987072	1.231212122226458	1.1964467040657814	1.2868811477881612	1.353624774782444	1.5109052106812009	1.5347519526355686
YGL174W	1.396036537348788	1.3173245613347473	1.2715208717216224	1.3039423494140001	1.3039423494140001	1.2715208717216224	1.297283967786704	1.2383540077864235	1.2383540077864235	1.2383540077864235	1.2383540077864235	1.2641171038515049	1.2641171038515049	1.41990325445066	1.3874817767582823	1.3874817767582823	1.361718680693201	1.2946044848346636	1.2946044848346636	1.2598390666739874	1.302907788565873	1.3722796695422155	1.282081860570637	1.282081860570637	1.3546912520818362	1.3546912520818362	1.3546912520818362	1.3546912520818362	1.3546912520818362	1.3546912520818362	1.3546912520818362	1.3546912520818362	1.2660457416554713	1.2660457416554713	1.2660457416554713	1.1698304263961683	1.1327887243445363	1.1327887243445363	1.1327887243445363	0.8544809401251487	0.8544809401251487	0.8106932074828264	0.8106932074828264	0.73919025928072	0.6802965702271513	0.8434096370592982	0.8886388910522959	0.7209385547244972	1.0176553234384313
YGR152C	-0.021697072842078443	-0.021697072842078443	0.03762316138101733	0.03762316138101733	0.083426850994142	0.08598618294241625	0.08598618294241625	0.03868046816405948	0.03868046816405948	0.05236446952188725	0.07866988568769184	-0.17508670655809094	-0.21762287969596256	-0.21762287969596256	-0.21762287969596256	-0.2615662272835594	-0.21363175021985759	-0.19689107687643967	-0.09219369820974621	-0.13949941298810295	-0.22355635447008376	-0.22355635447008376	-0.33458766685882785	-0.33458766685882785	-0.4614275078754654	-0.4614275078754654	-0.44310086006887445	-0.44310086006887445	-0.44310086006887445	-0.44310086006887445	-0.3930601775692792	-0.3930601775692792	-0.4571905149889946	-0.47629046120633445	-0.47629046120633445	-0.23682452651094504	-0.16879833598802804	-0.23682452651094504	-0.16879833598802804	-0.035764224424024195	0.10399772053421769	0.10399772053421769	0.03986738311450207	-0.14779084215813565	-0.16007721548596546	-0.08968788759456739	-0.08968788759456739	-0.14779084215813565	-0.22334187516531226
YIL044C	1.2230579301228548	1.285344567558882	1.285344567558882	1.341036917835067	1.2725446251162666	1.341036917835067	1.3816789023324128	1.4537799508607079	1.4956001265553351	1.5717006013122332	1.5310586168148879	1.4537799508607079	1.4152544295913925	1.2840098963131399	1.2840098963131399	1.3892608643454216	1.4304835270719347	1.3746124450940467	1.3746124450940467	1.3339704605967009	1.3339704605967009	1.3339704605967009	1.5872014071505394	1.590668383984873	1.590668383984873	1.5462742646264194	1.5462742646264194	1.4657683013997733	1.4607790746201301	1.4427992912365948	1.4427992912365948	1.4427992912365948	1.507072726894065	1.507072726894065	1.4266212918232388	1.4266212918232388	1.4497049049362802	1.4497049049362802	1.4266212918232388	1.4836137540700762	1.4836137540700762	1.4836137540700762	1.5570642134706234	1.532816667223946	1.508154612989677	1.508154612989677	1.3765746862330133	1.442249169193365	0.983880334636723
YDL052C	1.3859787782080693	1.307976266206796	1.2684479020201587	1.2684479020201587	1.1859857418281856	1.3598959450863832	1.5489297694764	1.6933196788115743	1.6031218698399963	1.6031218698399963	1.6031218698399963	1.6031218698399963	1.2618997655543975	1.2618997655543975	1.2618997655543975	1.165684450295094	0.45198863545173557	0.500898235932682	0.2493594689367178	0.0383718108725191	0.0383718108725191	0.0383718108725191	-0.010537789608427313	-0.010537789608427313	-0.010537789608427313	-0.11363128257253072	-0.11363128257253072	-0.11363128257253072	-0.11363128257253072	-0.36084898294354995	-0.36084898294354995	-0.36084898294354995	-0.15200309344504978	-0.15200309344504978	-0.15200309344504978	-0.23143756093945478	-0.23143756093945478	-0.23143756093945478	-0.23143756093945478	-0.03879248299705851	-0.14982379538580254	0.09953567355091468	-0.14982379538580254	-0.27011802910351435	-0.27011802910351435	-0.27011802910351435	0.12059014081358868	-0.08825574868491153	-0.08825574868491153
YKL019W	1.7648578378717483	1.7648578378717483	1.7264349266740369	1.7264349266740369	1.7264349266740369	1.7264349266740369	1.7264349266740369	1.7264349266740369	1.510961919277379	1.6344932237148897	1.7030604183002276	1.7030604183002276	1.5794751805313378	1.5794751805313378	1.5794751805313378	1.7030604183002276	1.5794751805313378	1.5794751805313378	1.4815433926830135	1.4421230429493812	1.4421230429493812	1.328642635593392	1.37926870866336	1.2460021777998957	1.342217493059199	1.3880211826723237	1.463059014141787	1.463059014141787	1.463059014141787	1.463059014141787	1.463059014141787	1.303923378940283	1.3720948815818628	1.3720948815818628	1.462292690553441	1.462292690553441	1.462292690553441	1.462292690553441	1.462292690553441	1.462292690553441	1.5471815881399538	1.5471815881399538	1.660513533728333	1.7011555182256788	1.7011555182256788	1.660513533728333	1.824537933730961	1.7563664310893814	1.7563664310893814
YER142C	0.2767675053643069	0.3016421740033361	0.26601826427261493	0.22949238824750084	0.27241273814965483	0.27241273814965483	0.23459901380312748	0.3469568893788848	0.3469568893788848	0.1964638849163565	0.1964638849163565	0.2692933963054761	0.24497527846748746	0.24358204316762133	0.32158455516889456	0.38971076457075654	0.35511210304678986	0.20531890797750663	0.12285674778553339	-0.3438487131442848	-0.3259933485865715	-0.2841731728919443	-0.19928427530543152	-0.3852901558847918	-0.33948646627166684	-0.47013631898053937	-0.5119564946751662	-0.3990624382692329	-0.25290560275987034	-0.25290560275987034	-0.25290560275987034	-0.25290560275987034	-0.1977640485674092	-0.14043087350145783	-0.18225104919608467	-0.26971389044642397	-0.3628232948379055	-0.4117328953188521	-0.45512014215868785	-0.32774083568246054	-0.32774083568246054	-0.32774083568246054	-0.16335401778157785	-0.16335401778157785	-1.376658566290067	-1.376658566290067	-1.2550965864091537	-1.1192131583273803	-1.173660942349757
YCR004C	0.9167133019024454	0.9509128752882473	0.941830050844445	0.9483406915029496	0.926309211762484	0.7953520337979408	0.8316581697402023	0.7916917624225578	0.6789775966319298	0.6814530335729563	0.708400147120481	0.721228108534324	0.7269163535154968	0.6256980898623368	0.757727277046163	0.7646956925988999	0.8032453761439078	0.8038174579864009	0.7752309999743112	0.8417088760357446	0.8499864204938075	0.7380169581396564	0.671722258784776	0.6619412379921906	0.6619412379921906	0.6703099205239665	0.7049595943674491	0.7327578383879136	0.7341625557361933	0.7435534602399029	0.7603134605037172	0.7132072511590833	0.6225451368467381	0.6135117805379594	0.6467738035033141	0.654577605130147	0.6647733722360354	0.7497247001591545	0.7149625073565196	0.7037495841976431	0.6861769547496932	0.7107688006376212	0.7082350932333343	0.6482682053428334	0.6482682053428334	0.6577025087410935	0.6783025832579379	0.7384834218084597	0.7788189031463677
YNR054C	1.0080522722947336	1.0080522722947336	1.196005654912407	1.196005654912407	1.196005654912407	1.2761760035963903	1.132811828425213	1.132811828425213	1.132811828425213	1.0045646919318072	1.1925180745494806	1.1123477258654972	1.1123477258654972	1.07052755017087	1.1979068566470976	1.2441510414163257	1.2441510414163257	1.2441510414163257	1.2441510414163257	0.697363243721398	0.697363243721398	0.697363243721398	0.697363243721398	0.697363243721398	0.6536418662920802	0.47107373141209147	0.47107373141209147	0.47107373141209147	0.47107373141209147	0.5141424533039773	0.5141424533039773	0.5141424533039773	0.5141424533039773	0.5141424533039773	0.557863830733295	0.557863830733295	0.557863830733295	0.3725235534141323	0.20986655243585897	0.20986655243585897	0.20986655243585897	0.20986655243585897	0.20986655243585897	0.20986655243585897	0.20986655243585897	0.20986655243585897	0.09241563422139697	0.09241563422139697	0.04802151486294345
YBL087C	0.27159641933721757	0.18626616537969085	0.2566554932710887	0.12277014884551002	0.16879303195239234	0.16879303195239234	0.16879303195239234	0.08859392326898838	0.08859392326898838	0.08859392326898838	0.09516657719247446	0.09516657719247446	0.09516657719247446	-0.052321035130082266	0.011809302289633406	0.011809302289633406	0.07877711338411718	0.22986754189859465	0.0546739383577363	0.1681317196192618	0.10508204605755782	0.26112481582516245	0.24131633474498212	0.1764120510860434	0.2984660203238588	0.35497311654054936	0.25116030554550217	0.13750352374993502	0.18480923852829165	0.13060836147291835	0.1764120510860434	0.13060836147291835	-0.1295720473057225	-0.08376835769259751	0.03927125276393155	0.03927125276393155	0.03927125276393155	0.03927125276393155	0.07502647233680643	-0.02323874995290171	-0.07307110967906719	0.009391050512905962	0.009391050512905962	0.009391050512905962	0.0185814257417255	0.0185814257417255	0.0185814257417255	0.05922341023907156	0.05922341023907156
YGR239C	0.30295657240881585	0.1711119163927547	0.1711119163927547	0.1734828208555018	0.1503992077424605	0.09903423834858688	0.22126773510585873	0.14606849254253143	0.17264233435291304	0.19829662297690193	0.3635484491056154	0.20759817114390222	0.20759817114390222	0.20759817114390222	0.237659177989758	0.2684309184630428	0.23503370858293507	0.20853295710849376	0.2999461565270838	0.48886814842676257	0.48886814842676257	0.48886814842676257	0.5389168053211628	0.5056676196078663	0.6561598348173148	0.7059128700144144	0.7577518015340327	0.8237493603082726	0.8139751014207304	0.84799690655495	0.6658824961047235	0.6124432371432631	0.6124432371432631	0.650739756905361	0.650739756905361	0.650739756905361	0.6992078737165525	0.6711934975469562	0.7859885205213627	0.8297098979506804	0.8005635522911638	0.7568421748618459	0.7568421748618459	0.7568421748618459	0.7859885205213627	0.5823913903126794	0.5892626381547814	0.5260688116675871	0.5717266735644619
YFR027W	2.70431457854905	2.70431457854905	2.6798407933350505	2.5996704446510672	2.5996704446510672	2.729411779001048	2.7628606120646517	2.9869839214802156	2.9869839214802156	2.9869839214802156	2.9869839214802156	2.9775173846214944	2.9775173846214944	2.9869839214802156	2.9869839214802156	2.8264637450053085	2.7884958948062883	2.715432432616565	2.673612256921938	2.565236095877146	2.5855560802567417	2.5855560802567417	2.542487358364856	2.405992359675837	2.405992359675837	2.460440143698213	2.5766151580076366	2.4401344595688097	2.3957403402103563	2.4352532784130165	2.4352532784130165	2.4352532784130165	2.4352532784130165	2.4352532784130165	2.310751789908963	2.310751789908963	2.310751789908963	2.310751789908963	2.310751789908963	2.134768556028696	2.087462841250339	2.087462841250339	2.211876653947464	2.269979608511032	2.2816115499651364	2.269979608511032	2.269979608511032	2.317285323289389	2.2292033578867447
YDL142C	1.6193725315069873	1.5649247474846109	1.4005379295837286	1.4005379295837286	1.4005379295837286	1.4005379295837286	1.4005379295837286	1.4005379295837286	1.4549857136061048	1.4549857136061048	1.4705154118997092	1.4705154118997092	1.4267940344703915	1.3157627220816475	1.3157627220816475	1.256869033028079	1.0934938667630805	1.0298352295407631	1.0631938264871938	1.0631938264871938	1.0631938264871938	1.0957984919191215	1.1276825529389076	1.225640648376487	1.225640648376487	1.225640648376487	1.225640648376487	1.225640648376487	1.225640648376487	1.164240103712344	1.269576002555008	1.269576002555008	1.2054456651352923	1.1734909802722933	1.1875219614893955	1.1540472569383078	1.1540472569383078	1.243573185566673	1.243573185566673	1.243573185566673	1.243573185566673	1.243573185566673	1.2872945629959907	1.418539096274243	1.2335620254563358	1.1023174921780834	1.1977686343676255	1.2659401370092047	1.333054332867742
YDR068W	2.1418952928670927	2.1722689419106116	2.1722689419106116	2.1722689419106116	2.134301091711591	2.314126651626201	2.239010492786865	2.2092631493928128	2.364689150474059	2.364689150474059	1.9030382701129116	1.8359240742543745	1.8359240742543745	1.8359240742543745	2.0409455499989155	2.0409455499989155	1.9705562221075181	1.9705562221075181	1.9705562221075181	1.7407079958520226	1.8470338257175234	1.8470338257175234	1.7730332442737466	1.7730332442737466	1.9405477271253786	1.9405477271253786	1.9405477271253786	1.9405477271253786	1.8625452151241053	1.8625452151241053	1.8625452151241053	1.910006568830375	2.100315298017814	2.100315298017814	2.119379559644736	2.119379559644736	2.160602222371249	2.160602222371249	2.113062664486636	2.113062664486636	2.26739081087793	2.26739081087793	2.1764110225639803	2.247964283589014	2.106893371199241	2.106893371199241	2.106893371199241	2.057817379501815	2.057817379501815
YPL079W	1.4487781922490455	1.392923170988315	1.354992417473907	1.2541593627146774	1.190733982573044	1.1802083016738578	1.1626678783243405	1.1268094344048227	1.1268094344048227	1.1611609391956	1.1552074478861738	1.063167566579198	1.1806751703076914	1.1538053360790357	1.170230301420362	1.135878796629585	1.2397179003027559	1.2861599084385964	1.3462477740827754	1.4396231375571171	1.4432160325904382	1.458192113769862	1.4952483793663025	1.4423838064201149	1.458197727934048	1.3623904050534605	1.4009896731510303	1.4407326485264071	1.50381600482046	1.50381600482046	1.4425410602983804	1.4471235214800835	1.3689678505828589	1.2450937014341459	1.2609563685616214	1.2653575867559224	1.2290546808648133	1.1691803846304853	1.226700262819912	1.2479275134435857	1.313442268959931	1.2914159626299322	1.376555490201286	1.480897695364447	1.5264811453880855	1.5897034229930584	1.619192340119013	1.523277653161051	1.6398851679080866
YML052W	1.0245473344366987	0.874469117916141	0.874469117916141	0.6680182404487146	0.5305147166987796	0.6680182404487146	0.5327325419485981	0.4094160809301813	0.4094160809301813	0.4094160809301813	0.6504241804339761	0.6504241804339761	0.7499598539848908	0.7499598539848908	0.7499598539848908	0.7499598539848908	0.7499598539848908	0.7499598539848908	0.7436088677968202	0.6987313756787306	0.6987313756787306	0.6524129499411709	0.8450580278835668	0.8450580278835668	0.8913764536211264	0.8913764536211264	0.6433064869519609	0.3968901525685844	0.3968901525685844	0.3968901525685844	0.6796045675758011	-0.007872843771288794	0.07365704172530929	0.2539781873680822	0.33644034756005486	0.09063012032902276	0.09063012032902276	0.09063012032902276	0.39729145856307463	0.2977557850121598	0.4582204572054059	0.4582204572054059	0.5322210386491826	0.42871243617592003	0.7614879133002749	0.8145341476619092	0.717600269299275	0.6646513893503159	0.33257533908687065
YOR358W	2.926557629064595	2.859618826196474	2.859618826196474	2.859618826196474	2.843747433553592	2.9951120250891767	2.9951120250891767	2.9951120250891767	2.7777136552814365	2.7777136552814365	2.7777136552814365	2.7777136552814365	2.7777136552814365	2.6684929283006205	2.3767697636507794	2.3767697636507794	2.3243023437566435	2.3243023437566435	2.2698545597342674	2.363953527563561	2.3000375652306455	2.5911725065724043	2.5911725065724043	2.534588978206037	2.6456202905947808	2.6456202905947808	2.6456202905947808	2.6456202905947808	3.0004344812684214	3.0004344812684214	3.052901901162557	3.103527974232525	2.8361766248092235	2.8361766248092235	3.077731303232566	3.162620200819079	3.162620200819079	3.162620200819079	3.203262185316425	2.97066245494442	2.97066245494442	2.97066245494442	2.97066245494442	2.749703411809229	2.8277059238105027	2.8277059238105027	2.8277059238105027	2.8009368679294515	2.8560784221219127
YKR014C	3.335291094654607	3.335291094654607	2.8901084317555896	2.8901084317555896	3.017921907997262	2.8505800675689525	2.8505800675689525	2.8505800675689525	2.8505800675689525	2.8099380830716063	2.835518452534998	2.835518452534998	2.835518452534998	3.002905731175411	3.002905731175411	3.043547715672757	2.961085555480784	2.961085555480784	2.9354597478052895	2.9354597478052895	2.9354597478052895	2.9354597478052895	2.9354597478052895	2.9354597478052895	2.9772799234999163	3.1673372069531562	3.1673372069531562	3.1673372069531562	3.0824483093666437	3.0824483093666437	3.0824483093666437	3.0380541900081903	3.363733074240827	3.5839279398730293	3.5408592179811436	3.5408592179811436	3.35868664489748	3.142957953842043	3.0940483533610963	3.0940483533610963	3.0940483533610963	3.142957953842043	3.1902636686203993	3.451027900829366	3.451027900829366	3.40485771939644	3.40485771939644	3.4873198795884135	3.4400141648100564
YFR004W	2.436856559886229	2.3477206634816508	2.3477206634816508	2.3011780775446207	2.2533495524540053	2.2164027178962478	2.2164027178962478	1.9432282817460829	1.9921378822270295	1.9678903359803521	2.0159846241813972	2.020157926237464	2.012398838648586	2.147782310524151	2.1226913295613206	2.1226913295613206	2.0711610289212388	2.1226913295613206	2.097156237454183	2.097156237454183	2.146624913718483	2.036776533950055	2.063110681763517	2.063110681763517	2.2403143293337098	2.335807172299491	2.3077927961298945	2.2441554513790205	2.2441554513790205	2.2155862991822497	2.2155862991822497	2.2728547053402064	2.4110244367722204	2.358557016878085	2.358557016878085	2.328183367834566	2.546674015996782	2.4211431339129232	2.4211431339129232	2.4211431339129232	2.387976269977724	2.387976269977724	2.38543103719352	2.5535891124616446	2.5535891124616446	2.5535891124616446	2.219033409246533	1.9655733864172453	1.9655733864172453
YDR472W	1.5595617870523195	1.5556907985385353	1.5439751776527852	1.5195237373489765	1.5233466064155272	1.5181510819651	1.4986063919663988	1.4633052509470745	1.4675534599936602	1.4553476014338862	1.4692013128751422	1.4967846786165215	1.4977532978676948	1.520150384949561	1.5191948136440598	1.4920899157171092	1.465592517954771	1.4087912665759759	1.4119753276253704	1.4517966138626588	1.4556155784345086	1.4608588583275242	1.4366412196281777	1.4672813042841109	1.4598191849930306	1.4998724135687662	1.5217497526911956	1.5203386845010431	1.5403858454294643	1.548308114555043	1.5877044698960783	1.584001984679758	1.6111991971356339	1.6165043285176612	1.6185456667919487	1.5681318223026495	1.5555037994688687	1.5421381015362428	1.5495502866076747	1.567719148508413	1.5629136821679188	1.5166384631865575	1.5156689219549067	1.4666273383445738	1.4814221529024432	1.447378636641202	1.4426631430850456	1.3723066562205992	1.360272384996651
YNL322C	1.0138283238619354	1.0138283238619354	1.0138283238619354	1.1926081231903893	1.1926081231903893	1.1926081231903893	1.0771309057704535	1.0771309057704535	1.0771309057704535	1.0305883198334231	1.0305883198334231	1.0305883198334231	1.0305883198334231	1.0305883198334231	1.0305883198334231	1.0638316118692357	1.0638316118692357	0.9967174160106989	0.9967174160106989	0.9967174160106989	0.9967174160106989	0.9967174160106989	0.9383007297853767	0.9383007297853767	0.9546394666001246	0.9546394666001246	0.9546394666001246	0.7638499452362105	0.7262776384211103	0.7262776384211103	0.5887741146711751	0.7331640240063502	0.7331640240063502	0.7707363308214503	0.7707363308214503	0.7707363308214503	0.8487388428227235	0.8487388428227235	0.8487388428227235	0.9312010030146964	0.9513441940558837	0.9513441940558837	0.9513441940558837	0.9513441940558837	0.9513441940558837	1.1420847238129195	1.1420847238129195	1.1420847238129195	1.1034560429222575
YPR149W	0.7428081623400371	0.7144829787877003	0.5646220524369805	0.5926364286065771	0.5393656342810451	0.515703731404448	0.515703731404448	0.4665339016108875	0.546637738880342	0.546637738880342	0.5201655275191506	0.5574716937973311	0.5574716937973311	0.22992843180684394	0.10256973364054806	0.1290419450017394	0.2585747576430942	0.17392693199980871	0.09592441999853563	0.5439769765053422	0.4854268271702419	0.36636590837377153	0.3266252041996403	0.38142910663602464	0.5964581395589856	0.5127095815636467	0.271291506509096	0.23412171391855507	0.3193635012576225	0.3193635012576225	0.342447114370664	0.33014860169233107	0.2532092145318009	0.39773871024809065	0.36639605772820294	0.4290866717241106	0.4811373442058363	0.4720100370541802	0.5120874764295154	0.5413355683208985	0.532043555258065	0.5788102737395611	0.5601945955722142	0.5601945955722142	0.6040713236688606	0.49634811354758807	0.4701324611237896	0.4810350580530842	0.4088852722972488
YLR414C	0.2549970867683753	0.2549970867683753	0.14332085034524897	0.14332085034524897	0.14332085034524897	0.08406426478847455	0.16849941334124566	0.16849941334124566	0.16849941334124566	0.2680350868921605	0.3581104311940088	0.4176114429426706	0.4176114429426706	0.4176114429426706	0.5780761151359168	0.47854044158500186	0.4190394298363401	0.452798893719241	0.35630367448837774	0.5533405215479315	0.3252696019767507	0.2972552258071539	0.2972552258071539	0.38733057010900224	0.4696595113119253	0.37851162325372983	0.4696595113119253	0.404808366961957	0.46855300860584564	0.5100787266933909	0.5997975418840982	0.5997975418840982	0.5997975418840982	0.5997975418840982	0.5100787266933909	0.543553431244479	0.4593957347178113	0.42599852483770356	0.42599852483770356	0.42599852483770356	0.3567912494834605	0.3567912494834605	0.14662491371848324	0.13926828854600032	0.2137391095770204	0.3920264297282112	0.3513456417224541	0.6376498268790953	0.6376498268790953
YGR147C	0.6265116026937452	0.6626789853732666	0.6337828397388109	0.6559076701420199	0.663221950583434	0.663221950583434	0.6842000731494131	0.6444668312951718	0.6688244837267561	0.6601596225996288	0.6809915044324557	0.638389145900341	0.6353463018088302	0.6360872989635376	0.6148070983681044	0.6003430404531942	0.6143194838813018	0.6589448970343812	0.6430769721988555	0.7031304757773892	0.7271063338794455	0.749766194056402	0.7381094571229767	0.7699168266551208	0.7829689320869239	0.7961926049961761	0.787387603353929	0.790463142658831	0.7698999389243795	0.7538016453503757	0.7979092391719323	0.7889204559446774	0.8005618911686925	0.7654264623450715	0.8183083323338041	0.8198052953772048	0.8564752291416506	0.8479089310340996	0.8800190925002419	0.8160805748865192	0.8480756949903849	0.8650782989510636	0.9198855946644496	0.9129199776687517	0.9007327931013921	0.9053025987053267	0.9551884623621433	0.9372936218294089	0.9458623533309148
YNL032W	0.8458290698722399	0.7884958948062881	0.7395862943253417	0.7395862943253417	0.6955311142474063	0.6955311142474063	0.6955311142474063	0.7376867614098599	0.7376867614098599	0.7376867614098599	0.7376867614098599	0.7376867614098599	0.7376867614098599	0.7376867614098599	0.8116873428536369	0.8116873428536369	0.8116873428536369	0.8657345229135114	0.8657345229135114	0.8657345229135114	1.0557636526488956	1.104673253129842	1.0557636526488956	1.1870081859271482	1.1870081859271482	1.1870081859271482	1.2858115209583776	1.2858115209583776	1.2858115209583776	1.2858115209583776	1.5594358276781601	1.5795519048877948	1.5795519048877948	1.6602825916691095	1.6602825916691095	1.5212369031107689	1.567040592723894	1.4467463590061822	1.5292085191981553	1.4650781817784393	1.3275746580285044	1.1755715645834544	1.2332870624397418	1.2332870624397418	1.2419727903059643	1.3917199098106463	1.3917199098106463	1.3917199098106463	1.304257068560307
YNL286W	1.2723443358391415	1.291453158786846	1.2204866374327024	1.110816506371596	1.068872254560712	1.0737163862489134	1.0467145291991031	0.963419173165264	0.9537040183320521	1.0126850462794859	1.0323138530284184	1.0126850462794859	1.0323138530284184	0.9652776343631492	0.9456488276142165	0.9725015072219658	1.003390589200774	1.003390589200774	0.9829264866410586	0.9381224525076102	0.9170608369797806	0.9170608369797806	0.9685341393796486	0.9655502809408273	1.0546099712267434	1.1092452637084216	0.9966448937416199	1.024711753496754	1.0534029591532272	1.0115827834586	1.0115827834586	0.9488641740019328	0.9382169298024243	0.9775152018964439	0.9775152018964439	0.9488641740019328	0.9035386884042798	0.9208373973483525	0.8098907368105155	0.7733648607854015	0.7411844550362514	0.75051489177201	0.761321646728593	0.787989597190673	0.787989597190673	0.7327071616894831	0.7327071616894831	0.7099870851893999	0.6984914463515703
YER099C	0.08965766159617729	0.08965766159617729	0.03961697909658198	-0.0708070105970688	-0.23535883994052978	-1.029573115383347	-1.029573115383347	-1.075866767657282	-1.075866767657282	-1.075866767657282	-1.1372673123214252	-1.1372673123214252	-1.1372673123214252	-1.1372673123214252	-1.075866767657282	-1.0169730786037134	-0.9706794263297784	-0.9706794263297784	-0.9140958979634106	-0.9140958979634106	-0.9140958979634106	-0.8662673728727959	-0.8662673728727959	-0.8662673728727959	-0.8118195888504195	-0.9935305046704423	-0.9440618284061423	-0.9101144964828048	-0.7545535836245656	-0.8070210035187012	-0.8070210035187012	-0.8070210035187012	-0.8070210035187012	-0.8904370117063386	-0.9382655367969538	-0.9382655367969538	-0.8893559363160073	-0.8893559363160073	-0.8893559363160073	-0.8420502215376506	-1.2930344172228858	-1.2930344172228858	-1.1364062383940312	-1.0906025487809063	-1.046208429422453	-0.9983799043318379	-1.046208429422453	-1.046208429422453	-1.046208429422453
YKL094W	1.9523507455031752	1.9523507455031752	1.9193356882752122	1.8735319986620873	1.7617411732045305	1.7617411732045305	1.7617411732045305	1.870970242959289	1.8165224589369124	1.7645808983673121	1.7167523732766972	1.8262814253992412	1.6081598605929763	1.6081598605929763	1.7769987181181615	1.7725767777344963	1.808025613738786	1.7769987181181615	1.838399262782305	1.838399262782305	1.6868421147403696	1.6514367786091708	1.6514367786091708	1.6514367786091708	1.7311226763010636	1.7608700196951157	1.7900163653546324	1.8582609760530338	1.8582609760530338	1.8582609760530338	1.8069821807970656	2.023547334452849	2.023547334452849	1.918427644197951	1.9455763831405382	1.9455763831405382	1.8098064010517	1.8098064010517	1.793041518572295	1.9064213501853253	1.9064213501853253	1.8813303692224947	1.9064213501853253	1.9064213501853253	1.8813303692224947	1.8993642920527563	1.873829199945619	1.8478339914126742	1.795034650421736
YOR111W	1.8283730904402549	1.8003587142706585	2.0779032801618	2.305871057928982	2.305871057928982	2.437974593936327	2.437974593936327	2.2505916313993444	2.2505916313993444	2.195096518807641	2.1369935642440723	2.1369935642440723	2.195096518807641	2.396022070920908	2.396022070920908	2.355437255690709	2.355437255690709	2.2581824971004534	2.28619687327005	2.4923299414970925	2.4637607893003217	2.4372585590034164	2.541319589419711	2.541319589419711	2.6769980717613198	2.786264440794004	2.6505192293164277	2.6505192293164277	2.5267445191364466	2.5267445191364466	2.4992637827143396	2.595293994543862	2.595293994543862	2.6916695085133595	2.6916695085133595	2.6916695085133595	2.663655132343763	2.6297476952020635	2.6297476952020635	2.719150244935467	2.65203604907693	2.65203604907693	2.7878629950194815	2.7878629950194815	2.6470004591796314	2.6470004591796314	2.3694664836507227	2.341985747228615	2.341985747228615
YMR149W	0.5008878731028019	0.5333093507951794	0.5079575553409719	0.5693786055027013	0.5977091619566803	0.5977091619566803	0.6235837947484637	0.5845896631325997	0.5845896631325997	0.5445122237572646	0.5445122237572646	0.7185509744677079	0.7185509744677079	0.7185509744677079	0.7185509744677079	0.6628415418814202	0.6628415418814202	0.608434749350474	0.5372657586898599	0.608434749350474	0.5876761891836764	0.5876761891836764	0.5876761891836764	0.6640368153888045	0.6222166396941774	0.5927455212030135	0.5661398037865313	0.5661398037865313	0.5789010188752957	0.6023599916992846	0.6905871747110197	0.7136707878240613	0.6905871747110197	0.6905871747110197	0.6192120626740664	0.6525368130054998	0.5847214287779281	0.5245266468591822	0.6103032773803753	0.6780719051126375	0.2542641962060614	0.2542641962060614	0.2986583155645149	0.480105186902047	0.48461304786453063	0.41644154522295124	0.5185616418165604	0.6463426335962952	0.6232590204832539
YNL312W	3.1483918398926707	3.1483918398926707	3.1483918398926707	3.1118659638675563	3.1118659638675563	3.1118659638675563	3.1118659638675563	2.8142085930986664	2.701733863840254	2.500100002670603	2.7562807374633342	2.7562807374633342	2.7215153193026578	2.6493655335468227	2.4843062872763264	2.4843062872763264	2.4399121679178735	2.4399121679178735	2.3941084783047484	2.614738290941936	2.614738290941936	2.614738290941936	2.6605419805550614	2.8163721521115868	2.8163721521115868	2.8163721521115868	2.8163721521115868	2.76906643733323	2.76906643733323	2.76906643733323	2.8163721521115868	2.8163721521115868	2.8163721521115868	2.8163721521115868	2.8163721521115868	2.8163721521115868	2.614738290941936	2.614738290941936	2.5424076029863794	2.5424076029863794	2.5424076029863794	2.6478261488967267	2.6967357493776736	2.6478261488967267	2.2191254864112135	2.2191254864112135	2.2191254864112135	2.2191254864112135	2.100417051237919
YPL078C	1.710462073979161	1.518412741104479	1.5431607416655275	1.5625844225787624	1.5625844225787624	1.612423404102641	1.612423404102641	1.5374341306385704	1.5029457542532794	1.4014842694280174	1.4193314438118105	1.4444224247746411	1.3806545052531802	1.3092698720164146	1.2696981361148043	1.2462391632908154	1.2223924213364474	1.2412514485877637	1.2677723248404567	1.3357907482691078	1.2868811477881612	1.2868811477881612	1.3317449047722336	1.2771941703776086	1.2771941703776086	1.2521031894147785	1.2521031894147785	1.221076293794154	1.1955412016870166	1.138846478666396	1.138846478666396	1.1438781657540762	1.1128512701334516	1.1128512701334516	1.1128512701334516	1.1438781657540762	1.1636387385948812	1.1532221226495427	1.1532221226495427	1.4063724047753823	1.4063724047753823	1.4657592386093083	1.412319979647848	1.6703224055077026	1.6703224055077026	1.6703224055077026	1.801069704502368	1.7154102950362409	1.8429446353831214
YHR144C	0.6143131514187452	0.6255696067618685	0.6417893781714925	0.6448381159932595	0.6959987210789248	0.7293524100563309	0.724419271240865	0.48329918214409645	0.6063216709126875	0.5965868496250581	0.5085865501271888	0.5814440119511943	0.6297153278221559	0.6130034658141335	0.5427023706363324	0.4398915650525569	0.5008821949417053	0.5121680024882203	0.516898929963888	0.5376892862287876	0.6049962129107417	0.6316079431580615	0.7023709979195638	0.8584097134511637	0.8889279704174832	0.9006154536566904	0.802104112853912	0.8183860800793233	0.8183860800793233	0.9052640642225258	0.8318952322633334	0.8365140773831456	0.859389061777133	0.9628708644884088	0.8665564094414473	0.7683221148827036	0.7683221148827036	0.7449278120830105	0.7433897436619465	0.7951381688887174	0.7067854290135874	0.7115264620048262	0.7067854290135874	0.7198178356362173	0.7966659144792367	0.7919248814879981	0.8575115970297631	0.866484133932835	0.9499054343264497
YNL003C	1.0324214776923775	1.0754448653174162	1.0364507337015527	1.0165511762638477	1.0925000294971463	1.1320283936837836	1.1320283936837836	1.3806068928052233	1.4002356995541558	1.4002356995541558	1.454435244767727	1.393615378332751	1.2292853873438312	1.2292853873438312	1.210221125716909	1.2046359115894578	1.4045375312435673	1.4045375312435673	1.3134773961512392	1.2634838935546309	1.3164542631715084	1.3744016123807878	1.4577155063616771	1.4923462411100323	1.450526065415405	1.5502667594599102	1.5920869351545377	1.6521049257685618	1.6313463656017644	1.5889110992813675	1.4218065463373797	1.4218065463373797	1.3113040823050053	1.3333303886350043	1.2156872872459124	1.244542149918097	1.244542149918097	1.115589310581943	1.1599834299403968	1.2057871195535217	1.1486017729623148	1.2057871195535217	1.318681175959455	1.269212499695155	1.2354861259279368	1.0441660072477894	0.9001520209947023	0.8766930481707134	0.8528463062163457
YNL315C	2.236188873924553	2.236188873924553	2.236188873924553	2.2610850058100964	2.2610850058100964	2.2610850058100964	2.2610850058100964	2.2610850058100964	2.2610850058100964	2.2610850058100964	2.313552425704232	2.288656293818689	2.192440978559386	2.192440978559386	2.361109824031273	2.386027456235602	2.386027456235602	2.386027456235602	2.5249694011111936	2.3712498350771223	2.2590729462455537	2.2590729462455537	2.2792297442396454	2.222646215873278	2.222646215873278	2.197043147464345	2.197043147464345	2.3605418797472244	2.411167952817192	2.308074459853089	2.2536266758307124	2.2536266758307124	2.1313457004912877	2.1313457004912877	2.1313457004912877	2.0266483218245943	2.0266483218245943	1.888750205819597	1.888750205819597	1.9174044752789012	1.90055365243348	1.90055365243348	1.8414790725213097	1.8841234099298032	1.9280667575174002	2.148950872348571	2.0379195599598274	2.067976793816007	1.9085769722364054
YOR292C	0.23502002966419733	0.12810482574768547	0.12810482574768547	0.12810482574768547	0.12810482574768547	0.41761144294267033	0.41761144294267033	0.12810482574768547	0.042098516716861545	0.042098516716861545	0.042098516716861545	-0.1505465612255342	-0.20324437819977867	-0.07211921402972656	0.18903382439001684	0.3774069562465508	0.15501453491010278	0.15501453491010278	0.3250827816527257	0.3250827816527257	0.4306675957681166	0.37012605383306607	0.37012605383306607	0.4373445019618286	0.3928819679007711	0.3928819679007711	0.3347790133372028	0.3347790133372028	0.3347790133372028	0.3792415473982604	0.05950101174866165	0.05950101174866165	0.08119608284798072	0.10256973364054775	0.08119608284798072	0.043721377429317775	0.043721377429317775	0.06509502822188498	0.06509502822188498	0.010647244199508372	-0.02075856016679765	-0.02075856016679765	0.20163386116965015	0.20163386116965015	0.33758135919884763	0.33758135919884763	0.5302264371412435	0.5508367168165298	0.5508367168165298
YOL073C	1.9938691329053988	1.9136987842214155	1.9136987842214155	1.9136987842214155	2.042432098343618	2.042432098343618	2.141313879324786	2.18030801094065	2.139666026443304	2.139666026443304	2.110839991726777	2.110839991726777	2.0814262299594817	2.0396060542648544	2.0396060542648544	1.9440283942826238	2.0199772475159223	2.0199772475159223	1.9920578342172661	2.020883868933793	2.1583873926837276	2.1583873926837276	2.1583873926837276	2.0709245514333885	2.0709245514333885	2.0709245514333885	2.0103830094983377	2.058102954563568	2.058102954563568	2.058102954563568	1.9420324017287758	1.9420324017287758	1.9851011236206617	1.9851011236206617	2.135405929593686	2.135405929593686	2.135405929593686	2.135405929593686	2.101013477536398	1.9155601903675845	1.9573803660622116	1.9155601903675845	1.9155601903675845	2.083504827681656	2.04043610578977	1.958906220293172	1.958906220293172	1.958906220293172	1.958906220293172
YNL129W	0.8647726193057768	0.8647726193057768	1.0293810233723264	1.0293810233723264	1.0293810233723264	1.069402869705348	1.069402869705348	1.069402869705348	1.1167085844837048	1.1167085844837048	1.301685655301612	1.3474893449147367	1.3474893449147367	1.3474893449147367	1.3474893449147367	1.2169052351045924	1.1758779668445378	1.1415601101889508	1.2676907682650151	1.2676907682650151	1.3525796658515281	1.3525796658515281	1.3525796658515281	1.3525796658515281	1.3107594901569009	1.2739227219765297	1.3613855632268692	1.3613855632268692	1.3613855632268692	1.3613855632268692	1.403205738921496	1.403205738921496	1.4833760876054796	1.5492640232619366	1.5492640232619366	1.5492640232619366	1.3853313324734875	1.3970881419123438	1.3619415793592726	1.3619415793592726	1.3619415793592726	1.3619415793592726	1.399416284777935	1.399416284777935	1.399416284777935	1.399416284777935	1.535139802082584	1.535139802082584	1.535139802082584
YGL050W	2.1901500295063463	2.2049508265771456	2.2049508265771456	2.1224886663851725	2.1019286000256887	2.1934177433402575	2.103611609342769	2.2072235428652878	2.276968954191259	2.3583783991929628	2.3472349732385434	2.4012298628792723	2.2831433013221134	2.4112565879486407	2.4185817879503024	2.400510215028284	2.3858224318572265	2.3597534074148854	2.3778249803369036	2.4191989405934144	2.42673458081785	2.4342310645121548	2.446405778458257	2.6159568794084187	2.6037821654623166	2.6234165394661075	2.559548847073749	2.547616107005985	2.2335946695510724	2.2335946695510724	2.173028786220475	2.156587639158947	2.3468232216008404	2.5115860327646384	2.415493976118877	2.394663480820012	2.206990309075819	2.2248383104087437	2.1454794459939945	2.1454794459939945	2.118495585039948	2.110129346094351	2.064296551403588	2.064296551403588	1.999750500529656	2.0093429231084796	2.0790196330348385	2.1022894123576856	2.111818476333086
YGL098W	2.10950904016619	2.2015184101613423	2.1531018356794354	2.103927442668072	2.072563271758737	1.984183205160327	1.8937152068607854	1.8848642892785197	1.8754057409692615	1.8890817662818848	1.894637631673739	1.7921693095870088	1.8072053502321748	1.8038738007982573	1.7961595388452687	1.7583112234178135	1.8524428115861422	1.876318212023126	1.8807233911431274	1.8793615575360607	1.8368470408194415	1.825009512724795	1.812646662597865	1.8109415840076528	1.8498233543530682	1.8617797053479481	1.8647224489820784	1.8786886281460808	1.8786886281460808	2.0026226688204307	1.9545077197012148	1.8821785144796614	1.8895049293790942	1.9701233895873789	1.9851672698118286	1.9610211824801265	1.9641580784360353	1.9650659343388817	1.975809942713657	1.9695114267448839	1.9966135342993514	2.046637649902527	2.054015727189139	2.093298152650397	2.144354560960683	2.190622840843054	2.068138157994894	2.0998003111796346	1.9902751211112426
YOR006C	2.315467350344572	2.338044637530721	2.35407474734967	2.3664264389005436	2.3234983869073913	2.2986949959068186	2.281919283155992	2.281919283155992	2.281919283155992	2.281919283155992	2.3317220268002745	2.3555465446233317	2.4698849310632993	2.4136689214967513	2.406490408582674	2.3796903492389587	2.4771303370587363	2.5953767421275895	2.5655059585653457	2.6649792169638187	2.636964840794222	2.683396459792499	2.7395395378300327	2.868237164204627	2.931802292982093	2.970438569765079	2.9609782405160123	3.0636768762434223	3.0541541021249157	3.1371882150303128	3.158470848565605	3.158470848565605	3.177579671513309	3.2608351751626614	3.3165472477242837	3.3843149939790274	3.3851521073186337	3.452214376852516	3.4124133687945415	3.355995499246899	3.355995499246899	3.3661197165206063	3.3383368327503917	3.348461050024099	3.3178727301906763	3.2971141700238786	3.24680809141921	3.147959843180721	3.282609369875503
YFR041C	1.446712562343436	1.479614673422665	1.5698124823942432	1.5698124823942432	1.497056139958929	1.3244856711653514	1.3606907089356457	1.3527715106530012	1.3527715106530012	1.3527715106530012	1.3527715106530012	1.3527715106530012	1.316611847357583	1.316611847357583	1.1714508556732726	1.1714508556732726	1.0955437616741928	1.1714508556732726	1.1714508556732726	1.1714508556732726	1.0972491347524056	1.0972491347524056	1.0972491347524056	0.932862316851523	0.9736191244649222	0.8260619360510646	0.8260619360510646	0.991962680934582	1.0363568002930352	1.0363568002930352	1.0363568002930352	1.0363568002930352	1.0363568002930352	1.0363568002930352	1.0363568002930352	1.0363568002930352	1.0363568002930352	1.2236601674996492	1.2236601674996492	1.2236601674996492	1.2520854913484727	1.299391206126829	1.299391206126829	1.299391206126829	1.373391787570606	1.2831939785990276	1.2831939785990276	1.2423216971834998	1.410522018156351
YDR162C	2.291165082761219	2.3319218903746184	2.1322959558212142	2.1322959558212142	2.1322959558212142	2.1322959558212142	2.0998744781288363	2.0480355466092184	2.007336231545357	2.091596640757353	2.0998744781288363	2.0667076141936374	2.1023315239243585	1.8862791626993252	1.8600899785429694	2.1401596061955717	2.1401596061955717	2.146093503098757	2.0887603280328055	1.9387623704781323	1.9031384607474109	1.9239457597882486	1.9239457597882486	2.024874668639029	1.9873999632203665	1.9873999632203665	1.8893734978002419	2.024874668639029	2.024874668639029	2.024874668639029	2.024874668639029	1.9489258154057307	1.9489258154057307	1.9489258154057307	1.9489258154057307	1.8875252707415875	1.8875252707415875	1.8875252707415875	1.9590785317666215	1.9590785317666215	1.9590785317666215	1.9590785317666215	2.1341652383247127	2.1341652383247127	2.1341652383247127	1.836858916367687	1.836858916367687	1.9591357032992878	1.9185508880690885
YOR106W	1.6497131306029957	1.6258663886486282	1.6016188424019506	1.5263634496837015	1.479057734905345	1.479057734905345	1.5430318202552378	1.5430318202552378	1.443496146704323	1.4941222197742914	1.4941222197742914	1.4941222197742914	1.4941222197742914	1.4332540452922202	1.4332540452922202	1.357965917987983	1.357965917987983	1.396084252701679	1.357965917987983	1.357965917987983	1.357965917987983	1.357965917987983	1.357965917987983	1.357965917987983	1.4892998363174481	1.4892998363174481	1.6021938927233814	1.526730007926137	1.526730007926137	1.3606676461162237	1.2813787363115845	1.307373944844529	1.1914811448087597	1.2387868595871165	1.2387868595871165	1.3267193589951383	1.0997697632870904	1.0563435072300242	0.803384369597727	0.803384369597727	0.8638835919704069	0.948380974744185	0.9214139271439157	0.8939331907218085	0.8939331907218085	0.8939331907218085	0.8603806310107822	0.8603806310107822	0.8603806310107822
YCR016W	0.6238434256496086	0.6238434256496086	0.5307340212581269	0.5307340212581269	0.5307340212581269	0.5307340212581269	0.5307340212581269	0.5307340212581269	0.5307340212581269	0.5307340212581269	0.5948643586778426	0.5948643586778426	0.7303929402427198	0.7303929402427198	0.8402851971599066	0.8402851971599066	0.9073993930184432	0.7990035526246818	0.7990035526246818	0.7990035526246818	0.7990035526246818	0.8402851971599066	0.6903155008673849	0.6261851634476692	0.6662626028230043	0.6662626028230043	0.6261851634476692	0.6261851634476692	0.6261851634476692	0.6261851634476692	0.48678210678225287	0.48678210678225287	0.48678210678225287	0.6367518030747744	0.49593448498863524	0.49593448498863524	0.5540374395522036	0.5540374395522036	0.5540374395522036	0.5953190840874284	0.5953190840874284	0.5953190840874284	0.3759756847542446	0.3759756847542446	0.3759756847542446	0.3759756847542446	0.3759756847542446	0.3759756847542446	0.3759756847542446
YDL124W	1.2667513877352405	1.2667513877352405	1.3205199004945536	1.443230263516034	1.21864028647534	1.21864028647534	1.1572397418111973	1.099754247150437	1.099754247150437	1.16115479181458	1.16115479181458	0.8027817896317453	0.8027817896317453	0.8027817896317453	0.7386514522120298	0.7386514522120298	0.6715372563534926	0.6715372563534926	0.6715372563534926	0.6715372563534926	0.6715372563534926	0.6715372563534926	0.6715372563534926	0.9379817145215846	0.9379817145215846	1.0510240030244662	1.0510240030244662	1.0510240030244662	0.700020877946282	0.700020877946282	0.6401494219688837	0.5277255285265017	0.5277255285265017	0.5277255285265017	0.7242136867573581	0.7242136867573581	0.7242136867573581	0.5867101630074231	0.65382435886596	0.65382435886596	0.7179546962856761	0.9951829837022242	0.9951829837022242	0.9951829837022242	1.0486222426636844	1.0486222426636844	1.0486222426636844	1.1888504037501553	1.1888504037501553
YOR130C	1.2989208863252528	1.3880044299076781	1.3880044299076781	1.3880044299076781	1.3880044299076781	1.3880044299076781	1.3880044299076781	1.3880044299076781	1.3880044299076781	1.4094416005699697	1.4094416005699697	1.451383363643278	1.6419600612444447	1.6419600612444447	1.6419600612444447	1.6419600612444447	1.5636593423670422	1.3542059767380927	1.49757015190927	1.49757015190927	1.49757015190927	1.49757015190927	1.49757015190927	1.4195676399079966	1.3563738134208028	1.337105479716024	1.179766945570178	1.179766945570178	1.179766945570178	1.1306073329508555	1.1306073329508555	1.1306073329508555	0.8560252803108844	0.8560252803108844	0.7024732486027727	0.7024732486027727	0.7024732486027727	0.5475687432638494	0.6406781476553312	0.7024732486027727	0.7024732486027727	0.7024732486027727	0.7024732486027727	0.4049537185498135	0.4049537185498135	0.4049537185498135	0.4616484415704338	0.5161991759650584	0.5161991759650584
YLR079W	2.2819300269554432	2.2819300269554432	2.223519086790732	2.223519086790732	2.223519086790732	2.223519086790732	2.223519086790732	2.223519086790732	2.36424411178447	2.4100478013975946	2.5018157877092744	2.383574238768804	2.481741780362386	2.3377705491556795	2.3687974447763036	2.4669649863698853	2.4669649863698853	2.323151290738182	2.2570621002804097	2.368954980351307	2.368954980351307	2.368954980351307	2.368954980351307	2.3062192250033444	2.1729526941398802	2.106637347233903	2.1729526941398802	2.1106684158855376	2.1406009219623683	2.075012580334791	2.0410652484114533	2.0410652484114533	2.0239876657984013	1.9900403338750634	1.8847767558297097	1.8847767558297097	1.8847767558297097	1.8847767558297097	1.9187240877530476	2.173734785303083	2.06847120725773	2.0023820167999573	2.0350235684826767	1.9689848069198495	2.0742096825341614	2.0402623506108233	2.233408277383415	2.163018949492017	2.322949422083669
YML087C	1.443918619265973	1.443918619265973	1.443918619265973	1.443918619265973	1.4823927670806087	1.2844533894687	1.2844533894687	1.2844533894687	1.2844533894687	1.2844533894687	1.2844533894687	1.2844533894687	0.9259994185562239	0.9259994185562239	0.9259994185562239	0.9634741239748864	1.1858665453113342	1.448900951145128	1.448900951145128	1.2379132930809296	1.200438587662267	1.200438587662267	1.4114262457264655	1.4114262457264655	1.448900951145128	1.3334237337251924	1.3334237337251924	1.3334237337251924	1.3334237337251924	1.3334237337251924	1.2927817492278462	1.2927817492278462	1.2927817492278462	1.3334237337251924	1.3334237337251924	1.228562188576655	1.228562188576655	1.228562188576655	1.228562188576655	1.228562188576655	1.228562188576655	1.1423529234113308	1.1423529234113308	1.1058270473862166	1.1058270473862166	1.068352341967554	1.068352341967554	1.068352341967554	1.068352341967554
YJR088C	0.8760399437367525	0.8760399437367525	0.8412745255760762	0.8040145082291756	0.8897730432672663	0.8552571615667618	0.8552571615667618	0.8552571615667618	0.8552571615667618	0.8534967037023242	0.8534967037023242	0.8534967037023242	0.9868659723291142	0.9512420625983928	0.9164766444377165	0.9521005541684376	1.020813304252452	0.988608952761235	0.9546616208378971	1.0113763634840436	1.0113763634840436	1.0113763634840436	1.0113763634840436	1.0113763634840436	1.047902239509158	1.0113763634840436	0.9392265777282085	0.9392265777282085	1.0113763634840436	1.0113763634840436	1.0113763634840436	0.9546616208378971	0.746260324810764	0.7114949066500875	0.7114949066500875	0.7114949066500875	0.7114949066500875	0.5911009704879514	0.6735631306799242	0.6376435564249816	0.6376435564249816	0.3401030338618665	0.5917788083425752	0.557013390181899	0.4086673203449379	0.33940465790782415	0.2672548721519888	0.2672548721519888	0.2269651511262719
YLR205C	1.480557787648506	1.7321415748513953	1.8162058396398697	1.5294673881294525	1.6885685463771165	1.6885685463771165	1.6885685463771165	1.5767731029078094	1.3504972470841332	1.4164910964203423	1.324789166803506	1.4854268271702415	1.4365172266892947	1.4854268271702415	1.385891153619327	1.272559208030948	1.3642611376477847	1.385891153619327	1.3642611376477847	1.250961573533219	1.250961573533219	1.3015876466031868	1.3015876466031868	1.3504972470841332	1.39780296186249	1.39780296186249	1.4194005963602194	1.272559208030948	1.4384975908175361	1.3840498067951597	1.3840498067951597	1.3840498067951597	1.3840498067951597	1.3009940670676012	1.3009940670676012	1.1555636275460375	1.101115843523661	1.0445323151572934	0.9864293605937251	1.0218105762300247	1.1353447697321677	1.1353447697321677	1.2459151441898715	1.2965412172598394	1.3620235004651609	1.2523990092906627	1.2523990092906627	1.2523990092906627	1.2908219204883742
YLL027W	1.0861725316742221	1.1066802691827773	1.1066802691827773	1.077324394460756	1.128706575512776	1.0322365049322177	1.0322365049322177	1.0552109128637026	1.1224452962512292	1.1224452962512292	1.1961156838649794	1.1961156838649794	1.1722689419106116	1.1869479280674984	1.1015709831396776	1.1055203287236521	1.080858274489383	1.080858274489383	1.052661382658731	1.052661382658731	1.151559118971354	1.123938796168132	1.123938796168132	1.123938796168132	1.134347331196247	1.134347331196247	1.1594383121590779	1.0968726257775845	1.100028818331272	1.07240849552805	1.1299336010271543	1.1403547661698041	1.1403547661698041	1.1594383121590779	1.2088881569867003	1.1477314164245624	1.147881626747036	1.27404518664626	1.27404518664626	1.3022097731383298	1.641696239409997	1.6415460290875237	1.649933814580243	1.649933814580243	1.7331329495229473	1.7331329495229473	1.808786078517842	1.750630610963161	1.756849018496755
YKL091C	1.8054092777426343	1.8054092777426343	1.835466511598814	1.774248346256174	1.774248346256174	1.7893552386463822	1.7893552386463822	1.7893552386463822	1.7893552386463822	1.8168359750684893	1.7864623260249706	1.6864655098883246	1.7018955504579307	1.7018955504579307	1.7499364499998564	1.765203206653167	1.765203206653167	1.8515056923320885	1.8963599281163486	2.0280064942914175	1.999062880745946	1.983955988355738	1.999062880745946	1.9369398843868642	1.9079691309592484	1.9079691309592484	1.892702374305938	1.8652216378838309	1.8509239369950032	1.820740931498625	1.975501070234091	1.8062697809452264	2.053757484287604	2.0687078257535756	2.0386505918973956	2.0386505918973956	2.17388608617257	2.188992978562778	2.302835413891769	2.188992978562778	2.2039433200287495	2.015385969497777	2.343565078547317	2.399651562775746	2.2823020424145435	2.2823020424145435	2.267351700948572	2.267351700948572	2.252244808558364
YOR223W	1.9290280349584448	1.9365535676831591	1.9577219499431373	1.9508355643578974	2.124229357484044	2.132765068141253	2.072534248127435	2.01506422607412	1.9342293041990288	1.94329597778535	1.9816072147348602	1.9722060340425638	1.8875474333742333	1.6940533746770745	1.7006136520783564	1.6833227661799286	1.6682011703985928	1.666547053429102	1.7261952564283012	1.7156702422008758	1.7224660244710912	1.7258476296820515	1.6171664111712776	1.816634654524956	1.6013053505846677	1.572736198387897	1.5503138393812566	1.5860259361006597	1.6028768494719412	1.5929613806068588	1.7705879740892623	1.752082505237189	1.7448409173253387	1.7214941854037658	1.7077927232574972	1.9022259418026612	1.8914191868460781	1.9339701296648029	1.9339701296648029	2.0994822394117247	2.011996631606478	2.16941602453074	2.1189118355229897	2.459314512014327	2.4867522246368092	2.440209638699779	2.456447760198476	2.497851836951118	2.5923402340424255
YHR167W	0.9640222455199859	1.0777238380500707	1.0777238380500707	1.0777238380500707	0.9461668809622729	0.9069962836815952	0.9461668809622729	0.8410471907073749	0.8410471907073749	0.6905535236902863	0.7595533072512795	0.7595533072512795	0.7595533072512795	0.7203827099706019	0.7203827099706019	0.6272733055791203	0.6664439028597982	0.6175343023788515	0.6175343023788515	0.6175343023788515	0.5041403994594049	0.5451871237660789	0.44209363080197545	0.4688109691777553	0.2918232346847033	0.40494503110650937	0.40494503110650937	0.69842055050444	0.5852987540826338	0.5852987540826338	0.5852987540826338	0.4844683126270991	0.4844683126270991	0.5975901090489053	0.5054719070604738	0.6282156986750397	0.6282156986750397	0.6282156986750397	0.7423867185943507	0.6879389345719743	0.8030094517816397	0.6415460290875232	0.6368014322407738	0.584962500721156	0.8138444243279096	0.8138444243279096	0.8537555460178332	0.8537555460178332	0.595829421574803
YCR015C	1.2271498701352626	1.2202206434215177	1.2376042277724288	1.2803249872240827	1.2803249872240827	1.2875315252906336	1.3000601120966393	1.3104392578766384	1.3513354076561979	1.2725379561934689	1.3083573959969086	1.2802197888476317	1.4511601819147129	1.3643201130114564	1.3744799792316784	1.4298701750330487	1.4115000788818597	1.4240369883669295	1.4366971905196173	1.4601561633436062	1.4450832689795559	1.4850496762972005	1.5026221756795688	1.5170556771900539	1.5052000722403815	1.5076402504461932	1.5076402504461932	1.5129083879859824	1.525647953513363	1.5335568874361396	1.5232149432146807	1.5505058812213723	1.5412053880058125	1.5596849224932863	1.567711457670132	1.5212237588885742	1.5052232801948588	1.4944568493257888	1.4356713750078525	1.4388802822826217	1.46288590438948	1.5013943354759438	1.5013943354759438	1.5215761930888747	1.5667968106975836	1.5639918084861661	1.5666810961095368	1.5721981010771025	1.5957280116622161
YMR130W	1.571834046438052	1.571834046438052	1.571834046438052	1.571834046438052	1.6504268142330365	1.6504268142330365	1.6504268142330365	1.6504268142330365	1.5396088236014294	1.5507576021752394	1.5360529002402092	1.3670842760559163	1.3181746755749697	1.3181746755749697	1.3670842760559163	1.4159938765368627	1.4159938765368627	1.4495464362478891	1.4495464362478891	1.4968521510262458	1.4968521510262458	1.4495464362478891	1.4495464362478891	1.4159938765368627	1.31194400631474	1.2488205466140927	1.132721800091722	1.132721800091722	1.1569693463383992	1.132721800091722	1.132721800091722	1.1080597458574528	1.1569693463383992	1.1569693463383992	1.1999109461331463	1.1999109461331463	0.8815494662659765	0.7669069003248536	0.8187458318444719	0.892746413288249	0.892746413288249	0.9165931552426166	0.9400521280666054	0.9400521280666054	0.8882131965469873	0.8882131965469873	0.8882131965469873	0.8882131965469873	0.8042994223777185
YML073C	1.7653629458220308	1.8792930370444882	1.8792930370444882	1.8792930370444882	1.8320905156455891	1.8320905156455891	1.6621655142032767	1.6621655142032767	1.7860960688452931	1.8177701191230902	1.9537063477260648	1.9693032027770834	1.8953026213333066	1.802193216941825	1.7865963618908065	1.9354597478052893	2.009460329249066	1.8733705195180743	1.9354597478052893	1.8311230879905538	1.8311230879905538	1.9242324923820353	2.1721600058256207	2.1721600058256207	2.3228970219266785	2.3228970219266785	2.134451932513568	2.134451932513568	2.1595647518119283	2.101849253955641	2.1843114141476137	2.1843114141476137	2.0335525597110267	1.9510903995190538	1.775240564119636	1.775240564119636	1.775240564119636	1.775240564119636	1.9259994185562233	1.853243076120909	1.853243076120909	1.853243076120909	1.8656268005767414	1.939627382020518	1.939627382020518	2.010016709911916	2.08277305234723	1.9465020746277437	2.001243166850632
YOR284W	2.0461435702807504	2.115119184153205	2.0204094788147158	1.9056878485268611	1.9056878485268611	1.9056878485268611	1.9056878485268611	1.8182250072765216	1.8182250072765216	1.8654098376406394	1.9093531852282366	1.9093531852282366	1.9651784301871345	1.9463194029358186	1.9272105799881138	1.9651784301871345	1.9463194029358186	2.0152667566533102	2.0152667566533102	1.8441548402605554	1.86326366320826	1.8247895153936242	1.8247895153936242	1.7923680377012472	1.7923680377012472	1.7923680377012472	1.9040133935301564	1.9040133935301564	1.870846529594957	1.9043990893059835	2.0100092772665823	2.0431761412017817	2.1016966551262937	2.1016966551262937	2.1016966551262937	2.215652844423379	2.1572933879405842	2.1572933879405842	2.1376645811916517	2.2579588149093635	2.3143812858340143	2.3143812858340143	2.3143812858340143	2.3143812858340143	2.3143812858340143	2.302189594891374	2.2615476103940284	2.2615476103940284	2.2615476103940284
YKR037C	0.23610872642635872	0.23610872642635872	0.23610872642635872	0.2988444817743212	0.2988444817743212	0.3312659594666986	0.2988444817743212	0.2988444817743212	0.3692338096657191	0.32565118093007966	0.32565118093007966	0.32565118093007966	0.21030616318410117	0.13407057735701583	0.0943243985642595	0.12650480431340932	0.16513044321225054	0.16513044321225054	0.1847592499611831	0.22456025801915822	0.20493145127022533	0.28293396327149833	0.2630344058337935	0.2428565238961633	0.24602798052810382	0.24602798052810382	0.18268608490773863	0.28742430501117805	0.26572923391185926	0.26572923391185926	0.22558439170941175	0.2686531136012975	0.29075516339224383	0.3077642620956004	0.35677993919443135	0.33508486809511245	0.33596592828764493	0.2203014208452612	0.12719201645377956	0.12719201645377956	0.03711856674167646	0.152724260688704	0.152724260688704	0.14891540913844256	0.14497864431208113	0.11801159671181198	0.16838055072194974	0.22977195170204553	0.14404207767616145
YKL055C	1.3897444627881939	1.3900965466242288	1.2853063708095762	1.3324887401468475	1.3324887401468475	1.3188217425988449	1.3188217425988449	1.247504338097192	1.3382122357676642	1.340514360011948	1.3550113622891253	1.3550113622891253	1.340514360011948	1.3182399078572482	1.3182399078572482	1.3449572462330275	1.3597716712435215	1.3597716712435215	1.4318313448793472	1.5154797372451434	1.4367677612311025	1.4367677612311025	1.3500561280377714	1.3481279265028272	1.3593377345780109	1.2894577823970692	1.278075369349855	1.3468659966372645	1.3565290939879844	1.3447736176760245	1.3301502216777683	1.3301502216777683	1.2278327107560623	1.2176918871149682	1.2176918871149682	1.1065986281924924	1.151396281641829	1.1696279516535557	1.1269121124822197	1.1247065672544472	1.1247065672544472	1.1247065672544472	1.0931402921260724	1.0898067817186392	1.1375035237499354	1.1118108537903117	1.1118108537903117	1.1265571538947428	1.106640988112939
YML026C	0.7496503491157724	0.8945413283030039	0.9233673630195306	0.7921256443303714	0.7921256443303714	0.8203317243942926	0.8203317243942926	0.8203317243942926	0.6578940231750072	0.850539101117403	0.850539101117403	0.9380019423677426	1.0083912702591407	1.0083912702591407	1.0393183932884629	0.9339322780586955	1.1124125427871046	1.014437383223807	0.9228868066888873	0.9479777876517176	0.9479777876517176	0.7594922701283282	0.7594922701283282	0.835924074254375	0.835924074254375	0.835924074254375	0.987927167699425	0.9354597478052893	0.9354597478052893	1.0667042810835419	1.0667042810835419	1.0667042810835419	0.9902724769574954	1.0381351288867713	1.0381351288867713	1.0381351288867713	1.1103155123041568	1.1103155123041568	1.2352313940293287	1.3927726710158084	1.3927726710158084	1.3421465979458405	1.3927726710158084	1.37715893592219	1.3454151901476026	1.4165395244440757	1.4165395244440757	1.4165395244440757	1.4165395244440757
YGL103W	1.734170575453642	1.734170575453642	1.734170575453642	1.5282755496484903	1.5282755496484903	1.4138735661452078	1.4010632910260763	1.4010632910260763	1.4468669806392012	1.4903145620798735	1.5224830083073324	1.5631249928046784	1.5217809435617355	1.5217809435617355	1.441610594877752	1.4819877432034705	1.4819877432034705	1.4055735194810268	1.4403389376417033	1.4742862695650412	1.212834344739152	1.0094686475181496	1.0213767255869053	1.0559957402233389	1.213303447474694	1.3988591006307707	1.3238302461217764	1.549711653538104	1.5955153431512288	1.6399094625096824	1.661604533609001	1.661604533609001	1.661604533609001	1.5006122938410427	1.5006122938410427	1.4565029027677934	1.6386629327548035	1.4769118627581914	1.515510156594038	1.7162553582065139	1.6820261122537714	1.6748769646168282	1.4921028920260633	1.5090005188901219	1.5271478656003812	1.5213794064640405	1.3576039138607012	1.2899557051490829	1.3504972470841337
YDL173W	1.2783030975346836	1.2783030975346836	1.3050204359104631	1.3539300363914095	1.1369230791470988	1.1369230791470988	0.9248100786820428	0.9754361517520109	0.9754361517520109	0.9248100786820428	0.9503451707891801	1.0788101820003204	1.1198374502603754	1.040819820558081	1.0700844150632753	1.0700844150632753	1.0700844150632753	0.9877275903114685	1.1787577628961756	1.1787577628961756	1.3162619743824107	1.2009973713672348	1.2256594256015036	1.2899310490357503	1.3380253372367954	1.3380253372367954	1.359995113016095	1.497140247734032	1.497140247734032	1.497140247734032	1.582693857035379	1.6233358415327248	1.6006157650326414	1.7305925521476926	1.7749866715061462	1.729898781977608	1.8129439199287114	1.8129439199287114	1.7501341272610476	1.7035915413240175	1.7898603068156698	1.7898603068156698	1.7898603068156698	1.8928127135339903	1.8928127135339903	1.8928127135339903	1.8928127135339903	1.844718425332945	1.8861894612305357
YOR074C	0.36631776456653187	0.36631776456653187	0.36631776456653187	0.36631776456653187	0.36631776456653187	0.36631776456653187	0.36631776456653187	0.36631776456653187	0.36631776456653187	0.40453708679702216	0.40453708679702216	0.40453708679702216	0.40453708679702216	0.40453708679702216	0.4463572624916494	0.4463572624916494	0.4835901686906245	0.5170131702280749	0.5352753766208033	0.443979542601253	0.443979542601253	0.443979542601253	0.443979542601253	0.443979542601253	0.5759173611181493	0.5759173611181493	0.5759173611181493	0.6101330764560622	0.6101330764560622	0.6101330764560622	0.569491091958716	0.569491091958716	0.569491091958716	0.6672109124808704	0.6672109124808704	0.6672109124808704	0.6672109124808704	0.6672109124808704	0.6672109124808704	0.6489255594531208	0.6489255594531208	0.6489255594531208	0.6895675439504667	0.6895675439504667	0.7605340653046104	0.8368991976716191	0.8368991976716191	0.7392025237844859	0.7392025237844859
YNL289W	0.7934487308141124	0.7510134644937155	0.7510134644937155	0.648484094667479	0.648484094667479	0.6262712610838894	0.5351361000664452	0.5123301470242968	0.5606046384148671	0.4167621797483046	0.39088354792269914	0.34107324815175805	0.38761583408878847	0.39786548674412414	0.42397549143281676	0.42806207948524516	0.4019265133618876	0.4547300299473252	0.4312710571233362	0.4547300299473252	0.4275342191592477	0.5379582088528984	0.5651540196409758	0.5651540196409758	0.6495462069313487	0.6495462069313487	0.8448296274762672	0.7725459271596515	0.7531991520106988	0.7531991520106988	0.7565738787913554	0.625528662193237	0.5968445843589627	0.5760765374895676	0.5805381237927016	0.5269553380779817	0.5269553380779817	0.5269553380779817	0.469506811403958	0.6032909963943304	0.632437342053847	0.6045913074700888	0.5472882415554754	0.5765009219729602	0.6364804667864273	0.43698877271110725	0.3164895755252691	0.28478071579793085	0.4041267250683936
YPR057W	0.5535050691995587	0.5535050691995587	0.5535050691995587	0.5535050691995587	0.5535050691995587	0.5535050691995587	0.6489191920610557	0.6489191920610557	0.6489191920610557	0.6489191920610557	0.6489191920610557	0.6233840999539182	0.6233840999539182	0.7831073758109266	0.7831073758109266	0.8313625444181476	0.8313625444181476	0.8313625444181476	0.8794568326191927	0.9643457302057056	0.9878047030296947	0.9643457302057056	0.9022847620734541	0.9022847620734541	0.8221292646401107	0.7322582343151737	0.7322582343151737	0.7322582343151737	0.7766523536736273	0.7766523536736273	0.27953320193042575	0.27953320193042575	0.27953320193042575	0.27953320193042575	0.32762749013147086	0.32762749013147086	0.25487114769615665	0.1719665884081213	0.2177702780212464	0.22784852397205071	-0.0489096004809464	-0.12346925770807685	-0.12346925770807685	-0.12346925770807685	-0.14900434981521438	0.3704743041883113	0.3239767851679401	0.25398926623078677	0.25398926623078677
YCL031C	0.10120739452694524	0.05681327516849168	0.05681327516849168	0.011009585555366764	-0.03629612922298988	-0.03629612922298988	-0.08520572970393642	-0.021075392284220867	-0.021075392284220867	0.19209849902284812	0.19209849902284812	0.2425828326378822	0.2425828326378822	0.08504155565140241	0.08504155565140241	0.08504155565140241	0.13750352374993502	0.24654628304522505	0.30344867427970224	0.23931833685998655	0.3149416645712557	0.3149416645712557	0.2973261216542842	0.2973261216542842	0.4516542680455783	0.4516542680455783	0.4516542680455783	0.4516542680455783	0.4516542680455783	0.4516542680455783	0.39453184384420253	0.4516542680455783	0.3569532241272081	0.42108356154692367	0.42108356154692367	0.3679035236877488	0.23665899040949617	0.20072450403844697	0.20072450403844697	0.20072450403844697	0.20072450403844697	0.20072450403844697	0.20072450403844697	0.09979559518766637	0.17996594387164955	0.24227584566699642	0.24227584566699642	0.24227584566699642	0.24227584566699642
YBR175W	0.5746541454323524	0.9020735793107424	0.9020735793107424	0.9020735793107424	0.9739817817932792	1.051149642315739	1.051149642315739	1.051149642315739	1.1325644739383849	1.1325644739383849	1.354956895274833	1.354956895274833	1.3907899530321666	1.331896263978598	1.2559300191338434	1.3604163039886479	1.421816848652791	1.4549202904518823	1.5220344863104192	1.5220344863104192	1.5220344863104192	1.5044467348277335	1.3152906429652176	1.2481764471066803	1.2481764471066803	1.227114831578851	1.2610621635021886	1.227114831578851	1.227114831578851	1.2610621635021886	1.2610621635021886	1.3338185059375027	1.3669853698727021	1.2998711740141649	1.3669853698727021	1.4436066514756143	1.6102565208850659	1.870579019848983	1.870579019848983	1.870579019848983	1.8274459106123029	1.7942790466771037	1.8793410348833313	1.8793410348833313	1.8793410348833313	1.9596737555139572	1.9596737555139572	1.9460626025963839	1.703866656881189
YLR007W	1.3670366310665996	1.147923274424883	1.147923274424883	1.147923274424883	1.4042630276846686	1.4042630276846686	1.6244908649077934	1.5805028525304563	1.5805028525304563	1.8413022539809416	1.4650256351105204	1.4650256351105204	1.4650256351105204	1.4650256351105204	1.4650256351105204	1.4650256351105204	1.4650256351105204	1.4650256351105204	1.4196541273492138	1.3728092638895464	1.3728092638895464	1.274293523248478	1.5347767435529394	1.5347767435529394	1.5347767435529394	1.4278615396364276	1.4278615396364276	1.4278615396364276	1.2655901107375502	1.2655901107375502	1.2655901107375502	1.2655901107375502	1.2655901107375502	1.2655901107375502	1.2655901107375502	1.3157758679057672	1.3157758679057672	1.0552055020234545	1.005106890433089	0.853103796988039	0.7638364588909516	0.54399071966485	0.54399071966485	0.3740657182225375	0.3740657182225375	0.3740657182225375	0.4240774863903609	-0.04097178105630634	-0.04097178105630634
YLR150W	-0.04890960048094624	0.19833481584982218	0.19833481584982218	0.37571212099583373	0.4922804982113041	0.5821674820085919	0.6272553715371298	0.5720812094244238	0.44235810527835556	0.31307508833338943	0.33477015943270816	0.37720542575310495	0.32074990369008105	0.2744084666078052	3.2034265038149176e-16	0.02046410255971585	-0.010696828926744617	0.009481053010885608	-0.020758560166797002	-0.05012347942583614	-0.030223921988131258	-0.05875738643729305	-0.07865694387499789	0.4812145758833276	0.5011141333210324	0.3446272018303867	0.35599742546122226	0.494395290892128	0.46674464773914354	0.5233281761055107	0.5233281761055107	0.5047124979381638	0.5588000135004609	0.5684059024253862	0.6044751571329081	0.6044751571329081	0.6044751571329081	0.6484654430273141	0.6836548714896141	0.7009328629214499	0.6917063345048083	0.6917063345048083	0.7680470587799864	0.7680470587799864	0.8164100803413858	1.1146616490826482	1.1146616490826482	1.1038892431447236	1.1087886374209233
YGR280C	0.9657371754834551	0.6828942885694806	0.6578033076066505	0.7036069972197752	0.7036069972197752	0.6578033076066505	0.6578033076066505	0.8031426707706897	0.7542330702897431	0.6511395773256397	0.5864338879378246	0.5864338879378246	0.5864338879378246	0.6511395773256397	0.5668370769686282	0.5123892929462517	0.7008343823593619	0.7851368827163735	0.8538496328003878	0.8538496328003878	0.8538496328003878	0.8538496328003878	0.8538496328003878	0.7891439434125724	0.7891439434125724	0.8435917274349488	0.8435917274349488	0.9333883977855946	0.9550125452266895	0.7781347831426105	0.6884159679519031	0.6884159679519031	0.6884159679519031	0.6884159679519031	0.3883345753627897	0.6362620888063752	0.8183052216181452	0.7251958172266635	0.5939512839484109	0.5939512839484109	0.6390391734769492	0.6390391734769492	0.5054146093467535	0.5054146093467535	0.5054146093467535	0.5054146093467535	0.5054146093467535	0.5054146093467535	0.5054146093467535
YNR061C	1.190472162232823	1.190472162232823	1.1290716175686797	1.1290716175686797	1.1290716175686797	1.1290716175686797	0.7436088677968199	0.8568750579014026	0.811927651847428	0.7655347463629768	0.8406921059317167	0.8406921059317167	0.8406921059317167	0.7558032083452034	0.7558032083452034	0.6886890124866667	0.6390216276719767	0.6390216276719767	0.6390216276719767	0.7910247211170266	0.7910247211170266	0.7910247211170266	0.8614140490084244	0.835924074254375	0.835924074254375	0.835924074254375	0.903038270112912	0.5881649327594998	0.5558161550616396	0.4888577325705152	0.4888577325705152	0.3513542088205802	0.3513542088205802	0.3513542088205802	0.3513542088205802	0.48542682717024166	0.5634293391715148	0.5678889873622146	0.6350031832207517	1.431234726806645	1.431234726806645	1.431234726806645	1.505235308250422	1.3301486016923305	1.3301486016923305	1.362570079384708	1.437363034910091	1.5666460518550576	1.4061813796618114
YBR187W	-0.7037987302310065	-0.4489848312021813	-0.4489848312021813	-0.2928656292848995	-0.5485205047530957	-0.47672982168508576	-0.47672982168508576	-0.5485205047530957	-0.5485205047530957	-0.5485205047530957	-0.5485205047530957	-0.5485205047530957	-0.5485205047530957	-0.7037987302310065	-0.7037987302310065	-0.8778281300060556	-1.0954195650786824	-1.265344566520995	-1.265344566520995	-1.265344566520995	-0.8416629728328994	-1.011587974275212	-0.8416629728328994	-0.8416629728328994	-0.8416629728328994	-0.4211897262604387	-0.4211897262604387	-0.4211897262604387	-0.4211897262604387	-0.4211897262604387	-0.4211897262604387	-0.2691866328153887	-0.2691866328153887	0.04532399050949029	0.04532399050949029	-0.15497465997634088	-0.082462160191973	-0.082462160191973	-0.082462160191973	0.46104989703568017	0.46104989703568017	0.46104989703568017	0.46104989703568017	0.46104989703568017	0.46104989703568017	0.46104989703568017	0.46104989703568017	0.46104989703568017	0.46104989703568017
YOR143C	0.3232465277329593	0.37088166254720084	0.32357594776884396	0.2746663472878977	0.370244007270129	0.370244007270129	0.370244007270129	0.370244007270129	0.370244007270129	0.370244007270129	0.370244007270129	0.18221555739810313	0.22615890498570052	0.22615890498570052	0.36587144247495923	0.36587144247495923	0.5104026701170292	0.5104026701170292	0.5104026701170292	0.5104026701170292	0.5104026701170292	0.5104026701170292	0.6006004790886076	0.6737264348366732	0.7247798903093374	0.5875846018005895	0.5875846018005895	0.7391834194160245	1.0872134342066044	1.0872134342066044	1.1576251196707077	1.1576251196707077	1.1576251196707077	1.1576251196707077	1.1970454694043404	1.2021200263101868	1.2021200263101868	1.2021200263101868	1.2021200263101868	1.010632345173459	1.128813771521773	1.3486143245499655	1.2304328982016515	1.2697728349027617	1.1723399109954518	1.2212495114763982	0.9976789456486604	0.8678526430482854	0.749671216699971
YJL006C	0.8356131820991177	0.722466024471091	0.8734598873462057	0.8734598873462057	0.8531255825600259	0.6026103665405809	0.6707818691821601	0.650171589506874	0.650171589506874	0.6397549735615357	0.6750880466738163	0.6750880466738163	0.6109577092541008	0.5756246361418201	0.4740220638979927	0.4403389376417039	0.4183126313117051	0.4646682670034443	0.3898269364815639	0.4967421403980761	0.44103270781178844	0.4183126313117051	0.4854268271702419	0.5849625007211562	0.5734668618833267	0.5265458144958342	0.609007974687807	0.584962500721156	0.584962500721156	1.057898383708201	1.057898383708201	1.057898383708201	0.935784862182077	0.6608688335801203	0.6330703812365479	0.732606054787462	0.5849625007211562	0.5849625007211562	0.5849625007211562	0.6747591710718019	0.6019408358966671	0.6019408358966671	0.5232288598826265	0.43801746678381687	0.4011806986034454	0.4011806986034454	0.3435932070505016	0.43419575583140857	0.43419575583140857
YMR310C	1.356709369589164	1.356709369589164	1.3678542302721504	1.3678542302721504	1.350791704691215	1.350791704691215	1.350791704691215	1.3239500924725742	1.2758422952942041	1.2456670238123735	1.2466830223176872	1.2466830223176872	1.2366293576537644	1.2431767729461984	1.260292063518923	1.2500962964130347	1.2185979929660844	1.2090633953492707	1.189745949899757	1.1798612545056917	1.1705495191857822	1.1575697191643202	1.1575697191643202	1.210524779042916	1.1482133013418825	1.1682975473852149	1.1596178578104164	1.2279014897573395	1.1555546567952713	1.2031461255802385	1.179143287734359	1.1029264441107196	0.9950951869398365	0.9716111734132243	0.9829264866410584	0.9598428735280172	0.9485275603001831	0.9812165243205843	1.0035843373490387	0.9584964478205008	0.9556760474979906	0.9783961239980742	0.900251158771221	0.960606810554546	0.8610391733599154	0.9055614941704677	0.9114576155498754	0.9578408053775086	0.9977081884920107
YDR503C	0.6856046769781502	0.5398525812781159	0.7722410689137367	0.751179453385907	0.751179453385907	0.7298058025933399	0.6875775672040425	0.6198329605682082	0.6198329605682082	0.5808388289523447	0.5344797259835161	0.512784654884197	0.512784654884197	0.24662524613004705	0.22459893980004828	0.14388714054078888	0.14388714054078888	0.14388714054078888	0.14388714054078888	0.18379519529163926	0.10912172238011238	0.14388714054078888	0.2249492585867887	0.2249492585867887	0.2249492585867887	0.26742617495095156	0.3113101104007107	0.3125140644794895	0.3125140644794895	0.3125140644794895	0.3562354419088073	0.4380373297593293	0.4154772782918177	0.37760909270137444	0.37760909270137444	0.42149302815113376	0.40011937735856673	0.3562354419088073	0.40178140257657713	0.3890422907458993	0.3890422907458993	0.4270101409449197	0.6248621671980659	0.7818315135364651	0.803205164329032	0.7578811738195417	0.7789427893473714	0.8614049495393442	0.9026276122658572
YOL080C	0.18135060824008578	0.20806794661586536	0.24909521487592004	0.24909521487592004	0.24909521487592004	0.4247154131811979	0.4247154131811979	0.38407342868385186	0.2991845310973389	0.2991845310973389	0.10864866107775017	0.011972641666076258	0.011972641666076258	0.10864866107775017	0.10864866107775017	0.09310940439148147	0.21187919465377228	0.07559475920978029	0.05714390710360851	0.05714390710360851	-0.09485918634144117	-0.09485918634144117	-0.12371404901362627	0.01093547768115554	-0.036525876025113875	-0.036525876025113875	-0.13640623839403127	-0.13640623839403127	-0.08857771330341627	-0.19960902569216019	-0.31990325940987185	-0.49326266658434603	-0.49326266658434603	-0.5603768624428829	-0.34982841049312563	-0.38132426342236714	-0.43079293968666693	-0.43079293968666693	-0.5912576118799131	-0.5912576118799131	-0.6787204531302524	-0.4912742818621756	-0.4912742818621756	-0.5499232224531858	-0.9649607217320297	-0.7481928495894601	-0.8655498002276184	-0.8655498002276184	-0.8316024683042811
YIL050W	0.7845952559692608	0.7434464287685049	0.7665065854303019	0.7174512202355606	0.7174512202355606	0.7174512202355606	0.889401337379026	0.889401337379026	0.7869908102981549	0.7623287560638858	0.6411127439583617	0.6290659228398674	0.5802930228453769	0.5972408304995926	0.62148837674627	0.6977677064535572	0.6977677064535572	0.484364068344364	0.4404207207567668	0.4597020141100949	0.484364068344364	0.484364068344364	0.5713621986739872	0.5467001444397181	0.47854044158500186	0.4592373031893788	0.4592373031893788	0.35117755733192607	0.35117755733192607	0.4669557721678311	0.5838330237023551	0.6306272351812963	0.6306272351812963	0.3931970530164347	0.32164379199140064	0.32164379199140064	0.41778099224841103	0.36973808019244564	0.36973808019244564	0.3931970530164347	0.3931970530164347	0.35740837426892935	0.46740899211148	0.40887425056586046	0.40887425056586046	0.3589946251608808	0.3810209314908797	0.3810209314908797	0.007760390379161588
YGR104C	1.2366940136550133	1.2501637550973086	1.1246229603428128	1.1246229603428128	1.1246229603428128	1.0390423046704496	1.0390423046704496	1.0892798443776002	1.1748100730939401	1.1748100730939401	1.143101213366602	1.1356039908344528	1.1038951311071148	1.1038951311071148	1.1038951311071148	1.0184181057806192	1.0184181057806192	0.9859966280882415	0.9859966280882415	0.9859966280882415	0.9859966280882415	0.9859966280882415	1.1655958307792873	1.306185358341615	1.2088881569867003	0.9947633516338528	1.0919888644975662	1.2061598844168768	1.1089343715531637	1.0418201756946266	1.0418201756946266	0.9601337101464578	1.0070547575339501	1.0070547575339501	1.0070547575339501	1.0070547575339501	0.9349049717781146	0.9349049717781146	0.9349049717781146	0.9349049717781146	0.8473895838598569	0.8004685364723644	0.7619943886577287	0.8004685364723644	0.8004685364723644	0.8004685364723644	0.7619943886577287	0.7619943886577287	0.7619943886577287
YIL063C	1.8469594400113625	1.8042777185285954	1.7960101025449948	1.7960101025449948	1.7960101025449948	1.6138396821415089	1.6645583935657697	1.5877427965149384	1.61501795761749	1.5287088168786742	1.649549784867596	1.6410382850120788	1.7187854122474702	1.6387263139522599	1.71600136074496	1.725768647143934	1.738661884827105	1.738661884827105	1.5202197359709002	1.5020723892606407	1.4929123899751648	1.4836938599457863	1.4836938599457863	1.5487260158012193	1.5395660165157434	1.5395660165157434	1.5952308361749827	1.5762477328074103	1.5221305240078404	1.5221305240078404	1.531716572837038	1.5999431952244605	1.5999431952244605	1.6696625078856535	1.6793776627188652	1.7710019584844128	1.7110824352656342	1.6914536285167017	1.7317425280371854	1.7278432019255412	1.7278432019255412	1.717789537261618	1.717789537261618	1.7278432019255412	1.8293812283876032	1.8751849180007278	1.85282461582692	1.9086285197263877	1.9183436745595999
YDR003W	1.621609403132893	1.5732974789376137	1.618111460080769	1.6555861654994317	1.633492394648815	1.6381881870433306	1.6272170692223278	1.6272170692223278	1.7074110638509477	1.7273106212886526	1.6563863966986503	1.6566132350303118	1.6073697160104627	1.6189401017283405	1.592035170769889	1.5270797289291191	1.5041793268190404	1.492871316505693	1.528635740830499	1.6110348624248587	1.6110348624248587	1.5881344603147802	1.5942086425740771	1.6776173554882565	1.7079910045317754	1.7540535524595	1.8327458095526081	1.7804910939322436	1.7804910939322436	1.7935922028449498	1.7947979296006475	1.7707524556339966	1.7592617187034594	1.8167893078074626	1.8426216011981313	1.8564575026784105	1.838988856438348	1.8262778046887937	1.7866135140643014	1.6973285820217197	1.6885064722216325	1.7774941547835543	1.8555734405943278	1.846842048306794	1.8205449310834985	1.808053986900302	1.8591464482683122	1.8204110748830507	1.8204110748830507
YDL230W	1.0471526193210166	1.0471526193210166	0.877227617878704	0.877227617878704	0.877227617878704	1.0471526193210166	1.0471526193210166	1.0471526193210166	1.0471526193210166	1.0471526193210166	1.0471526193210166	1.0471526193210166	1.0471526193210166	1.487725210706998	1.487725210706998	1.487725210706998	1.6783019083081647	1.6783019083081647	1.6783019083081647	1.8986229796249179	1.8565589200583739	1.7910698384701145	1.6211448370278019	1.6211448370278019	1.6211448370278019	1.6211448370278019	1.6211448370278019	1.6211448370278019	1.6211448370278019	1.6211448370278019	1.7910698384701145	1.7910698384701145	1.7910698384701145	1.7910698384701145	1.7910698384701145	1.7910698384701145	1.7910698384701145	1.9634741239748859	1.9634741239748859	1.9634741239748859	1.9634741239748859	2.2238638085531157	2.2238638085531157	2.080170348683983	2.080170348683983	2.080170348683983	2.080170348683983	2.565597175854225	2.565597175854225
YLR132C	2.5859640245662288	2.570144841499697	2.5827816671776227	2.570144841499697	2.570144841499697	2.3836220149616465	2.3836220149616465	2.3836220149616465	2.3836220149616465	2.3836220149616465	2.365405926478661	2.411209616091786	2.411209616091786	2.411209616091786	2.411209616091786	2.411209616091786	2.411209616091786	2.411209616091786	2.411209616091786	2.411209616091786	2.3093300020725724	2.236569034337298	2.1227719447288447	2.1932889945078227	2.1984506996236015	2.1984506996236015	2.1984506996236015	2.1984506996236015	2.1619248235984876	2.3449099269822735	2.1372684614209607	2.0987943136063247	1.9337350673358287	1.9337350673358287	1.6911018535617564	1.6911018535617564	1.6911018535617564	1.7224660244710912	1.7486499562747464	1.7970129778361454	1.7264349266740369	1.593679717822265	1.649755642228354	1.649755642228354	1.649755642228354	1.649755642228354	1.3550896273454494	1.1859954321690505	0.9673357297089327
YNL002C	0.8203548086229902	0.7036069972197752	0.777607578663552	0.777607578663552	0.777607578663552	0.6491592131973988	0.5925756848310313	0.5925756848310313	0.6391182707680614	0.3732173235842166	0.03618233630664627	-0.063991556693247	-0.25663663463564285	-0.25663663463564285	-0.36355183855215484	-0.36355183855215484	-0.4047381019865992	-0.2978228980700873	-0.4403098293342778	-0.4403098293342778	-0.06416134344902875	-0.7837598056451469	-0.6214883767462693	-0.6214883767462693	-0.7369655941662054	-0.6214883767462693	-0.43653769059387454	-0.3296224866773626	-0.26688673132940016	-0.26688673132940016	-0.37380193524591215	-0.37380193524591215	-0.5369921026594964	-0.5369921026594964	-0.5369921026594964	-0.33054122519207013	-0.5145731728297579	-0.5145731728297579	-0.41503749927884315	-0.30812229536233166	-0.30812229536233166	-0.21501289097084997	-0.0309809433331623	-0.0309809433331623	0.08449627408677372	0.08449627408677372	0.6460106958803393	0.533681995777463	0.6211448370278025
YPL159C	0.8132314883942733	0.7494106868328999	0.7494106868328999	0.8664378046123141	0.9496129567194806	0.8474389982604035	0.8628690388300096	0.8701320455984006	0.8871466603101037	0.8873391865052105	0.8871466603101037	0.8710269949468268	0.8839083727779575	0.8151410247889681	0.755219827396069	0.6336636968666319	0.6664536319843017	0.7323501398292732	0.7548491983218942	0.7978683490267742	0.7138219300618394	0.7201934793957053	0.8069618825864804	0.8090713946466258	0.7305366754227782	0.7731810128312718	0.7052769483294683	0.7286936895465022	0.6451451841921336	0.6451451841921336	0.6924065174902514	0.7719819254331615	0.7803013632900374	0.7260826398055016	0.7013783539642775	0.7013783539642775	0.6643841464820759	0.7077041104906467	0.6842662354056797	0.7616271065176405	0.7558787045665186	0.7742572338813734	0.8242690020491966	0.7418894728054914	0.7053635967803773	0.708452510353903	0.8709762507421166	0.9120035190021711	0.8316281252530675
YMR048W	1.762477177933844	1.784944736019648	1.8761937983856019	1.8761937983856019	1.8761937983856019	1.6768849901621952	1.6768849901621952	1.7033572015233862	1.7572960086341896	1.666244028506287	1.639771817145096	1.579044610626438	1.5234240904120235	1.5608987958306864	1.5608987958306864	1.6352327067520278	1.6656063557955467	1.5256082155775297	1.4209006556126693	1.5302052296876265	1.5302052296876265	1.5302052296876265	1.5302052296876265	1.8077392052165355	1.8077392052165355	1.8077392052165355	1.8107230636553566	1.8107230636553566	1.8431445413477343	1.956410731452317	1.956410731452317	1.9741990807463046	1.9741990807463046	1.9741990807463046	1.9431721851256802	2.0226267852402158	1.9909179255128782	1.9459003873297913	2.0345731485474263	2.0811157344844564	2.0811157344844564	2.0021516708550484	2.0021516708550484	2.0021516708550484	1.936732555354863	1.9691540330472408	1.8734835862983514	1.684407861896637	1.684407861896637
YIL069C	0.5516039037747251	0.6147977302619192	0.6357370679542824	0.6357370679542824	0.6357370679542824	0.9261801960817888	0.9261801960817888	0.9261801960817888	0.8287218375634833	0.8287218375634833	0.8901223822276263	0.9390319827085728	0.9799622467634551	0.9799622467634551	0.9799622467634551	1.0774787526777172	0.8606633183911105	0.7695702595981337	0.7422022425323528	0.7422022425323528	0.6433064869519609	0.6433064869519609	0.8479969065549497	0.9068905956085181	0.9068905956085181	1.0555923259633173	0.9243477926850645	0.9243477926850645	0.9243477926850645	0.9768152125792002	0.9768152125792002	0.8912103175494431	0.853589019127465	0.8629924294709198	0.8629924294709198	0.9119020299518661	1.011916663587074	0.9358161888301755	0.8761099427059079	0.8761099427059079	0.996095545544084	1.0019482717895218	0.9708820737091552	0.84048543645348	0.8770113124785942	0.9491149164760464	0.8838007146637195	0.8838007146637195	0.9525134647477338
YMR096W	0.5077553002289374	0.2783660595897844	0.2783660595897844	0.22770133272151333	0.22770133272151333	0.3243195228901335	0.21962214422343987	0.32361395293318573	0.27921983357473223	0.5456642917428244	0.5456642917428244	0.5456642917428244	0.5030199543343308	0.5896076393304217	0.6340017586888749	0.3251305269257065	0.3251305269257065	0.4150374992788437	0.4150374992788437	0.4150374992788437	0.45943161863729726	0.45943161863729726	0.2954558835261713	0.2954558835261713	0.2954558835261713	0.2954558835261713	0.25106176416771764	0.25106176416771764	0.215728691055437	0.2601228104138905	0.36882906985639047	0.36882906985639047	0.32443495049793675	0.3870231231092471	0.3439544012173612	0.3439544012173612	0.3005618057039807	0.3005618057039807	0.45943161863729726	0.5561076380489711	0.5561076380489711	0.5117135186905175	0.5329300046002133	0.5329300046002133	0.5329300046002133	0.5329300046002133	0.5329300046002133	0.43625398518853953	0.18127343401085513
YCR002C	0.7288171018680216	0.40734754135946794	0.33863479127545365	0.33863479127545365	0.26648500551961835	0.3030108815447325	0.3181241381529795	0.2459743523971442	0.2459743523971442	0.2459743523971442	0.19706475191619777	0.2692145376720332	0.23520098620163502	0.23520098620163502	0.23520098620163502	0.28411058668258143	0.37851162325372983	0.48160511621783353	0.48160511621783353	0.6651506781737418	0.7007745879044632	0.7007745879044632	0.8656989082884091	1.1837225487198555	1.1837225487198555	1.1837225487198555	1.1837225487198555	1.1837225487198555	1.1263893736539041	1.269821477117623	1.1879533826176738	1.1514275065925599	1.1514275065925599	1.0754786533592615	1.0754786533592615	1.0754786533592615	1.0359502891726238	1.0359502891726238	1.0754786533592615	1.0754786533592615	1.0359502891726238	1.333020060832295	1.2528497121483115	1.2528497121483115	1.2528497121483115	1.1679608145617983	1.2252939896277502	1.1444495893627982	1.1444495893627982
YDR233C	0.4059648359945358	0.4059648359945358	0.464776317860362	0.43571217938858764	0.40732516564066734	0.40732516564066734	0.40732516564066734	0.40732516564066734	0.5130695822393707	0.5130695822393707	0.3816158350752551	0.4656800998637295	0.4656800998637295	0.4926452390678059	0.46665003053486176	0.46665003053486176	0.4147793912110854	0.3190848782517924	0.17449773123213674	0.20146477883240602	0.1797060222348978	0.15630792518799277	0.15012272797178713	0.15227106144400432	0.17693311567827336	0.22502740387931847	0.22502740387931847	0.29938036800875806	0.29938036800875806	0.2767875609011238	0.29987117401416513	0.22698791012240754	0.4423581052783559	0.4423581052783559	0.5234989979706897	0.5234989979706897	0.48131501063855553	0.3788158217242423	0.3045227940168363	0.3045227940168363	0.3045227940168363	0.39940229230216234	0.39940229230216234	0.39940229230216234	0.39940229230216234	0.4207759430947296	0.5010236822212601	0.5010236822212601	0.5231376607244073
YBR251W	-0.6524320839545379	-0.6524320839545379	-0.6524320839545379	-0.8168189018554205	-0.7787857698608329	-0.7787857698608329	-0.7787857698608329	-0.7787857698608329	-0.7787857698608329	-0.8353692982272006	-0.7243379858384567	-0.7243379858384567	-0.559951167937574	-0.559951167937574	-0.559951167937574	-0.6324636677219422	-0.6324636677219422	-0.6324636677219422	-0.6324636677219422	-0.6869114517443189	-0.6102901701414063	-0.44993570726343374	-0.4527488931549263	-0.4527488931549263	-0.6097182394933257	-0.6097182394933257	-0.6097182394933257	-0.6097182394933257	-0.6097182394933257	-0.6097182394933257	-0.7858751946471524	-0.862496476250065	-0.862496476250065	-0.8776381733311174	-0.9282642464010852	-1.1108373496241484	-1.1108373496241484	-1.1108373496241484	-1.1108373496241484	-1.1108373496241484	-1.1108373496241484	-1.1108373496241484	-1.202188850613267	-1.0995356735509145	-1.0995356735509145	-1.0995356735509145	-1.0375699202445214	-0.852014267088445	-0.7275668961639561
YNR003C	1.0809199953835675	1.003947184516663	1.003947184516663	0.9670947327375318	0.9670947327375318	0.9670947327375318	0.9670947327375318	0.9670947327375318	1.0259884217911002	1.0259884217911002	0.9869942901752365	0.9869942901752365	0.9869942901752365	0.8101165280911574	0.8101165280911574	0.903552508236656	0.903552508236656	0.903552508236656	1.023846741954368	1.023846741954368	1.023846741954368	0.9869942901752368	0.9869942901752368	1.0511246275949526	0.8820615450637805	1.0627357553479622	1.1298499512064992	1.1298499512064992	1.1298499512064992	1.1298499512064992	1.1298499512064992	1.253461079126993	1.253461079126993	1.2145195775651585	1.3500481591300355	1.3500481591300355	1.3500481591300355	1.3500481591300355	1.3500481591300355	1.3500481591300355	1.147405381706621	1.147405381706621	1.0662196861424422	1.1375035237499347	1.1375035237499347	1.287319057957221	1.287319057957221	1.357708385848619	1.357708385848619
YPR139C	0.3913713086094738	0.3523017439308815	0.3523017439308815	0.3548454325843596	0.3548454325843596	0.3548454325843596	0.26557809448727215	0.18151382969879756	0.18151382969879756	0.08900500605874473	0.1280745707373372	0.1280745707373372	0.1280745707373372	0.1280745707373372	0.08900500605874473	0.14244426502020519	0.14244426502020519	0.12043421889771079	0.12043421889771079	0.12043421889771079	0.172428856535972	0.21090300435060774	0.21090300435060774	0.21090300435060774	0.21028691080125683	0.21028691080125683	0.21028691080125683	0.2603855223916222	0.22331699689278917	0.22331699689278917	0.2603855223916222	0.22331699689278917	0.24768742504754201	0.2473224830128733	0.35460262896405376	0.24768742504754201	0.28479718843153584	0.28479718843153584	0.2695772517005657	0.09674065483835018	0.16889044059418562	0.13067111836369516	-0.16872048838998358	0.09674065483835018	0.09674065483835018	0.09674065483835018	0.09674065483835018	0.09674065483835018	0.09674065483835018
YDR384C	0.7346858543593716	0.6870606883398918	0.811687342853637	0.811687342853637	0.8730878875177801	0.9319815765713486	0.9319815765713486	0.8730878875177801	0.8730878875177801	0.8730878875177801	0.8016185525084591	0.8016185525084591	0.8756191339522361	1.0646529583422533	1.0646529583422533	1.1873070796705485	1.263034405833794	1.263034405833794	1.0740005814437767	1.1520030934450498	1.0175020578566383	1.0175020578566383	1.1520030934450498	1.0264722113611913	1.0264722113611913	1.0264722113611913	1.1375035237499351	1.0032751320328612	1.1375035237499351	1.1375035237499351	1.0264722113611913	1.0264722113611913	1.0500406824995954	0.9286153667632346	1.0052366483661468	1.0052366483661468	1.0052366483661468	1.0052366483661468	1.0052366483661468	1.0641303374197153	0.9297597031547431	0.8684952168715078	0.7560080420573834	0.8145432530271374	0.871126781393505	0.871126781393505	0.9837329629586855	0.9250787452378753	0.979526529260252
YHR187W	0.3620235004651608	0.3620235004651608	0.37851162325373017	0.37851162325373017	0.37851162325373017	0.3410369178350674	0.3410369178350674	0.20953213470657556	0.21550603575120844	0.35989594508638295	0.2837929660005911	0.2837929660005911	0.4212964897505262	0.5667269292720898	0.5667269292720898	0.5667269292720898	0.4223370199369155	0.20979238455681462	0.28417458087939085	0.34830491829910637	0.3857796237177692	0.5232831474677039	0.597283728911481	0.6378115354940914	0.5191670389954722	0.7194656894813034	0.7194656894813034	0.7078192485066896	0.9696263509564818	0.9278061752618547	1.1414016483611436	1.1414016483611436	0.9350106598511922	0.9350106598511922	0.9350106598511922	0.9350106598511922	1.0983329264692576	1.0983329264692576	1.2052481303857696	1.0983329264692576	1.0983329264692576	1.0983329264692576	1.0983329264692576	1.0983329264692576	1.0983329264692576	0.9350106598511922	1.0983329264692576	1.2052481303857696	1.2052481303857696
YPL055C	-0.2949875520690838	-0.2949875520690838	-0.2949875520690838	-0.2949875520690838	0.00846157874819607	-0.23254652075559865	-0.23254652075559865	-0.11988431894271694	-0.062168821086429356	-0.11988431894271694	-0.4698267899996759	-0.4698267899996759	-0.4698267899996759	-0.2501575365976043	-0.2863041851566415	-0.2863041851566415	-0.04800537291083283	-0.04800537291083283	0.07481112447599039	0.07481112447599039	-0.04800537291083283	-0.16077330307278248	-0.16077330307278248	-0.16077330307278248	-0.16077330307278248	-0.23739458467569474	-0.2501575365976043	-0.1969155153206246	-0.1969155153206246	-0.1969155153206246	0.02856915219677092	0.02856915219677092	0.02856915219677092	0.02856915219677092	-0.10893437155316406	-0.10893437155316406	0.025995208532944358	0.17541975787621808	0.17541975787621808	0.09879847627330553	0.09879847627330553	0.026042133837991387	0.421857653179317	0.5832851919539476	0.5832851919539476	0.5276831259156172	0.5276831259156172	0.5276831259156172	0.5276831259156172
YDR085C	0.9852948046862803	0.9624671827084706	0.9624671827084706	0.912910961404912	0.8650704199138911	0.8843418092081412	0.8843418092081412	0.9191072273688179	0.9476763795655888	0.9972326008691476	1.0270478949516182	1.0226925858601017	1.0226925858601017	1.0007667072939443	0.9625715934225305	0.9625715934225305	0.826803865119731	0.7626735277000155	0.7626735277000155	0.7626735277000155	0.7626735277000155	0.7279081095393387	0.7626735277000155	0.7626735277000155	0.7976669227709651	0.71723221155983	0.7313635731486758	0.6989420954562983	0.5645136646948545	0.5645136646948545	0.5969351423872321	0.5977041696127383	0.6342300456378526	0.6018085679454748	0.6342300456378526	0.6034322089031418	0.5702653449679421	0.5256331495652616	0.502020592343311	0.502020592343311	0.5351874562785103	0.6704028608939198	0.72470519152138	0.6429990128687137	0.6429990128687137	0.6429990128687137	0.6429990128687137	0.6306046493435291	0.6306046493435291
YPL266W	1.0569417788258202	1.0935208819918538	1.0457183003058352	1.0225331933279296	1.1087562121341712	1.0860361356340877	1.0526131340966374	1.0526131340966374	1.0566894181268387	1.3208916015308398	1.325566077258646	1.233782997451644	1.3371040802131406	1.296462095715795	1.3648490706960452	1.3901076968467874	1.3656732324099115	1.3656732324099115	1.3901076968467874	1.3407318983050716	1.3870255505790068	1.3803832964844733	1.5009744862982233	1.51311856103929	1.5267676225511417	1.482665947361237	1.540460021238942	1.5672610426704363	1.7637909817481243	1.7104933828050148	1.7104933828050148	1.743579011624289	1.5853000562914044	1.6236241210902613	1.5996092766855574	1.5284911308746998	1.4382462887466696	1.3893366882657232	1.3737313977581793	1.3515286644942053	1.3515286644942053	1.403996084388341	1.263357033703933	1.2941139336204928	1.2941139336204928	1.349830369184966	1.4042781532073423	1.2742935232484778	1.2742935232484778
YBR290W	1.3887770650735116	1.4254421906562733	1.3623048537123201	1.3623048537123201	1.3623048537123201	1.1635460888796072	1.1090983048572307	0.9936210874372948	1.0789513413948215	1.0485776923513024	1.0052502606872022	1.1934901595095968	1.1490960401511432	1.051764637526959	1.0821382865704783	1.1346618938359871	1.164409237230039	1.0884177090667593	1.0884177090667593	1.0714112837610694	0.8763415322489115	0.8763415322489115	0.8149409875847684	0.7705468682263146	0.7388380084989765	0.7388380084989765	0.7099831458267915	0.7388380084989765	0.7064165308065988	1.0317088597273378	0.9999999999999997	1.2636482925035764	1.2636482925035764	0.9494633952476383	0.8274384566653148	0.8769071329296146	1.070984008460778	1.070984008460778	1.070984008460778	0.9645946638688013	0.9645946638688013	0.9645946638688013	0.9094531096763401	0.9094531096763401	0.9094531096763401	1.0363853469368114	1.1020109040814026	1.1020109040814026	0.9899483510742311
YOR288C	1.6806670144558884	1.5010328020336479	1.4687924650334399	1.414787009645279	1.3289515741409852	1.2530027209076868	1.2530027209076868	1.220100609828458	1.220100609828458	1.220100609828458	1.3058984825836877	1.3058984825836877	0.9962380812038008	1.076408429887784	1.1281048257476851	1.1281048257476851	1.1281048257476851	1.2652817539409715	1.2201006098284581	1.1759104770438176	1.1759104770438176	1.249613890071472	1.2891422542581095	1.4124241958384063	1.3666931074401467	1.3666931074401467	1.5018715782438379	1.5018715782438379	1.080170348683983	1.1326377685781186	1.454565863465481	1.6041624592034358	1.6041624592034358	1.7345590964591109	1.7345590964591109	1.584962500721156	1.7730332442737466	1.7730332442737466	1.6543887477751273	1.6125685720805003	1.5694998501886144	1.5251057308301612	1.5251057308301612	1.5694998501886144	1.6168832566140936	1.6168832566140936	1.6168832566140936	1.6627597783468233	1.6627597783468233
YLR271W	1.6286248021486274	1.5164079138922784	1.4950342630997113	1.5708556979146548	1.5494820471220878	1.4020984435713457	1.5057606696927701	1.3570105540428075	1.3570105540428075	1.256020184083401	1.2881528050242101	1.2881528050242101	1.2881528050242101	1.3265008246771863	1.4542158949892021	1.350347566631554	1.5210028617067164	1.3991841174129538	1.4381782490288173	1.4381782490288173	1.807441789533599	1.807441789533599	1.9304332602004182	1.9304332602004182	1.9304332602004182	1.9304332602004182	1.9065865182460504	1.9301939411441507	2.067563283812634	2.067563283812634	2.067563283812634	2.113956189297085	1.8532684472283272	1.8532684472283272	1.6720556067717858	1.6963031530184633	1.647393552537517	1.6413588095488691	1.6413588095488691	1.4340815159434612	1.4094194617091922	1.395685564376513	1.3425083050517346	1.3425083050517346	1.2451769024275505	1.3367501133192772	1.4340815159434612	1.4340815159434612	1.4340815159434612
YOL094C	1.5034318842647325	1.5034318842647325	1.5034318842647325	1.5034318842647325	1.453391201765137	1.453391201765137	1.3977891357268069	1.3977891357268069	1.4996687497460204	1.3861211568148544	1.5352926594767418	1.702380501615525	1.8594016698271996	1.8950255795579207	1.8950255795579207	1.8950255795579207	1.8950255795579207	1.8718436485093175	1.7509294885947848	1.7509294885947848	1.7509294885947848	2.0076027825219755	2.068144324457026	2.068144324457026	2.13133815094422	2.068144324457026	2.068144324457026	2.2201474179020764	2.213532444416219	2.213532444416219	2.1431431165248216	2.178767026255543	1.95345741406297	2.222392421336448	2.1053530001462284	2.1757423280376265	2.0083550493972138	2.0083550493972138	2.0083550493972138	2.14097690987695	2.14097690987695	1.973589631236537	2.14097690987695	1.992878270887816	2.059992466746353	2.059992466746353	2.059992466746353	2.059992466746353	2.059992466746353
YLR340W	0.8549496671967173	0.8549496671967173	0.9093974512190935	0.8736925210590143	0.8213617800514833	0.9424052711430285	0.9424052711430285	1.0520297623175265	1.0520297623175265	0.9309862712259814	0.8854716119736127	1.2542985587694115	1.0678824722808231	1.0678824722808231	1.178913784669567	1.1710035367930425	1.1710035367930425	1.1710035367930425	1.0303700365213657	1.0303700365213657	1.079279637002312	1.0303700365213657	1.0303700365213657	1.0303700365213657	1.0303700365213657	1.0203859479487438	1.0203859479487438	0.9183862344463483	0.9183862344463483	0.9183862344463483	0.9708536543404837	1.0214797274104515	1.070389327891398	1.515454550516763	1.515454550516763	1.515454550516763	1.515454550516763	1.6674576439618127	1.7018091487525897	1.6674576439618127	1.7132613335749376	1.7476128383657146	1.8425443505199042	1.8425443505199042	1.641546029087524	1.5575470431407556	1.8659921091919462	2.017995202636996	2.091995784080773
YHR083W	1.4849406620297054	1.7581610186806957	1.7581610186806957	1.8237493603082726	1.3663839324995901	1.4508813152733684	1.5090623863618975	1.4244479074205885	1.4244479074205885	1.4766409086695202	1.4766409086695202	1.4434740447343208	1.4434740447343208	1.3594097799458464	1.272023189061048	1.272023189061048	1.272023189061048	0.8777442499490018	0.8429788317883254	0.8429788317883254	0.9123525348289871	0.9123525348289871	0.9533499067011784	0.9533499067011784	0.9533499067011784	1.043068721891886	1.0065428458667718	1.040095405577798	1.040095405577798	1.040095405577798	0.62576639476818	0.6792056537296403	0.6792056537296403	0.6792056537296403	0.7744283344094722	0.7744283344094722	0.7744283344094722	0.655783837910853	0.613963662216226	0.48181139674191503	0.48181139674191503	0.4374172773834615	0.48181139674191503	0.4374172773834615	0.16082279433505997	0.14701060949431063	0.23581987645216634	0.2432259247536135	0.19592020997525694
YNL090W	1.8310596958122833	1.838625779573902	1.9635958036477865	2.0233020497720537	2.0036732430231217	2.0036732430231217	2.0200428169622637	2.0200428169622637	2.0456005276939817	2.0456005276939817	2.129664792482456	1.9590282189436934	1.9590282189436934	1.9590282189436934	1.9590282189436934	1.9183862344463476	1.9888017933951359	1.9401875132158006	1.9680432332283384	1.9680432332283384	1.962329582033945	2.0900851292323175	2.145677455195635	2.1906835616091094	2.234728643012763	2.1263632264361623	2.1501902757179314	2.1501902757179314	2.1501902757179314	2.1297261731582156	2.3067807052258664	2.326409511974799	2.4388842412332115	2.4388842412332115	2.4388842412332115	2.4388842412332115	2.3982422567358657	2.3982422567358657	2.4503012561828084	2.4710598163496056	2.5286388939915407	2.5286388939915407	2.507880333824743	2.507880333824743	2.5675865799490105	2.588345140115808	2.4526900407582417	2.4426022476410467	2.3901348277469108
YHR156C	1.009378332315861	1.009378332315861	1.1096754869165684	1.1096754869165684	1.1289245388611515	1.1785942346731006	1.1785942346731006	1.179478569826428	1.179478569826428	1.1554488980252395	1.1554488980252395	1.1127001327493624	1.0940483533610967	1.0940483533610967	1.0582523487269857	1.0582523487269857	1.0582523487269857	1.0582523487269857	1.0804302703207354	1.0288385378834635	1.0288385378834635	0.9291777986620712	0.8229059255921195	0.6384813544546921	0.6384813544546921	0.6384813544546921	0.7798372037002338	0.8314003960242555	0.8314003960242555	0.7178545811674415	0.7653662711879525	0.8324804670464896	0.8610900881149413	0.9091033263173546	0.9091033263173546	0.9091033263173546	0.9772748289589341	1.0414051663786497	1.1206279888448645	1.217673872433918	1.2692548437343345	1.2078542990701913	1.3103042107904688	1.328148532787903	1.328148532787903	1.3103042107904688	1.3103042107904688	1.2514105217369003	1.2514105217369003
YPL156C	2.435924865752667	2.1519294846774173	2.054122625043254	2.148391839892671	2.194934425829701	2.148391839892671	2.148391839892671	1.9711903785900895	1.96179168058784	1.96179168058784	1.96179168058784	1.8470350374266447	1.8470350374266447	1.8470350374266447	1.8470350374266447	1.9113799285769664	1.9908143960713711	1.833492851572105	1.8590279436792425	1.8590279436792425	1.8590279436792425	1.8590279436792425	1.833492851572105	1.7177743291463687	1.7675273643434684	1.8156216525445135	1.765636255248921	1.7591409315423463	1.7946158102269258	1.753779098132007	1.753779098132007	1.8278190246173192	1.7679806837234597	1.849280785825308	1.849280785825308	1.849280785825308	1.7720480533216514	1.7720480533216514	1.7170233528118457	1.651928324589961	1.599037685932879	1.567234555488489	1.604709260907152	1.604709260907152	1.6073316528324475	1.549228698268879	1.549228698268879	1.588222829884743	1.6194098293554886
YML050W	1.0919529353589033	1.1360081154368384	1.184917715917785	1.0697286019623364	1.2064508774674263	1.2485763531401028	1.2485763531401028	1.2120504771149887	1.1210154009613658	1.1086316765055335	1.1086316765055335	1.0494621399363318	1.1758302892022352	1.1998757631688863	1.1998757631688863	1.260960077595935	1.2120504771149887	1.2120504771149887	1.3095088356332942	1.3095088356332942	1.3473108683456787	1.3473108683456787	1.3473108683456787	1.3473108683456787	1.3861301172362068	1.3861301172362068	1.361039136273376	1.221455302082394	1.221455302082394	1.1170477115642894	1.063502942306158	1.063502942306158	1.160652023020194	1.160652023020194	1.160652023020194	1.342098894357726	1.342098894357726	1.342098894357726	1.293518713912664	1.2683364883942714	1.2683364883942714	1.198583954457069	0.9039197089922558	0.8616718434520262	0.9056151910396234	0.9056151910396234	0.7945015599761526	0.7945015599761526	0.7945015599761526
YNR028W	1.2780380550774384	1.0592659494196874	1.0592659494196874	1.0592659494196874	1.0592659494196874	1.0592659494196874	1.0592659494196874	1.1332665308634642	1.1332665308634642	1.1332665308634642	1.2707700546133993	1.2707700546133993	1.1833072133630598	1.1833072133630598	1.1833072133630598	1.4494475300646756	1.3532322148053724	1.4920599195026891	1.4920599195026891	1.4462562298895643	1.4462562298895643	1.5366905555172818	1.3791492785308022	1.3318435637524453	1.4579233121320205	1.551032716523502	1.4893848407389252	1.3512224016814007	1.3512224016814007	1.3023128012004541	1.3023128012004541	1.2516867281304864	1.2516867281304864	1.2516867281304864	1.2516867281304864	1.2516867281304864	1.2516867281304864	1.2516867281304864	1.0416780312498708	1.0416780312498708	1.0416780312498708	0.9306467188611269	0.9306467188611269	0.9306467188611269	0.9306467188611269	0.9306467188611269	1.2650657579316857	1.0881879958476066	1.0881879958476066
YNL215W	1.8885093328787195	1.8503742039919486	1.8604282852067084	1.8604282852067084	1.8985634140934797	1.850856560694191	1.7894560160300474	1.7894560160300474	1.7606011533578623	1.785124974674138	1.7703279727460577	1.923492562945648	1.8774408204677844	1.7924910403136107	1.8828556637666014	1.8828556637666014	1.8982857043362078	1.8982857043362078	1.8828556637666014	1.8126098328871634	1.6766623348579661	1.647865070550531	1.589327693282558	1.6049245483335763	1.6049245483335763	1.563307960475603	1.635621345556493	1.6203545889031827	1.6203545889031827	1.4361941508754068	1.4361941508754068	1.4361941508754068	1.4204268350170905	1.4204268350170905	1.4044852911480687	1.3718067696562861	1.4035156293836242	1.4513441544742394	1.26006359891133	1.2280023896790315	1.2542271300516172	1.3520588278773162	1.3520588278773162	1.3199976186450177	1.3199976186450177	1.3361172840082947	1.3361172840082947	1.2982490984178519	1.2493394979369052
YMR281W	1.025576246706016	1.0612001564367373	1.2295879227406517	1.2295879227406517	1.420694125826858	1.420694125826858	1.475835680019319	1.444708365955187	1.444708365955187	1.4288891828886547	1.2423663563506042	0.8142973879927332	0.723531924069551	0.7655347463629774	0.7655347463629774	0.7655347463629774	0.5421070217593593	0.6517315129338572	0.7911345695992738	0.7911345695992738	0.7911345695992738	1.191839777870753	1.092304104319839	1.092304104319839	0.8847374533699682	0.6948801927991917	0.6948801927991917	0.6948801927991917	0.8875252707415877	0.8875252707415877	0.8875252707415877	1.0773825313123644	1.1769182048632787	1.1769182048632787	1.268066092921474	1.1685304193705595	1.1685304193705595	0.9461379980341117	0.9461379980341117	0.8299629837246885	0.7388150956664933	0.6770199947190515	0.7388150956664933	0.7388150956664933	0.7388150956664933	0.8542923130864291	0.8542923130864291	0.9454402011446243	1.0616152154540475
YJR111C	2.457168567128728	2.497810551626074	2.5135778674843907	2.590199149087303	2.590199149087303	2.590199149087303	2.590199149087303	2.5744318332289864	2.6842066912847393	2.5774623982104052	2.4899995569600657	2.4899995569600657	2.4899995569600657	2.444195867346941	2.2678232884943674	2.329168737643621	2.4972869823803028	2.4972869823803028	2.7016454808864894	2.7016454808864894	2.7016454808864894	2.7016454808864894	2.7016454808864894	2.7016454808864894	2.7016454808864894	2.7016454808864894	2.8924815365970113	2.8944430529302974	2.8944430529302974	2.8944430529302974	2.876226964447312	2.876226964447312	2.7831175600558304	2.6132154729016976	2.565909758123341	3.047068253656779	2.998158653175832	2.940443155319545	2.6768849901621956	2.6768849901621956	2.458050388238937	2.7548875021634687	2.643856189774725	2.643856189774725	2.643856189774725	2.643856189774725	2.548436624696042	2.548436624696042	2.548436624696042
YCL059C	1.2805690651263049	1.241309634679078	1.2487804221535517	1.059801166756691	1.059801166756691	1.059801166756691	1.1067222141441835	1.139512149261853	1.2367376621255664	1.0935248673290936	0.9364499217260538	0.8462521127544755	0.8145432530271374	0.7235865643650057	0.7235865643650057	0.6195068468975834	0.6239139484203642	0.42368159368809527	0.39126011599571775	0.32783473585408407	0.32783473585408407	0.32783473585408407	0.22714073623461087	0.2797037463252959	0.3757588511412484	0.40757259981704175	0.34917794888256004	0.34917794888256004	0.3823448128177593	0.34917794888256004	-0.07320152573745183	-0.07320152573745183	-0.1748417876132896	-0.1748417876132896	-0.1624954672626926	-0.1624954672626926	-0.1624954672626926	-0.060855205386854794	-0.09562062354753127	-0.09562062354753127	0.05420761504547939	0.05420761504547939	0.018583705314758028	-0.08715194909508203	-0.08715194909508203	-0.009758966462328785	-0.11994188421275184	-0.00014737167803720715	0.03264256343963239
YDR353W	1.5413844122015075	1.47346945203758	1.3265373481399518	1.4369987944540699	1.458693865553389	1.458693865553389	1.3853762911526868	1.4607485471092878	1.5341586547527624	1.3773602961349711	1.3019880401783697	1.3546402196348875	1.5114978055118162	1.451443145707581	1.47346945203758	1.47346945203758	1.451443145707581	1.3546402196348875	1.3773602961349711	1.3627164641487615	1.2874437449030605	1.2257295367871133	1.2708174263156515	1.248449613287197	1.2747478263975842	1.2516642132845428	1.2516642132845428	1.3229401573917836	1.3229401573917836	1.299481184567795	1.2513868963667498	1.14603179513132	1.3003599415226137	1.2291909508619996	1.2748248494154766	1.259150971346566	1.2066835514524301	1.2066835514524301	1.2066835514524301	1.124182680040049	0.8438189543488488	0.7850249054991871	0.8262475682257	0.821029858954681	0.8744691179161413	0.8744691179161413	0.84799690655495	0.8067742438284371	0.8307000830739174
YIL041W	1.6268637528894343	1.640613909834424	1.640613909834424	1.5851187972427205	1.6979366682121664	1.6979366682121664	1.6436936234281792	1.7710729299044066	1.7710729299044066	1.7147104872852938	1.7543128377301027	1.9011542260593737	1.9011542260593737	1.821381807329889	1.821381807329889	1.9440359286581845	1.8712795862228702	1.7523848843601326	1.683122221923019	1.683122221923019	1.713495870966538	1.735927733327984	1.9366379390025703	1.685099172006606	1.655351828612554	1.5939512839484105	1.362080615413639	1.362080615413639	1.603955412998174	1.5352426629141596	1.5352426629141596	1.5291820676160968	1.3500551772045013	1.3500551772045013	1.419317839641615	1.419317839641615	1.419317839641615	1.4756802822607276	1.4429434958487282	1.4429434958487282	1.2914009594836913	1.1789137846695668	1.2914009594836913	1.483198251544744	1.483198251544744	1.5224958768199122	1.4005053524413016	1.4005053524413016	1.7141507562590874
YHR198C	2.1896325772688705	2.1705237543211657	2.2021932698698627	2.2021932698698627	2.1027706297238784	2.1027706297238784	2.254813899028826	2.241190615164851	2.241190615164851	2.2135519338425707	2.21743420973843	2.2682583265229814	2.2871173537742977	2.281739004771664	2.2272912207492874	2.217641050715568	2.2348426289050183	2.1753363946859694	2.1979738687432313	2.1979738687432313	2.1979738687432313	2.1745695640866716	2.1647217781303243	2.1965192114540253	2.128603941836694	2.17910433097152	2.159204773533815	2.159204773533815	2.128831124490296	2.139026891596185	2.1908658231158027	2.1908658231158027	2.1704017205560873	2.1185627890364693	2.139026891596185	2.139026891596185	2.128831124490296	2.1185627890364693	2.152851488083371	2.142509543861912	1.8130682460007734	1.769522848531865	1.83831752802932	1.827825154211678	1.8898170822495772	1.9247390725721016	1.9143971283506425	1.733854899818833	1.6828635747961158
YIL145C	0.17304250495375076	0.26072053999554734	0.30294877538484477	0.30294877538484477	0.5000736031346433	0.5154840610264217	0.4085688571099096	0.41351807308164323	0.36866383729738317	0.36866383729738317	0.6359104944180912	0.6359104944180912	0.6666072916410077	0.6666072916410077	0.7795013480469409	0.7487718574084843	0.7999971807636577	0.8740206581547155	0.8896343932483338	1.24909521487592	1.142180010959408	1.142180010959408	1.1265324059289317	1.1265324059289317	1.011055188508996	1.011055188508996	1.011055188508996	1.011055188508996	1.011055188508996	1.011055188508996	1.011055188508996	1.011055188508996	0.9792414398332029	0.9792414398332029	1.2016338611696507	1.2016338611696507	1.4224170296444414	1.3858911536193275	1.3858911536193275	1.3533232911628967	1.3533232911628967	1.3533232911628967	1.4657980204213095	1.4657980204213095	1.4657980204213095	1.4084648453553577	1.6698513983076695	1.6698513983076695	1.6698513983076695
YHR046C	2.2304665433773634	2.0747126605870387	1.7573101644303244	1.8834346260497687	1.8834346260497687	1.8834346260497687	1.7065568639656896	1.7065568639656896	1.7065568639656896	1.7065568639656896	1.7065568639656896	1.7697045824920337	1.7697045824920337	1.7697045824920337	1.7697045824920337	1.705574245072318	1.705574245072318	1.705574245072318	1.705574245072318	1.7379957227646958	1.7379957227646958	1.7379957227646958	1.5757242938658185	1.5125765753394744	1.4421872474480764	1.4421872474480764	1.2789193279072122	0.9875807407459322	0.9135801593021554	0.9135801593021554	0.9135801593021554	1.002847497399243	1.083691897664195	1.212015994639734	1.2860165760835107	1.2860165760835107	1.1195271487383807	1.0455265672946037	1.0455265672946037	1.0455265672946037	1.0455265672946037	0.7877646937464428	0.8702268539384158	0.8702268539384158	0.8702268539384158	1.3468027635263917	1.0882006040078587	1.0057384438158858	1.0852472866185112
YPR199C	1.149166441275515	1.149166441275515	1.2984954004222395	1.2868324828966595	1.2868324828966595	1.2868324828966595	1.2868324828966595	1.2197182870381225	1.2197182870381225	1.5151741705642938	1.5151741705642938	1.5151741705642938	1.5151741705642938	1.5151741705642938	1.5151741705642938	1.5151741705642938	1.5151741705642938	1.5151741705642938	1.5822883664228307	1.5822883664228307	1.4606234361696693	1.4606234361696693	1.4606234361696693	1.4606234361696693	1.4606234361696693	1.6277659969406548	1.6277659969406548	1.8392701021343663	1.8392701021343663	1.8392701021343663	1.7652695206905895	1.645009884391095	1.645009884391095	1.4376664099536338	1.4376664099536338	1.4376664099536338	1.4376664099536338	1.4376664099536338	1.4376664099536338	1.4376664099536338	1.3672770820622357	1.2152739886171857	1.2152739886171857	1.2152739886171857	1.2932765006184592	1.2152739886171857	1.1674982640477722	1.1674982640477722	1.1674982640477722
YBL027W	0.12135378375660492	0.12135378375660492	0.12135378375660492	0.18395341011400712	0.18395341011400712	0.3015496414388457	0.3015496414388457	0.3015496414388457	0.17883927841736527	0.17883927841736527	0.17883927841736527	0.17883927841736527	0.2873637351955342	0.2873637351955342	0.2873637351955342	0.2873637351955342	0.17449773123213647	0.3785116232537296	0.3785116232537296	0.3252696019767502	0.43218480589326197	0.48542682717024166	0.48542682717024166	0.48542682717024166	0.48542682717024166	0.3942789391120465	0.3942789391120465	0.3942789391120465	0.3365634412557587	0.25410128106378593	0.3536369546147002	0.3536369546147002	0.647045009492013	0.7312158525881688	0.7312158525881688	0.6780719051126375	0.6780719051126375	0.8440818565515666	0.8440818565515666	0.8408403437626666	0.8408403437626666	0.736531635660636	0.6834854012990018	0.6834854012990018	0.8534104027413141	0.8534104027413141	0.8534104027413141	0.9024446905773262	0.9024446905773262
YLR018C	0.8875252707415873	0.8875252707415873	0.787989597190673	0.787989597190673	0.681074393274161	0.5655971758542251	0.5655971758542251	0.5655971758542251	0.5655971758542251	0.4646682670034447	0.4646682670034447	0.4646682670034447	0.4646682670034447	0.4646682670034447	0.4646682670034447	0.4646682670034447	0.4646682670034447	0.4646682670034447	0.33913738491958556	0.33913738491958556	0.33913738491958556	0.33913738491958556	0.2016338611696507	0.4360991148066738	0.4360991148066738	0.4360991148066738	0.1755715645834544	0.1755715645834544	0.1755715645834544	0.1755715645834544	0.2840960213616236	0.2840960213616236	0.2840960213616236	0.2840960213616236	0.5418937788292701	0.5418937788292701	0.5418937788292701	0.5418937788292701	0.5418937788292701	0.5418937788292701	0.3719687773869579	0.3719687773869579	0.3719687773869579	0.3719687773869579	0.3719687773869579	0.3719687773869579	0.3719687773869579	0.3719687773869579	0.3719687773869579
YPR004C	1.6174455461611368	1.6174455461611368	1.6826731689367556	1.6826731689367556	1.6671099647118135	1.465945450737396	1.556143259708974	1.679874147746623	1.5394255232385206	1.456963363046548	1.5248391397909646	1.6120903335618826	1.6120903335618826	1.6578940231750072	1.5158750183025793	1.6120903335618826	1.6120903335618826	1.635962699057254	1.7596475219757401	1.7596475219757401	1.7596475219757401	1.7222214273373062	1.457817590892015	1.4033698068696383	1.495175267583366	1.5743152565216476	1.7245361446246883	1.7597685436904609	1.7597685436904609	1.7597685436904609	1.7597685436904609	1.6656424555711196	1.6656424555711196	1.6042419109069765	1.6077172569736697	1.4909650107116719	1.227930604877878	1.15754127698648	0.8696919776542689	0.7717526309717118	0.829381228387603	0.829381228387603	0.829381228387603	0.9795094742122159	1.0194941067104137	1.378206710425608	1.1708641796288783	1.0179219079972626	0.7761039880731645
YJL196C	1.24176197387496	1.3654928619126088	1.3654928619126088	1.4857870956303203	1.4809700793325447	1.3497255460542918	1.3497255460542918	1.3497255460542918	1.367625217862855	1.177772863264997	1.217794709598019	1.349039242876272	1.349039242876272	1.349039242876272	1.349039242876272	1.3017335280979152	1.3017335280979152	1.3017335280979152	1.3017335280979152	1.3406750296597498	1.3406750296597498	1.4762562412786562	1.4762562412786562	1.4762562412786562	1.626334457799214	1.626334457799214	1.626334457799214	1.4762562412786562	1.4762562412786562	1.4121259038589409	1.4078759739882045	1.3688290698563907	1.1516894299932463	1.2188036258517831	1.2188036258517831	1.2188036258517831	1.1516894299932463	1.1516894299932463	1.1906835616091098	1.0551023499902035	1.0226309744995679	0.8832279178341513	0.8832279178341513	0.8832279178341513	0.9536172457255494	1.0486670348468752	1.0486670348468752	0.9905640802833068	0.9536172457255494
YPR058W	1.198726959035891	1.198726959035891	1.1724954174627116	1.1724954174627116	1.236221015073099	1.208564672170234	1.1905081781342628	1.1772113555208046	1.221312781308089	1.1699972065943953	1.1563222696973185	1.1563222696973185	1.2158081557647258	1.2158081557647258	1.2274987665659423	1.1584749806987737	1.1024409457844462	1.1019678844820835	1.1347372410150265	1.1347372410150265	1.3063665486695877	1.2683986984705673	1.2534483570045958	1.2383414646143875	1.2534483570045958	1.3003216386979872	1.360027884822255	1.375567174950119	1.3601371343805129	1.3532692561229211	1.3532692561229211	1.397812179212666	1.397812179212666	1.3503521724155116	1.3171853084803127	1.3003114899159165	1.2484725583962981	1.212848648665577	1.2927019563547917	1.2927019563547917	1.2927019563547917	1.2746306595402892	1.3145641716859275	1.3709818825656588	1.4187034114253907	1.4059923596758368	1.3664639954891995	1.3664639954891995	1.4059923596758368
YGL005C	1.8829953128334698	1.9053631258619246	1.9053631258619246	1.8829953128334698	1.8602752363333865	1.829381228387603	1.829381228387603	1.6848634828872753	1.7157244465920356	1.7898859084419885	1.7898859084419885	1.7898859084419885	1.740976307961042	1.7712225948291624	1.746131613866332	1.69460131322625	1.69460131322625	1.69460131322625	1.69460131322625	1.69460131322625	1.596561435600817	1.596561435600817	1.5431221766393566	1.5431221766393566	1.5156414402172493	1.5156414402172493	1.5156414402172493	1.5431221766393566	1.4854268271702415	1.385293367008001	1.5017424234952617	1.5532727241353437	1.5151375952485724	1.5151375952485724	1.564890630445672	1.564890630445672	1.564890630445672	1.6129849186467171	1.7533600324168745	1.7533600324168745	1.7533600324168745	1.7533600324168745	1.7286979781826055	1.703606997219775	1.703606997219775	1.7567048278912076	1.7567048278912076	1.7567048278912076	1.7567048278912076
YJL145W	0.9064431789385069	0.9064431789385069	0.9064431789385069	0.9064431789385069	0.9064431789385069	1.0107798387532425	1.0107798387532425	0.9250499647273585	0.8953026213333066	0.8953026213333066	0.8953026213333066	0.8890436308616246	0.8573347711342862	0.6993824113580496	0.6993824113580496	0.6993824113580496	0.6993824113580496	0.8249132934419089	0.8249132934419089	0.8249132934419089	1.1144199106368935	1.0256106436790375	1.0256106436790375	1.2124266428192363	1.2124266428192363	1.2124266428192363	1.2448481205116138	1.2448481205116138	1.2765569802389516	1.1547382359451892	0.9472437233542961	0.8899105482883446	0.8899105482883446	0.8899105482883446	1.0388192488905281	1.0388192488905281	1.0388192488905281	1.0388192488905281	1.1300997558798174	1.1300997558798174	1.0961524239564797	1.0961524239564797	1.0388192488905281	1.0388192488905281	0.9684299209991304	0.8953664588094069	0.8953664588094069	1.025763096065082	0.9517625146213053
YIR011C	1.3133571049060317	1.3238215732291403	1.2230689489178435	1.1906474712254658	1.1574806072902666	1.1328299026673045	1.2456477736367504	1.2795951055600883	1.2795951055600883	0.9523335663696851	0.8484977553851456	0.9224983368289225	0.9224983368289225	0.9224983368289225	0.9019119651431604	0.9600149197067288	0.9600149197067288	0.9600149197067288	0.9600149197067288	1.2964922737860618	1.2964922737860618	1.3062663192920416	1.1841582028489719	1.1141107053207153	1.1141107053207153	1.0703893278913976	1.1480580372440534	1.1480580372440534	1.1141107053207153	1.0022178252498186	1.0931691965476906	0.9862539926311789	1.0628752742340912	1.1146755942956736	1.1146755942956736	1.0329146224727357	1.0329146224727357	1.0329146224727357	0.9944404746580999	0.9944404746580999	0.9944404746580999	0.9944404746580999	0.9944404746580999	0.9944404746580999	1.216832895994548	1.216832895994548	1.216832895994548	1.3237480999110596	1.3237480999110596
YOR096W	1.6520766965796931	1.6520766965796931	1.7162070339994087	1.647619948741996	1.647619948741996	1.7090204934061395	1.6437062915938125	1.5449860250102174	1.598495656374849	1.5413732321734732	1.427665107606593	1.4439433757252207	1.3931583992181307	1.4439433757252207	1.4439433757252207	1.4439433757252207	1.6138683771675333	1.6138683771675333	1.5594205931451566	1.5630834006604433	1.5630834006604433	1.416242012331172	1.3617942283087958	1.416242012331172	1.5261691067797896	1.5261691067797896	1.4483894478457122	1.4026176992308923	1.1714754530057125	1.2745689459698157	1.1242501445606665	1.1049882424000337	1.1951860513716122	1.153731985541821	1.198413558402008	1.198413558402008	1.4838157772642562	1.4447848426728958	1.524955191356879	1.524955191356879	1.239552972494631	1.2016338611696507	1.2117699335961876	1.2117699335961876	1.2117699335961876	1.1749782291685975	1.1723890413937936	1.2089149174189078	1.2096533095057704
YBR061C	2.083347753703029	2.0595010117486616	2.0595010117486616	2.0888914291040575	2.113138975350735	2.058834195247878	2.2241821587880346	2.1198182145627245	1.9299081043415673	1.8774406844474318	1.87419867175528	1.9299081043415673	1.9299081043415673	1.9299081043415673	1.903912895808623	1.903912895808623	2.0341721410136087	2.0341721410136087	2.0341721410136087	2.0341721410136087	2.110523027143724	2.110523027143724	2.1149806579727186	1.971886363791086	2.09031860373845	2.0019627293176026	2.0019627293176026	1.9768717483547722	1.950782519486111	1.6275374961267577	1.6275374961267577	1.666419132515391	1.6404239239824467	1.8299155688859683	1.803443357524777	1.6404239239824467	1.6404239239824467	1.6404239239824467	1.6404239239824467	1.5981956885931492	1.5717234772319577	1.5037291613716341	1.5172756932095814	1.5172756932095814	1.5172756932095814	1.5172756932095814	1.5172756932095814	1.460692164843214	1.473774054572995
YFR045W	1.995368551268354	2.0873682289906808	2.2773202851126957	2.3556589521999123	2.515297511567112	2.325345455445097	2.2574449893144686	2.2141175576503676	2.1596697736279915	2.12404586389727	2.189083535395287	2.189083535395287	2.189083535395287	2.189083535395287	2.217909570111814	2.189083535395287	2.189083535395287	2.2577962854793014	2.2577962854793014	2.1043366598147353	2.1043366598147353	2.1043366598147353	2.1587844438371113	2.1248371119137737	2.1919513077723107	2.0680387040868347	1.9541779518678168	1.9541779518678168	1.9541779518678168	1.9541779518678168	1.9541779518678168	1.9541779518678168	1.9541779518678168	1.9541779518678168	1.9541779518678168	1.9865994295601945	1.9865994295601945	1.9865994295601945	1.9865994295601945	2.0185541144231935	2.1324502960236495	2.1324502960236495	2.0668619543960727	2.1324502960236495	2.2563984077448174	2.2563984077448174	2.5427342653318585	2.5427342653318585	2.61191783047786
YLR017W	-0.07995530458139832	0.34136701623277466	0.34136701623277466	0.34136701623277466	0.34136701623277466	0.2616398237620406	0.19890406841407826	0.19890406841407826	0.19890406841407826	0.14577410199124252	0.18390923087801345	0.18390923087801345	0.18390923087801345	0.1288977331822573	0.1288977331822573	0.1288977331822573	0.1288977331822573	0.1288977331822573	0.1288977331822573	0.10218039480647788	0.10218039480647788	0.25478868788602915	0.30476362575239935	0.17046253404080827	0.09831274828497275	0.09831274828497275	0.1849004332810635	0.1849004332810635	0.1849004332810635	0.17748296171858055	0.13900881390394484	0.13900881390394484	0.13900881390394484	0.13900881390394484	0.13900881390394484	0.13900881390394484	0.23798927638746648	0.23851208669972462	0.2879807629640249	0.2879807629640249	0.2879807629640249	0.2879807629640249	0.1884450894131106	0.1884450894131106	0.2503975801558687	0.3398311550896698	0.42729399634000925	0.5528248784238682	0.5528248784238682
YDL059C	0.7058012106326872	0.7058012106326872	0.7805689790346595	0.7224660244710912	0.6444635124698179	0.532221038649183	0.4830000897757016	0.4329594072761063	0.4830000897757016	0.4830000897757016	0.40053792958372886	0.40053792958372886	0.40053792958372886	0.4523768611033471	0.23362301683024755	0.3160851770222203	0.23362301683024755	0.18178408531062937	0.18178408531062937	0.10720960143633582	0.10720960143633582	0.10720960143633582	0.10720960143633582	0.0943212440602896	0.21706855188161342	0.21706855188161342	0.21706855188161342	0.21706855188161342	0.21706855188161342	0.4359971179144901	0.4359971179144901	0.4359971179144901	0.31781569156617584	0.31781569156617584	0.31781569156617584	0.3520855936509218	0.31781569156617584	0.18634996678363858	0.18634996678363858	0.18634996678363858	-0.010341944221458989	-0.010341944221458989	0.035461745391665835	0.035461745391665835	0.6268465817574644	0.48426850110168296	0.2778176236342567	0.03680952413046203	0.1623404062143207
YKR088C	1.1959202099752568	1.1959202099752568	1.1734828208555017	1.1801394144290613	1.1801394144290613	1.1935599301913828	1.1193618821088527	1.1534324951679358	1.1746683387064702	1.1877244915319165	1.1877244915319165	1.1386650205044757	1.1688691016347217	1.1911753016919122	1.1036503927230754	1.0491025702116428	1.0823918517029176	1.0964670369146403	1.0393231298110315	1.0246763538466301	1.0342186751707505	1.0192683337047792	0.9241371554334533	0.8823169797388262	0.8374627439545659	0.8374627439545659	0.6766399496195059	0.7768914666060833	0.7822291364039298	0.7860691574117482	0.7860691574117482	0.8010194988777197	0.7556955083682295	0.7556955083682295	0.77096226502154	0.7518554873604111	0.7768914666060833	0.7614614260364769	0.7713939552471365	0.7396850955197984	0.7235654301565214	0.86657178769602	0.9961476745043932	1.0170735133589415	0.9511587332095762	0.9511587332095762	0.9381513438115555	0.9479865158382301	0.9479865158382301
YHR085W	1.2703195972749375	1.3424963970095003	1.315529349409231	1.315529349409231	1.454490877367027	1.454490877367027	1.4277487763706105	1.2518989409711927	1.278865988571462	1.278865988571462	1.232323402634432	1.2053563550341626	1.2053563550341626	1.232323402634432	1.232323402634432	1.232323402634432	1.232323402634432	1.232323402634432	1.258795613995623	1.258795613995623	1.2847908225285676	1.1971464701773367	1.1971464701773367	1.1971464701773367	1.2496138900714722	1.2496138900714722	1.2847908225285676	1.2847908225285676	1.2847908225285676	1.278865988571462	1.3516223310067763	1.3516223310067763	1.3516223310067763	1.3516223310067763	1.324655283406507	1.360779782792233	1.324655283406507	1.324655283406507	1.3332990463701258	1.3704217233216325	1.3979024597437397	1.3805829732734245	1.293120132023085	1.2792574786413393	1.2203637895877708	1.1791803545151491	1.2519366969504633	1.0571762300060619	1.0571762300060619
YKL150W	2.065697632566676	2.0213035132082227	1.9754998235950976	1.9754998235950976	2.0015672951469607	1.877602007401104	1.8332078880426503	1.877602007401104	1.877602007401104	1.8459626902271469	1.8459626902271469	2.000290836618441	2.155895441538254	2.1242213912604573	2.118995446033913	2.118995446033913	1.9492975109740358	1.9492975109740358	1.9492975109740358	1.9492975109740358	1.9492975109740358	1.9492975109740358	2.073191756420788	2.025886041642431	2.025886041642431	2.073191756420788	1.8530821957147325	1.9769764411614847	1.9769764411614847	1.9769764411614847	2.112841469515666	2.0412882084906316	2.0412882084906316	2.090197808971578	2.137503523749935	2.001638495395754	1.8777442499490018	1.8777442499490018	1.7639018146200114	1.6362517294180103	1.680645848776464	1.680645848776464	1.680645848776464	1.680645848776464	1.5365677990789273	1.626765608050506	1.626765608050506	1.5944892050267496	1.8237493603082728
YOR312C	-1.1985456793820801	-1.0975553094226733	-1.0975553094226733	-1.0975553094226733	-1.0975553094226733	-1.0975553094226733	-1.0975553094226733	-1.2419452187578481	-1.2419452187578481	-1.342935588717255	-1.1350300148413361	-1.3661813329370869	-1.7013416844354845	-1.7013416844354845	-1.7013416844354845	-1.7013416844354845	-1.6648158084103704	-1.7472779686023436	-1.7472779686023436	-1.7472779686023436	-1.8333669453160526	-1.8333669453160526	-1.6996885100840835	-1.6996885100840835	-1.6996885100840835	-1.643104981717716	-1.643104981717716	-1.4150374992788435	-1.4150374992788435	-1.5305147166987794	-1.5717064040188893	-1.4792254880019253	-1.4792254880019253	-1.3793997088717327	-1.4792254880019253	-1.3793997088717327	-1.131322162218565	-1.2396749452051192	-1.2396749452051192	-1.2396749452051192	-1.312553825122215	-1.4056632295136968	-1.312553825122215	-1.312553825122215	-1.312553825122215	-1.312553825122215	-1.312553825122215	-1.4120132241196799	-1.4120132241196799
YCL055W	-0.4974996594708167	-0.42711033157941863	-0.42711033157941863	-0.42711033157941863	-0.42711033157941863	-0.42711033157941863	-0.42711033157941863	-0.2958657983011659	-0.2958657983011659	-0.2958657983011659	0.013462259806563062	-0.15014896770354727	-0.15014896770354727	-0.15014896770354727	-0.15014896770354727	-0.15014896770354727	-0.34654618050705066	-0.42316746210996314	-0.4720770625909096	-0.5424663904823076	-0.5424663904823076	-0.4720770625909096	-0.5424663904823076	-0.5424663904823076	-0.629929231732647	-0.7819323251776971	-0.6611341812065602	-0.6611341812065602	-0.6611341812065602	-0.6102152926530678	-0.6102152926530678	-0.6102152926530678	-0.756865151603911	-0.756865151603911	-0.756865151603911	-0.8890352310508053	-0.8890352310508053	-0.8015723898004661	-1.0319723897382798	-0.9495102295463067	-0.9495102295463067	-0.8715077175450334	-0.7260772780234699	-0.7260772780234699	-0.7260772780234699	-0.6882079019407896	-0.6882079019407896	-0.5929459094304195	-0.6341685721569327
YKL040C	0.7467135707177683	0.7812707927541367	1.147538426652234	1.4687520202405102	1.434111819720054	1.3289485225651345	1.2771095910455166	1.2199656839419077	1.2199656839419077	1.1561192019172817	1.1154772174199357	1.1154772174199357	1.1154772174199357	1.0736570417253086	1.0736570417253086	1.0036944835577415	1.0590294657268502	1.1998405793465996	1.1998405793465996	1.1998405793465996	1.1567718574547134	1.11237773809626	1.1567718574547134	1.1232192977436875	1.1051628037077168	1.2102598661852493	0.9948245787713612	0.7175252832008205	0.766187401900409	0.766187401900409	0.766187401900409	0.8213289560928698	0.8213289560928698	0.8213289560928698	0.775525266479745	0.6921092582921076	0.6921092582921076	0.6921092582921076	0.5958939430328045	0.6921092582921076	0.8546606368359604	0.8546606368359604	0.8546606368359604	0.8051919605716603	0.7573634354810455	0.7573634354810455	0.8804958215163879	0.8804958215163879	0.9277240990256842
YLR242C	3.1055118242352107	2.8922993709442872	2.8922993709442872	2.8551623129397345	2.8551623129397345	2.9392265777282085	3.028493915825296	3.028493915825296	3.028493915825296	2.9903755811115995	2.9903755811115995	2.9903755811115995	2.9903755811115995	2.9903755811115995	2.7578403545729766	2.7578403545729766	2.718740534884036	2.6756718129921504	2.718740534884036	2.9575975576382167	2.9575975576382167	2.9575975576382167	2.9575975576382167	2.738407568340113	2.738407568340113	2.6756718129921504	2.7775073880290533	2.9228321394775403	2.709658248170471	2.8581840343286515	2.7249175034651874	2.7249175034651874	2.815115312436766	2.5086356166380672	2.615550820554579	2.615550820554579	2.615550820554579	2.615550820554579	2.571156701196126	2.571156701196126	2.571156701196126	2.571156701196126	2.571156701196126	2.381354373022555	2.381354373022555	2.335550683409431	2.4510279008293665	2.0622560562443284	2.0622560562443284
YCR073W-A	0.4248052755276646	0.46247849419616094	0.14359085362884957	-0.17833724125851244	-0.10962449117449831	-0.45066140900956503	-0.26607486015384507	-0.26607486015384507	-0.26607486015384507	-0.19481617698402318	-0.19481617698402318	-0.19481617698402318	-0.19481617698402318	-0.19481617698402318	-0.609853676262867	-0.609853676262867	-0.8537792591489561	-0.8537792591489561	-0.8537792591489561	-0.9250379423187778	-0.9250379423187778	-0.9250379423187778	-0.9250379423187778	-0.9250379423187778	-0.9250379423187778	-0.9250379423187778	-1.5849625007211563	-1.5849625007211563	-1.4104647694890196	-1.4854268271702415	-1.967011588046089	-2.1071892460943498	-2.0324214776923775	-2.0247270859023767	-2.0247270859023767	-1.967011588046089	-1.967011588046089	-1.967011588046089	-2.0247270859023767	-2.0247270859023767	-2.1035825066136162	-2.1035825066136162	-2.1035825066136162	-2.1035825066136162	-2.361894502205007	-2.361894502205007	-2.361894502205007	-2.361894502205007	-2.361894502205007
YNL159C	2.052283390932742	2.0211896218311733	2.1020793622043925	2.1020793622043925	2.187968067956622	2.187968067956622	2.2791159560148166	2.2791159560148166	2.4292893594030374	2.39708500791182	2.4737698252580254	2.5549396163379816	2.3779169835362137	2.1148825777024203	2.1148825777024203	2.025778441191106	2.025778441191106	2.025778441191106	1.9188632372745944	1.878561872550024	1.9854770764665355	1.9854770764665355	1.9440174693681675	1.9440174693681675	1.9440174693681675	1.837102265451656	1.837102265451656	1.815916935561028	1.7725895038969277	1.6433064869519614	1.404695555057385	1.1935695861706939	1.0815756168631026	1.0815756168631026	0.9289169019385174	0.8907709302452416	0.8073549220576043	0.8073549220576043	0.8472545885345136	0.7849359922278656	0.7283524638614982	0.8309417423752201	0.8875252707415877	0.8875252707415877	0.9986635524371861	0.9986635524371861	0.9986635524371861	0.9986635524371861	0.9986635524371861
YOR174W	0.09925618981488207	0.07645206043787325	0.1461180516177593	0.12247338159399335	0.12247338159399335	0.09901440877000442	0.09901440877000442	0.09901440877000442	0.14674640857079274	-0.005900601439684036	-0.2389018041555348	-0.34328077236309085	-0.31982179953910217	-0.29334958817791085	-0.2691679500168975	-0.2691679500168975	-0.2691679500168975	-0.29262692284088637	-0.2758316802979083	-0.10489885831800715	-0.08105211636363947	-0.08105211636363947	-0.05619275597074939	-0.03084036443257501	-0.0382193222304899	-0.08003949792511696	0.004849399661395908	0.004849399661395908	-0.06915118178238099	-0.04406020081955047	-0.06915118178238099	0.007156461939812846	0.03355255971102643	-0.011250205717803906	-0.00951616218085925	0.143943463483707	0.143943463483707	0.143943463483707	0.143943463483707	0.19991094613314664	0.3585147146880226	0.40742431516896904	0.26303440583379434	0.26303440583379434	0.26303440583379434	0.26303440583379434	0.26303440583379434	0.24908504290979971	0.34576106232147336
YBR213W	1.0009245082282978	0.9983961142974102	1.0539694450593673	0.9304920497956068	0.9304920497956068	0.9304920497956068	0.7876801056007511	0.8119276518474283	0.867164317292908	0.8910110592472757	0.8364675200699915	0.8822712096831162	0.8071138501143766	0.8071138501143766	0.8419316786460375	0.6782782254620621	0.6884236502182028	0.7484612330040354	0.7484612330040354	0.5694321715755876	0.5694321715755876	0.6538243588659602	0.606518644087604	0.5818565898533348	0.5818565898533348	0.5848886281160615	0.5848886281160615	0.5221264567972315	0.47237342160013146	0.376720567727742	0.376720567727742	0.317063706887334	0.2636244479258737	0.2636244479258737	0.3232813087662814	0.3232813087662814	0.3232813087662814	0.3232813087662814	0.41287516123277407	0.41287516123277407	0.41287516123277407	0.4517960492889618	0.3185295184254977	0.3185295184254977	0.3185295184254977	0.07038932789139801	0.2630344058337938	0.3561438102252751	0.3561438102252751
YGR079W	0.08406426478847455	-0.334000927187937	-0.334000927187937	-0.334000927187937	-0.334000927187937	-0.6559290220752994	-0.6559290220752994	-0.7958592832197742	-0.7958592832197742	-0.7958592832197742	-0.7958592832197742	-0.7958592832197742	-0.9213901653036333	0.06312637423313944	0.17004157814965115	0.17004157814965115	-0.29304697490023346	-0.23946593469538924	0.2105669859396581	0.3749842497584047	0.1074034284418322	0.1074034284418322	-0.012383724455832199	0.4788757636049639	0.6633953284801932	0.7973382121456877	0.7622670325290659	0.7622670325290659	0.6553518286125544	0.6553518286125544	0.6553518286125544	0.6553518286125544	0.7078192485066901	1.026378526823291	1.026378526823291	1.0752881273042372	1.212791651054172	1.284344912079206	1.3755882280469636	1.3755882280469636	1.3039546611471031	1.2593866288186497	1.34497601936997	1.34497601936997	1.4229785313712435	1.3018663205543899	1.3018663205543899	1.3018663205543899	1.4193248576819424
YGL091C	0.18714945864337654	0.20656030068296508	0.2179322687359348	0.23899536109199815	0.20349180739023293	0.2158185019359538	0.2242503675570304	0.23353073162407031	0.25581217900007663	0.25581217900007663	0.26430445596328894	0.15725266840748262	0.21151611779204477	0.21151611779204477	0.15482042550873085	0.14619724298884934	0.1742044735014806	0.13738776085792576	0.02494033595759623	0.18003209826641947	0.19440847242305448	0.15189321513525852	0.20523391363009294	0.10068809528212513	0.04157720375291669	-0.03399988137523661	-0.01599673527190447	-0.06996340581472608	-0.042354335106424716	-0.0747080603120388	-0.0876703671060404	-0.10186505367175443	-0.0278644722279777	-0.022227605760219628	-0.049831839310112	0.02527380961290999	0.05887187119421369	0.054755231022131284	0.054755231022131284	0.08831723607133744	0.08831723607133744	0.2417187182407201	0.37214540508562227	0.32483969030726595	0.32132513336906676	0.3177364146956171	0.3411476329187999	0.37516474702626923	0.38613736832099
YER148W	-0.8470587110986432	-0.7025025295080196	-0.7025025295080196	-0.7025025295080196	-0.7025025295080196	-0.8055960224721231	-0.8055960224721231	-0.6726507806844925	-0.5841141060828352	-0.5936541685495443	-0.4913408665920412	-0.4913408665920412	-0.3804802772424753	-0.4370638056088427	-0.48260078309147836	-0.48260078309147836	-0.48260078309147836	-0.6350031832207514	-0.6350031832207514	-0.5239718708320076	-0.6350031832207514	-0.6350031832207514	-0.6350031832207514	-0.7935491225325735	-0.7935491225325735	-0.7935491225325735	-0.7935491225325735	-0.7451861009711744	-0.7451861009711744	-0.7540391075251478	-0.8556793694009857	-0.9650267655893464	-0.9650267655893464	-0.8638026737506903	-0.571156701196126	-0.7398139564752364	-0.7023392510565736	-0.7023392510565736	-0.7023392510565736	-0.7637397957207168	-0.7637397957207168	-0.7637397957207168	-0.7637397957207168	-0.8825472257607467	-0.8374054952872345	-0.8374054952872345	-0.8374054952872345	-0.71810656691489	-1.536432606793497
YPL077C	0.17213765055675173	0.17213765055675173	0.17213765055675173	0.2116660147433893	0.2321734421290331	0.2321734421290331	0.2321734421290331	0.2321734421290331	0.1536993841059486	0.1536993841059486	0.12083475020032218	0.12083475020032218	0.18223529486446519	0.18223529486446519	0.18223529486446519	0.14860451698318486	0.14860451698318486	0.14860451698318486	0.14860451698318486	0.14860451698318486	0.21080444706123583	0.23606735823352426	0.23606735823352426	0.23606735823352426	0.31682722319449635	0.31682722319449635	0.31682722319449635	0.2579335341409277	0.17386926935245314	0.24357824116385784	0.37283841483853525	0.31143787017439184	0.31143787017439184	0.18019333689613928	0.22504757268039946	0.3191697500449496	0.3191697500449496	0.3191697500449496	0.41057283248602805	0.4941970367979738	0.5625030501888828	0.6684929283006203	0.6684929283006203	0.7665328059260534	0.7665328059260534	0.7680087738536387	0.7377307466852758	0.7377307466852758	0.7377307466852758
YDL065C	1.237485423071299	1.181215489976439	1.181215489976439	1.1401882217163843	1.1401882217163843	1.1401882217163843	1.1401882217163843	1.205776563343961	1.1401882217163843	1.1401882217163843	1.1401882217163843	1.205776563343961	1.1733550856515835	1.1323083613449092	1.286807467594029	1.3278347358540836	1.3278347358540836	1.2600901292182496	1.2600901292182496	1.2269232652830504	1.2269232652830504	1.30577868599429	1.30577868599429	1.266889672600695	1.30577868599429	1.192218671568645	1.180099343406308	1.180099343406308	1.2350658026242367	1.226812739179455	1.226812739179455	1.1218643999723439	1.226812739179455	1.226812739179455	1.159934569889262	1.159934569889262	1.159934569889262	1.1998456915791857	1.3147293294635363	1.2013500057745607	1.242396730081235	1.1259342943124648	1.0572215442284505	1.0572215442284505	1.0572215442284505	1.0572215442284505	1.0572215442284505	1.2756273469091741	1.2756273469091741
YER170W	2.275729478682161	2.2527373920859017	2.2205879244897	1.911293436674537	1.9393078128441337	1.8784288027689107	1.9393078128441337	1.9393078128441337	1.9393078128441337	1.9714404337849427	1.9714404337849427	1.9714404337849427	1.943426057615346	1.943426057615346	1.9292121983956452	1.9292121983956452	1.9657345785503182	1.9365882328908015	2.018590862090407	1.9691221858261074	1.9369178343348907	1.9512731273119606	2.0062274120936694	2.1244088384419837	2.1244088384419837	2.1244088384419837	2.167316148939554	2.19959255196331	2.1704462063037937	2.1704462063037937	2.1704462063037937	2.0933155674957775	2.0933155674957775	2.078048810842467	2.137816423763644	2.0740397845807172	2.1282828293647045	2.1435495860180147	2.1435495860180147	2.0518249811375124	2.0363949405679063	2.0363949405679063	2.0813396274519387	2.12267271882414	2.0331083118119384	2.0601977975824854	1.9831681328588657	1.9930836017239488	2.0101571150828903
YOL096C	1.5312066877176378	1.5962039425640733	1.5962039425640733	1.5962039425640733	1.5962039425640733	1.490435521086553	1.6138494621583108	1.6138494621583108	1.5806825982231112	1.5806825982231112	1.5806825982231112	1.5806825982231112	1.5593405664112236	1.470667805193589	1.470667805193589	1.470667805193589	1.470667805193589	1.470667805193589	1.401955055109575	1.401955055109575	1.3663311453788536	1.3663311453788536	1.3663311453788536	1.3663311453788536	1.3198635202150344	1.4380449465633485	1.4736688562940699	1.4218299247744515	1.4218299247744515	1.371789242274856	1.4182568674386755	1.16932872326028	1.16932872326028	1.1139401533937479	1.1139401533937479	1.1139401533937479	1.0783162436630267	1.0783162436630267	0.9190800046164322	0.861594509955672	0.8241198045370094	0.7443926120662753	0.7443926120662753	0.715885326998212	0.8453558164976476	0.8453558164976476	0.9678268988324482	0.7571286334859127	0.7571286334859127
YHR071W	-0.0308963026566389	0.08458091476329696	0.027506295501943966	-0.01634799408748368	-0.01634799408748368	-0.07079577810986	0.14821400383193567	0.14821400383193567	-0.01054991934091	-0.10160189946881298	-0.10160189946881298	-0.1493776240382265	-0.048052129406141474	-0.048052129406141474	-0.048052129406141474	-0.07662128160291233	-0.07662128160291233	-0.025995208532944247	0.030588319833422854	0.058069056255530084	0.058069056255530084	-0.08877233207374097	-0.009337864579335895	0.042192436060746324	0.14012422390907067	0.11503324294624007	0.1647862781433397	0.2186089776494863	0.3948596173412139	0.3948596173412139	0.3948596173412139	0.3948596173412139	0.44216533211957054	0.5246274923115434	0.5246274923115434	0.5246274923115434	0.5516039037747255	0.6187180996332624	0.6187180996332624	0.5671877989931802	0.5743239802748088	0.7114580736071847	0.6647043049074427	0.5227936796347268	0.5888828700924991	0.5888828700924991	0.7014044089432618	0.7278064827201081	0.6800307581506946
YMR299C	1.6784021546370027	1.6918777046376676	1.7001656759632544	1.6721512997936578	1.7959275748597905	1.7959275748597905	1.7959275748597905	1.7959275748597905	1.7959275748597905	1.8589373723855909	1.8589373723855909	1.869137216238653	1.400237086074998	1.3724920955920936	1.4968202305942955	1.4968202305942955	1.5107594215521696	1.5245652210771998	1.3860220162472814	1.4135027526693882	1.370816353567838	1.370816353567838	1.3430713630849336	1.3430713630849336	1.383411869556868	1.370006318346484	1.370006318346484	1.370006318346484	1.34171727391506	1.3332192556522975	1.3720050646247635	1.3860802498364861	1.3289363427328778	1.3289363427328778	1.4048921155493828	1.4048921155493828	1.4048921155493828	1.3900951136213024	1.4048921155493828	1.3900951136213024	1.531029052717891	1.4268481332142475	1.4888008173285932	1.4738504758626219	1.5009718188617112	1.5145599248805859	1.4991298843109795	1.3779510267668278	1.393381067336434
YOR362C	0.13990601396523963	0.13990601396523963	0.13990601396523963	0.19577656532527632	0.18330721336305972	0.1580404547526295	0.020536931002694627	0.11675224626199761	0.1673783193319656	0.11547721741993558	0.11547721741993558	0.18586654531133356	0.18586654531133356	0.15919859484925367	0.13202839368378366	0.13202839368378366	0.13202839368378366	0.13202839368378366	0.13202839368378366	0.31132879462997975	0.172005311883359	0.18579791254612063	0.5250239582503304	0.5250239582503304	0.5794717422727067	0.5794717422727067	0.5750858212799159	0.7706922995934191	0.8524720156436103	0.9105749702071785	0.7730714464572436	0.9642702134605747	1.2878461612294196	1.2273046192943688	1.2273046192943688	0.9105749702071785	0.9105749702071785	0.9443230236299747	0.9118285184241858	0.9118285184241858	0.859022960009855	0.7984814180748043	0.7984814180748043	0.9667641939090708	0.8512869764891349	0.7931840219255667	0.7931840219255667	0.7931840219255667	0.7931840219255667
YIL023C	2.240064853284586	2.240064853284586	2.187212971018851	2.187212971018851	2.187212971018851	2.187212971018851	1.9671996135619412	1.9671996135619412	2.021957421232419	2.021957421232419	2.021957421232419	1.9109261088436753	1.9109261088436753	1.9109261088436753	1.9636813481982944	2.0202648765646622	2.0202648765646622	2.0202648765646622	2.0202648765646622	2.0202648765646622	1.9636813481982944	1.7736240647450545	1.7736240647450545	1.7736240647450545	1.6533298310273428	1.7407926722776823	1.7407926722776823	1.7407926722776823	1.5443954594741789	1.5443954594741789	1.5443954594741789	1.5443954594741789	1.5443954594741789	1.734452742927419	1.6578314613245062	1.6578314613245062	1.9393099675594712	1.9393099675594712	1.8080654342812184	1.8080654342812184	1.8080654342812184	1.8080654342812184	1.8080654342812184	1.8080654342812184	1.993621087437295	1.950358624184628	1.950358624184628	1.950358624184628	2.081603157462881
YOR152C	1.9121177192421583	1.8974387666224508	1.9160866214451036	1.9239918195304502	1.9041470081335785	1.9621868960009925	2.028361136185901	2.013871341270102	2.0204342204142725	2.002570948146548	2.0166470380025654	1.9957964941635775	2.0312061322934634	2.0287982365751276	2.050151723103144	2.0476143284351074	2.081764011935331	2.0242881133344133	2.0218606982208938	2.004680402437695	1.982427230840489	2.0115426956332736	2.0015868091239444	2.00629393762921	1.99012162263049	1.938990779823078	1.9207096826159087	1.9245212965659273	1.9872409239903346	1.9823234546849569	1.9725172966167006	2.0438614511459976	2.0438614511459976	2.0994049413646176	2.0895730660351193	2.205657329631899	2.159394333950143	2.1521925727757814	2.1576835974321344	2.2778807355452133	2.1891804207568857	2.1911633803682977	2.266141511191758	2.2774864847857677	2.3094425070280558	2.247441328574044	2.347393841658579	2.3317706686928528	2.3586288113341247
YCR036W	0.936806173512806	0.7036069972197749	0.7489015489057864	0.7489015489057864	0.7489015489057864	0.7489015489057864	0.6458080559416833	0.5516039037747253	0.5516039037747253	0.5516039037747253	0.3816789023324127	0.47588305449937063	0.41448250983522755	0.35035217241551203	0.35035217241551203	1.0202035707231811	1.0202035707231811	0.9498142428317831	0.9498142428317831	0.9498142428317831	0.9498142428317831	0.9498142428317831	0.5347767435529391	0.605166071444337	0.9498142428317831	0.9498142428317831	0.9498142428317831	0.9498142428317831	0.8758136613880063	0.9784668384503586	0.9784668384503586	0.9784668384503586	0.8758136613880063	0.8758136613880063	0.797811149386733	0.797811149386733	0.9004643264490855	0.9004643264490855	0.9004643264490855	0.9004643264490855	0.8180021662571125	0.8180021662571125	0.8180021662571125	0.6400038642791182	0.722466024471091	0.6400038642791182	0.6400038642791182	0.6400038642791182	0.13750352374993502
YJL180C	0.34431593361892443	0.34431593361892443	0.34431593361892443	0.35868174688446036	0.21184035855518932	0.21184035855518932	0.21184035855518932	0.21184035855518932	0.26246643162515715	0.21184035855518932	0.21184035855518932	0.2898428705564625	0.2898428705564625	0.24198790141168489	0.24198790141168489	0.24198790141168489	0.2898428705564625	0.29604946306175667	0.29604946306175667	0.29604946306175667	0.29604946306175667	0.3366914475591026	0.3366914475591026	0.3785116232537296	0.3785116232537296	0.3061031277256795	0.3061031277256795	0.18057224564182056	0.0674504492200144	0.0674504492200144	-0.07005307452992049	-0.07005307452992049	-0.07005307452992049	-0.07005307452992049	-0.07005307452992049	-0.07005307452992049	-0.07005307452992049	-0.07005307452992049	-0.07005307452992049	0.043068721891885625	-0.1439297929093683	-0.20141528757012847	-0.20141528757012847	-0.13004221026927415	-0.5376567859427998	-0.5376567859427998	-0.6173839784135338	-0.5271861694419553	-0.6115783567323277
YGR033C	-0.07794680196165107	-0.06151823402594836	-0.08354454035594729	-0.02501105061042802	0.060840949436569265	0.028419471744191797	0.014589036380882934	-0.030224810969817082	-0.030224810969817082	-0.08659870745003807	-0.07674419481164921	-0.2039793831077571	-0.2370391973008495	-0.2370391973008495	-0.30116953472056507	-0.2551865440111089	-0.3161299870584833	-0.3161299870584833	-0.2630186505989211	-0.29242263772723687	-0.29242263772723687	-0.3508073725979615	-0.3893267808049565	-0.3893267808049565	-0.41770361978452847	-0.40359478695739676	-0.40359478695739676	-0.45817457766311115	-0.485871181492401	-0.5033586082212421	-0.5251803234481125	-0.5114538309855794	-0.4739550000929393	-0.5801615144573353	-0.5935593696728783	-0.5550211945625085	-0.6561073196768226	-0.6086368358911498	-0.5954445377701987	-0.5789564149816296	-0.5789564149816296	-0.5789564149816296	-0.5758469007734801	-0.5758469007734801	-0.6038210667484802	-0.6038210667484802	-0.6274529635386086	-0.6537642406544558	-0.6213427629620782
YHR090C	1.7256903952564973	1.7033225822280427	1.7033225822280427	1.7033225822280427	1.6316176853966546	1.306975886578774	1.4110815569084618	1.4589100819990766	1.4589100819990766	1.6897537101602729	1.501793604003784	1.6019355793248695	1.52031685384905	1.544564400095727	1.6058858474687578	1.5577915592677125	1.5577915592677125	1.5577915592677125	1.5331295050334437	1.43025012001812	1.4042549114851754	1.5138794026596734	1.600069393111364	1.776635739596227	1.776635739596227	1.8036027871964961	1.8707169830550332	1.9355681274050012	2.0582784904264817	2.2204367065197603	2.1363724417312855	2.2204367065197603	2.2695772517005652	2.2950021344924294	2.2950021344924294	2.323016510662026	2.2664329822956586	2.2664329822956586	2.20753929324209	2.1237263852371107	2.066010887380823	2.0963845364243423	1.7670769111713824	1.8392266969272175	1.7399194967382328	1.7933587556996933	1.8970577250058358	2.048236185652847	1.5811101752255496
YDR064W	2.1781455082472805	2.2182557216214334	2.1611256143355186	2.1611256143355186	2.13766664151153	1.9984515020124567	1.9984515020124567	2.046545790213502	2.046545790213502	2.075507087926045	2.0113274043275933	2.0340474808276774	2.0113274043275933	2.0113274043275933	1.9481335778403994	2.0391383939069576	2.084226283435496	2.067406118929763	2.147898695112313	2.169925001442312	2.147898695112313	2.0569250350648227	1.9704268846166524	2.0345572220363684	1.9652945595992544	1.9383856012888372	1.9383856012888372	1.9383856012888372	1.8981203859807865	1.873872839734109	1.9059645048261742	1.886228286764912	1.82765541108517	1.8908492375723642	2.0220937708506166	2.042557873410332	2.0627357553479624	1.9869241246194993	1.9424615905584421	2.0204641025597154	1.9722089339524942	1.9074733849684486	1.888364562020744	1.7884958948062883	1.7500217469916526	1.82978410329692	1.712567563404853	1.6228286577881	1.4413976958070354
YDR051C	2.3439856280447966	2.3439856280447966	2.3439856280447966	2.3439856280447966	2.3439856280447966	2.2075104275063193	2.2075104275063193	2.281249872696834	2.338792696101582	2.338792696101582	2.3063712184092044	2.2012891723516472	2.2012891723516472	2.2602138867714148	2.2602138867714148	2.2602138867714148	2.146147618159186	2.1778564778865244	2.1778564778865244	2.1778564778865244	2.1778564778865244	2.1778564778865244	2.2057894906609614	2.138456721202902	2.072868379575325	2.1824928707498232	2.1824928707498232	2.1450181653311606	2.1450181653311606	2.1170851525567236	2.217689603288658	2.217689603288658	2.3331668207085943	2.3671141526319324	2.3671141526319324	2.2946499204709445	2.3200949370284074	2.286928073093208	2.0532386705320977	2.0803577968802953	2.172564883315016	2.2781607501108763	2.1714418316946835	2.116994047672307	2.116994047672307	2.0115309777897075	2.0115309777897075	2.0115309777897075	2.0115309777897075
YHR133C	2.1381191393090475	2.059110415690982	2.059110415690982	2.059110415690982	2.092315449695923	2.1335381124224355	2.2301264002131944	2.2301264002131944	2.1335381124224355	2.1335381124224355	2.1335381124224355	2.092315449695923	2.1381191393090475	2.104914105304107	1.9778173802139847	1.827532803995234	1.827532803995234	1.6446687468454237	1.435215381216474	1.435215381216474	1.435215381216474	1.435215381216474	1.435215381216474	1.4275284434620406	1.471922562820494	1.2335097933683312	1.2859772132624672	1.2859772132624672	1.3366032863324349	1.3366032863324349	1.3366032863324349	1.3366032863324349	1.3366032863324349	1.2922773714434843	1.2465462830452245	1.2465462830452245	1.2465462830452245	1.2465462830452245	1.2465462830452245	1.2465462830452245	1.2465462830452245	1.381724753848916	1.381724753848916	1.331098680778948	1.4410327078117884	1.4410327078117884	1.2990137029393605	1.2990137029393605	1.0259952085329445
YJR077C	0.9728728219771356	1.0159415438690216	0.8946352476468884	0.816632735645615	1.0547924728403795	1.0547924728403795	1.0547924728403795	1.1894419995351613	1.039025156982063	0.8625740384145896	0.8625740384145896	0.7341705754536421	0.6624750500616192	0.6624750500616192	0.6893100927354174	0.7206742636447525	0.7206742636447525	0.7206742636447525	0.8361514810646882	0.8361514810646882	0.8886189009588241	1.0247224294112314	1.0247224294112314	1.0247224294112314	1.0247224294112314	1.290515142255901	1.290515142255901	1.290515142255901	1.290515142255901	1.290515142255901	1.290515142255901	1.1543720099701693	1.1543720099701693	1.1543720099701693	1.1543720099701693	1.1543720099701693	1.1543720099701693	1.0800246685100878	0.8237493603082724	0.8837837130329664	0.9723054764070131	0.9723054764070131	1.090391546329707	0.9446881057588269	0.8509993947164732	0.8509993947164732	0.8509993947164732	1.1285333702453821	1.1956475661039192
YBR189W	1.2218569991588835	1.2218569991588835	1.0515303006400825	1.0515303006400825	1.1389931418904218	1.1389931418904218	1.0515303006400825	1.2423663563506042	1.2423663563506042	1.299699531416556	1.299699531416556	1.2065901270250743	1.1667606995984277	1.1667606995984277	1.1667606995984277	1.2662963731493417	1.2662963731493417	1.294140006074655	1.294140006074655	1.294140006074655	0.9531299051294526	0.9351857056274516	0.9351857056274516	0.9351857056274516	0.9351857056274516	0.9351857056274516	0.9351857056274516	0.8282705017109395	0.9351857056274516	0.7214941854037662	0.7214941854037662	0.6145789814872542	0.7214941854037662	0.5934865730276946	0.661658075669274	0.661658075669274	0.618693358033706	0.7915299548959214	0.5795252014174435	0.5283035353477444	0.5283035353477444	0.5283035353477444	0.5283035353477444	0.5283035353477444	0.5283035353477444	0.3806859944880669	0.3806859944880669	0.28332141997877947	0.28332141997877947
YOR104W	0.5658766595902576	0.6065186440876036	0.6065186440876036	0.6065186440876036	0.6065186440876036	0.6065186440876036	0.6002433186611161	0.6002433186611161	0.6002433186611161	0.49825086752782505	0.5440545571409499	0.5835829213275874	0.8583019149466884	0.9232752956907893	0.8431049470068057	0.8744691179161407	0.9546394666001242	1.0530431706611185	1.1655178999195313	1.1655178999195313	1.1655178999195313	1.2359072278109289	1.2359072278109289	1.5236111519800497	1.5236111519800497	1.5236111519800497	1.4735704694804546	1.4735704694804546	1.4735704694804546	1.4735704694804546	1.4735704694804546	1.4735704694804546	1.6511272427508281	1.6511272427508281	1.6511272427508281	1.7182414386093652	1.915638306892545	1.915638306892545	1.878260697078515	1.878260697078515	1.9303072600396864	1.9303072600396864	1.9884102146032545	2.0489517565383055	2.0489517565383055	2.0489517565383055	2.0150044246149674	2.0150044246149674	2.0489517565383055
YMR242C	0.44057259138598126	0.41932485768194194	0.32192809488736207	0.32192809488736207	0.32192809488736207	0.5849625007211562	0.8740704181648433	0.7668811720704936	0.7668811720704936	0.8369286695987499	0.739101338510197	0.739101338510197	0.8265641797605366	0.8265641797605366	1.0694910121457557	1.0358034275609647	1.12695131561916	1.1151933620248462	1.2009518970629365	1.1151933620248462	1.1488633859144826	1.1488633859144826	0.9445048874082961	1.0285691521967706	1.1074267072159276	1.2696981361148045	1.2696981361148045	1.3400874640062026	1.3400874640062026	1.3400874640062026	1.1634987322828796	1.0620825087708574	1.1062515177279661	0.996157933705606	0.996157933705606	0.996157933705606	1.020680252839675	1.020680252839675	0.9553660510273481	0.9496169930363942	1.0040647770587707	1.0890791482095379	1.0144081471774877	0.8193597011002647	0.7076055697230461	0.6015764729597916	0.6015764729597916	0.6977917882190949	0.6977917882190949
YDL108W	1.6870606883398922	1.6870606883398922	1.904652123412519	1.904652123412519	1.904652123412519	1.8405217859928036	1.7987016102981763	1.6214044966892167	1.6214044966892167	1.685392591561034	1.685392591561034	1.685392591561034	1.84850516621879	1.805436444326904	1.805436444326904	1.7081392429719888	1.805436444326904	1.9097731041416397	1.6827823229986087	1.6241281052777987	1.5116409304636742	1.4143437291087593	1.4824367845644302	1.7205965217591945	1.764990641117648	1.764990641117648	1.813353662679047	1.706438458762535	1.706438458762535	1.6498549303961674	1.5887146355822634	1.4763567600065064	1.4763567600065064	1.5373677555820429	1.5373677555820429	1.4763567600065064	1.4174630709529379	1.4174630709529379	1.4763567600065064	1.532940288372874	1.532940288372874	1.532940288372874	1.4692347936676557	1.368069876532083	1.2080601303290832	1.3114863481657155	1.3460022298662198	1.4025857582325871	1.4025857582325871
YNL217W	0.3219280948873626	0.29848324183808367	0.29848324183808367	0.29848324183808367	0.29848324183808367	0.29848324183808367	0.3573769308916523	0.4257639058719026	0.2608395854879567	0.2019458964343881	0.2019458964343881	0.2019458964343881	0.36687021681833404	0.4257639058719026	0.6133909090476739	0.5501970825604798	0.5501970825604798	0.6612283949492237	0.6612283949492237	0.6545727093837634	0.5422440092808871	0.5422440092808871	0.4204252649871245	0.4748730490095011	0.545262376900899	0.545262376900899	0.5977297967950344	0.4385312019457807	0.4385312019457807	0.6109760193095111	0.6598856197904577	0.5165214446192803	0.5165214446192803	0.5165214446192803	0.7071913345688141	0.7071913345688141	0.7071913345688141	0.7529950241819392	0.8404578654322784	0.8404578654322784	0.65364186629208	0.65364186629208	0.65364186629208	0.5102776911209026	0.7697717392494479	0.7697717392494479	0.9996564602815322	0.5279229374090904	0.5313426622256003
YOR075W	1.157384169153859	1.157384169153859	1.1199094637351963	1.2295339549096944	1.2295339549096944	1.258016331067169	1.3406102743184605	1.3406102743184605	1.3406102743184605	1.4077244701769978	1.4401459478693754	1.4896146241336752	1.4896146241336752	1.4571931464412975	1.4571931464412975	1.4571931464412975	1.4571931464412975	1.3658747975758039	1.3982962752681816	1.3982962752681816	1.3982962752681816	1.4169589285823907	1.4169589285823907	1.5553560386358325	1.583158003874408	1.583158003874408	1.4974620887982562	1.4974620887982562	1.4974620887982562	1.4974620887982562	1.4974620887982562	1.3090991293544776	1.3090991293544776	1.0923964998019908	1.1775192025978138	1.1775192025978138	1.2846210282469068	1.3306439113537891	1.272540956790221	1.272540956790221	1.2427936133961692	1.3574285337770746	1.3574285337770746	1.3574285337770746	1.3838226286133044	1.3838226286133044	1.4443641705483552	1.4443641705483552	1.353524939781701
YJR105W	0.9356472203597586	0.9356472203597586	0.980805681479608	1.0912296711732588	1.0912296711732588	1.0912296711732588	1.2108112869259313	1.470434112694769	1.2009917868807534	1.2009917868807534	0.9309862712259814	0.9309862712259814	0.9890892257895498	0.9890892257895498	1.13880050772661	1.13880050772661	1.13880050772661	1.3513451431067107	1.3513451431067107	1.2016338611696504	1.0664185140149856	1.18571744238733	1.18571744238733	1.2623387239902424	1.2623387239902424	1.2623387239902424	1.2623387239902424	1.2623387239902424	1.2623387239902424	1.0664185140149856	0.790784071401558	0.7686874137261078	0.8426879951698847	0.9130773230612828	0.8988914168179716	0.970046777898372	1.0341771153180879	0.9890892257895498	0.7257411565039519	0.7808827106964131	0.7808827106964131	0.6456673635417481	0.6456673635417481	0.30968248509412977	0.18686598770730656	0.18686598770730656	0.18686598770730656	0.3312558970424812	0.3312558970424812
YJL203W	1.5715419849588343	1.7090455087087695	1.8323274502890663	1.8323274502890663	1.6700938476891134	1.8006254108313384	1.8006254108313384	1.7131625695809993	1.7131625695809993	1.7131625695809993	1.6200531651895178	1.6200531651895178	1.6200531651895178	1.5205174916386035	1.7743517124860184	1.8249777855559863	1.8249777855559863	1.798554060811644	1.8707038465674792	1.8707038465674792	1.8971275713118214	1.8971275713118214	1.8971275713118214	1.9460371717927678	1.9460371717927678	1.9460371717927678	1.8971275713118214	1.8971275713118214	1.8971275713118214	2.0126047887317573	2.0126047887317573	1.9861810639874151	2.111711946071274	2.111711946071274	2.111711946071274	2.057366724522967	2.2316268632094856	2.2316268632094856	2.2316268632094856	2.2984583716876945	2.2984583716876945	2.4240262825060985	2.5204222485264456	2.5204222485264456	2.5204222485264456	2.5204222485264456	2.5204222485264456	2.465974464504069	2.2605275502232187
YDR411C	0.6036990633027419	0.6036990633027419	0.6614145611590296	0.558074811466345	0.48482582943570635	0.48482582943570635	0.48019017880409487	0.7369655941662059	0.7369655941662059	0.7369655941662059	0.852442811586142	0.7120192370359755	0.6166713604484944	0.6992572350032658	0.6378566903391228	0.6378566903391228	0.8694158901898557	0.7581509240568343	0.6125828235243782	0.6125828235243782	0.6826885331830075	0.6826885331830075	0.6826885331830075	0.6826885331830075	0.6212879885188645	0.6212879885188645	0.8843223943526582	0.7321485778684302	0.7321485778684302	0.7321485778684302	0.6009040445901777	0.6680182404487146	0.45696336304654767	0.5775450291586735	0.5104308333001364	0.5104308333001364	0.5104308333001364	0.5104308333001364	0.5104308333001364	0.287487449558333	0.287487449558333	0.217098121666935	0.3194598392966127	0.3194598392966127	0.3194598392966127	0.2125446353801009	0.010647244199508372	0.010647244199508372	0.010647244199508372
YFL034C-B	0.6245848883895974	0.6338308140791156	0.6761807925061268	0.7094040341310139	0.7002697068460653	0.7114641152518543	0.76057132136764	0.7720149863870368	0.7685005022107998	0.8109534855483146	0.8096014790839643	0.7723165666096437	0.7830696229065183	0.8642445614058396	0.84981749077056	0.8331457767759186	0.8285958745081716	0.8523764680402567	0.8951688836700928	0.9035900830438218	0.9400806540345954	0.9261911006186705	0.922448698932854	0.9210339789365474	0.9021985971336273	0.9178679125957122	0.9295615809307567	0.931974969170958	0.9266991654187392	0.929056298667331	0.9149581995708566	0.9508906670246687	0.9446162096612865	0.916671616401104	0.9845527943491353	0.9640227815365046	0.9696498004520546	0.9148185349510405	0.9660954014982404	0.9660954014982404	0.9876809249814111	1.0067850953467183	1.0490405817668267	1.0215174666957838	1.016435120318433	1.0137637974630997	1.0456497665686248	1.1076399443293328	1.1102474718843605
YOL151W	-0.509159676643394	-0.4974996594708167	-0.4974996594708167	-0.4974996594708167	-0.4974996594708167	-0.28235994374133444	-0.28235994374133444	-0.3788551629721977	-0.3156613364850036	-0.3156613364850036	-0.3156613364850036	-0.3156613364850036	-0.3156613364850036	-0.4031241777353429	-0.4590255116561811	-0.4590255116561811	-0.4590255116561811	-0.4590255116561811	-0.4590255116561811	-0.4590255116561811	-0.7403561833669801	-0.8278190246173194	-0.7865963618908064	-0.7865963618908064	-0.7865963618908064	-0.8758636999878937	-0.7215355535965999	-0.5486989567343844	-0.5741151184841635	-0.5741151184841635	-0.5741151184841635	-0.750640531063283	-0.750640531063283	-0.750640531063283	-0.750640531063283	-0.750640531063283	-0.6575311266718014	-0.4952596977729238	-0.4077968565225845	-0.4077968565225845	-0.330963163988651	-0.18657325465347632	-0.11199877077918269	-0.11199877077918269	-0.18657325465347632	-0.18114943910456646	-0.32553934843974097	-0.11403524324602926	-0.11403524324602926
YMR228W	1.0682214912086876	0.5946450541184956	0.5946450541184956	0.5097561565319825	0.6472596802819173	0.6472596802819173	0.6472596802819173	0.6472596802819173	0.6472596802819173	0.557061871310339	0.936686542098426	0.936686542098426	0.8893808273200692	0.7898451537691551	0.7373777338750191	0.6829299498526429	0.6829299498526429	0.25422928736712996	0.25422928736712996	0.25422928736712996	0.25422928736712996	0.3086770713895063	0.4606801648345564	0.4606801648345564	0.4062323808121801	0.25422928736712996	0.25422928736712996	0.34964885244581234	0.34964885244581234	0.34964885244581234	0.34964885244581234	0.34964885244581234	0.34964885244581234	0.19764575900076256	0.13875206994719377	0.13875206994719377	0.07735152528305081	0.07735152528305081	-0.00647433416054913	-0.00647433416054913	0.14054535177024496	0.5131475847286917	0.9418482472142048	1.0528795596029485	1.2704709946755752	1.2704709946755752	1.2090704500114324	1.2090704500114324	1.2090704500114324
YOR279C	3.1712790090882876	3.216793668340656	2.8971040456492934	2.8971040456492934	2.8971040456492934	2.8971040456492934	2.8971040456492934	2.8373977995250255	2.8373977995250255	2.8373977995250255	2.7919548287638585	2.7919548287638585	2.7919548287638585	2.71600597553056	2.71600597553056	2.71600597553056	2.71600597553056	2.7507713936912364	2.7142455176661224	2.7142455176661224	2.7142455176661224	2.8093930060261973	2.5582931483858817	2.5582931483858817	2.5582931483858817	2.5582931483858817	2.5582931483858817	2.5582931483858817	2.4336549837038755	2.4539564885711465	2.2343042295796103	2.2343042295796103	2.1977783535544964	2.1977783535544964	2.1977783535544964	2.1977783535544964	2.1977783535544964	2.2140415192911758	2.2140415192911758	2.2140415192911758	2.1603036481358338	2.1603036481358338	2.1044864335019597	2.1044864335019597	2.0079483107663254	2.0079483107663254	2.0079483107663254	1.676360104828394	1.676360104828394
YMR267W	1.1287903773496422	1.0865621419603446	1.054810989974387	0.9809754829037594	0.9809754829037594	0.9372733857289922	0.8764289688419412	0.920370325510534	0.8660616223169415	0.7644180742395966	0.7423917679095979	0.7564812082465595	0.6923175571196444	0.6697774849442307	0.6477511786142316	0.6963118325184157	0.7183381388484149	0.7183381388484149	0.7183381388484149	0.6512239429898777	0.6512239429898777	0.6329328987828156	0.6549592051128145	0.6798741477466231	0.6690267655096307	0.6723834330101168	0.6723834330101168	0.698260420081845	0.6758926070533904	0.7022824587045124	0.6389965628412746	0.6169702565112758	0.594602443482821	0.594602443482821	0.7366240874677505	0.6852266241945855	0.6852266241945855	0.693835151380136	0.6719060780005659	0.6719060780005659	0.6719060780005659	0.6719060780005659	0.6446360659554189	0.6207893240010508	0.6222818903551018	0.624912831630333	0.6276909097974702	0.7016914912412471	0.6759053706299561
YPR180W	0.6780719051126377	0.6780719051126377	0.6780719051126377	0.7412657315998319	0.876617584494718	0.8300749985576877	0.8300749985576877	0.784271308944563	0.8308138948815933	0.8308138948815933	0.8308138948815933	0.8308138948815933	0.7345985796222902	0.6624412533988736	0.6624412533988736	0.6624412533988736	0.6624412533988736	0.5466161890716736	0.5466161890716736	0.7216282710993775	0.9125544322937714	0.9125544322937714	0.9125544322937714	1.0090917776974673	1.0090917776974673	0.9051408136585588	0.9021807990381073	0.8515547259681394	0.8056051401076443	0.7090677947039488	0.7090677947039488	1.0400954055777987	1.0400954055777987	1.0175858113059604	1.2219443098121467	1.0995356735509147	1.0995356735509147	1.5043440405128714	1.5043440405128714	1.4554344400319252	1.55273164138684	1.4673401501561956	1.5716768099709313	1.6568232158292224	1.6568232158292224	1.6568232158292224	1.6568232158292224	1.4685833170068279	1.6568232158292224
YOR164C	2.7660723815161385	2.6408853031584623	2.6408853031584623	2.5833233447505988	2.5833233447505988	2.5833233447505988	2.5833233447505988	2.478699952342076	2.504103480170796	2.582423661454623	2.6505951640962024	2.7499378913119585	2.626250709211788	2.626250709211788	2.626250709211788	2.626250709211788	2.584186649645244	2.584186649645244	2.584186649645244	2.584186649645244	2.584186649645244	2.584186649645244	2.360722309810202	2.425817338032086	2.360328256443827	2.360328256443827	2.360328256443827	2.360328256443827	2.360328256443827	2.21969475617215	2.2878662588137297	2.452221309436739	2.548436624696042	2.5942403143091672	2.548436624696042	2.548436624696042	2.5011309099176855	2.6479722982469567	2.6479722982469567	2.6772210085731447	2.8326699065983845	2.8326699065983845	2.5010236822212604	2.5010236822212604	2.3807294485035486	2.3807294485035486	2.3807294485035486	2.3679301414318825	2.5855215765045094
YEL017W	0.17040342792352944	0.17040342792352944	0.2822963079944267	0.2822963079944267	0.5724101287648815	0.6719458023157956	0.6719458023157956	0.6719458023157956	0.6719458023157956	0.7098139879062388	0.7098139879062388	0.5033631104388123	0.5033631104388123	0.4654949248483694	0.589106052768863	0.7438286475675049	0.7438286475675049	0.8507438514840171	0.9863250631029234	0.7798741856354972	0.8235955630648151	0.9231312366157294	0.9445048874082963	0.9445048874082963	0.9445048874082963	0.664396968215561	0.6225767925209342	0.6225767925209342	0.8269352910271205	0.8269352910271205	0.8009868389894851	0.7098389509312897	0.7098389509312897	0.7098389509312897	0.7098389509312897	0.7098389509312897	0.7098389509312897	0.7098389509312897	0.7098389509312897	0.7098389509312897	0.7098389509312897	0.6564984931642859	0.5987829953079984	0.5987829953079984	0.6521234530750022	0.6521234530750022	0.7395862943253415	0.7395862943253415	0.7395862943253415
YOL120C	0.7467997845579162	0.7467997845579162	0.7467997845579162	0.6961737114879485	0.6437062915938128	0.659476504182912	0.7139242882052885	0.659476504182912	0.7139242882052885	0.659476504182912	0.6468100923467516	0.6468100923467516	0.46057163848396604	0.4151581209118633	0.360710336889487	0.360710336889487	0.4151581209118633	0.4151581209118633	0.6304685021323158	0.6304685021323158	0.6304685021323158	0.2176053740878092	0.4349995468912645	0.31382068934711255	0.31382068934711255	0.20268240765151402	0.20268240765151402	0.20268240765151402	0.31382068934711255	0.31382068934711255	0.3596243789602374	0.3596243789602374	0.3596243789602374	0.2928802166230926	0.19029093810937048	0.15488560197817128	0.08673732197888165	0.03832811865909961	0.03832811865909961	0.03832811865909961	0.03832811865909961	-0.04508788952853787	-0.05026086037450595	-0.05026086037450595	-0.12844836546615282	-0.1669225132807886	-0.3104141068703213	-0.25383057850395363	-0.21535643068931803
YDR288W	1.2770946264935792	1.1638628492792875	1.1638628492792875	1.099856236832066	1.099856236832066	1.099856236832066	1.099856236832066	1.099856236832066	1.099856236832066	1.0718418606624698	0.9976861341617532	0.9620622244310318	0.8684031172167866	0.8981504606108386	0.9437370349147842	0.9437370349147842	0.9437370349147842	0.9728833805743008	1.0076487987349776	0.9029755456051349	0.9029755456051349	0.8568053641722089	0.9614786173020514	1.0180621456684187	1.0180621456684187	1.0622522784530593	1.0065428458667718	1.034023582288879	1.034023582288879	0.9898334495042383	0.9898334495042383	0.9898334495042383	0.9898334495042383	0.9898334495042383	0.8857518285503677	0.8857518285503677	0.8857518285503677	0.6926841809552949	0.6926841809552949	0.7206985571248915	0.7206985571248915	0.7206985571248915	0.7206985571248915	0.6641150287585242	0.58956807539347	0.58956807539347	0.5874973860390273	0.5874973860390273	0.5874973860390273
YCR047C	0.4606921648432139	0.4887065410128106	0.4887065410128106	0.5317752629046967	0.5317752629046967	0.49992639686535656	0.32264797694857744	0.32264797694857744	0.3470643006912141	0.28293396327149833	0.2398652413796125	0.2398652413796125	0.2398652413796125	0.2398652413796125	0.30399557879932815	0.3954571303093278	0.4108809064491765	0.3467505690294607	0.3467505690294607	0.27963637317092355	0.3145106233248794	0.3145106233248794	0.4553013694925707	0.3414776709251486	0.3414776709251486	0.26747708948137183	0.26747708948137183	0.26747708948137183	0.26747708948137183	0.41043504332341485	0.41043504332341485	0.41043504332341485	0.41043504332341485	0.41043504332341485	0.4562387329365399	0.4562387329365399	0.4562387329365399	0.37823622093526654	0.37823622093526654	0.45796341340600066	0.45796341340600066	0.45796341340600066	0.45796341340600066	0.5080040959055958	0.5080040959055958	0.5985569008698997	0.6116724006601579	0.849293890531625	0.849293890531625
YML025C	0.0968174531690429	-0.0731075482732694	-0.0731075482732694	-0.10196241094545466	-0.10196241094545466	-0.10196241094545466	-0.10196241094545466	-0.10962449117449813	-0.10962449117449813	-0.10962449117449813	-0.10962449117449813	-0.10962449117449813	-0.10962449117449813	-0.10962449117449813	-0.0558532347335174	0.08853667460165722	0.2954558835261713	0.2954558835261713	0.44745897697122144	0.44745897697122144	0.5911944544326708	0.5911944544326708	0.5911944544326708	0.5004289905094885	1.0111423135620687	1.0111423135620687	1.0111423135620687	1.0111423135620687	1.0111423135620687	1.0111423135620687	1.0111423135620687	1.0111423135620687	1.0111423135620687	1.0111423135620687	0.9604272484160222	0.9604272484160222	0.9604272484160222	1.085958130499881	1.085958130499881	1.085958130499881	1.085958130499881	1.085958130499881	1.24124295137488	1.1542433792100433	1.1542433792100433	1.0969102041440917	1.0969102041440917	1.0969102041440917	1.0969102041440917
YAR015W	1.3921291919688006	1.3921291919688006	1.4969176469930183	1.4969176469930183	1.4550974712983913	1.5222116671569281	1.689121630843809	1.689121630843809	1.8159779103942357	1.9794766426771149	1.9794766426771149	1.8954123778886405	1.833749358004836	2.0232410029083576	1.958680117350886	1.9788468835499042	1.9788468835499042	1.9788468835499042	1.8322982201969622	1.7833886197160158	1.7067673381131032	1.642206452555632	1.6911160530365783	1.6911160530365783	1.9102033296493541	2.095758982805431	2.095758982805431	2.095758982805431	2.0468493823244844	2.0468493823244844	1.943755889360381	1.943755889360381	1.943755889360381	1.943755889360381	1.943755889360381	1.6702208287252287	1.6702208287252287	1.6702208287252287	1.6702208287252287	1.5877586685332559	1.6422064525556321	1.6422064525556321	1.861293729168408	1.861293729168408	1.531175140166888	1.6136373003588609	1.546051404302926	1.883806982495477	1.883806982495477
YFR025C	1.7151454662038024	1.7151454662038024	1.7151454662038024	1.7151454662038024	1.7384326023078014	1.738930470341845	1.6583866395683202	1.7736090764064216	1.7128255272491537	1.7128255272491537	1.5976035411506952	1.5976035411506952	1.592490315734827	1.6740202012314254	1.6740202012314254	1.668888788953817	1.7351679109857583	1.773789205013066	1.6905990029888003	1.651977708961493	1.6768575882867562	1.6282385831583794	1.6176732115822827	1.6150197345773358	1.625908050720072	1.625908050720072	1.5936797178222646	1.5634909704183313	1.529820946528695	1.5463090693172639	1.4424243682985374	1.6057726211001384	1.6057726211001384	1.7712258584408331	2.019851935095662	2.019851935095662	2.0552645059168273	2.0609906298891483	2.065895822087385	1.9438257733173008	1.9379599590121184	2.017619408189769	2.056517568578696	1.9631408225893467	1.9542242611970182	1.9618779417853456	1.9618779417853456	1.9191644591776094	1.7884092126155637
YBL068W	1.4491136282356416	1.4714814412640962	1.4714814412640962	1.5473885352631758	1.5250207222347214	1.5023006457346377	1.5023006457346377	1.6262893630100912	1.706653057318066	1.751740946846604	1.706653057318066	1.660110471381036	1.7166939997474033	1.7166939997474033	1.7166939997474033	1.7166939997474033	1.7166939997474033	1.6716929925499324	1.6955397345043002	1.6716929925499324	1.6716929925499324	1.6716929925499324	1.6284305292972654	1.6284305292972654	1.675736244075622	1.675736244075622	1.652277271251633	1.6928735074639982	1.6088092426755238	1.6088092426755238	1.584962500721156	1.4452874363170274	1.3350737525583738	1.2619991025666235	1.2101601710470051	1.2101601710470051	1.3341488883224588	1.3081536797895144	1.3341488883224588	1.3341488883224588	1.4953390797871626	1.4953390797871626	1.2796363731709235	1.304727354133754	1.7945217224425716	1.814900213038645	1.8749936389329669	1.8749936389329669	1.8225262190388312
YIL077C	0.3895794123246818	0.3895794123246818	0.3610102601279109	0.5150343187633275	0.07334426402815622	-0.004966252893349214	-0.0414471087115387	-0.0414471087115387	0.07015322691044573	0.07015322691044573	0.007417471562483303	0.03912633128982135	0.025065337381907863	0.025065337381907863	0.12001374143717013	0.025065337381907863	-0.005961558238716845	-0.037670417966054894	-0.10325875959363176	-0.07320152573745183	-0.051374482407876024	-0.27132096638384134	-0.1757712593779996	-0.28553482560354193	0.19499597297332832	0.19499597297332832	0.1610486410499905	0.12628322288931404	0.12628322288931404	0.26623683787213737	0.26623683787213737	0.3788929355437488	0.47619013689866385	0.5993352345077195	0.6897348226382174	0.6580259629108793	0.5365994791597571	0.5365994791597571	0.39279353868132666	0.536239210699678	0.654420637047992	0.5700284497576196	0.6651856827979599	0.6341587871773354	0.6651856827979599	0.762892101299538	0.8329131285360262	0.7701773731880637	0.7701773731880637
YPL206C	0.14525278412733125	0.14525278412733125	0.27915407119707086	0.27915407119707086	0.22470628717469435	0.22470628717469435	0.22470628717469435	0.17687776208407946	0.17687776208407946	0.17687776208407946	0.17687776208407946	0.10287718064030277	0.024874668639029474	0.024874668639029474	0.024874668639029474	0.10287718064030277	0.15732496466267898	0.15732496466267898	0.12715097775202092	0.12715097775202092	0.12715097775202092	0.07932245266140585	-0.0031397075305669288	0.11103131238874425	0.11103131238874425	0.11103131238874425	0.4830000897757016	0.5173515945664786	0.5173515945664786	0.5173515945664786	0.4158858939171646	0.4502373987079417	0.4683533138113001	0.4683533138113001	0.5027048186020775	0.5027048186020775	0.5027048186020775	0.6109577092541008	0.5033487351675039	0.5033487351675039	0.38233333420613813	0.44944753006467525	0.5981680395204237	0.6079934693764972	0.2534831597857407	0.2534831597857407	0.4110244367722208	0.3565766527498443	0.46589386926699405
YNL096C	-0.8636535017679215	-0.8636535017679215	-0.9727785312649755	-1.0655883416275764	-1.0655883416275764	-0.9727785312649755	-0.9727785312649755	-0.9727785312649755	-1.0655883416275764	-1.0655883416275764	-1.0655883416275764	-0.9984741457690393	-1.0335371648880998	-1.1006513607466366	-1.2216639714139332	-1.0955263285687695	-1.0341257839046263	-1.0341257839046263	-0.975232094851058	-1.0342555418376849	-1.0342555418376849	-0.6553518286125539	-0.6553518286125539	-0.6553518286125539	-0.710493382805015	-0.710493382805015	-0.710493382805015	-0.710493382805015	-0.710493382805015	-0.710493382805015	-0.7633345094855658	-0.7030182622428685	-0.7271043456499303	-0.725019989260298	-0.725019989260298	-0.7756460623302656	-0.5997595026492368	-0.5510151687978184	-0.6099088578513869	-0.6099088578513869	-0.6586531917028053	-0.4661763482706448	-0.4661763482706448	-0.5130889185415484	-0.446999728083776	-0.4407582305859913	-0.5841224057571688	-0.5434804212598225	-0.5039520570731851
YNL058C	1.2363020000232403	1.3618328821070993	1.2890765396717851	1.2890765396717851	1.2890765396717851	1.3479702287253534	1.3479702287253534	1.3479702287253534	1.2890765396717851	1.2016338611696507	1.1375035237499347	1.0703893278913976	0.9999999999999999	0.9999999999999999	0.9999999999999999	0.9999999999999999	0.790647565661337	0.9259994185562229	0.9259994185562229	0.8724609916650501	1.0396562003517904	1.0396562003517904	1.0396562003517904	1.2295663105729473	1.2833041817282893	1.2053016697270165	1.2053016697270165	1.1515637985716742	1.1515637985716742	1.2314381642744916	1.2314381642744916	1.1651870824356494	1.1651870824356494	1.1651870824356494	1.387579503772097	1.647446630527208	1.647446630527208	1.5770573026358101	1.5770573026358101	1.5030567211920334	1.443057854775576	1.443057854775576	1.443057854775576	1.5109619192773793	1.4382055768420652	1.5109619192773793	1.5109619192773793	1.1732377354831482	1.1732377354831482
YBR146W	-0.590440829352063	-0.7570906987615145	-0.7570906987615145	-0.7570906987615145	-0.7570906987615145	-0.7570906987615145	-0.7570906987615145	-0.7570906987615145	-0.7636644828361702	-0.6760833520191836	-0.5563933485243852	-0.5563933485243852	-0.6760833520191836	-0.7488396944544975	-0.7488396944544975	-0.7488396944544975	-0.5578572705585579	-0.5578572705585579	-0.5578572705585579	-0.4777364046493867	-0.4777364046493867	-0.4777364046493867	-0.4777364046493867	-0.4777364046493867	-0.4777364046493867	-0.39200653062350277	-0.20645087746742632	-0.20645087746742632	-0.20645087746742632	-0.20645087746742632	-0.20645087746742632	-0.14873537961113892	0.025844982569265547	0.025844982569265547	-0.0002265005171286591	0.042842221374757135	-0.09733543667350317	-0.09733543667350317	-0.09733543667350317	-0.09733543667350317	-0.19679483567096784	-0.09733543667350317	-0.342627087555198	-0.14040415856538885	-0.14040415856538885	-0.3268172827962705	-0.23060196753696724	-0.23060196753696724	-0.23060196753696724
YBR160W	2.6731904944905653	2.5665653961533312	2.642178235513455	2.642178235513455	2.6719255789075067	2.872224229393338	2.872224229393338	2.872224229393338	3.069261076452892	3.0984074221124085	3.5324950808270206	3.5324950808270206	3.5324950808270206	3.473601391773452	3.443227742729933	3.4122008471093084	3.4122008471093084	3.4122008471093084	3.4122008471093084	3.38049198738197	3.5163754154637434	3.483953937771366	3.483953937771366	3.416839741912829	3.5672209183338888	3.5672209183338888	3.5672209183338888	3.4485764218352695	3.4485764218352695	3.4485764218352695	3.4485764218352695	3.1623118173324363	3.1623118173324363	3.1623118173324363	3.1623118173324363	3.38288563885554	3.1713815336618283	3.1713815336618283	3.1713815336618283	2.9583878103276295	3.097081949464749	3.1612122868844645	3.1612122868844645	3.374206010218663	3.2499968827310495	3.1858665453113337	3.1858665453113337	3.1858665453113337	3.212050477114989
YPL173W	1.2779517687748332	1.3393523134389764	1.3393523134389764	1.3045868952782993	1.2431863506141565	1.2431863506141565	1.1790560131944408	1.1790560131944408	1.1790560131944408	1.0635787957745049	1.0936047503331336	1.200207568378355	1.200207568378355	1.200207568378355	1.200207568378355	1.200207568378355	1.2925992412631646	1.3539997859273076	1.3539997859273076	1.4901033143797149	1.4901033143797149	1.5489970034332834	1.5489970034332834	1.5904169308132643	1.5904169308132643	1.5904169308132643	1.5315232417596958	1.5390647907723152	1.5891054732719103	1.4749344533525994	1.494152368896741	1.3436528660420788	1.3436528660420788	1.3942789391120465	1.4467463590061822	1.3853458143420387	1.3853458143420387	1.3853458143420387	1.3853458143420387	1.5357799081317478	1.5357799081317478	1.5357799081317478	1.5357799081317478	1.5357799081317478	1.5357799081317478	1.5357799081317478	1.5357799081317478	1.5668402044964878	1.5668402044964878
YCL009C	1.842047640223763	1.785883743925767	1.7693956211371984	1.7693956211371984	1.816940970886802	1.8504935305978285	1.822934048028371	1.890605512021029	1.8735319986620875	1.798882828001109	1.816160819432945	1.886550147324343	1.869272155892507	1.869272155892507	1.869272155892507	1.7149912080696137	1.7149912080696137	1.7149912080696137	1.7149912080696137	1.7149912080696137	1.6798017796073137	1.7029407792255353	1.7358291663477836	1.7021460400914947	1.7200679480887573	1.6311042823658766	1.5716032706172145	1.5362413277257367	1.5362413277257367	1.5904622978685303	1.5551003549770526	1.5551003549770526	1.6650343820098932	1.7135328997010832	1.6946738724497672	1.6755650495020626	1.6755650495020626	1.6365709178861991	1.7157924068832082	1.833712680548702	1.9207532489902641	1.770996059033143	1.727927337141257	1.727927337141257	1.793218797392976	1.793218797392976	1.6954989768708217	1.8138700673818144	1.8138700673818144
YMR142C	-0.7829750391658041	-0.7829750391658041	-0.8852883411233072	-0.8852883411233072	-0.8852883411233072	-0.8852883411233072	-0.8852883411233072	-0.9802367451785697	-1.1446235630794523	-1.18834494050877	-1.18834494050877	-1.18834494050877	-1.2768816151104274	-1.2768816151104274	-1.0842365371680316	-1.040515159738714	-1.040515159738714	-1.040515159738714	-0.9519784851370565	-1.1234197190267492	-1.1234197190267492	-1.201337954073774	-1.201337954073774	-1.395279836634622	-1.3078169953842824	-1.5563933485243848	-0.9553560849451576	-0.9553560849451576	-1.0158976268802085	-1.0158976268802085	-1.0824953756092321	-1.0824953756092321	-1.0158976268802085	-1.0158976268802085	-1.0084947941654554	-0.9381054662740574	-1.0158976268802085	-1.0014380215901677	-0.9408964796551169	-0.9408964796551169	-0.74645811988967	-0.8841915473493838	-0.8841915473493838	-0.8227910026852409	-0.8227910026852409	-0.8279392542136962	-0.77349147019132	-1.040658117604502	-0.9375646246403986
YDR435C	2.462900629967926	2.462900629967926	2.489060821637981	2.452534945612867	2.4150602401942045	2.4150602401942045	2.4150602401942045	2.529240652995688	2.529240652995688	2.705090488395106	2.5306688425512727	2.5691429903659087	2.5403457260584736	2.5403457260584736	2.5403457260584736	2.4623432140572	2.668881193132645	2.668881193132645	2.5570052711733764	2.5570052711733764	2.6147207690296637	2.6147207690296637	2.584694814471035	2.584694814471035	2.497231973220696	2.420764110305801	2.2967820153174285	2.2967820153174285	2.311289574441015	2.4024374624992104	2.2885412808987544	2.2885412808987544	2.2885412808987544	2.2885412808987544	2.2726524083953907	2.1795430040039094	2.088395115945714	2.088395115945714	2.088395115945714	1.9009899941688344	1.9009899941688344	1.9921378822270295	2.1805932100186913	2.2950448007364144	2.276712977964157	2.392190195384093	2.5158750183025793	2.5158750183025793	2.4784489236641454
YPR114W	0.8316504587872561	0.8127914315359401	0.866228311174932	0.8880052535701838	0.8566124173775935	0.8630651893714071	0.8209088317870687	0.8572049610100588	0.8391710381797972	0.7653625973214402	0.7228063496248351	0.689919298700216	0.689919298700216	0.6629522510999464	0.644690044707218	0.6847118910402399	0.6822947892710607	0.6948091606739146	0.7704734306059866	0.7892099931875727	0.6825024852202682	0.5124389735398698	0.5002443665888152	0.4151720727634698	0.4486467773145582	0.4650972980951524	0.46253553654361906	0.46253553654361906	0.48177175540653616	0.46253553654361906	0.4528203817104072	0.42087748920765317	0.4402428140745842	0.413918186729481	0.40047177117379945	0.40047177117379945	0.40047177117379945	0.378164418156176	0.38658944413807206	0.38990140479233193	0.41858415949641653	0.45343474232303077	0.47209050151611825	0.48049296397548097	0.5021880350748001	0.5092283182777617	0.5591112346232208	0.5721408852873111	0.5688922554158062
YPL111W	0.19858939675124082	-0.12935132798647633	0.1888246320397786	0.1888246320397786	0.2977590035929427	0.11220335043686612	0.07833571441416418	-0.0437724020289055	0.0328488795740069	0.0328488795740069	-0.07921367343316454	0.0328488795740069	0.0328488795740069	0.0328488795740069	0.0328488795740069	0.12031172082434634	0.12031172082434634	0.008249167817174852	0.42474762422429896	0.42474762422429896	0.5290083746948328	0.5290083746948328	0.7254055874983361	0.8382234584677821	0.637942746247997	0.7507606172174429	0.7507606172174429	0.7507606172174429	0.637942746247997	0.7507606172174429	0.8247611986612196	0.8247611986612196	0.8247611986612196	0.6294811674998007	0.6294811674998007	0.22239242133644802	0.22239242133644802	0.22239242133644802	0.22239242133644802	0.22239242133644802	0.35989594508638295	0.18480923852829165	0.3336622548534344	0.3825718553343807	0.4996020571128315	0.5610026017769747	0.4808395576745898	0.5397332467281583	0.4174084037415905
YPR129W	-1.0208952243113496	-0.9631797264550622	-0.9631797264550622	-0.9631797264550622	-1.0208952243113496	-1.0208952243113496	-0.382657930547845	-0.382657930547845	-0.6236660300516399	-0.6236660300516399	-0.6236660300516399	-0.6236660300516399	-0.784130702244886	-0.784130702244886	-0.784130702244886	-0.858131283688663	-0.732600401604804	-0.732600401604804	-0.45183741748179534	-0.45183741748179534	-0.599462070416271	-0.6467677851946275	-0.6467677851946275	-0.7722986672784864	-0.6254572789492154	-0.6254572789492154	-0.47783262601473964	-0.7673392432097246	-0.6821997907353139	-0.6821997907353139	-0.6821997907353139	-0.7328258638052821	-0.7328258638052821	-0.5808227703602322	-0.6535791127955463	-0.6535791127955463	-0.5808227703602322	-0.6659622228346427	-0.5284586990847078	-0.47783262601473964	-0.35230174393088076	-0.1596566659884847	-0.1596566659884847	-0.42269107182227883	-0.33154318376408365	-0.16600995143892888	-0.0806184602082846	-0.0806184602082846	-0.0806184602082846
YLR457C	1.5818868184198054	1.5466544193540328	1.3964335312509923	1.4148120605658467	1.4148120605658467	1.4672794804599825	1.5224210346524434	1.6725967750464865	1.6541948030946974	1.5990532489022362	1.5990532489022362	1.5990532489022362	1.545941912442674	1.545941912442674	1.545941912442674	1.545941912442674	1.7140137408095093	1.7140137408095093	1.7140137408095093	1.764639813879477	1.764639813879477	1.764639813879477	1.544717761367337	1.6212036062007085	1.6793065607642768	1.6793065607642768	1.6212036062007085	1.6212036062007085	1.5723913568477648	1.5723913568477648	1.5723913568477648	1.5158078284813974	1.5158078284813974	1.5158078284813974	1.4940473097425866	1.3619437737352413	1.713695814843359	1.592680413881993	1.8535139115225159	1.7921133668583729	1.8535139115225159	1.7149086732930088	1.7149086732930088	1.7149086732930088	1.5893777912091502	1.5893777912091502	1.5893777912091502	1.37939212071218	1.4318595406063155
YML112W	0.9819779013682386	0.9819779013682386	0.9475032612073148	0.9475032612073148	0.770964542162281	0.7576677195488232	0.7576677195488232	0.7576677195488232	0.7576677195488232	0.7576677195488232	0.853426702354254	0.7576677195488232	0.7576677195488232	0.7576677195488232	0.7356414132188243	0.7576677195488232	0.7576677195488232	0.7576677195488232	0.6315126283674313	0.6632714919087919	0.6632714919087919	0.6420550059990963	0.6420550059990963	0.5755787973726744	0.5755787973726744	0.3658245248001676	0.43621385269156526	0.41313023957852396	0.45893392919164894	0.49455783892236993	0.49455783892236993	0.5310837149474841	0.5310837149474841	0.5902069189005612	0.5973344253901252	0.5973344253901252	0.5500287106117687	0.2926408679191169	0.2109078270116795	0.2750867318456698	0.18911350873581687	0.1644514545015478	0.13936047353871714	0.1644514545015478	0.20067164241430122	0.2582719090372296	0.32583519284986406	0.38133030544156765	0.2079987025560061
YDR313C	1.7297105628549563	1.740254057096426	1.6475533799478923	1.6346452491710286	1.496931366066621	1.5163357815290177	1.4458139179867375	1.4410997958650398	1.4185156705127842	1.4479643371628539	1.460455281346051	1.4542233276345362	1.422090706693727	1.3881349044474987	1.3881349044474987	1.3759466489961607	1.302881294968381	1.3214172464058085	1.302881294968381	1.265615649994321	1.2099771406631104	1.246433787817994	1.1542358995137476	1.1071363044447415	1.1143461651248237	1.0928098103626012	1.0812049904715313	1.075155945798726	1.0812049904715313	1.0636125071469844	1.0696112477684276	1.0755851488130608	1.0938776808137678	1.0879770793740835	1.0857037493680677	1.0938776808137678	1.0928575152523192	1.0982407119492228	1.0646046862878613	1.0157481919903044	1.0331652450677136	0.9491757409223175	0.9491757409223175	0.9441336142231973	0.9075966371709181	0.9075966371709181	0.9100578746872016	0.9100578746872016	0.8906235585672045
YOR158W	2.8091037613003764	2.841745312983096	2.7542824717327563	2.841745312983096	2.7189420520592056	2.7189420520592056	2.7189420520592056	2.7189420520592056	2.647177897166854	2.5540684927753725	2.5540684927753725	2.5540684927753725	2.7163399216742494	2.849524376301544	2.849524376301544	2.849524376301544	2.849524376301544	3.338577223762911	3.338577223762911	3.338577223762911	3.260079438698918	3.260079438698918	3.1847913113946804	3.1847913113946804	3.1847913113946804	3.1847913113946804	3.211434636310063	3.3661572311087053	3.3661572311087053	2.952439068950514	2.952439068950514	2.856188950819037	2.53555533339931	2.53555533339931	2.294547233895515	2.294547233895515	2.2104829691070407	2.2104829691070407	2.294547233895515	2.53555533339931	2.4200781159793743	2.470927257475127	2.470927257475127	2.470927257475127	2.470927257475127	2.470927257475127	2.470927257475127	2.5864044748950628	2.5864044748950628
YBL050W	1.2950094954255262	1.3634238811318666	1.2950094954255262	1.2950094954255262	1.222588015687553	1.222588015687553	1.222588015687553	1.6209001003040138	1.6936564427393281	1.6936564427393281	1.6249436926553136	1.6249436926553136	1.839063781784942	1.761061269783669	1.7262958516229925	1.7262958516229925	1.6170197954316847	1.5408016931085944	1.505177783377873	1.468651907352759	1.6541460658671572	1.5781972126338586	1.5787455858137975	1.6110895284365114	1.525437980632995	1.7023853624560619	1.5434958834257717	1.5434958834257717	1.7144287054056726	1.7463127664254587	1.7463127664254587	1.8808887881123248	1.978846883549904	1.978846883549904	1.9330431939367794	2.0383790927794436	2.0841827823925683	2.0841827823925683	1.9910733780010867	1.9910733780010867	2.075137642789561	2.5993177936982264	2.5993177936982264	2.5504081932172795	2.4103316513234705	2.359705578253503	2.359705578253503	2.359705578253503	2.307238158359367
YKL178C	0.577211182311099	0.5684734871076215	0.5950164909851581	0.5934906494431849	0.5518536166010155	0.5554292971769403	0.6246782398835835	0.62434116506862	0.6325238991582929	0.6251961921334288	0.6000410263232021	0.6172688734166089	0.6257971447979938	0.5377267385531838	0.5482019281501824	0.53006299166716	0.543331178682174	0.5174350985491896	0.5028091960549479	0.627938700198353	0.5852649030396706	0.6183291327774905	0.6247699525845999	0.6403726075429166	0.6712415304002299	0.7115780967724707	0.7135287793613054	0.7091351066895789	0.6829608990307519	0.7314525729293997	0.7523746741607837	0.7706222775390846	0.8045682469338549	0.8408147115917625	0.854891449229608	0.8477841702272739	0.8323547940326428	0.7909436805297196	0.846223750221323	0.8116485833442257	0.8647369671149179	0.8604878507381474	0.8573820445813439	0.8514635541886183	0.8598086698386924	0.8214361825851321	0.8170029184459084	0.8134241655470568	0.7912564787918275
YOR311C	0.8457798195613022	0.9078539439832832	0.9691208686733253	0.9673193012053372	0.9660830110492956	0.972883200777514	0.972883200777514	0.9944473894360262	1.0813378637181446	1.110685069968636	1.1716458363782425	1.1643211603800145	1.206924924707415	1.2128599670721993	1.1419457825850674	1.136366908498943	1.1448458271470556	1.1280760178558578	1.1323692253014863	1.1612629261841458	1.166681994978191	1.1871460975379067	1.1452873794758358	1.0857948978778615	1.07888683259206	1.0207169011978932	0.9910112167727455	1.064250119311766	1.1307913789625275	1.0588013175676234	1.0192994860909546	1.0175148298256085	1.069298443120413	1.0636518799792707	1.0938723545527007	1.0759224436625348	1.0597420179357	1.0443411268318308	1.0552955837214386	1.0033529118865705	1.0070418445646296	1.0604914585381318	1.0487142907617781	1.0451069794036614	1.0917484880747435	1.1213977124461851	1.06929812934887	1.0906858759049305	1.0552796433926617
YGR205W	1.445150118091588	1.445150118091588	1.474799130359676	1.3424929525161464	1.281516048135305	1.3818942626483817	1.4571142579928116	1.4713057189255891	1.4872472627946105	1.3025627700204314	1.096969926994715	1.096969926994715	1.2420422558446969	1.2420422558446969	1.2080949239213594	1.1776926138656338	1.1480000997368003	0.6642514105257956	0.6642514105257956	0.5914684645805665	0.6529466957785977	0.6189993638552602	0.6189993638552602	0.5645196161891677	0.44468986291441737	0.4272024361855761	0.0023250529462439857	-0.025674785246413544	-0.3765359693519244	-0.358614061354662	-0.289023686510233	-0.306725688243692	-0.306725688243692	-0.32464759624095424	-0.32464759624095424	-0.504546012947826	-0.504546012947826	-0.5415402204300277	-0.061020437945862475	-0.061020437945862475	-0.061020437945862475	-0.03255697382216826	-0.05699415613808682	-0.05699415613808682	-0.4922095373545608	-0.30980340370086773	-0.2909443764495518	-0.3682322858206459	-0.48996083189268186
YNL141W	-2.415037499278844	-2.415037499278844	-2.415037499278844	-2.1926450779423963	-2.1926450779423963	-2.1926450779423963	-2.1926450779423963	-2.1926450779423963	-2.1926450779423963	-2.1926450779423963	-2.1926450779423963	-2.1926450779423963	-2.1926450779423963	-2.1926450779423963	-2.1852655475767984	-2.1852655475767984	-2.1852655475767984	-2.1852655475767984	-2.1852655475767984	-3.5071936424641605	-3.321928094887362	-3.700439718141092	-4.240547983077988	-3.992620469634403	-3.992620469634403	-3.746733370415027	-3.7303202805241944	-3.166440476668857	-3.3135158550711625	-3.4093909361377017	-3.5762452836200476	-3.5493385909904354	-3.1292830169449664	-2.94651766972923	-2.914270125974116	-2.8804183842473274	-2.8073549220576037	-2.7678265578709667	-2.9198296513160167	-2.9198296513160167	-2.8338271334187954	-2.7868908194978887	-3.2019283187767322	-3.049925225331682	-3.049925225331682	-3.248864632697639	-3.248864632697639	-3.2019283187767322	-3.15200309344505
YDL198C	1.954584079517254	2.0117146669305206	2.0117146669305206	1.8818277370819398	1.8818277370819398	1.8818277370819398	1.7781539505848285	1.7781539505848285	1.7781539505848285	1.7848382638900424	1.7601762096557734	1.8476390509061127	2.0299912272659686	2.0931094043914813	2.118644496498619	2.118644496498619	2.24244032721173	2.181758672551521	2.2072937646586586	2.1816567523012016	2.1816567523012016	2.1875367755237893	2.1875367755237893	1.9981834998926498	2.166083665857472	2.2649248123600794	2.239833831397249	1.9696263509564809	2.0462476325593935	2.021156651596563	2.085103568376417	1.9139974821027783	1.9139974821027783	1.9066340936892916	1.9066340936892916	1.9066340936892916	1.8551037930492096	1.96552778274286	1.96552778274286	2.0389522345606124	2.0389522345606124	2.0389522345606124	2.0887052697577118	2.1644831166444707	2.1895740976073017	2.0688057123200068	2.116900000521052	2.0688057123200068	2.0688057123200068
YNR035C	1.8842973438670667	2.125305443370862	2.106926914056007	2.08831123588866	2.1228914675988046	2.2389906156839015	2.2389906156839015	2.198913176308566	2.2258962361513115	2.165142205072215	1.8007822681341181	1.7194821660322699	1.7509724521600858	1.949035544134793	1.4028736810868152	1.4028736810868152	1.3777827001239846	1.3777827001239846	1.6060516877971018	1.6060516877971018	1.6060516877971018	1.5545213871570196	1.5805165956899643	1.5805165956899643	1.5805165956899643	1.5805165956899643	1.5805165956899643	1.5805165956899643	1.5805165956899643	1.5805165956899643	1.5805165956899643	1.5805165956899643	1.5805165956899643	1.352247608016847	1.352247608016847	1.352247608016847	1.352247608016847	1.352247608016847	1.2997801881227113	1.4138866738092326	1.3120070597900193	1.1898827791494098	1.1624020427273025	1.4495105835399538	1.4495105835399538	1.3745427210507841	1.3745427210507841	1.3211034620893236	1.348070509689593
YFR031C-A	0.9620584281598459	0.9620584281598459	0.9620584281598459	0.9956010202738547	0.762749619936439	0.6934869574993252	0.6986192825167232	0.6986192825167232	0.6986192825167232	0.6717759598889486	0.7331765045530915	0.7905114118941899	0.7905114118941899	0.6043678998937494	0.6300850700021244	0.48033795049744227	0.5309640235674102	0.5309640235674102	0.5309640235674102	0.5309640235674102	0.4284121770522402	0.5083321426817597	0.5083321426817597	0.5083321426817597	0.5083321426817597	0.5083321426817597	0.5083321426817597	0.4284121770522402	0.4284121770522402	0.524627492311543	0.524627492311543	0.5704311819246679	0.6355262101465529	0.6355262101465529	0.6799203295050065	0.6355262101465529	0.5600614209471795	0.48859410624892485	0.48859410624892485	0.6044555403056331	0.7156957648390984	0.845463639809428	0.7739963251111733	0.845463639809428	0.7739963251111733	0.8479969065549504	0.7655347463629772	0.8977499417520498	0.9372783059386871
YDR175C	1.1704034279235294	1.2600406404082058	1.2600406404082058	1.418768221067633	1.3407657090663598	1.4122008471093086	1.357753063086932	1.357753063086932	1.3011695347205647	1.404595752557197	1.3754494068976806	1.3457020635036283	1.032394451188611	1.032394451188611	1.032394451188611	0.9372372181482707	0.9372372181482707	0.8656247489874321	0.7508410593753408	0.7508410593753408	0.6837268635168039	0.5648154391562095	0.5648154391562095	0.5648154391562095	0.5648154391562095	0.6489614453561274	0.6133375356254063	0.6756218138797487	0.7407168421016337	0.9735277886388087	1.0416992912803882	1.005173415255274	1.005173415255274	1.005173415255274	1.0851215715715168	1.0851215715715168	1.160870992258066	1.2081767070364227	1.2803264927922577	1.2803264927922577	1.3601798004814725	1.4426419606734455	1.591505346587928	1.51555649335463	1.4760281291679924	1.4760281291679924	1.51555649335463	1.4910078594335416	1.4910078594335416
YJL023C	2.1921312061503593	2.1181306247065828	2.1181306247065828	2.248527261962258	2.248527261962258	2.248527261962258	2.1463381811246967	2.1463381811246967	2.1463381811246967	2.185866545311334	2.206044427248964	2.0786275965175025	2.0517359504402806	2.0517359504402806	2.0517359504402806	2.1217392042581267	1.9752995593716758	2.055469908055659	1.9102453472416707	1.9344116583724231	1.917537839808027	1.917537839808027	1.869603362744325	1.924051146766701	1.924051146766701	1.9953685512683539	1.9953685512683539	1.9409207672459776	1.8560318696594649	1.9864285069151397	1.8655290735629262	1.821134954204473	1.7753312645913482	1.7753312645913482	1.7753312645913482	1.7753312645913482	1.7280255498129915	1.7280255498129915	1.784769504684646	1.784769504684646	1.6543728674289708	1.4402480620761235	1.5258118986509905	1.5258118986509905	1.5258118986509905	1.4055176649332788	1.341387327513563	1.341387327513563	1.341387327513563
YKR013W	1.6210997196747141	1.6799934087282828	1.734441192750659	1.734441192750659	1.76301034494743	1.6400038642791177	1.5270466388376973	1.5270466388376973	1.5270466388376973	1.5550610150072939	1.5550610150072939	1.4506614090095649	1.3962136249871886	1.368199248817592	1.368199248817592	1.3396300966208214	1.3396300966208214	1.3708580507102943	1.2738780820631364	1.2738780820631364	1.1135870172925002	1.1400592286536912	1.1400592286536912	1.1660544371866355	1.1660544371866355	1.1135870172925002	1.1207304466771455	1.1207304466771455	1.2169006178229607	1.191365525715823	1.196667608276301	1.196667608276301	1.196667608276301	1.2455772087572476	1.1549746599763409	0.879867421841972	0.9962769139572828	0.9962769139572828	0.9569312781081141	1.0116890857785916	1.0116890857785916	1.0589948005569483	1.0589948005569483	1.0589948005569483	1.1437685542796474	1.1905627657585889	1.158784443837112	1.0741148174784532	1.1061760267107514
YIL106W	0.13235103598433232	0.01687381856439644	0.01687381856439644	0.01687381856439644	-0.2175914350726266	-0.2175914350726266	-0.10211421765269066	-0.10211421765269066	-0.10211421765269066	-0.10211421765269066	-0.3078278978425082	-0.10137702037508195	-0.10137702037508195	-0.2775339755289088	-0.2775339755289088	-0.2775339755289088	-0.2775339755289088	-0.2775339755289088	-0.2775339755289088	-0.2775339755289088	-0.2775339755289088	-0.18442457113742727	-0.18442457113742727	-0.18442457113742727	-0.18442457113742727	0.11103131238874395	0.11103131238874395	0.01792190799726263	-0.1837119531723881	-0.1837119531723881	0.01792190799726263	0.01792190799726263	0.01792190799726263	0.1984941536390835	0.28095631383105635	0.28095631383105635	0.8797057662822889	1.1141710199193116	1.1141710199193116	1.1141710199193116	1.1141710199193116	1.2947432655611326	0.8707169830550339	0.8707169830550339	0.8707169830550339	0.9296106721086025	0.9296106721086025	0.9296106721086025	0.9296106721086025
YMR316W	2.089885503517195	2.089885503517195	2.0506260730699677	2.1481704488017903	2.1481704488017903	2.1481704488017903	2.1481704488017903	2.3348250889018036	2.3466819676758712	2.2504666524165677	2.232410158380597	2.1293166654164932	2.2504666524165677	1.9874322465827738	1.9874322465827738	2.172430910461915	2.172430910461915	2.172430910461915	2.172430910461915	2.172430910461915	2.286612894555159	2.2523836486024167	2.2017575755324486	2.2523836486024167	2.2630344058337934	2.2630344058337934	2.386830236546905	2.275798924158161	2.275798924158161	2.275798924158161	2.35267161831847	2.2169052351045924	2.275798924158161	2.3553782886111256	2.3553782886111256	2.3553782886111256	2.561829166078552	2.730012833524439	2.730012833524439	2.841044145913183	2.841044145913183	2.679681157974295	2.87058279758864	2.87058279758864	2.87058279758864	2.6230976296079276	2.45491396216204	2.2574101341973902	2.2574101341973902
YJR100C	0.9565809308320801	0.8580660321168327	0.8580660321168327	0.8149973102249469	0.8149973102249469	0.721021162015933	0.6825470142012973	0.6825470142012973	0.533432200081074	0.533432200081074	0.7224660244710908	0.7224660244710908	0.5430972076734412	0.5430972076734412	0.6780719051126375	1.1305841098101441	1.1489626391249987	1.1489626391249987	1.299138379519042	1.1489626391249987	1.3370349872775706	1.3826543254280408	1.350232847735663	1.350232847735663	1.350232847735663	1.350232847735663	1.3826543254280408	1.3826543254280408	1.3826543254280408	1.451695969857692	1.55426570349824	1.749425916558367	1.749425916558367	1.6780719051126378	1.632268215499513	1.7224660244710912	1.632268215499513	1.7342679290019083	1.7342679290019083	1.7342679290019083	1.5406323291936959	1.5406323291936959	1.5730902795647395	1.6198844910436807	1.6198844910436807	1.5459344117541738	1.5459344117541738	1.4402168779648652	1.4402168779648652
YMR143W	1.3046977242256415	1.4501281637472054	1.4501281637472054	1.5205174916386035	1.5205174916386035	1.6248452918941945	1.6248452918941945	1.4936007586159417	1.4936007586159417	1.4936007586159417	1.4936007586159417	1.5607149544744787	1.5607149544744787	1.7977541517753282	1.6165205692238063	1.907279148005397	1.6124597344193323	1.6421764398648206	1.6421764398648206	2.0615923796542392	2.0615923796542392	1.9706115997751297	2.098935696750669	1.473284423193098	1.350277942524786	1.6066176957845713	1.6066176957845713	1.6680182404487145	1.6680182404487145	1.8084114545404795	1.867305143594048	1.9593580155026538	2.0644318725949984	2.1780653900312457	2.351675438281414	2.351675438281414	2.301750212949732	2.2937140239232203	2.352607712976789	2.352607712976789	2.352607712976789	2.4091912413431564	2.4091912413431564	2.352607712976789	2.352607712976789	2.352607712976789	2.4664863761712477	2.352607712976789	2.1832817130132454
YDL099W	0.1047723219170617	-0.016330200940577005	-0.016330200940577005	-0.016330200940577005	-0.016330200940577005	-0.04670384998409584	-0.04670384998409584	-0.07773074560472037	0.08402032439189198	0.12117332280935791	0.1522002184299822	0.12117332280935791	0.29423803178223756	0.29423803178223756	0.29423803178223756	0.3620985333628967	0.3620985333628967	0.3620985333628967	0.29423803178223756	0.3620985333628967	0.3620985333628967	0.3719687773869577	0.4974996594708167	0.4556794837761895	0.4556794837761895	0.5552151573271042	0.48707828116708496	0.48707828116708496	0.5945382871381353	0.5945382871381353	0.5274240912795983	0.5274240912795983	0.5945382871381353	0.7428421605028755	0.6993405218662888	0.6253399404225122	0.5868657926078764	0.5868657926078764	0.6904884236820338	0.6509600594953963	0.6113230872580517	0.5706811027607056	0.5253571122512154	0.4075423511715616	0.4075423511715616	0.4075423511715616	0.4075423511715616	0.4075423511715616	0.5156020970290145
YPL052W	1.4306444275738524	1.0928166200087641	1.0146026156607237	1.0694075687239513	0.9816787193524766	0.9816787193524766	1.0319328633052884	1.0951266897924827	1.056652541977847	0.9764821932938634	0.9764821932938634	0.9764821932938634	1.0202035707231814	1.0202035707231814	0.9132883668066694	0.8527468248716185	0.8527468248716185	1.0184097994597714	1.0184097994597714	1.0184097994597714	0.9765896237651445	1.0595259647472162	1.1013461404418432	1.161887682376894	1.161887682376894	1.161887682376894	1.268802886293406	1.268802886293406	1.268802886293406	1.267288959310771	1.267288959310771	1.267288959310771	1.3973494998751441	1.2297620316019235	1.2297620316019235	1.2297620316019235	1.8810119637829132	1.747745432919449	1.747745432919449	1.747745432919449	1.839900540502216	1.789274467432248	1.7010087163897967	1.7010087163897967	1.6547645316205686	1.602297111726433	1.602297111726433	1.5478493277040566	1.3843505954211774
YML004C	0.8652453874771269	0.8652453874771269	0.8652453874771269	0.6853489677029947	0.6853489677029947	0.6853489677029947	0.6853489677029947	0.6540188539462519	0.6979622015338489	0.6979622015338489	0.6979622015338489	0.7900804035222804	0.7900804035222804	0.7900804035222804	0.6661322918011123	0.6661322918011123	0.5522361102006567	0.5208719392913217	0.5208719392913217	0.31083866178196407	0.150373989588718	0.25570988843138215	0.25570988843138215	0.25570988843138215	0.5300707422250839	0.5300707422250839	0.5300707422250839	0.5300707422250839	0.3735302232161348	0.3735302232161348	0.35764135071277114	0.4002856881212645	0.37667547293861897	0.34436292310622674	0.34436292310622674	0.41475225099762475	0.37667547293861897	0.4155039181868765	0.4155039181868765	0.4155039181868765	0.36835282481597625	0.20671079910417825	0.27382499496271534	0.3379553323824311	0.6133421380446302	0.4930479043269183	0.4930479043269183	0.4930479043269183	0.4930479043269183
YLR192C	0.1981448750897703	0.12014236308849716	0.12014236308849716	-0.20443045305442892	-0.15115965872889692	-0.15115965872889692	-0.10096762904404613	-0.12650272115118374	0.013674936897076813	-0.012320271635867571	-0.038792482997059	0.045673671585026075	0.07991713323078575	-0.19680343413263787	-0.19680343413263787	-0.1980526289815654	-0.1980526289815654	-0.22606700515116188	-0.1303080223457309	-0.10229364617613447	-0.10229364617613447	-0.17591650931931446	-0.08780638096880745	-0.19504611419517706	-0.14770708659477003	-0.14770708659477003	-0.14770708659477003	-0.22432836819768232	-0.22432836819768232	-0.13006054056437286	-0.13006054056437286	-0.15754127698647993	-0.08715194909508203	-0.12398871727545349	0.02856915219677092	0.36470582372869914	0.3921865601508064	0.3515445756534605	0.4059923596758368	0.4207398586430271	0.36415633027665983	0.33500998461714304	0.36415633027665983	0.33500998461714304	0.2784264562507755	0.248679112856724	0.3597104252454677	0.2983098805813243	0.4132508798048292
YIL117C	0.16607267594670594	0.16607267594670594	0.291603558030565	0.1252102475585056	0.1252102475585056	0.1252102475585056	0.16005964831610833	0.16005964831610833	0.16005964831610833	-0.10297475751768563	-0.10297475751768563	-0.10297475751768563	-0.10297475751768563	-0.10297475751768563	-0.10297475751768563	-0.10297475751768563	-0.10297475751768563	-0.1378241582752883	-0.1378241582752883	-0.1378241582752883	-0.1378241582752883	-0.1378241582752883	-0.22188842306376277	-0.22188842306376277	-0.22188842306376277	-0.08438489931382769	-0.08438489931382769	0.1914726009475698	0.1914726009475698	0.1914726009475698	0.1914726009475698	0.3579503007714135	0.3579503007714135	0.42537822829170396	0.42537822829170396	0.42537822829170396	0.42537822829170396	0.42537822829170396	0.6318291057591304	0.6318291057591304	0.6318291057591304	0.57838984679767	0.57838984679767	0.57838984679767	0.4117549152895424	0.4117549152895424	0.4117549152895424	0.4117549152895424	0.4117549152895424
YGL153W	-0.1859778047784565	-0.1859778047784565	-0.23037192413690988	-0.23037192413690988	-0.23037192413690988	-0.1303183202121367	-0.13508381347300566	-0.13508381347300566	-0.15035389504773533	-0.1859778047784565	-0.1859778047784565	-0.10108890719194352	-0.01655539698027583	-0.01655539698027583	0.02124663573210868	0.07214062703755952	0.07214062703755952	0.07214062703755952	0.07214062703755952	0.07498057882252104	0.20909559872299005	0.20909559872299005	0.1241352646758206	0.1241352646758206	0.1241352646758206	0.043144491700515875	0.2737290066300302	0.2737290066300302	0.2737290066300302	0.32376968912962584	0.25837956754713665	0.1681817585755582	0.1681817585755582	0.1681817585755582	0.1681817585755582	0.1681817585755582	0.12288148938508944	0.12288148938508944	-0.01699684155274868	0.029772084993608332	-0.057690756256731465	-0.057690756256731465	-0.057690756256731465	-0.057690756256731465	-0.020853988076359888	0.1096775750658656	0.2781129583676911	0.2781129583676911	0.2781129583676911
YBR087W	1.441108477620418	1.5052388150401337	1.5052388150401337	1.5218121741070527	1.5218121741070527	1.5677617599675473	1.5677617599675473	1.5677617599675473	1.5036314225478318	1.5036314225478318	1.5036314225478318	1.7136958148433585	1.7136958148433585	1.7942017780700048	1.9634741239748859	1.995182983702224	1.8223463868400085	1.8223463868400085	1.8223463868400085	1.8223463868400085	1.8193458786604388	1.6860793477969744	1.6401710515796917	1.609797402536173	1.609797402536173	1.7462003402345454	1.6990647406332604	1.7276338928300312	1.7276338928300312	1.6990647406332604	1.6990647406332604	1.7330520613319007	1.7330520613319007	1.7330520613319007	1.6707677830775582	1.6707677830775582	1.7605563454488662	1.5487930657209283	1.5487930657209283	1.5487930657209283	1.492209537354561	1.492209537354561	1.5487930657209283	1.5487930657209283	1.4890868195966607	1.5487930657209283	1.652374276899934	1.6899465837150343	1.7169136313153035
YGR057C	3.539526546089024	3.5449092512007168	3.478126001424881	3.3183168413349833	3.3183168413349833	3.3183168413349833	3.395280957609354	3.3581916388741337	3.3271647432535096	3.3271647432535096	3.3271647432535096	3.3642540619887296	3.3642540619887296	3.3642540619887296	3.3642540619887296	3.3642540619887296	3.3642540619887296	3.3642540619887296	3.3642540619887296	3.1473437056686975	3.115634845941359	3.0832133682489813	3.0160991723904447	2.572889668420581	2.3873340152645044	2.24294410592933	2.3195653875322426	2.3195653875322426	2.40048538291581	2.561789387621059	2.6093289455056716	2.6093289455056716	2.817915567317089	2.6841641784282615	2.5992752808417485	2.5992752808417485	2.5992752808417485	2.5992752808417485	2.5992752808417485	2.5992752808417485	2.6423440027336342	2.5948044448490215	2.814778265382826	2.684246702240601	2.684246702240601	2.752618858477692	2.7542587398781233	2.7542587398781233	2.7542587398781233
YDR530C	0.23815973719476483	0.23815973719476483	0.03170885972733836	0.09310940439148147	0.09310940439148147	0.13124453327825303	0.13124453327825303	0.13124453327825303	0.13124453327825303	0.13124453327825303	0.13124453327825303	0.13124453327825303	0.13124453327825303	0.03170885972733836	0.6639770752268511	0.6639770752268511	0.6639770752268511	0.6639770752268511	0.6012413198788888	0.42790971699332686	0.42790971699332686	0.3637793795736111	0.342468873328199	0.20946674181320454	0.21966778399991216	0.3407112750914575	0.3407112750914575	0.21065073452708444	0.3436528660420788	0.3436528660420788	0.3436528660420788	0.3436528660420788	0.49114047836463576	0.49114047836463576	0.49114047836463576	0.49114047836463576	0.2978491764289538	0.16438681790088228	0.4451908925041408	0.6178419041564323	0.6178419041564323	0.6178419041564323	0.9320268014123703	0.8744265347894422	1.0089887832272548	1.0089887832272548	1.0089887832272548	1.3219280948873624	1.3219280948873624
YNL302C	0.0018067567056306378	0.18237900234745155	0.228921588284482	0.228921588284482	0.24686578778648285	0.31962213022179675	0.30167793071979615	0.22948184612276745	0.46214260291304227	0.46214260291304227	0.46214260291304227	0.46214260291304227	0.38994651831601357	0.3534206422908994	0.2121233963565559	0.2121233963565559	0.2121233963565559	0.2121233963565559	0.3534206422908994	0.42557042804673484	0.49957100949051153	0.49957100949051153	0.6123389396524611	0.6065325122482168	0.7766581248346873	0.8530549660626601	0.9761739862737471	0.9057846583823491	0.9761739862737471	1.0527952678766594	1.10623452683812	1.237479060116373	1.3653094412727473	1.3653094412727473	1.3653094412727473	1.6799972958173237	1.6799972958173237	1.6034691784675117	1.496553974551	1.496553974551	1.496553974551	1.3194703514635093	1.2504947375910547	1.2504947375910547	1.2922745406754315	1.2143516025929546	1.2143516025929546	1.3398824846768131	1.3330471868509357
YKL110C	1.5228569987789309	1.5228569987789309	1.5723256750432308	1.5723256750432308	1.5399041973508532	1.5723256750432308	1.5723256750432308	1.5723256750432308	1.3968901525685844	1.2994670011467258	1.333019560857752	1.333019560857752	1.2670151352532564	1.322458643772955	1.322458643772955	1.322458643772955	1.4587190006722577	1.406251580778122	1.3508080722584235	1.2974994079485151	1.1788874445150537	1.1457205805798547	1.094488873858388	0.9949532003074736	0.9949532003074736	1.0281200642426729	1.1466345355020628	1.0447549214828495	0.9880243745209346	0.9366951756253965	0.8571279183070781	0.8076391689388092	0.8571279183070781	1.0127937770173518	0.9440810269333372	0.9211259676221978	0.8698150167606403	0.8465076432685715	0.8228175372234707	0.74931972457408	0.8880361067736651	0.8880361067736651	0.9203813341005013	0.9203813341005013	1.048388946476573	1.0004956863271195	1.0004956863271195	1.035261104487796	1.035261104487796
YDR361C	1.589763486984977	1.589763486984977	1.4535175792154973	1.1849592341139943	1.1849592341139943	1.1849592341139943	1.2455007760490453	1.1079972522991104	1.0612283257527533	1.0612283257527533	1.0128923126071234	0.677865239951837	0.677865239951837	0.7351984150177884	0.9546253778776752	1.4091912413431562	1.241173305665503	1.241173305665503	1.2927817492278453	1.258016331067169	1.2223924213364477	1.2223924213364477	1.2223924213364477	1.2770663596941838	1.2011175064608852	1.2987410590680226	1.2987410590680226	1.120947157776902	1.0791269820822749	1.036058260190389	1.036058260190389	1.0737779261395477	1.0293838067810943	1.081253046701694	1.0339473319233374	1.0339473319233374	0.9961782890475914	0.9961782890475914	0.9472686885666448	0.9472686885666448	0.9491757409223175	0.8986229796249177	0.6680182404487146	0.6270879763938326	0.6815357604162089	0.6270879763938326	0.570504448027465	0.6270879763938326	0.6270879763938326
YGR146C	2.3951573745637216	2.230770556662839	2.230770556662839	2.2022014044660683	2.1314974380104084	2.0835384728573674	2.0835384728573674	2.0835384728573674	2.139033585449071	1.9135236879409656	1.9426406205577205	1.9585333827046154	1.8653789847831856	1.8036733398062805	1.8036733398062805	1.7089120994264433	1.7221203859833598	1.7862507234030753	1.8799094073357545	1.8417458359947791	1.8951850949562394	1.8687128835950482	1.80605093820122	1.80605093820122	1.7709788850531045	1.7110160037275526	1.6800307581506944	1.6535585467895033	1.6819869551160205	1.708459166477212	1.765944661137972	1.7919398696709163	1.7919398696709163	1.870471939310769	1.8539113308185249	1.8101389287896192	1.8206464184099944	1.8444931603643622	1.8947664031368756	1.8676981599387046	1.7961448989136708	1.743062656915524	1.743062656915524	1.6426963765610743	1.6254843157093837	1.5514837342656067	1.4117761172065084	1.4117761172065084	1.4117761172065084
YPR176C	0.4128365910855728	0.7085837927963835	0.8620971035998037	0.8620971035998037	0.9145645234939395	0.9145645234939395	0.9145645234939395	0.8789406137632181	0.8789406137632181	0.8789406137632181	0.8401561533377666	0.8401561533377666	0.8757800630684879	0.8233126431743522	0.8233126431743522	0.6671569746630079	0.7196243945571434	0.7196243945571434	0.7717948378684539	0.8849911140371515	1.1294098417035978	0.8809115290276845	0.8809115290276845	0.8809115290276845	1.0037280264145076	1.0124740688793257	1.0124740688793257	0.8116550594912297	0.8622811325611974	0.6251150212474327	0.6251150212474327	0.6251150212474327	0.8263018354556311	1.3892380298467886	1.3347902458244119	1.4701420987192981	1.3684706808243923	1.5443205162238103	1.589408405752348	1.671870565944321	1.671870565944321	1.626782676415783	1.4535310171976132	1.3287013234827887	1.3287013234827887	1.1935609371013345	1.1935609371013345	1.04917102776616	1.04917102776616
YPL031C	1.5372192285622694	1.6419600612444447	1.6419600612444447	1.6419600612444447	1.6419600612444447	1.4629719763425457	1.4629719763425457	1.4629719763425457	1.562442368097893	1.5268184583671718	1.4902925823420576	1.6036864852615045	1.6036864852615045	1.6036864852615045	1.6036864852615045	1.4150374992788435	1.4641287544675088	1.4641287544675088	1.4641287544675088	1.5153902785035993	1.4899003037495497	1.4486776410230366	1.4486776410230366	1.4486776410230366	1.5116423211957493	1.5116423211957493	1.4519360750714814	1.4144613696528188	1.4144613696528188	1.5238350005917762	1.5238350005917762	1.5238350005917762	1.5238350005917762	1.5718492502329733	1.5718492502329733	1.663334413579879	1.742031781725055	1.8061621191447705	1.8426879951698847	2.013597603400722	2.013597603400722	2.05731898083004	1.9219671279351538	1.6636551323437634	1.8254062023403756	1.8254062023403756	1.9272858163595892	1.8043242938878632	2.0622153964456973
YOR246C	1.141916788252593	1.141916788252593	1.141916788252593	1.0873662181884156	1.0873662181884156	1.3241072663388775	1.4162951152592993	1.3668264389949996	1.2997122431364623	1.585621115222843	1.684234644261129	1.585621115222843	1.665666884221857	1.634179492053136	1.5376421466494403	1.5376421466494403	1.6361790696994842	1.6361790696994842	1.7420948312200235	1.5803798815926995	1.613941567692922	1.6993824113580498	1.813039193153617	1.7459249972950799	1.7459249972950799	1.7246144910496675	1.6542251631582696	1.6542251631582696	1.6542251631582696	1.6542251631582696	1.6542251631582696	1.6542251631582696	1.6542251631582696	1.6542251631582696	1.6542251631582696	1.5802245817144929	1.5802245817144929	1.652980924149807	1.652980924149807	1.5414342715016494	1.726989924657726	1.754742427494847	1.754742427494847	1.8690585220827796	1.8690585220827796	1.8690585220827796	1.6403187257035214	1.6403187257035214	1.7314666137617165
YPL244C	1.3958155193413257	1.3958155193413257	1.2353508471480796	1.2353508471480796	1.2353508471480796	1.2353508471480796	1.2353508471480796	1.2353508471480796	1.0909609378129046	1.0909609378129046	1.0909609378129046	1.2164918198967634	1.2164918198967634	1.2164918198967634	1.2164918198967634	1.2164918198967634	1.2164918198967634	1.0272214687350238	1.0272214687350238	0.8752183752899738	0.8752183752899738	0.8752183752899738	0.8752183752899738	0.7703760094324761	0.6040713236688604	0.6040713236688604	0.6672651501560546	0.6672651501560546	0.6672651501560546	0.7378266476330605	0.6672651501560546	0.6672651501560546	0.7261588392096232	0.5930742521048008	0.6672651501560546	0.6629650127224292	0.6629650127224292	0.6629650127224292	0.6629650127224292	0.733526510199435	0.733526510199435	0.733526510199435	0.733526510199435	0.733526510199435	0.6189098326444935	0.6189098326444935	0.5600161435909248	0.5600161435909248	0.7086602249460603
YHR106W	2.73971132110496	2.73971132110496	2.73971132110496	2.7192472185452443	2.7192472185452443	2.682738556089162	2.7192472185452443	2.698488658378447	2.698488658378447	2.7312785934961163	2.7312785934961163	2.7312785934961163	2.7312785934961163	2.7312785934961163	2.867214822099091	2.867214822099091	2.867214822099091	2.8247795557786946	2.8754056288486622	2.8754056288486622	2.906177977643479	2.906177977643479	2.927873048742798	2.927873048742798	2.846016542426709	2.6601499971153753	2.6601499971153753	2.8327164067421315	2.868384355455164	2.868384355455164	2.846016542426709	2.868384355455164	2.9004643264490855	2.886306263452426	2.841218373923888	2.8639384504239715	2.898745809222786	2.898745809222786	2.9651546076138042	2.9306094900692594	3.096810899717285	3.073351926893296	3.073351926893296	3.025257638692251	3.241706220460382	3.0160187518273447	3.2078320182184195	3.2078320182184195	3.3389713822479132
YMR262W	2.0022246651145137	1.8502215716694637	1.8084013959748364	1.8084013959748364	1.8084013959748364	1.8084013959748364	1.8084013959748364	1.8084013959748364	1.7653326740829507	1.4903256265830809	1.4903256265830809	1.621031755428678	1.5721221549477316	1.5758025014356802	1.5268929009547336	1.5268929009547336	1.5721221549477316	1.5721221549477316	1.621031755428678	1.621031755428678	1.621031755428678	1.712718047919529	1.712718047919529	1.9085735674012705	1.9085735674012705	1.7584453215766576	1.7584453215766576	1.7584453215766576	1.6814833397617734	1.6814833397617734	1.545954758196896	1.545954758196896	1.3582657810249263	1.3375082650865642	1.3764497666483986	1.3764497666483986	1.3375082650865642	1.3375082650865642	1.22647695269782	1.22647695269782	1.1675832636442514	1.206524765206086	1.3421059768249926	1.3421059768249926	1.3421059768249926	1.3421059768249926	1.3421059768249926	1.3421059768249926	1.3421059768249926
YLR426W	0.9781233582160694	1.0508797006513833	1.0508797006513833	1.0508797006513833	1.0508797006513833	1.1657004155805868	1.2634863071815412	1.2634863071815412	1.2865699202945828	1.2634863071815412	1.2634863071815412	1.2634863071815412	1.2634863071815412	1.2352894153508889	1.1879837005725324	1.222582362096499	1.3277871982479084	1.1435423430094425	1.133191227732153	1.403792742111221	1.403792742111221	1.4276394840655886	1.4353826692280252	1.4353826692280252	1.549278850828481	1.522643724325014	1.5382692652731143	1.5849625007211556	1.581501896679788	1.519725699093098	1.488765389909653	1.4730324636450565	1.6231328632221933	1.5430129527410192	1.6864077642807016	1.6864077642807016	1.6864077642807016	1.6864077642807016	1.6301917547141536	1.6301917547141536	1.6301917547141536	1.8222911923624747	1.8222911923624747	1.8543524015947734	1.8543524015947734	1.6941858403141532	1.6941858403141532	1.6941858403141532	1.6444328051170536
YGR161C	-0.30812229536233166	-0.42223300068304764	-0.4962335821268243	-0.40673543128772194	-0.36398578382838476	-0.36398578382838476	-0.24790995966847176	-0.32591247166974485	-0.32591247166974485	-0.2269401858213486	-0.2269401858213486	-0.15293960437757184	-0.15293960437757184	-0.08255027648617365	-0.14495660566075277	-0.08525035953648509	-0.04641369299836876	-0.04641369299836876	-0.005191030271855733	0.17470484637450603	0.17470484637450603	0.11499463001256333	0.2462391632908157	0.30763970795495904	0.4051672552547828	0.3479233034203068	0.3479233034203068	0.5849625007211563	0.5631193821307072	0.5631193821307072	0.6748480042383516	0.7346338928403996	0.7346338928403996	0.6748480042383516	0.6466969639242024	0.6054743011976895	0.6054743011976895	0.6054743011976895	0.6543839016786357	0.8770420779067082	0.8818540446711947	0.8818540446711947	0.8927656837805439	0.8927656837805439	0.8927656837805439	1.138928407856763	1.138928407856763	0.9291597594495514	0.9291597594495514
YKR081C	1.4444903850658144	1.4444903850658144	1.4444903850658144	1.4776773275653072	1.4776773275653072	1.4776773275653072	1.3332874182301326	1.2809563138310565	1.2809563138310565	1.2809563138310565	1.3298659143120026	0.9867920105530915	0.9867920105530915	0.9867920105530915	0.9541504588703723	0.9541504588703723	0.8716882986783996	0.8716882986783996	0.7842254574280599	0.7842254574280599	0.9697811105841366	0.7842254574280599	0.7842254574280599	0.7842254574280599	0.7842254574280599	0.8608467390309724	0.8608467390309724	1.079934015643748	1.160854011027316	1.160854011027316	1.160854011027316	1.160854011027316	1.160854011027316	1.3694406328387332	1.160854011027316	1.8203966813974959	2.3279546784330454	2.364246657192092	2.216196155372542	2.216196155372542	2.2817844970001193	2.1943216557497798	2.1943216557497798	2.1943216557497798	2.1943216557497798	2.101212251358298	2.0016765778073835	2.0016765778073835	2.0016765778073835
YIL154C	0.48542682717024166	0.48542682717024166	0.40851356974401326	0.40851356974401326	0.46279063072721194	0.6114347120823471	0.3334237337251918	0.16855426970889784	0.2644038364452916	0.5150663176101157	0.4648980138055684	0.4648980138055684	0.4648980138055684	0.4846926685665967	0.5150663176101157	0.4846926685665967	0.1795824033793961	0.1298499512064996	0.07414051862021165	0.07414051862021165	0.07414051862021165	0.07414051862021165	0.07414051862021165	0.07414051862021165	0.07414051862021165	0.18517183100895562	0.127224481799676	0.08925663160065578	0.034115077408194354	0.034115077408194354	0.034115077408194354	0.0030881817875701434	0.0030881817875701434	0.0030881817875701434	0.0030881817875701434	-0.0889932959192496	-0.0889932959192496	-0.0889932959192496	-0.0889932959192496	-0.0889932959192496	-0.0889932959192496	-0.0889932959192496	-0.0889932959192496	-0.0889932959192496	-0.028620677939767875	-0.061042155632145524	-0.39186665100790413	-0.39186665100790413	-0.39186665100790413
YER175C	0.17678789973761208	0.21754470735101103	0.21754470735101103	0.13249589969803466	0.1937193349839912	0.1937193349839912	0.17556462158992062	0.17556462158992062	0.2325588710332804	0.2527367529709105	0.2325588710332804	0.2325588710332804	0.2325588710332804	0.2689646385066868	0.08562284139747287	0.08562284139747287	0.028632862812643434	0.07255391200472075	0.07255391200472075	0.028632862812643434	0.028632862812643434	0.0490969653723588	0.07255391200472075	0.07255391200472075	0.07255391200472075	0.07255391200472075	-0.0069910469180778124	-0.041756465078754725	-0.08357664077338177	-0.18311231432429625	-0.17012538966971855	-0.17012538966971855	-0.18659240782013783	-0.2333613343664946	-0.2333613343664946	-0.2333613343664946	-0.2244282095964869	-0.2244282095964869	-0.23569569724328368	-0.23569569724328368	-0.21784064943902812	-0.21784064943902812	-0.19766276750139802	-0.16423976596394765	-0.12717124046511463	-0.12717124046511463	-0.12717124046511463	-0.08455160652732603	-0.08455160652732603
YOR271C	0.8717075049208501	0.8258931681511396	0.8055197318672067	0.9073087223172321	1.027111238503997	1.001543184213373	0.9659260659054706	1.043814965503179	1.0490896967284902	1.0598566529705657	1.0665331410559182	1.0568526771294902	1.062434046758817	1.0466709324543524	1.039333053791281	1.045002743723394	0.9422404631614021	0.9612919233537528	0.9799766948668226	0.976845565616533	0.9626860475836039	1.076108274632961	1.1663291603269799	1.1395133959867076	1.1202771771237903	1.100781001497993	1.0555299108108755	1.050603465058415	1.0702580365375385	1.0061897625926803	1.0020148328820901	0.9608038244035685	0.9806534934262934	0.979308277826218	0.956757489908626	0.8130685732519978	0.8144301236876386	0.8128404611413337	0.8142671983419354	0.8771081949463617	0.8892518631122125	0.873827552428818	0.873827552428818	0.9179021107456747	0.9471512979841508	0.9504980385824257	0.8989033362263366	0.9594311633524333	0.9165813685036309
YGR007W	1.8979850423866262	1.8790857459865111	1.8526135346253196	1.8526135346253196	1.8526135346253196	1.7923481554033307	1.9094391952633343	1.8958926634253863	1.8822177265283095	1.8822177265283095	1.8684119270032793	1.8261836916139818	1.8544727360454054	1.8091012282840988	1.688883178494212	1.688883178494212	1.640466049443509	1.6121770050120856	1.5833221423399007	1.568675366375499	1.5538783644474186	1.538928022981447	1.5629734969480977	1.4779704943855627	1.4690035729528095	1.5694366160849507	1.4936208343862103	1.5039079639249793	1.4883111088739607	1.4883111088739607	1.5039079639249793	1.5346047611478957	1.5346047611478957	1.4720508228591491	1.4567840662058387	1.432738592239188	1.4173085516695818	1.4173085516695818	1.3763284777563412	1.291412318616348	1.2409823983620358	1.224862732998759	1.166401390278892	1.2008897666641825	1.2026702800654367	1.2026702800654367	1.1790955873338977	1.1618175959020622	1.1443301691732208
YOR340C	0.9758679270933254	0.9758679270933254	1.1065188046721195	1.1065188046721195	1.1065188046721195	1.1968007074337068	1.321120766919518	1.4242142598836218	1.3876883838585075	1.3876883838585075	1.3876883838585075	1.3876883838585075	1.3370623107885398	1.3370623107885398	1.3014384010578184	1.2422406455342434	1.2422406455342434	1.1533140385973972	1.099924225947793	1.2360673582335249	1.2360673582335249	1.3064566861249223	1.3429825621500366	1.3429825621500366	1.4936239801368616	1.490991713687766	1.3449931224373286	1.4222988486047772	1.3831282513240999	1.3306608314299642	1.3306608314299642	1.3698314287106417	1.3698314287106417	1.2073770814966904	1.355603484196257	1.355603484196257	1.355603484196257	1.3207961253974427	1.3173791129686	1.2562675986652128	1.1515702199985194	1.1515702199985194	1.1515702199985194	1.1955135675861164	1.0014419741739062	1.0014419741739062	1.0014419741739062	1.0014419741739062	0.8245642120898271
YCL050C	2.9847332433466893	2.9219974879987265	2.9847332433466893	2.9537063477260648	2.8705078221362132	2.8394809265155887	2.9537063477260648	2.9847332433466893	2.997202595308906	2.997202595308906	2.9232020138651285	2.997202595308906	2.9661756996882813	3.006442101116908	3.006442101116908	2.9040380093289038	2.9040380093289038	2.9040380093289038	2.9040380093289038	2.87580432859996	3.0281702533576174	3.0281702533576174	3.0281702533576174	2.999908917892524	2.999908917892524	2.9040380093289038	2.9040380093289038	3.0281702533576174	3.0281702533576174	3.0281702533576174	3.0281702533576174	3.0281702533576174	3.082618037379994	3.1876946702117768	3.035949684834485	3.035949684834485	3.090397468856862	3.090397468856862	3.07179068306801	3.07179068306801	3.07179068306801	3.035264807042896	3.035264807042896	3.035264807042896	3.035264807042896	3.035264807042896	2.949534933017012	2.949534933017012	2.997790101624233
YBR265W	1.9326113854962588	1.9326113854962588	2.152647010010477	2.152647010010477	2.152647010010477	2.152647010010477	2.1275995919687904	2.1275995919687904	2.1275995919687904	2.187720584406361	2.1552991067139837	2.1552991067139837	2.1552991067139837	2.1552991067139837	2.202093318192925	2.1349791223343875	2.1349791223343875	2.160026540376074	2.160026540376074	2.160026540376074	2.160026540376074	2.27550375779601	2.27550375779601	2.132028393683784	2.132028393683784	2.159198594849254	2.2477591414948748	2.1389931418904213	2.100518994075786	2.100518994075786	1.9975778625593579	1.9195753505580844	1.9195753505580844	1.8789333660607388	1.8789333660607388	1.9136987842214155	1.8836728296627867	1.8836728296627867	1.8591938535772223	2.0094986595502466	2.0094986595502466	1.576794122876497	1.576794122876497	1.3270018281112337	1.1402333165055072	1.1402333165055072	1.2676942256877655	1.2676942256877655	1.2676942256877655
YPR128C	-1.5998357772026859	-1.6669499730612232	-1.4743048951188271	-1.2658620324666028	-1.2658620324666028	-1.2658620324666028	-1.2658620324666028	-1.1419494287811265	-1.0748352329225899	-0.9653072818338405	-0.9653072818338405	-1.0748352329225899	-1.0748352329225899	-1.1419494287811265	-1.1419494287811265	-1.1419494287811265	-1.2429397987405333	-1.2429397987405333	-1.2429397987405333	-1.2429397987405333	-1.2429397987405333	-1.3070701361602488	-1.3365748708517633	-1.1292830169449661	-1.1292830169449661	-0.6658824961047235	-0.6658824961047235	-0.5784196548543843	-0.703950536938243	-0.5113054589958473	-0.5113054589958473	-0.5113054589958473	-0.5113054589958473	-0.3669155496606723	-0.4409161311044492	-0.4409161311044492	-0.35845397091247655	-0.35845397091247655	-0.35845397091247655	-0.2804514589112032	-0.2804514589112032	-0.2804514589112032	-0.2804514589112032	-0.1035045757538598	-0.24789448508903478	-0.1035045757538598	0.007992790753530621	0.007992790753530621	0.007992790753530621
YHR142W	1.0228526710538177	1.0228526710538177	0.9911714541730868	0.9678828929377914	0.9678828929377914	0.9678828929377914	0.8945068711526858	0.9422618536921402	0.8916357806221725	0.8916357806221725	1.0313605442887859	1.0313605442887859	1.0542791365219346	1.0542791365219346	1.1049052095919025	0.9740937067572681	0.9615919383969097	0.9892255284058248	0.9892255284058248	1.0686599959002294	0.9236096630969466	0.9205053163836826	0.9205053163836826	0.9033085798491811	0.8488607958268047	0.792277267460437	0.792277267460437	0.792277267460437	0.7639326417664752	0.6844981742720704	0.7639326417664752	0.714737104302948	0.714737104302948	0.714737104302948	0.7702322168946517	0.8576950581449911	0.8576950581449911	0.8288113097977449	0.7993374544537153	0.7993374544537153	0.7993374544537153	0.7519159356321778	0.7060967691985234	0.7355105309658192	0.7355105309658192	0.6766168419122507	0.6766168419122507	0.722466024471091	0.6930222465786091
YKR087C	0.31176044565021466	0.27582595927916553	0.25396652531542635	0.25396652531542635	0.25396652531542635	0.25396652531542635	0.31627642711077314	0.31627642711077314	0.31627642711077314	0.3776769717749167	0.34549656602576645	0.34549656602576645	0.24271442145419772	0.24271442145419772	0.21168752583357323	0.14755718841385765	0.27697898608529253	0.27697898608529253	0.27697898608529253	0.27697898608529253	0.27697898608529253	0.24527012635795434	0.21284864866557687	0.17632277264046262	0.17632277264046262	0.17632277264046262	0.17632277264046262	0.17632277264046262	0.17632277264046262	0.11103131238874335	-0.18467472777896218	-0.18467472777896218	-0.18467472777896218	-0.18467472777896218	-0.11428539988756449	-0.17633242280679112	-0.17633242280679112	-0.015310199354155667	-0.04925753127749366	-0.29940507826122303	-0.19755368183608157	-0.19755368183608157	-0.16963298746684138	-0.2231714143580144	-0.2563382782932137	-0.2563382782932137	-0.2902856102165515	-0.2563382782932137	-0.09683927561201655
YJR145C	0.07284080688549431	0.07284080688549431	-0.14676065368634558	-0.14676065368634558	0.013704018506900381	0.013704018506900381	0.18362901994921266	0.13476855602869606	0.023164347755966572	0.13476855602869606	0.13476855602869606	0.13476855602869606	0.256416003625327	0.256416003625327	0.3388781638173	0.41688067581857297	0.41688067581857297	0.3692338096657189	0.43962313755711696	0.5067373334156537	0.5067373334156537	0.5067373334156537	0.8502215716694637	0.7377976782270816	0.8019280156467975	0.8019280156467975	0.8019280156467975	0.5016624744856459	0.6055308028432942	0.7395988823536375	0.7395988823536375	0.6972654703459483	0.6972654703459483	0.6651328494051394	0.4789718050329422	0.4789718050329422	0.4504026528361713	0.5402736831611082	0.506986181202539	0.54432051622381	0.54432051622381	0.48239276708060813	0.39993060688863546	0.39993060688863546	0.45651413525500295	0.45651413525500295	0.3473506917672694	0.3473506917672694	0.43661802986435677
YGR163W	1.8212345110638102	1.7165371323971168	1.7009402773460982	1.7009402773460982	1.7449954574240336	1.7132865976966956	1.652317768522921	1.6840266282502587	1.7009402773460982	1.7045181524771182	1.7068607339635473	1.7228022778325687	1.6503162387152561	1.6692314176187604	1.6692314176187604	1.7117220691195354	1.6759517286135948	1.6789321340018657	1.6355885737911242	1.6378023770363994	1.6378023770363994	1.6536434861501927	1.6918777046376683	1.583012326893412	1.6224536532808078	1.6712582195219152	1.6539802280900795	1.7759299177253556	1.7239721486077462	1.67136108406363	1.67136108406363	1.6482774709505885	1.6307900442217476	1.6656742999804155	1.6482774709505885	1.6130880424882887	1.6837581408929876	1.6837581408929876	1.6328079389766792	1.5970297670579046	1.6201133801709457	1.6554464532832265	1.6205698603477128	1.6055494743745193	1.6055494743745193	1.6055494743745193	1.6220397147360404	1.5845650093173775	1.5305874166932973
YOL107W	1.6184469853383454	1.551820216098526	1.551820216098526	1.4876898786788104	1.4876898786788104	1.6256440062375812	1.6256440062375812	1.6256440062375812	1.5932225285452035	1.5932225285452035	1.7073158657238818	1.8257492625087985	1.8257492625087985	1.8257492625087985	1.7015774903143281	1.8257492625087985	1.8506239311478276	1.8506239311478276	1.6689879891179416	1.6342225709572653	1.5985986612265441	1.5620727852014298	1.5620727852014298	1.5620727852014298	1.5620727852014298	1.5620727852014298	1.6027147696987756	1.6027147696987756	1.6027147696987756	1.565240064280113	1.565240064280113	1.459681414333686	1.459681414333686	1.41903942983634	1.4861239319681314	1.4587214929567922	1.282384888082801	1.1175308761879106	1.2529807411698706	1.1759776715645707	1.1759776715645707	1.1759776715645707	1.1759776715645707	1.2808722609541308	1.2443463849290166	1.1658343567504934	1.1400712606854118	1.1400712606854118	1.1331928050677742
YGR192C	0.7344821737933718	0.7341581941167599	0.7571218138535055	0.6895858931296786	0.6427695613110045	0.6349974870099833	0.6327144621238026	0.6407502789069031	0.6613831711799103	0.7190774262229416	0.7553366790949575	0.7933142089710554	0.7820808807683138	0.8242743175739075	0.906190937476043	0.9276329666162644	0.9716627801289792	0.9604021226883674	0.9739324981959848	0.9483599834202384	0.9438694405540927	0.9607985498618693	0.9638902684061217	1.0209662694092203	1.02822955009238	1.043175012262019	1.0656124013817743	1.0244477726332843	1.0113594166819904	0.9669953826462754	1.0931094043914817	1.110741617232564	1.1126222436732172	1.1307767439739556	1.107138501470054	1.0729082691476142	1.1216661639511818	1.1147081218668187	1.0968327138888805	1.1466232223827069	1.1560597103418746	1.150282411570494	1.1638594074993156	1.1437414686132021	1.0328752566210642	1.064585751859278	1.133111111556246	1.1426353685380763	1.147771859203762
YPL039W	1.2279656136753871	1.1955441359830092	1.1955441359830092	1.3397271628282779	1.3397271628282779	1.3732797225393043	1.3732797225393043	1.3732797225393043	1.2986583155645148	1.2651057558534882	1.2651057558534882	1.2651057558534882	1.2651057558534882	1.2651057558534882	1.3699989621847886	1.3699989621847886	1.3699989621847886	1.3699989621847886	1.2978491764289533	1.2978491764289533	1.2978491764289533	1.2978491764289533	1.3314017361399797	1.226508529808679	1.2939270307213173	1.2939270307213173	1.2939270307213173	1.2408727559096349	1.150559676575381	1.1110313123887434	1.1628702439083618	1.2027262327224746	1.2027262327224746	1.1620842482251288	1.1620842482251288	1.2670325874322401	1.2252124117376129	1.2252124117376129	1.2252124117376129	1.2956513574158937	1.2956513574158937	1.2512572380574398	1.2112908307397956	1.103381639184445	1.0071663239251418	1.0071663239251418	1.1358996380473447	1.032806145083241	1.2765143198727107
YHR010W	-1.0354053361311988	-1.0354053361311988	-1.0995356735509143	-1.0995356735509143	-0.8771432522144663	-1.0309318595518908	-1.0309318595518908	-1.0309318595518908	-1.0309318595518908	-1.0309318595518908	-1.0309318595518908	-0.9199281187112629	-1.0454590007951217	-1.0454590007951217	-1.0454590007951217	-1.0454590007951217	-0.9585233640238408	-0.9585233640238408	-0.9585233640238408	-1.069788330156862	-1.1564627416357496	-1.258918297361562	-1.258918297361562	-1.1975177526974188	-1.1111030008799452	-1.2307802068291667	-1.2307802068291667	-1.2307802068291667	-1.2612867435475261	-1.3495139265592615	-1.0330402617640073	-1.2162143025941083	-1.2956487700885133	-1.2956487700885133	-1.3729120236061672	-0.9001590264710356	-1.015540850895778	-1.13892326640106	-1.13892326640106	-1.13892326640106	-0.978458594207814	-0.8778816394562367	-0.8778816394562367	-0.8778816394562367	-1.0286637582521432	-0.8171596530584315	-0.7530293156387157	-0.6188724285392584	-0.6188724285392584
YJL088W	0.09331339096529445	0.18077623221563371	0.18077623221563371	0.4098757941630649	0.4098757941630649	0.5148505875101417	0.5148505875101417	0.5148505875101417	0.5148505875101417	0.5148505875101417	0.6303278049300777	0.5148505875101417	0.5148505875101417	0.3893197054262827	0.4824291098177641	0.6167302015293554	0.6167302015293554	0.7302643950314981	0.7302643950314981	0.7302643950314981	0.7302643950314981	0.6283847810122849	0.5889644312786524	0.5889644312786524	0.5889644312786524	0.5889644312786524	0.5889644312786524	0.5484366246960422	0.6503162387152556	0.6503162387152556	0.7758471207991147	0.7758471207991147	0.6207844513647084	0.8490534390378257	0.8490534390378257	0.8490534390378257	0.8490534390378257	1.0501667866945001	1.0501667866945001	0.9453936693495296	0.9453936693495296	0.9453936693495296	0.9453936693495296	1.0501667866945001	0.9432515827779883	0.8384784654330175	0.8384784654330175	0.8384784654330175	0.8384784654330175
YEL072W	1.0510887719324618	1.0058595179394643	1.0058595179394643	1.0058595179394643	1.1101961777541995	1.3898906853842206	1.3898906853842206	1.5231572162476845	1.6486880983315435	1.6486880983315435	1.6486880983315435	1.6486880983315435	1.6486880983315435	1.6486880983315435	1.7955294866608145	1.7955294866608145	1.7955294866608145	1.7955294866608145	1.4528589647138113	1.4528589647138113	1.327328082629952	1.327328082629952	1.327328082629952	1.519973160572348	1.519973160572348	1.4525452330520574	1.4525452330520574	1.6067161631798175	1.6067161631798175	1.7322470452636767	1.7322470452636767	1.7322470452636767	1.7619943886577287	1.7619943886577287	1.9808377429131059	1.9808377429131059	1.9808377429131059	1.9808377429131059	1.9808377429131059	2.0836861505048563	2.2763312284472517	2.2763312284472517	1.6780719051126378	1.6780719051126378	1.6780719051126378	1.485426827170242	1.7441610955704105	1.6186302134865513	1.6186302134865513
YLR181C	2.097775215686477	2.0488656152055307	2.2873343137551303	2.187798640204216	2.187798640204216	2.187798640204216	2.416067627877333	2.416067627877333	2.3636002079831977	2.3636002079831977	2.3636002079831977	2.3636002079831977	2.3636002079831977	2.3636002079831977	2.3636002079831977	2.3636002079831977	2.3636002079831977	2.424099430355878	2.3636002079831977	2.2449557114845784	1.8973132246181295	1.8973132246181295	1.8428654405957527	1.7862819122293856	2.1157692313954066	2.1157692313954066	2.1157692313954066	2.6685876557692483	2.6685876557692483	2.4466831258953095	2.313416595031845	2.256833066665478	2.256833066665478	3.0223678130284544	3.3398500028846243	3.127633279725874	3.127633279725874	3.127633279725874	3.127633279725874	3.127633279725874	3.219555769166913	3.219555769166913	3.219555769166913	3.219555769166913	3.305970520984386	3.1043366598147357	3.04020632239502	2.973092126536483	2.6553518286125537
YDR347W	3.54202870471582	3.3923174227787602	3.355791546753646	3.355791546753646	3.3092489608166162	3.3092489608166162	3.3092489608166162	3.3092489608166162	3.3092489608166162	3.271774255397953	2.8159720097165533	2.961683068448898	2.8262688934216897	2.47366885629407	2.3037438548517573	2.2557296052105604	2.2557296052105604	2.2099259155974353	2.2099259155974353	2.4354534958081615	2.2647032261944124	2.2157936257134656	1.7236799034159807	1.5062671704521022	1.5062671704521022	1.3938432770097202	1.4535907400482369	1.3970072116818693	1.4535907400482369	1.4535907400482369	1.212582640544442	1.00107853535073	1.075079116794507	1.075079116794507	0.971087308084761	1.0283446256939615	1.3672770820622357	1.5047806058121709	1.5510247905813985	1.5510247905813985	1.4685626303894255	1.4685626303894255	1.5668820460957995	1.5568283814318766	1.6823592635157354	1.4160390231239166	1.3489248272653795	1.2334476098454439	1.2334476098454439
YIR001C	1.244887059123534	1.244887059123534	1.1843455171884834	1.0219338545228844	1.126242562624915	1.2564215827621406	1.3322130674480608	1.2803741359284426	1.2803741359284426	1.2803741359284426	1.3239634044761255	1.3239634044761255	1.3239634044761255	1.3239634044761255	1.2854892566614895	1.2266294142229184	1.2672713987202642	1.2266294142229184	1.2266294142229184	1.1617296394298235	1.1617296394298235	1.2850461004482403	1.2850461004482403	1.2850461004482403	1.2850461004482403	1.2350054179486452	1.3000026727950809	1.3000026727950809	1.2581824971004538	1.3061031277256798	1.3325753390868706	1.3325753390868706	1.283665738605924	1.283665738605924	1.541280061903759	1.541280061903759	1.62821569867504	1.62821569867504	1.62821569867504	1.7448134559888915	1.7448134559888915	1.7078192485066899	1.898622979624918	1.898622979624918	1.963474123974886	1.9314129147425874	1.876965130720211	1.876965130720211	1.876965130720211
YMR041C	2.1849415560090164	2.3171468525076886	2.1582115808785223	2.1582115808785223	2.1582115808785223	2.1949701308886396	2.265359458780037	2.314500573867749	2.3026944929185724	2.3026944929185724	2.324738332883203	2.2761172178355302	2.3358234639597977	2.368990327894997	2.368990327894997	2.4605054195863265	2.426558087662989	2.452855319081873	2.452855319081873	2.416528724090419	2.4512941422510957	2.52584109561615	2.52584109561615	2.5478674019461485	2.5754061618412756	2.609894538226566	2.609894538226566	2.641993445757535	2.6465929108150323	2.6341181677990706	2.7322488876249014	2.744832439193045	2.838808587402059	2.838808587402059	2.838808587402059	2.858746147646642	2.8970486798221393	2.811735526825542	2.8173034758319906	2.8631071654451157	2.849181429513807	2.849181429513807	2.921331215269642	2.8272642873755016	2.8272642873755016	2.8130714032005573	2.8130714032005573	2.8612116192988393	2.908517334077196
YER156C	1.111174942737898	1.0880913296248564	1.0880913296248564	1.1337204665958294	1.0864147518174734	1.1974460642062168	1.1974460642062168	1.1974460642062168	1.1731985179595394	1.1731985179595394	1.1731985179595394	1.1485364637252706	1.1234454827624398	1.0894981508391024	1.1234454827624398	1.071915182122358	0.9855004303048849	0.9585333827046155	0.9909548603969929	0.9909548603969929	1.046096414589454	1.046096414589454	1.0758748669751277	1.0473057147783569	0.9884120257247881	1.0148477644073135	1.0148477644073135	1.0148477644073135	1.0148477644073135	0.9844741153637948	0.9844741153637948	0.7792073826614353	0.8892411284290902	0.9574126310706695	1.0061366668962626	0.7703175427330744	0.7257863827627027	0.6142484552746308	0.5803011233512929	0.5803011233512929	0.5803011233512929	0.5803011233512929	0.6304321944904716	0.7550024075867213	0.6862896575027069	0.7385398858208376	0.757298596263213	0.7680784350164555	0.8247678531432938
YAL025C	0.3854310371935208	0.3074285251922476	0.14218001095940822	0.04564266555571252	0.04564266555571252	0.21056698593965867	0.21056698593965867	0.024269014763145774	0.5919984913682861	0.5919984913682861	0.5919984913682861	0.479230561206336	0.479230561206336	0.39176771995599646	0.39176771995599646	0.17522802486498662	0.17522802486498662	0.17522802486498662	0.17522802486498662	0.19912264201360066	0.19912264201360066	-0.01741705307740908	-0.01741705307740908	-0.01741705307740908	-0.01741705307740908	-0.01741705307740908	-0.01741705307740908	-0.23980947441385692	-0.15054213631676955	-0.27236088061053204	-0.39789176269439086	-0.530953292485981	-0.530953292485981	-0.31554730146563986	-0.3578935921752347	-0.3578935921752347	-0.3578935921752347	-0.3578935921752347	-0.3578935921752347	-0.40801707160107126	-0.8423778340537895	-0.8423778340537895	-0.9442574480730033	-0.9442574480730033	-0.9442574480730033	-0.9442574480730033	-0.9442574480730033	-0.9442574480730033	-0.47709846741109563
YDR237W	1.9211098430349296	1.8539956471763925	1.8539956471763925	1.819230229015716	1.783606319284995	1.7533600324168743	2.0397795392220317	2.312783967666155	2.188638294561387	2.043081981895662	2.043081981895662	2.043081981895662	2.0083165637349856	2.0634581179274467	2.187456663127059	2.2222220812877356	2.2795552563536874	2.2795552563536874	2.309896964398901	2.3396136698443892	2.2751315462382244	2.2751315462382244	2.217798371172273	2.217798371172273	2.247515076617761	2.2692243419529916	2.2692243419529916	2.2692243419529916	2.2692243419529916	2.2692243419529916	2.1388277046973165	2.1744516144280377	2.1744516144280377	2.1744516144280377	2.1744516144280377	2.2751315462382244	2.3348377923624923	2.3348377923624923	2.339261502477955	2.339261502477955	2.414431497127806	2.414431497127806	2.414431497127806	2.414431497127806	2.380484165204468	2.3044960843172784	2.446064394899468	2.415037499278844	2.6296019304882687
YKL011C	0.6685301890145201	0.6486716196028548	0.6486716196028548	0.7407898215912861	0.6852947089995824	0.6852947089995824	0.5216412558156069	0.5496556319852034	0.6338016381851215	0.6338016381851215	0.5772181098187543	0.6042103853144347	0.5980186535466028	0.9614401534689595	0.9614401534689595	0.933425777299363	0.933425777299363	0.933425777299363	0.9048566251025922	0.9048566251025922	0.8382075896675236	0.9048566251025922	1.0170735133589415	1.0977129379440962	1.118607274784175	0.9765709916012347	0.9461973425577158	0.9151704469370914	0.9461973425577158	0.8623999716819237	0.8064945401007066	0.7706257779742614	0.707890022626299	0.707890022626299	0.572023445013658	0.8326489422215135	0.7994820782863146	0.7877574847228099	0.7877574847228099	0.7545906207876109	0.7877574847228099	0.7877574847228099	0.7799017093167984	0.7799017093167984	0.8769261637116631	0.8429788317883251	0.8429788317883251	0.8429788317883251	0.8769261637116631
YLR136C	-0.1358834280817734	0.22239242133644777	0.3025627700204313	0.3410369178350672	0.2630344058337938	0.17929139511869752	0.14502149303395176	0.17929139511869752	0.13976303093205972	0.07270319372964434	0.1623404062143207	0.1623404062143207	0.2018687704009584	0.2979238752169107	0.2979238752169107	0.2979238752169107	0.3025627700204313	0.33535270513810117	0.3859787782080688	0.2705015607881329	0.3573387301641677	0.4207641103058013	0.4207641103058013	0.5780761151359162	0.6976577308885887	0.6976577308885887	0.7560744171139105	0.7560744171139105	0.5772914873682271	0.6739675067799007	0.746117292535736	0.6739675067799007	0.5289284658068281	0.5654543418319422	0.43867305847049975	0.510822844226335	0.46097378344570233	0.46097378344570233	0.49672380839490426	0.4296096125363675	0.46355694445970524	0.49672380839490426	0.49672380839490426	0.5023677337878895	0.5481714234010142	0.5481714234010142	0.5813382873362134	0.49672380839490426	0.49672380839490426
YOL056W	1.4778160771485853	1.4778160771485853	1.4778160771485853	1.4379600883344723	1.4379600883344723	1.4093909361377015	1.4093909361377015	1.4093909361377015	1.5186200058924597	1.5680886821567597	1.5966578343535305	1.538942336497243	1.538942336497243	1.602036014080097	1.7912352566943266	1.7912352566943266	1.848950754550614	2.0004683314570872	2.0004683314570872	1.9724539552874907	1.938506623364153	1.938506623364153	1.938506623364153	1.784448717727063	1.784448717727063	1.82561256695822	1.7678970691019325	1.7267332198707754	1.6969858764767234	1.6969858764767234	1.7267332198707754	1.7267332198707754	1.705702307494588	1.705702307494588	1.1403212883974143	1.1111749427378979	1.1111749427378979	1.1111749427378979	1.1111749427378979	1.1111749427378979	1.394269571418649	1.710402409520692	1.6806550661266402	1.710402409520692	1.710402409520692	1.6806550661266402	1.6806550661266402	1.6806550661266402	1.7279607809049966
YDR204W	0.5605439481279397	0.5605439481279397	0.6276581439864768	0.6917884814061923	0.7491216564721441	0.6849913190524283	0.6849913190524283	0.7531890260703356	0.6917884814061923	0.6917884814061923	0.7491216564721441	0.8105222011362871	0.7688830903538422	0.6564083610954294	0.6564083610954294	0.6564083610954294	0.7697717392494472	0.8286654283030158	0.8286654283030158	0.8286654283030158	0.8286654283030158	0.8286654283030158	0.8286654283030158	0.7930415185722947	0.9026660097467927	0.9026660097467927	0.9026660097467927	1.0260799508185505	0.967186261764982	1.0089459077635339	0.971471202344871	0.971471202344871	0.971471202344871	0.929711556346319	0.8885247131375599	0.8340769291151834	0.8340769291151834	1.0801101749632642	1.0801101749632642	1.0801101749632642	1.0558983252944085	1.0558983252944085	1.0558983252944085	1.0558983252944085	1.0558983252944085	1.0558983252944085	1.0034309054002728	1.037298541422975	1.037298541422975
YPL227C	0.4110244367722208	0.4110244367722208	0.4110244367722208	0.4110244367722208	0.5769251816557379	0.7144287054056728	0.7144287054056728	0.7144287054056728	0.6671229906273163	0.6671229906273163	0.6671229906273163	0.5127948442360224	0.5769251816557379	0.5769251816557379	0.5769251816557379	0.5769251816557379	0.5769251816557379	0.5769251816557379	0.4110244367722208	0.346894099352505	0.346894099352505	0.346894099352505	0.346894099352505	0.346894099352505	0.4110244367722208	0.3439102409136838	0.3439102409136838	0.47515477419193647	0.4538567481693721	0.5693339655893082	0.5693339655893082	0.6520325362760155	0.6520325362760155	0.7191467321345524	0.6364481614478452	0.6829907473848753	0.6829907473848753	0.6829907473848753	0.8486537219730282	0.9315900629550999	1.0043464053904139	1.0043464053904139	1.0043464053904139	1.0587941894127906	1.0587941894127906	1.0587941894127906	0.9758578484307188	0.8878613674328898	0.8878613674328898
YJL117W	1.6991335206404674	1.8220764277643697	1.8758476842053506	1.8945738190808652	1.8945738190808652	2.00555587479315	2.063658829356718	2.0248489889071495	2.0418766401489847	2.0418766401489847	1.89267506573179	1.89267506573179	1.9137838128131566	1.9707499789395626	2.0045646919318068	2.0045646919318068	2.01142923322962	2.0533561307319554	2.01142923322962	2.115640408986298	2.267953248106031	2.2175710834316384	2.260765456325201	2.413465197644959	2.3509257915818305	2.2768492008105214	2.1943972886698413	2.234999486207797	2.141085845961941	2.287041450904379	2.233218751398232	2.389699036534655	2.3466751500175276	2.3466751500175276	2.323461535098506	2.2815624079531993	2.264087201947288	2.222864539220775	2.026108044871177	1.8879456058136521	1.8879456058136521	1.8375896834917846	1.9591739865412605	2.0309035596556955	2.0309035596556955	2.0098419441278654	2.0288377951612007	1.9413749539108613	1.9627486047034284
YJR021C	2.9548045292158203	2.8629472480209213	2.834378095824151	2.834378095824151	2.834378095824151	2.834378095824151	2.834378095824151	2.805231750164634	2.775174516308454	2.775174516308454	2.6391888202007725	2.6391888202007725	2.6391888202007725	2.5080489566856885	2.5080489566856885	2.5080489566856885	2.356271884710768	2.356271884710768	2.356271884710768	2.415165573764337	2.415165573764337	2.415165573764337	2.3578479900478104	2.204439751922945	2.204439751922945	2.2341870953169973	2.2341870953169973	2.2341870953169973	2.1917518289966007	2.1620044856025484	2.1917518289966007	2.1006039409384054	2.062735755347962	2.062735755347962	2.062735755347962	2.0937626509685865	1.9986054179282464	1.9986054179282464	1.9597164045346516	2.0161608484283686	1.80392944745848	1.939144794613145	1.939144794613145	1.8777442499490016	1.852797892818771	1.8777442499490016	1.984232684141683	1.9138433562502855	2.045087889528538
YKL018W	2.3152374484030114	2.3152374484030114	2.3152374484030114	2.3479036373233337	2.3479036373233337	2.310428931904671	2.2861200999996134	2.310428931904671	2.271954784090035	2.295860799860262	2.295860799860262	2.295860799860262	2.295860799860262	2.359018099648188	2.2353181174177745	2.2353181174177745	2.4516959698576923	2.4516959698576923	2.4516959698576923	2.4516959698576923	2.4516959698576923	2.409875794163065	2.409875794163065	2.4467125623434365	2.4467125623434365	2.4467125623434365	2.409875794163065	2.1063133712887714	2.1063133712887714	2.1063133712887714	2.2305957071753713	2.1457068095888583	2.1097872353339158	2.1097872353339158	2.1097872353339158	2.2723402481198756	2.227946128761422	2.1560767790681754	2.377153472961957	2.377153472961957	2.377153472961957	2.422957162575082	2.422957162575082	2.5472852975772837	2.4588372705556654	2.4588372705556654	2.4115315557773087	2.4115315557773087	2.4115315557773087
YNL290W	1.1634987322828794	1.1634987322828794	1.1634987322828794	1.1991226420136003	1.1991226420136003	0.9153296760130091	0.8312654112245348	0.9801287971390176	1.0416602994613895	1.0060363897306686	1.1046002242142579	1.1046002242142579	1.030599642770481	1.030599642770481	0.9690681404481091	1.0896138023715614	1.0896138023715614	0.9709693058729423	0.9709693058729423	0.9709693058729423	0.872405471389353	0.9130474558866989	0.9130474558866989	0.9525758200733363	0.9525758200733363	0.9939957474533172	0.9939957474533172	0.9380975610740929	0.9380975610740929	0.9969912501276614	0.9969912501276614	0.9969912501276614	0.9969912501276614	0.9969912501276614	0.9969912501276614	1.1207974517420598	1.1207974517420598	1.1207974517420598	1.1521616226513944	1.0741591106501214	1.1521616226513944	1.1521616226513944	1.1521616226513944	1.1389931418904218	1.2277690760145972	1.5126865997468406	1.5627272822464358	1.5220852977490902	1.5220852977490902
YPR109W	0.7579516877511954	0.7000805260463975	0.6940174995103773	0.8281663272287441	0.757776999337346	0.7606616866095626	0.7763926775046931	0.7763926775046931	0.607540348696366	0.656663966075345	0.656663966075345	0.6658824961047238	0.5278185936175475	0.5970508959910885	0.6318163141517652	0.6545363906518485	0.6545363906518485	0.6824423872217331	0.6685031962638592	0.6909793888920261	0.6882023042214525	0.7244845867204871	0.7611580197819339	0.7611580197819339	0.7285533543500062	0.6693870214251001	0.6169966257354411	0.6040713236688611	0.764375625839793	0.8624964762500652	0.8152326509634693	0.8983812051305167	0.8666824391225274	0.8521507384925464	0.7586323324059934	0.7984217972875962	0.8474459441495947	0.8664111591414151	0.8752157095834341	0.8752157095834341	0.9508039836327797	0.9508039836327797	0.9545318434509179	0.9545318434509179	0.988790191924816	0.9726102648693815	0.9661653354962922	0.9661653354962922	1.015259885024462
YNL006W	1.0611402948139035	1.0792900578617333	1.0180632586112868	1.1702179673200872	1.333126301492226	1.1811232080471763	1.139074720371388	1.0809379615860306	1.0558469806231998	1.0303118885160627	0.9508774210216578	0.9675060756728	1.060326812799179	0.9203477507796339	0.9203477507796339	0.8899741017361149	0.8444549190992359	0.8754818147198604	0.8933807031793644	0.8933807031793644	0.8933807031793644	0.8292503657596486	0.8616718434520262	0.8616718434520262	0.7181153123653821	0.8088807762885644	0.8754529112574295	0.9265303091016391	0.9815205793923393	0.9467551612316629	1.0842586849815974	1.05201834798139	1.05201834798139	1.039830234241925	1.039830234241925	1.22088458349421	1.22088458349421	1.2477183210933473	1.4060673457742912	1.5405683813627027	1.5086591334079584	1.5086591334079584	1.4701849855933227	1.4916587808817563	1.5084351371519722	1.5084351371519722	1.2855598921747786	1.2855598921747786	1.2355625389929263
YIL079C	0.8797057662822885	0.8797057662822885	0.8797057662822885	0.8797057662822885	0.8797057662822885	0.933145025243749	0.933145025243749	0.933145025243749	0.933145025243749	0.9972753626634647	0.9972753626634647	0.9972753626634647	1.4284047230166732	1.4284047230166732	1.5296880588538548	1.465557721434139	1.1402913411215543	1.2354485741618944	1.4936007586159419	1.560714954474479	1.3025627700204314	1.3025627700204314	1.404442384039645	1.6692480547256316	1.6692480547256316	1.6692480547256316	1.7281417437792002	1.6828456581263542	1.2353866811551328	1.2353866811551328	1.2353866811551328	1.2353866811551328	1.2353866811551328	1.2353866811551328	1.2898344651775093	1.2898344651775093	1.2898344651775093	1.2898344651775093	1.2554244343916778	1.2554244343916778	1.2554244343916778	1.2554244343916778	1.2554244343916778	1.2554244343916778	1.20479836132171	1.20479836132171	1.2906984347273571	1.3413245077973246	1.3413245077973246
YLR211C	0.9195420921539983	0.8891684431104794	0.8891684431104794	0.9149315391755609	1.0939334433023291	1.0629065476817046	1.0311976879543665	1.124307092345848	1.124307092345848	0.9873906304323206	0.8800417064493407	0.7933300732560098	0.7933300732560098	0.8298559492811237	0.8547306179201531	0.8298559492811237	0.8298559492811237	0.8298559492811237	0.8608828449017482	0.8608828449017482	0.9372048732641036	0.6888211462043295	0.6127721822888111	0.6127721822888111	0.6127721822888111	0.7287947389860358	0.7287947389860358	0.8193972877669423	0.8193972877669423	0.7896499443728905	0.8485436334264591	0.9177547701205757	0.7850627720222414	0.8246453657290942	0.761635568203294	0.6895858931296786	0.7330664160065231	0.7330664160065231	0.7330664160065231	0.8091153799220415	0.8725670806717664	0.8339900485610707	0.7750963595075021	0.7750963595075021	0.7750963595075021	0.8136733916181976	0.7403002052879782	0.6649960297321372	0.6649960297321372
YLR246W	1.7361040264840528	1.7260503618201297	1.7526846945565402	1.730580925482426	1.6997748787012514	1.7790015698518264	1.7790015698518264	1.7422897914953055	1.803426436575001	1.803426436575001	1.7929340627573587	1.7612532147185453	1.7250330268057923	1.7616981523885535	1.7302199209153855	1.7302199209153855	1.7407891626255727	1.8141623489557919	1.8246547227734342	1.8141623489557919	1.8035931072456048	1.883717482508421	1.809547830383226	1.7605243853537187	1.7273575214185195	1.7273575214185195	1.716130265995265	1.6847915029190057	1.6488719286640632	1.598191128243942	1.72280390205474	1.72280390205474	1.72280390205474	1.6999034999446612	1.9371302087862012	1.9486258476240306	1.9486258476240306	1.9867609765108019	2.0302730111138008	2.0531734132238797	1.9223916891487065	1.8347770186755379	1.8257924329029382	1.9425145053392396	1.4879286667262543	1.3458190431520667	1.3201831229389889	1.3436420957629784	1.3436420957629784
YLR405W	0.7806100668250754	0.7581703186645528	0.7581703186645528	0.7581703186645528	0.7581703186645528	0.8843704585487436	0.8843704585487436	0.8647416517998108	0.9037357834156747	0.9037357834156747	1.0236982748276573	1.0236982748276573	1.0236982748276573	1.0236982748276573	1.0236982748276573	1.0236982748276573	1.0488329705103119	1.098561131336951	1.2380395075983874	1.1826253961254254	1.1110313123887436	1.1826253961254254	1.1826253961254254	1.1826253961254254	1.1826253961254254	1.162447514187795	1.1419834116280794	0.8577086640097568	0.9942176474059937	1.2380395075983874	1.2380395075983874	1.1419834116280794	1.1419834116280794	1.1801185405148509	1.2893476102696089	1.4075290366179234	1.3864674210900936	1.3650937702975265	1.4763096734388403	1.4272336817414137	1.405538610642095	1.3611444912836417	1.2562579191158065	1.3479990732289369	1.2918818288465277	1.2918818288465277	1.2191254864112138	1.2239974966448475	1.1688559424523866
YDR280W	1.4755312268430962	1.4969048776356635	1.5538607624477392	1.5749223779755688	1.5179664931634929	1.5179664931634929	1.5387250533302903	1.4880099881842441	1.5110687104274252	1.4903101502606277	1.4903101502606277	1.4903101502606277	1.5179664931634929	1.5179664931634929	1.5179664931634929	1.4969048776356635	1.5156414402172493	1.5367030557450787	1.5367030557450787	1.5367030557450787	1.577925718471592	1.6064948706683624	1.6064948706683624	1.5860307681086472	1.559189155890006	1.5387250533302903	1.5110687104274252	1.847888200301582	1.847888200301582	1.847888200301582	1.8268265847737526	1.847888200301582	1.8755445432044473	1.8942811057860331	1.8942811057860331	1.619699053146062	1.619699053146062	1.5579039521986204	1.5579039521986204	1.5579039521986204	1.52191221883792	1.454326322781985	1.4257571705852143	1.4257571705852143	1.4118910564615883	1.376872467283172	1.4060188129426885	1.4060188129426885	1.3172095459848325
YPR147C	0.29162666906935414	0.22662941422291846	0.17185081271666017	0.17185081271666017	0.19070983996797589	0.18866156402389808	0.14642676121307066	0.14642676121307066	0.36134381918262837	0.29280630511222183	0.2714326543196547	0.2106380294631953	0.21936393417681682	0.16136999095592333	0.12219939367524563	0.04564266555571252	0.1997658108751321	0.11856196009647482	0.06284251883804993	0.14014824500549874	0.11812193867549983	0.09575412564704505	0.1514735669054701	0.1514735669054701	0.25408698368338656	0.16429031333274108	0.09947892926720889	0.4124817943750873	0.4124817943750873	0.36039328322663317	0.2663438830465638	0.28837018937656256	0.33143891126844854	0.2793504001199943	0.35460164541686967	0.35460164541686967	0.2644038364452913	0.2644038364452913	0.2081597258056721	0.31458959361350847	0.37333568483167345	0.3403526896785899	0.28410857903897063	0.37988105386522747	0.4205230383625731	0.46171075819643415	0.6590347117829896	0.6351879698286221	0.5862783693476755
YDR184C	1.2085866218114174	1.2085866218114174	1.2085866218114174	1.2085866218114174	1.1375035237499347	0.8465998937210001	0.8465998937210001	0.8465998937210001	0.7720254098467066	0.7720254098467066	1.325770161181757	0.7610612697836693	0.9099246556981517	0.9099246556981517	0.9099246556981517	0.6851729614877817	0.6851729614877817	0.6851729614877817	0.9789041645444921	0.8456376336810278	0.8456376336810278	0.763175473489055	0.763175473489055	0.763175473489055	0.763175473489055	0.763175473489055	0.5221673739852601	0.5221673739852601	0.5221673739852601	0.3701642805402099	0.3701642805402099	0.11325597750325808	0.11325597750325808	0.11325597750325808	0.11325597750325808	0.2326607567902751	0.2326607567902751	0.2326607567902751	0.10433665981473553	0.4195388915137845	0.6540041451508075	0.3388019134517585	0.3388019134517585	0.3388019134517585	0.3388019134517585	0.6540041451508075	0.6540041451508075	0.6540041451508075	0.6540041451508075
YDR368W	2.652272435680582	2.4845720993527833	2.4394136382329337	2.4394136382329337	2.411399262063337	2.4565577231831868	2.4565577231831868	2.4717099484157337	2.4717099484157337	2.5398814510573136	2.5398814510573136	2.5107351053977967	2.4506141129602255	2.4195872173396014	2.4195872173396014	2.4195872173396014	2.342719896492414	1.9933919281762358	1.9586265100155593	1.8042983636242653	1.8390637817849418	1.8042983636242653	1.7686744538935442	1.7772027252749294	1.8443169211334662	1.8443169211334662	1.5287521079995199	1.5287521079995199	1.425112036115869	1.3491631828825708	1.237304130740376	1.438583564923626	1.3990552007369885	1.2006831560012179	1.4430439935702621	1.4035156293836246	1.4035156293836246	1.5924376212833031	1.3628736448862786	1.3628736448862786	1.4430439935702621	1.4430439935702621	1.4430439935702621	1.4035156293836246	1.3789136561505464	1.4430439935702621	1.4035156293836246	1.4035156293836246	1.2223924213364483
YDR058C	1.2198655934014253	1.1839460191464823	1.0883136131234177	1.0806863416392898	1.073018531716156	1.073018531716156	1.0614398576806932	1.0691692897291418	1.107207217891983	1.107207217891983	1.1776819536651022	1.1776819536651022	1.1852097298932562	1.2106357634548668	1.2016717043362686	1.1739722093560632	1.2097462972170279	1.1714274866882368	1.1714274866882368	1.135653398827272	1.1464790752430811	1.1099638354322439	1.0739216152050168	1.0573704389411693	1.0682779634857418	1.1589564902317933	1.1971464701773367	0.9685864217786542	0.8693963453166818	0.8792769124121653	0.9135875673277836	0.8528916356402297	0.8979850423866268	0.8979850423866268	0.856909099383711	0.8638368199747811	0.8805800838093574	0.9910412726063502	1.001185401650104	1.001185401650104	0.994222574230904	1.0902785436145035	1.1344324457196966	1.2168946059116694	1.1762526214143236	1.1762526214143236	1.1762526214143236	1.1954436823254009	1.1782684920929247
YMR039C	2.565109696531834	2.372741884441999	2.4044507441693375	2.488515008957812	2.430248423000361	2.430248423000361	2.430248423000361	2.430248423000361	2.3409810849032735	2.3409810849032735	2.3409810849032735	2.403716840251236	2.463837832688807	2.493677470171167	2.4387595510422084	2.357773293834084	2.4387595510422084	2.4713057189255885	2.413889444277519	2.413889444277519	2.385408888851042	2.385408888851042	2.2751876892131073	2.2751876892131073	2.2751876892131073	2.198566407610195	2.168819064216143	2.168819064216143	2.245440345819055	2.245440345819055	2.245440345819055	2.1980880466579666	2.178970141045319	2.2664329822956586	2.2664329822956586	2.1237263852371107	2.2243534687262407	2.382038380828501	2.335790748269108	2.335790748269108	2.25471913762179	2.284466481015842	2.284466481015842	2.2216722032339553	2.2216722032339553	2.2216722032339553	2.1490462717663963	2.1490462717663963	2.2067617696226836
YLR100W	2.5177864118558575	2.5066801596172876	2.5669653620991775	2.5669653620991775	2.5294906566805144	2.5483496839318303	2.6080559300560977	2.589196902804782	2.637182183851415	2.637182183851415	2.637182183851415	2.637182183851415	2.6178168589844844	2.6178168589844844	2.4700195158719938	2.4879178120323493	2.4197463093907703	2.375349597492895	2.375349597492895	2.3100716039924176	2.3100716039924176	2.247787325738075	2.2688489412659045	2.0058145354321106	1.984752919904281	2.016703544119604	1.9879271676994248	1.9665535169068575	1.888414689410525	1.8786380249772232	1.8562702119487686	1.9818010940326278	1.9324376926171618	1.9174689547104473	1.7941558978764065	1.7941558978764065	1.74685018309805	1.7350730153216964	1.7712829008025817	1.8340680679235477	1.8809073919770796	1.8319977914961332	1.892274811685898	1.892274811685898	1.9165223579325754	1.7481735857015392	1.7481735857015392	1.7235115314672704	1.7891094948784272
YPL273W	0.6228547993482763	0.6682122423371114	0.7250177408617584	0.7268885454440054	0.6829451978564081	0.7280330873849461	0.5666412200736325	0.6489707857118714	0.6262507092117882	0.5778841433239451	0.5778841433239451	0.6262507092117882	0.6031670960987467	0.5558613813203903	0.6003925412907621	0.6317567122000971	0.6075091659534197	0.6577823724346434	0.783362953780987	0.6824636742297954	0.5310173103429111	0.5812216787284776	0.608702415150585	0.6608835922010163	0.6356694627508541	0.5568634836309668	0.5066591152454001	0.5066591152454001	0.5812216787284776	0.5293827472088596	0.5249803958929238	0.4749397133933282	0.45514584402869995	0.45514584402869995	0.4574124510006455	0.4097944307679054	0.45983511326750076	0.45983511326750076	0.43126596107072984	0.45983511326750076	0.45983511326750076	0.4878494894370972	0.4854268271702419	0.4574124510006455	0.53966641506831	0.6592480308209823	0.6592480308209823	0.5622235764261179	0.5622235764261179
YDR279W	1.2907261397028418	1.2907261397028418	1.1778320832969085	1.1778320832969085	1.2367257723504772	1.2907261397028418	1.2907261397028418	1.2907261397028418	1.2907261397028418	1.2907261397028418	1.1965964204591102	1.2384773015898147	1.4063368838663433	1.4063368838663433	1.4063368838663433	1.2911650827612193	1.4996493361126848	1.3317322612866187	1.4916090887111837	1.45261495709532	1.4916090887111837	1.5906761519155501	1.5906761519155501	1.5906761519155501	1.7017074643042938	1.5867181383468667	1.5867181383468667	1.4727619490497807	1.4727619490497807	1.4342364277804653	1.3804651713394849	1.3408825776326316	1.3804651713394849	1.3804651713394849	1.3804651713394849	1.1707067381403284	1.0209596186356462	0.969120687116028	0.969120687116028	0.969120687116028	0.9125371587496606	1.0622842782543427	1.003390589200774	0.4285523057533249	0.5951104560972384	0.6609983917536959	0.6609983917536959	0.6609983917536959	0.5951104560972384
YJR142W	1.9014728515100012	1.9014728515100012	1.8776510315183885	2.013002884413275	2.013002884413275	2.1267129346210134	2.1267129346210134	2.1994692770563278	2.2559126767216098	2.4040113157107434	2.457450574672204	2.513135811038284	2.513135811038284	2.513135811038284	2.513135811038284	2.492377250871487	2.492377250871487	2.570953510138796	2.570953510138796	2.570953510138796	2.570953510138796	2.570953510138796	2.570953510138796	2.5492584390394772	2.5492584390394772	2.527232132709478	2.5806713916709385	2.6243927691002567	2.6243927691002567	2.475672259644508	2.5181075259649046	2.4960812196349056	2.43195088221519	2.453977188545189	2.453977188545189	2.453977188545189	2.453977188545189	2.3403204067496217	2.2732062108910847	2.2732062108910847	2.2732062108910847	2.4775647093972712	2.4775647093972712	2.429470421196226	2.3797173859991263	2.574861910752186	2.574861910752186	2.526767622551141	2.526767622551141
YBR159W	0.8733249454464349	0.8614237485863319	0.8738006619602979	0.8229194929581137	0.8316364776875033	0.8418310703104057	0.865082992364913	0.8109228941095309	0.797090993130319	0.8499485409603638	0.8597718192508634	0.8921267605308326	0.8484254510526474	0.8741945172773429	0.8741945172773429	0.8858066480264585	0.8825941549872632	0.8897576007083746	0.8559150277751666	0.8017738897943045	0.8032889255107609	0.7768275326640739	0.7768190515856918	0.8018725633327654	0.772686715844531	0.8384963858652437	0.8097723070750927	0.8357617241097043	0.8372565175812744	0.8479095313896814	0.950859126155104	0.9675857064535514	0.9675857064535514	0.9580499153932945	0.9748942610621731	0.9675533775151425	1.0813858506402192	0.9973182182123311	1.0110715038822864	0.9742419898074138	0.9985523008344135	1.0331356788609822	1.0461038114892822	1.0366434822402157	0.9850409309207881	1.0198388804510603	0.9997417070907276	0.9900915370570084	1.000342704825263
YPL177C	2.270770054613399	2.203655858754862	2.203655858754862	2.350497247084133	2.502803395890215	2.303258883443292	2.303258883443292	2.239223444562725	2.3033537819824406	2.3647543266465836	2.1583034491791575	2.1583034491791575	1.970756799918582	1.857457235804016	1.921653948280259	2.0349535123948246	2.237913293080929	2.1995414822084105	1.971272494535293	2.1995414822084105	2.4045739198399256	2.4045739198399256	2.2927817492278457	2.2927817492278457	2.1950850753407125	2.3680698765320827	2.3680698765320827	2.27658971572526	2.3680698765320827	2.2387868595871168	2.2387868595871168	2.2387868595871168	2.1473066987802936	2.0286622022816743	2.0286622022816743	1.7313226615836688	1.7313226615836688	1.735701102094243	1.5028614205062625	1.555328840400398	1.555328840400398	1.555328840400398	1.555328840400398	1.555328840400398	1.3829647935066685	1.2346187236697075	1.2346187236697075	1.3297759567100473	1.277308536815912
YBR129C	0.806383082990279	0.7366741111788747	0.7652432633756454	0.7800343160580919	0.8279591533184052	0.8133123773540035	0.7558542232919248	0.7029377154436918	0.6666547718714906	0.6666547718714906	0.6666547718714906	0.6666547718714906	0.6666547718714906	0.6666547718714906	0.6974608186526651	0.6218107219002207	0.6065439652469102	0.6448648115428446	0.7464837843555376	0.751970018781174	0.751970018781174	0.751970018781174	0.7363731637301558	0.6246052057076068	0.5877568067219656	0.6038764720852423	0.39854937649027505	0.4288497595822467	0.4508760659122454	0.37627269396529084	0.3593988754008949	0.3593988754008949	0.3250473706101176	0.32531868408813625	0.29384045261496816	0.2563256561121453	0.35796591798798294	0.322776489525683	0.28670723481816107	0.3587933886392245	0.39097379438837443	0.39097379438837443	0.3498590276351542	0.3498590276351542	0.3498590276351542	0.29831329701907316	0.4164567763641781	0.5426162100115615	0.5180629756525235
YHL034C	2.09623118058674	2.016503988116006	2.035163666091447	2.0732797002182646	2.0627873264006227	2.0822585244931706	2.061042038583475	2.07334113463141	2.082510871217145	2.0365902806161333	2.0292067286905517	2.0595738005077218	1.9066279432332784	1.9182159175084903	1.9182159175084903	1.8472627479513057	1.8058086821215147	1.8056731859917234	1.8262397346424635	1.838318395542121	1.838318395542121	1.735056635844828	1.7142119597249736	1.6265897075935427	1.6089069696893392	1.6800697309488186	1.6800697309488186	1.7058328270139005	1.6930087866563168	1.670260508007082	1.5340864027882	1.5143636753851921	1.5644043578847873	1.5498070942300302	1.5942536913616148	1.5665087008787104	1.5382196564472865	1.5382196564472865	1.5843774409469893	1.6209928861184104	1.64554421068597	1.6603699033791786	1.4724937526986748	1.411943839036884	1.3896279255584318	1.3738606097001154	1.436113825301878	1.436113825301878	1.5149460137408584
YLR407W	1.259736815733219	1.2207426841173552	1.1641591557509878	1.1641591557509878	1.2381597371947646	1.2381597371947646	1.2381597371947646	1.2064508774674265	1.1324502960236495	1.1324502960236495	1.1324502960236495	1.1324502960236495	1.0084615787481963	0.9840584561309785	1.016119665363277	1.016119665363277	0.933657505171304	0.8395353278067539	0.933657505171304	0.9109111138842014	0.9109111138842014	0.9109111138842014	0.8614424376199014	0.9547191206991335	0.9547191206991335	0.9547191206991335	0.8905887832794182	0.8905887832794182	0.8905887832794182	0.9241685870403541	0.9574331385781618	0.9574331385781618	0.9574331385781618	1.0742468035609118	1.035199899429098	1.035199899429098	1.035199899429098	1.035199899429098	1.035199899429098	1.035199899429098	0.9839745760739248	0.9839745760739248	0.9839745760739248	0.9839745760739248	0.9839745760739248	0.9839745760739248	1.0510887719324618	1.0510887719324618	0.8515946516635544
YKR022C	1.0430388397464425	0.9407182099071807	0.9011898457205432	0.9011898457205432	0.8343864750362968	0.8343864750362968	0.7997878135123301	0.8343864750362968	0.8343864750362968	0.7937444905389509	0.7937444905389509	0.7591458290149842	0.6873551459469742	0.7285778086734871	0.6873551459469742	0.72799713044432	0.72799713044432	0.72799713044432	0.8553764369205475	0.9335008947672329	1.0673099349594264	0.9913610817261276	0.8479969065549502	0.8479969065549502	0.7314060688243056	0.7314060688243056	0.3165748603931557	0.3690422802872913	0.4096842647846371	0.6780719051126379	0.6085309718595607	0.660369903379179	0.5158921078972933	0.23987984806528928	0.11908170409415236	0.11908170409415236	0.11908170409415236	0.11908170409415236	0.11908170409415236	0.11908170409415236	0.11908170409415236	0.11908170409415236	-0.026635126503466413	-0.026635126503466413	-0.19969983547634618	-0.19969983547634618	-0.19969983547634618	-0.054583127616536005	-0.054583127616536005
YLL041C	1.640289574754532	1.640289574754532	1.449683642085735	1.3907899530321666	1.4908050068968086	1.4908050068968086	1.4908050068968086	1.4285207286424657	1.4319113178432399	1.4319113178432399	1.4319113178432399	1.4319113178432399	1.6475305105842617	1.7278942048922366	1.7543618344437195	1.7543618344437195	1.7543618344437195	1.7958214415420874	1.7958214415420874	1.854715130595656	1.854715130595656	1.854715130595656	1.9457796090021133	1.9042603395638462	1.9042603395638462	1.972542004493253	2.045298346928567	1.947870336339644	1.9984964094096118	1.96874906601556	2.048183533509965	1.9835744520868885	1.8286315816880188	1.7142821570749163	1.7453090526955408	1.7142821570749163	1.4377603935399272	1.4377603935399272	1.4302852729777804	1.395519854817104	1.382979558199424	1.3912828619306334	1.3664387909531546	1.38060400221497	1.4776284566098346	1.4369864721124885	1.3520975745259756	1.3520975745259756	1.479230561206336
YER127W	0.6808869207196916	0.6808869207196916	0.6808869207196916	0.7059779016825223	0.6808869207196916	0.6808869207196916	0.6808869207196916	0.6808869207196916	0.655351828612554	0.6293566200796098	0.6293566200796098	0.6020968475030113	0.6020968475030113	0.5486575885415508	0.49316247594984725	0.4187896341399516	0.4187896341399516	0.4354469780935598	0.5014831733893148	0.5014831733893148	0.5014831733893148	0.4083737689978334	0.40731646221479073	0.40731646221479073	0.44335555147656647	0.3729662235851688	0.33644034756005464	0.521768674233962	0.6283420477873325	0.5582945502590759	0.6437062915938125	0.6123421206844775	0.4529297979059645	0.5748674152658149	0.5748674152658149	0.5010561763042167	0.5010561763042167	0.5324203472135516	0.5881297797998394	0.5881297797998394	0.5881297797998394	0.5881297797998394	0.9020205556217833	0.9020205556217833	0.8240180436205101	0.692613585827247	0.8080908032471827	0.7685624390605452	0.7224660244710912
YCL002C	0.34001626335960744	0.383517901996194	0.2630344058337938	0.403212063882054	0.42874715598919166	0.42874715598919166	0.42874715598919166	0.42874715598919166	0.403212063882054	0.3036763903311394	0.3036763903311394	0.32921148243827697	0.32921148243827697	0.32921148243827697	0.32921148243827697	0.32921148243827697	0.32921148243827697	0.28856949794093123	0.3749842497584047	0.3749842497584047	0.3234539491183229	0.36409593361566844	0.33762372225447745	0.33762372225447745	0.36409593361566844	0.39009114214861285	0.39009114214861285	0.43191131784324016	-0.15725117140720157	-0.15725117140720157	-0.1317160793000641	-0.1317160793000641	-0.029146345659516508	-0.029146345659516508	-0.15200309344504997	-0.15200309344504997	-0.15200309344504997	-0.23000560544632315	-0.19930880822340633	-0.19930880822340633	-0.33360989993499723	-0.3071376885738062	-0.33360989993499723	-0.3605769475352666	-0.38805768395737383	-0.38805768395737383	-0.38805768395737383	-0.22627585582367565	-0.22627585582367565
YGR283C	1.9472585379280263	1.9472585379280263	1.9083695245344312	2.0319281642866853	2.0319281642866853	2.0319281642866853	1.9507424687225066	1.9070210912931886	1.5584016744500209	1.6021230518793386	1.5281224704355618	1.5281224704355618	1.4896483226209263	1.5578198252625055	1.712936558733344	1.760950808374541	1.720308823877195	1.672294574235998	1.672294574235998	1.587405676649485	1.331056097652249	1.2837503828738923	1.1748448176910355	1.1242187446210679	1.206188545429084	1.206188545429084	1.1110313123887439	1.1110313123887439	1.1110313123887439	1.1110313123887439	1.1644705713502042	1.1644705713502042	1.1644705713502042	1.1644705713502042	1.3131910808059528	1.4798260123140805	1.4798260123140805	1.563890277102555	1.2359225602165531	1.2359225602165531	1.4685833170068279	1.4685833170068279	1.4685833170068279	1.4685833170068279	1.4685833170068279	1.4685833170068279	1.4685833170068279	1.4685833170068279	1.3575520046180838
YDL236W	0.5468767242688681	0.5468767242688681	0.597502797338836	0.1458068274811441	0.2660239096685351	0.15541842226543576	0.26233362618194755	0.26233362618194755	0.14253911364723282	0.6246908087846139	0.5716498459764832	0.5331756981618478	0.6481186830110096	0.7935491225325735	0.6919440796941954	0.6534699318795596	0.569077744589187	0.439912167917873	0.3992701834205271	0.31438128583401437	0.37851162325372983	0.37851162325372983	0.37851162325372983	0.49941105660594315	-0.060260524817474286	0.0703893278913983	0.0703893278913983	0.3473506917672697	0.3473506917672697	0.25715288279569115	0.2098471680173346	0.3226886375330005	0.3226886375330005	0.3226886375330005	0.4267851592616745	0.3198699553451625	0.2043927379252262	0.2043927379252262	0.16292612062984219	0.16292612062984219	0.16292612062984219	0.031081464613780765	0.19408705211630253	0.1871342914745358	0.2582173895360182	0.19408705211630253	0.19408705211630253	0.2582173895360182	0.8245642120898274
YMR180C	1.1618654790412124	1.1305013081318775	1.1225525550163864	1.158596154067605	1.1384065062172233	1.1462686239901942	1.1941650241772257	1.2337165125783975	1.241665265693889	1.241665265693889	1.278532601229165	1.278532601229165	1.262322374047906	1.229345051601633	1.2503132213401236	1.2209815786670064	1.1955962602470926	1.2300860834003684	1.3686667834699506	1.3686667834699506	1.2750164803009247	1.228799960156302	1.202488683040455	1.222865198249818	1.240459258264556	1.3631326646627508	1.3575474139148995	1.3608229408475336	1.6302068404972068	1.724028862853728	1.7281953845384743	1.7048787833075894	1.6861422207260035	1.5111163475908258	1.5204542121701619	1.5111163475908258	1.501717649588576	1.4922573203395098	1.5204542121701619	1.6732548888148617	1.7051519654355771	1.7051519654355771	1.7593370808961883	1.7501185508668093	1.7501185508668093	1.7097469681772302	1.668630394925233	1.668630394925233	1.6454737542987803
YGR080W	0.9536815466909869	0.9451042619677672	0.837990517482458	0.8297611680084566	0.7849637309709122	0.8002304876242227	0.7516492201080274	0.7725895038969276	0.7911859851640928	0.7660950042012622	0.7751001648693645	0.7751001648693645	0.7759159750122894	0.7606492183589788	0.7452191777893729	0.7452191777893729	0.7816035176266656	0.735710530980582	0.735710530980582	0.7505358324137295	0.7505358324137295	0.7807111655070447	0.7930025436130267	0.760883251134395	0.7373148209512483	0.7718215682644125	0.7791912783683836	0.7709707715634152	0.7791912783683836	0.781476290231999	0.7784367967641241	0.7889068856424373	0.7964837501390962	0.7796099315746998	0.7039541104189136	0.6941962608136139	0.7018527201575593	0.7185469013534295	0.7096687500069767	0.7176490081733153	0.7176490081733153	0.7604066414200066	0.7686666062138781	0.7753512621744076	0.8901542196095011	0.8718920132167727	0.9078260944249718	0.8626734831873939	0.8432358033791614
YBR085W	-1.103663559173591	-1.2515387669959646	-0.7045441164738289	-0.7045441164738289	-0.7045441164738289	-0.5557505795046691	-0.5557505795046691	-0.5557505795046691	-0.5557505795046691	-0.5557505795046691	-0.5557505795046691	-0.5557505795046691	-0.45387096548545547	-0.45387096548545547	-0.45387096548545547	-0.45387096548545547	-0.45387096548545547	-0.45387096548545547	-0.45387096548545547	-0.45387096548545547	-0.45387096548545547	-0.45387096548545547	-0.45387096548545547	-0.21501289097085052	-0.39099848771122575	-0.39099848771122575	-0.39099848771122575	-0.39099848771122575	-0.45387096548545547	-0.45387096548545547	-0.28716267672668583	-0.16378026122140357	-0.16378026122140357	-0.26565987524061724	-0.36081710828095703	-0.1384246869445093	-0.3387233374303407	-0.5056950214833056	-0.5056950214833056	-0.31304994354090976	-0.4621057529356228	-1.151073222294013	-0.9811482208517005	-0.9811482208517005	-0.9811482208517005	-0.9811482208517005	-0.8859909878113604	-0.8859909878113604	-0.8859909878113604
YGR132C	1.7700108051328423	1.8297170512571097	1.7949516330964335	1.9223309395726609	1.8867070298419395	1.8867070298419395	1.6940619518995437	1.6940619518995437	1.6940619518995437	1.826301835455631	1.826301835455631	1.826301835455631	1.722466024471091	1.722466024471091	1.5770355849495274	1.4417163084614684	1.4417163084614684	1.3973903935725174	1.3973903935725174	1.3392874390089493	1.3392874390089493	1.6581723476749328	1.6581723476749328	1.5244209587861053	1.5244209587861053	1.669851398307669	1.8194479940456239	1.8194479940456239	1.8194479940456239	1.8194479940456239	1.8194479940456239	1.8194479940456239	1.6057210608879535	1.76088088735676	1.7178121654648744	1.6530267756663102	1.6530267756663102	1.6530267756663102	1.6209417978267227	1.5360529002402097	1.632268215499513	1.486837775977949	1.486837775977949	1.5136237190008939	1.5542657034982397	1.5136237190008939	1.571726673564462	1.5244209587861053	1.669851398307669
YJR070C	0.20822831110842757	0.20822831110842757	0.20822831110842757	0.20822831110842757	0.15273319851672396	0.1241640463199532	-0.023691915567408482	-0.023691915567408482	0.09501770066043656	0.22566755336930905	0.28338305122559654	0.3113974273951929	0.28338305122559654	0.28338305122559654	0.46466826700344444	0.46466826700344444	0.4360991148066738	0.4360991148066738	0.406952769147157	0.9277849324485975	1.1628724266334127	1.1628724266334127	1.1628724266334127	1.2180139808258739	1.2471603264853903	1.1920187722929292	1.1628724266334127	1.1628724266334127	1.1628724266334127	1.1628724266334127	1.1628724266334127	1.1882666374318218	1.2757294786821611	1.2757294786821611	1.2757294786821611	1.1501985965983021	1.4754025755490803	1.4754025755490803	1.4754025755490803	1.3758669019981662	1.3758669019981662	1.3758669019981662	1.4247765024791126	1.4247765024791126	1.2073902579972016	1.116624794074019	1.1204300103909937	1.1204300103909937	0.9248078471146352
YPL076W	0.8444772779713063	0.8444772779713063	0.8444772779713063	0.967980478708183	0.8893419240583633	0.8893419240583633	1.0048191414782992	1.1814559792320203	1.1313454175159696	1.1313454175159696	1.1313454175159696	1.2667288893915352	1.0662503892940849	1.2667288893915352	1.2667288893915352	1.055041363557962	1.055041363557962	0.939564146138026	0.89649542424614	0.7589919004962051	0.7589919004962051	0.389207370371123	0.389207370371123	0.389207370371123	0.389207370371123	0.3448814554821723	0.38235616090083535	0.38235616090083535	0.38235616090083535	0.1414181311241706	0.26515349954641554	0.17769065829607633	0.09403272924916653	0.09403272924916653	0.1352553919756796	0.1352553919756796	0.1352553919756796	0.1352553919756796	0.01249094418319683	0.16681909057449043	0.16681909057449043	0.16681909057449043	0.16681909057449043	-0.23309712167969004	-0.23309712167969004	0.07370968618300906	0.07370968618300906	0.07370968618300906	-0.039006391559869985
YLR439W	1.025634581767417	0.9986675341671478	0.9986675341671478	0.8850694670118759	0.9405645796035796	0.8850694670118759	0.8387510412743161	0.8942461538660198	0.8942461538660198	0.7810355434180287	0.7810355434180287	0.839138497981597	0.839138497981597	0.7311625363992482	0.6721928179898674	0.6227806238647895	0.49067708785744424	0.49067708785744424	0.4025857582325875	0.46142606257816643	0.3958377209505897	0.42900458488578885	0.4574032665110019	0.4574032665110019	0.5210507369009629	0.5237248711992885	0.451575085443453	0.4683507981942799	0.46762201629092803	0.11864449649861922	0.07800251200127348	0.07800251200127348	-0.03943014482853766	-0.03943014482853766	0.0012118396688080995	-0.07336264420548547	-0.11400462870283123	-0.5830900863883857	-0.6325850774397044	-0.6325850774397044	-0.5507467853832433	-0.5965504749963682	-0.6438561897747249	-0.6674246609131291	-0.6674246609131291	-0.6674246609131291	-0.707581787385112	-0.8377285711011229	-0.8341707516879335
YHL025W	0.852485494239978	0.852485494239978	0.836549206942754	0.8854588074237006	0.9264860756837552	0.9264860756837552	0.7940357796601056	0.8719349612117053	0.9125371587496607	1.0065133069586745	0.8381817144235416	0.8620284563779093	0.885487429201898	0.9545290736315495	0.8996480916092706	0.8591831955266545	0.8198952186752838	0.869795496833511	0.869795496833511	0.869795496833511	0.8925155733335943	0.869795496833511	0.8578982516240642	0.9086327042937443	0.9226259763732443	0.9226259763732443	1.0251957100137918	1.0714893622877268	1.0714893622877268	1.1856603822070382	1.1856603822070382	1.222877279361811	1.222877279361811	1.235747079612853	1.2318509083089844	1.2318509083089844	1.2200118869978152	1.0380094330159222	1.0380094330159222	1.0607295095160056	0.9564747123696357	0.987975855583637	0.8948664511921558	0.7124234099034148	0.6985087138453328	0.7362701518577823	0.7419398112382433	0.7135683176013609	0.7844804558050172
YCL034W	2.207670250900319	2.207670250900319	2.1759613911729807	2.110373049545404	2.110373049545404	1.7725452419803158	2.114444507969333	2.2965933631778648	2.2965933631778648	2.2618279450171883	2.035623909730721	2.035623909730721	1.9531617495387483	1.881011963782913	1.881011963782913	1.8435372583642504	1.8435372583642504	1.8435372583642504	1.7248927618656311	2.1356807881431172	2.1356807881431172	2.1356807881431172	2.1356807881431172	2.1356807881431172	2.1356807881431172	2.554855745590319	2.6428522265881482	2.4229057426121834	2.5077946401986964	2.4229057426121834	2.4229057426121834	2.4229057426121834	2.169513918652556	2.1251197992941027	2.198615038053322	2.198615038053322	2.198615038053322	2.101753498800733	2.101753498800733	1.9900159114273783	1.9442122218142532	1.8479969065549502	1.8479969065549502	1.8006911917765933	1.8006911917765933	1.8006911917765933	1.751781591295647	1.7449034135908468	1.7449034135908468
YBR104W	2.761922045920299	2.6791960167650313	2.6791960167650313	2.6791960167650313	2.6791960167650313	2.6541050358022007	2.6541050358022007	2.6541050358022007	2.4388842412332115	2.3785116232537296	2.3785116232537296	2.3525164147207853	2.1895108272182635	2.136071568256803	2.1630386158570722	2.1630386158570722	2.136071568256803	2.1895108272182635	2.2155060357512077	2.266132108821176	2.266132108821176	2.1703066163211115	2.1703066163211115	2.284747786988523	2.284747786988523	2.284747786988523	2.334500822185623	2.334500822185623	2.503308346733944	2.498320632030892	2.7835081801032366	2.8090432722103738	2.7625006862733437	2.8122537214704435	2.8122537214704435	2.7875916672361742	2.5283993276967744	2.5530613819310437	2.5530613819310437	2.5530613819310437	2.5283993276967744	2.5283993276967744	2.5283993276967744	2.5283993276967744	2.647698256069119	2.647698256069119	2.647698256069119	2.6454641169607918	2.8121139863702433
YDL179W	-1.1401010043887585	-0.8708997162937029	-0.9424529773187368	-0.9424529773187368	-0.8331809094255089	-0.8331809094255089	-0.8331809094255089	-0.755178397424236	-0.8331809094255089	-0.4639470997597901	-0.4639470997597901	-0.5514099410101294	-0.5514099410101294	-0.7614186378907448	-0.7767995724587908	-0.7027989910150141	-0.7027989910150141	-0.785261151206987	-0.785261151206987	-0.7148718233155891	-0.8431959202911288	-0.8431959202911288	-0.7673392432097246	-0.7673392432097246	-0.20337148453545426	-0.10814880385562244	-0.10814880385562244	-0.10814880385562244	-0.20337148453545426	-0.20337148453545426	-0.20337148453545426	-0.13625728867691705	-0.13625728867691705	-0.07212695125720135	-0.07212695125720135	-0.040641984497345594	-0.040641984497345594	-0.040641984497345594	-0.1762848872387226	-0.09310940439148165	-0.0365258760251142	-0.0365258760251142	0.15380533607903576	0.2549611052981119	0.41845983758099137	0.41845983758099137	0.47092725747512687	0.47092725747512687	0.3640120535586149
YGR026W	0.1523176317574258	0.3266098471997876	0.2881356993851519	0.1447715242139742	0.1447715242139742	-0.27268457586751305	-0.3145047515621402	-0.3145047515621402	-0.1542949049530398	-0.1542949049530398	-0.1542949049530398	-0.09110107846584546	-0.1785639197161846	-0.09110107846584546	-0.09110107846584546	-0.09110107846584546	-0.09110107846584546	-0.1785639197161846	-0.1785639197161846	-0.1785639197161846	-0.1785639197161846	-0.13484254228686707	-0.04661535927513152	-0.04661535927513152	-0.04661535927513152	0.11619301750452288	0.09638453642434244	0.1414724259528808	0.09638453642434244	0.09638453642434244	0.09638453642434244	-0.15200309344504961	-0.3248396903072653	-0.3248396903072653	-0.2723722704131298	-0.17108893457594798	-0.07645206043787285	-0.07645206043787285	-0.08136755085198914	-0.08136755085198914	-0.024008171409710014	0.029431087551750557	0.029431087551750557	0.029431087551750557	0.025136205803852285	-0.038994131615863736	-0.038994131615863736	0.025136205803852285	0.025136205803852285
YNL177C	1.9658096505057436	1.8608884967213193	1.895653914881996	1.9997251747699296	2.1410810240154716	2.019090499636861	1.6629650127224291	1.423305115262444	1.5660452873785258	1.5171356868975796	1.5660452873785258	1.4971561197523484	1.449850404973992	1.4749413859368226	1.4749413859368226	1.6893850541577793	1.6387589810878114	1.6080621838648945	1.510517808133072	1.510517808133072	1.4193969568350442	1.4193969568350442	1.4193969568350442	1.4193969568350442	1.510517808133072	1.510517808133072	1.5885203201343452	1.6140554122414827	1.6140554122414827	1.5885203201343452	1.6391463932043133	1.6638084474385824	1.758859829564249	1.7831073758109266	1.7831073758109266	1.7831073758109266	1.5893303364549636	1.484364068344364	1.484364068344364	1.5086116145910413	1.5893303364549636	1.5086116145910413	1.5086116145910413	1.5086116145910413	1.532458356545409	1.532458356545409	1.532458356545409	1.370225012068769	1.3858658589337205
YOR091W	0.3566337728860858	0.4708047928053969	0.4708047928053969	0.4708047928053969	0.6865334838608341	0.6865334838608341	0.6865334838608341	0.6865334838608341	0.6865334838608341	0.6480593360461981	0.6480593360461981	0.6480593360461981	0.7260618480474713	0.7260618480474713	0.7605340653046105	0.7902814086986625	0.8421203402182807	0.7239389138699663	0.7080477218686192	0.7080477218686192	0.7882180705526026	0.9222906889022642	0.8519013610108663	0.8903755088255021	0.8903755088255021	1.2432369914847734	1.2432369914847734	1.3322654076566331	1.3322654076566331	1.0161196653632767	0.9336575051713036	0.9336575051713036	0.9929452424660494	1.1025697336405476	1.1025697336405476	1.1176039663122297	0.9831029307238183	1.026171652615704	1.026171652615704	1.128533370245382	1.1873070796705483	1.0429578872429341	0.9985637678844808	1.0422851453137985	1.086679264672252	1.1297479865641378	1.2510660825731343	1.6369145803558776	1.5925204609974237
YOR385W	0.14044974565139792	-0.10424601714052795	-0.10424601714052795	-0.03235309865874232	0.07944270704809663	0.10640975464836609	0.054037577866388395	0.054037577866388395	0.07944270704809663	0.10640975464836609	0.10640975464836609	0.10640975464836609	0.10640975464836609	0.10640975464836609	-0.27238243940377627	-0.27238243940377627	-0.35484459959574915	-0.33314952849643015	-0.33314952849643015	-0.33314952849643015	-0.1906208371013333	-0.1906208371013333	-0.36014603390179384	-0.29335894269059154	-0.13982837949894744	-0.11181400332935107	-0.5280572653535915	-0.5177875610870737	-0.5177875610870737	-0.4552598775657656	-0.4552598775657656	-0.6181136499656136	-0.6181136499656136	-0.5821940757106709	-0.5821940757106709	-0.5163061400542137	-0.4918530963296747	-0.5849625007211561	-0.5347767435529394	-0.5347767435529394	-0.5072960071308319	-0.3447015024180668	-0.24426160129703853	-0.2987093853194152	-0.3240204738486025	-0.3240204738486025	-0.29653973742649553	-0.29653973742649553	-0.3240204738486025
YDL127W	-0.31396317395139206	-0.12131809600899618	-0.1792856942802208	-0.12191451505107827	-0.00925231323819669	-0.00925231323819669	-0.22602018538076624	-0.35812372138811116	-0.35812372138811116	-0.5371997832910742	-0.5371997832910742	-0.5371997832910742	-0.5371997832910742	-0.5715002409145935	-0.4890380807226209	-0.4890380807226209	-0.5933747405373564	-0.6834500848392044	-0.6834500848392044	-0.6054475728379314	-0.7065336979522456	-0.7560023742165456	-0.6658045652449675	-0.6658045652449675	-0.7560023742165456	-0.7560023742165456	-0.6240715377602729	-0.6240715377602729	-0.5338737287886945	-0.5338737287886945	-0.6240715377602729	-0.6240715377602729	-0.5933747405373564	-0.5933747405373564	-0.496879521306493	-0.6428434168016564	-0.6428434168016564	-0.6428434168016564	-0.49084032335660616	-0.49084032335660616	-0.49084032335660616	-0.4694852833012202	-0.4694852833012202	-0.5594274086140187	-0.5594274086140187	-0.5594274086140187	-0.9165839918123625	-0.9165839918123625	-0.9165839918123625
YGR060W	1.4238944994467797	1.4238944994467797	1.4238944994467797	1.224194663970433	1.2581419958937712	1.2019474564411579	1.2351143203763573	1.3174821898561704	1.2463517814588514	1.3374996695170465	1.3374996695170465	1.3374996695170465	1.233163009702311	1.233163009702311	1.2850183491081628	1.2850183491081628	1.2623093553618276	1.2908785075585985	1.3198176289947066	1.400737624378274	1.452267925018356	1.4267328329112186	1.4773589059811862	1.4773589059811862	1.3626482427900346	1.3435730889273423	1.3439035654013307	1.3918380424650323	1.2525021427497938	1.036743083642471	0.9601218020395584	0.9601218020395584	0.9843693482862357	0.9478576944826519	0.9478576944826519	0.9717044364370195	0.7912301671856199	0.6638508607093925	0.6638508607093925	0.6407642923895077	0.6407642923895077	0.5930675503582115	0.6157876268582949	0.6157876268582949	0.6157876268582949	0.5560813807340271	0.5784491937624817	0.5784491937624817	0.6004755000924807
YLR316C	-0.27573846186729445	-0.27573846186729445	-0.27573846186729445	-0.5089376381603252	-0.5089376381603252	-0.3852022697380804	-0.3852022697380804	-0.3852022697380804	-0.3852022697380804	-0.4239430525007355	-0.34701907585019237	-0.47946937187384214	-0.47946937187384214	-0.47946937187384214	-0.47946937187384214	-0.4028480902709298	-0.4028480902709298	-0.4028480902709298	-0.26534456652099475	-1.417085327927702	-1.417085327927702	-1.417085327927702	-1.783759805645147	-1.783759805645147	-1.6097304058700979	-1.6097304058700979	-1.6989977439671855	-1.8059129478836975	-1.6214883767462698	-1.445331421592443	-1.445331421592443	-1.433573450716271	-1.540488654632783	-1.540488654632783	-1.655965872052719	-1.3219280948873622	-1.395928676331139	-1.3219280948873622	-1.3219280948873622	-1.4474589769712212	-1.084888897586513	-1.084888897586513	-1.222392421336448	-1.0931094043914815	-1.0931094043914815	-1.0931094043914815	-1.2451124978365318	-1.2451124978365318	-1.2451124978365318
YPL117C	-0.583491113504488	-0.36551736343504504	-0.36551736343504504	-0.36551736343504504	-0.23058778334893643	-0.23058778334893643	-0.23058778334893643	-0.23058778334893643	-0.23058778334893643	0.09134031153842607	0.1490558093947133	0.568511979940562	0.568511979940562	0.568511979940562	0.7638017791385219	0.7638017791385219	0.7638017791385219	0.7060862812822344	0.7504804006406878	0.7504804006406878	0.5317265563675881	0.5317265563675881	0.11305048002539611	0.17076597788168343	-0.26030085141168074	-0.26030085141168074	-0.3330571938469947	-0.2854391736142547	-0.2854391736142547	-0.2854391736142547	-0.4506876878470941	-0.4506876878470941	-0.3437724839305823	-0.24423681037966782	-0.24423681037966782	-0.1511274059881863	-0.1511274059881863	-0.1511274059881863	-0.208271313091795	-0.341409644280328	-0.5091310877615101	-0.42473890047113777	-0.42473890047113777	-0.5361233632571905	-0.4566159162731331	-0.2866909148308209	-0.2866909148308209	-0.2866909148308209	-0.2866909148308209
YGR284C	2.436306313051989	2.428923025533794	2.4100122942648277	2.4272931184441187	2.4194736139848194	2.4272931184441187	2.3792684633589167	2.349315241257289	2.273495452178074	2.2655026614245437	2.3363861475810532	2.3363861475810532	2.3283488285156353	2.2927458757925816	2.3087333235662735	2.2523094668491637	2.2852181899008555	2.378625811711766	2.4375744629490423	2.5162864389630832	2.507462588576077	2.5301599409456976	2.5210577338384454	2.5802323488087593	2.680759224762724	2.625617670570263	2.5718709879803745	2.549158562908259	2.6621461089594423	2.702011074935214	2.711597123764412	2.682645750068283	2.682645750068283	2.841218373923888	2.8688440846982814	2.8284863470821406	2.8182180116283138	2.7439517340847317	2.663566010456965	2.638748855682827	2.7582582865027088	2.7582582865027088	2.7157071579370027	2.7719671217078234	2.7606518084799894	2.814676833354924	2.7929767143866875	2.9666414030535693	2.9606970393043124
YKL193C	1.7918394277323044	1.7918394277323044	1.8572154365843285	1.8572154365843285	1.858332602083732	1.899179820956684	1.847680376462055	1.8734079225458304	1.6832521442183177	1.6832521442183177	1.6630742622806873	1.6731984795543948	1.6963985529192285	1.818305221618145	1.825624123916963	1.7828744764576259	1.7828744764576259	1.8399969006590016	1.8291085845162653	1.7719861603148896	1.7062006069805749	1.716099219879607	1.6944516483014946	1.6656912170369633	1.6656912170369633	1.6656912170369633	1.7966550334003955	1.8864517037510409	1.8753111461458405	1.8527685774947524	1.8298681753846735	1.8976127820205078	1.9862358827685578	1.9862358827685578	1.9744587149922042	1.8975118724772069	1.9571169034797358	2.0604767580971117	2.0604767580971117	2.0483020441510096	2.0662713643388413	2.024043128949544	2.024043128949544	2.14222685550981	2.2045134929458374	2.1673604945283715	2.1673604945283715	2.142049405999184	2.024168107945671
YPL096W	1.8409826848045567	2.025722564661607	1.9121936190311923	1.9121936190311923	1.9145645234939392	1.9145645234939392	1.9145645234939392	1.9145645234939392	1.9145645234939392	1.9510903995190534	1.9510903995190534	1.8373888069889688	1.8724499502794887	1.8724499502794887	1.8724499502794887	1.8724499502794887	1.9356437767666828	1.9356437767666828	1.9356437767666828	1.9356437767666828	1.9356437767666828	2.0128621509370492	1.8567429490197673	1.8149227733251405	1.8149227733251405	1.6291452207033226	1.8667667105747898	1.8667667105747898	1.8667667105747898	1.8667667105747898	1.8667667105747898	1.748122214076171	1.56777598990448	1.62148837674627	1.62148837674627	1.62148837674627	1.62148837674627	1.747612838365715	1.747612838365715	1.747612838365715	1.747612838365715	1.747612838365715	1.747612838365715	1.805183823015977	1.759380133402852	1.6236137501889747	1.5763080354106176	1.5763080354106176	1.5763080354106176
YBR119W	0.9158137006603035	0.9040607272953507	0.9043793764524684	0.8669711729947482	0.8712117859747117	0.8791355497034589	0.8650168452597637	0.8728172993735119	0.8931413593065567	0.8982331864240437	0.8864818961263051	0.9066403984306068	0.8870213884497038	0.8522840303701509	0.8642547625698576	0.8596850210450936	0.8562234305469059	0.8912049587765888	0.9000563667869965	0.8877766837804423	0.8818806188452366	0.9040696375628352	0.9142254297486687	0.9229911168149624	0.9088547736047439	0.944361968182865	0.9261864867626239	0.9232033104418302	0.8984871915959853	0.9243532460732086	0.9382656601819919	0.9418297548378715	0.9614710883875782	0.9817564863594284	1.0112923720605882	1.0117401961683903	0.9937762665998965	0.991313012551186	1.0200014708525085	1.0118040893984699	1.012081089223811	1.0163107369921989	1.020749876932246	1.0264612082847802	0.995914648189463	1.007483675183245	0.989183617253824	1.0123585833808113	1.023107224949948
YOR039W	1.7120192370359757	1.60768257722124	1.0291463456595165	1.0291463456595165	1.0291463456595165	0.9551457642157399	0.9926204696344025	0.9551457642157399	0.7849273619398542	0.7849273619398542	0.8234015097544898	0.7453989977532167	0.6256044852185023	0.6256044852185023	0.6256044852185023	0.5398746111926185	0.4205756828202739	0.3799336983229282	0.3381135226283011	0.4238433966541848	0.3807746747622991	0.3807746747622991	0.33638055540384554	0.33638055540384554	0.2905768657907208	0.9831753773586412	0.8717909145725884	1.1262762683266812	1.206003460797415	1.1087062594425	0.9971020511697706	0.9971020511697706	0.9175946041857133	0.8717909145725884	0.9690881159275033	0.9690881159275033	1.0378008660115174	1.1491853287975702	1.1491853287975702	1.0647931415071976	1.0647931415071976	1.0647931415071976	1.0174874267288412	0.9685778262478948	0.9685778262478948	0.771540979188341	0.771540979188341	0.8034524986354056	0.8034524986354056
YMR152W	-0.4475714634272361	-0.4475714634272361	-0.4475714634272361	-0.4475714634272361	-0.4190023112304653	-0.4190023112304653	-0.5361209534981244	-0.5081065773285277	-0.3909879350608688	-0.36350719863876163	-0.36350719863876163	-0.36350719863876163	-0.3909879350608688	-0.3909879350608688	-0.3909879350608688	-0.3909879350608688	-0.3909879350608688	-0.3635071986387621	-0.39152157480835836	-0.39152157480835836	-0.39152157480835836	-0.39152157480835836	-0.42009072700512917	-0.6157539615613263	-0.6157539615613263	-0.6157539615613263	-0.6157539615613263	-0.6157539615613263	-0.6443231137580971	-0.5372093692727881	-0.5372093692727881	-0.5372093692727881	-0.6235837947484637	-0.46488604872940564	-0.46488604872940564	-0.5262865933935487	-0.5262865933935487	-0.4952596977729245	-0.4952596977729245	-0.4952596977729245	-0.53051471669878	-0.4572657346681413	-0.3071857844298104	-0.4257639058719022	-0.4257639058719022	-0.4257639058719022	-0.45893076980710157	-0.45893076980710157	-0.36225475039542776
YGL115W	0.3631540482414525	0.2873478631772179	0.2640907062477182	0.3442610549317017	0.3785116232537296	0.3858911536193273	0.4817985447400715	0.4817985447400715	0.4817985447400715	0.4273507607176952	0.4497615936814716	0.4909432406801541	0.47724233010357875	0.4497615936814716	0.3826473978229344	0.3826473978229344	0.44722500745303584	0.4197442710309283	0.4197442710309283	0.35463302165333793	0.4069838648401348	0.4206847754167102	0.4206847754167102	0.4726498902448994	0.4726498902448994	0.5352326433958512	0.5623263042781264	0.5626698261027021	0.5918161717622187	0.7182810309012796	0.7182810309012796	0.7182810309012796	0.7328611958334695	0.7190949173275183	0.7369655941662062	0.7369655941662062	0.6953064425289919	0.8046963702923613	0.7755500246328447	0.8091025843438711	0.7674715257905766	0.8780770131936763	0.8780770131936763	0.8780770131936763	0.8179560207561052	0.8179560207561052	0.7774661310394483	0.9014548483149017	0.8704279526942773
YPR093C	1.9666840125915281	1.9497168273677403	1.9497168273677403	1.9497168273677403	1.9497168273677403	2.0528103203318437	2.2370391973008497	2.2370391973008497	2.2370391973008497	2.2843449120792063	2.1848092385282913	2.0473057147783567	1.984569959430394	2.2476043652641877	2.2476043652641877	2.2476043652641877	2.397602322818861	2.397602322818861	2.397602322818861	2.397602322818861	2.397602322818861	2.397602322818861	2.397602322818861	2.397602322818861	2.3569030077549997	2.3569030077549997	2.419638763102962	2.323423447843659	2.323423447843659	2.323423447843659	2.4912830301201874	2.428946344769483	2.3337417531337072	2.271005997785745	2.27715822476734	2.4088412333149383	2.2282689876731174	1.9762917454078075	1.9121614079880918	1.9121614079880918	1.9121614079880918	1.9121614079880918	1.9121614079880918	1.8450472121295547	1.875625896041104	1.875625896041104	2.06643898003461	1.875625896041104	1.875625896041104
YLR026C	0.7660121043095571	0.6647367231001349	0.6782832549380826	0.6782832549380826	0.6785855939344754	0.8210298589546807	0.8211624210192057	0.8211624210192057	0.8364882704059535	0.8371598822188072	0.8371598822188072	0.8076334077337685	0.8371598822188072	0.8798042196273007	1.103278660143016	1.1050212126346437	0.9802367451785702	0.9960118978311119	0.8493433322624666	0.8336548888334886	0.9786263492074331	0.9946067412297818	0.9956215594894257	0.9645946638688011	0.9645946638688011	0.8776033686402734	0.8776033686402734	0.7602464180021149	0.7437251438428947	0.7437251438428947	0.7600269561719953	0.7602464180021149	0.9925790598827993	1.5321494518937364	1.5138477225788438	1.2180469510604834	1.2345560382259233	1.169704893875955	1.1365170655638854	1.1530261527293248	1.1365170655638854	1.0086362433941503	0.6102774852619366	0.6103983327889763	0.6606641924164167	0.6606641924164167	0.6274973284812175	0.3887447164410963	0.3545327603192901
YIL019W	2.297943454343625	2.297943454343625	2.297943454343625	2.2552570552420748	2.2552570552420748	2.2187311792169604	2.2187311792169604	2.442123042949382	2.2239428728998485	2.2552570552420748	2.2552570552420748	2.3681511116480083	2.066393388928285	2.066393388928285	1.9143902954832348	1.723906558830306	1.7021460400914952	1.7021460400914952	1.7021460400914952	1.7021460400914952	1.6615040555941492	1.572889668420581	1.6845350242494903	1.5969351423872324	1.700028635351336	1.8002128528135843	1.5136155111204543	1.5136155111204543	1.5136155111204543	1.410522018156351	1.540918655412026	1.540918655412026	1.8343941748099564	1.8343941748099564	1.8343941748099564	1.8343941748099564	1.8789941728759856	1.7759006799118822	1.7759006799118822	1.664119720823554	1.664119720823554	1.664869367523138	1.6202693694571086	1.6202693694571086	1.6202693694571086	1.6202693694571086	1.664869367523138	1.664869367523138	1.664869367523138
YOR213C	-0.06008060400401069	-0.2168926241890729	-0.2168926241890729	-0.07487361931664516	-0.07487361931664516	-0.07487361931664516	-0.11621441469754468	-0.13733770626329872	-0.057004985632673005	-0.13606154957602873	0.12475503100794649	0.12475503100794649	0.03942477705041995	0.03942477705041995	0.08673049182877623	0.08673049182877623	0.16073107327255334	0.18188533851565658	-0.31450298822010125	-0.31450298822010125	-0.31450298822010125	-0.37500221059278127	-0.41672584943161367	-0.504188690681953	-0.41672584943161367	-0.504188690681953	-0.648578600017128	-0.6827672861929546	-0.6362247002559244	-0.6362247002559244	-0.7071330765576301	-0.6942447191815839	-0.7817075604319235	-0.7817075604319235	-0.7817075604319235	-0.7817075604319235	-0.7071330765576301	-0.8002424809491114	-0.7911859851640927	-0.8377285711011229	-0.8275328039952344	-0.9836981876708993	-0.8946469998537712	-0.4694852833012202	-0.5690209568521345	-0.5224783709151044	-0.44972202847979015	-0.44972202847979015	-0.8077695491738043
YKR026C	3.4072352928466305	3.3591410046455854	3.3591410046455854	3.3591410046455854	3.309387969448486	3.309387969448486	3.309387969448486	3.257857668808404	3.244012120690821	3.465012650900597	3.425432240499524	3.4863466200231312	3.3144088095153155	3.3144088095153155	3.3144088095153155	3.575917361118149	3.575917361118149	3.570043080885417	3.5420287047158205	3.5420287047158205	3.4843132068595333	3.5420287047158205	3.4843132068595333	3.5387609908819098	3.5679073365414258	3.5679073365414258	3.5679073365414258	3.5387609908819098	3.5387609908819098	3.5230793686496398	3.5230793686496398	3.493332025255588	3.461447964235802	3.431074315192283	3.431074315192283	3.431074315192283	3.431074315192283	3.2744809324849022	3.2434540368642772	3.2434540368642772	2.870780302199237	2.9202489784635373	3.040729354371158	3.040729354371158	2.952463603328707	2.952463603328707	2.9062194185594787	2.8714540003988027	2.9226793237539757
YHR034C	1.3158851440182755	1.3158851440182755	1.3596728766605979	1.3090468035906297	1.3090468035906297	1.202131599674118	1.2368970178347947	1.2368970178347947	1.2368970178347947	1.2368970178347947	1.2368970178347947	1.345116058298152	1.345116058298152	1.2475570692148488	1.3000244891089845	1.353795745549965	1.353795745549965	1.353795745549965	1.353795745549965	1.353795745549965	1.3000244891089845	1.2475570692148488	1.2127916510541719	1.2475570692148488	1.2475570692148488	1.2475570692148488	1.3000244891089845	1.2548660279891348	1.2548660279891348	1.5256086952417807	1.5256086952417807	1.5603822296019503	1.6148300136243268	1.404973539908283	1.404973539908283	1.2091544431394454	1.2705549878035884	1.2705549878035884	1.2705549878035884	1.2705549878035884	1.2734322529391187	1.2734322529391187	1.2734322529391187	1.381151505126434	1.319750960462291	1.319750960462291	1.319750960462291	1.319750960462291	1.282325744442554
YNL265C	1.3407014234222736	1.3407014234222736	1.2833682483563222	1.4596150392771587	1.4596150392771587	1.3816125272758852	1.4940997020900098	1.467132654489741	1.4389581478975488	1.5166138998825174	1.482954341490721	1.482954341490721	1.482954341490721	1.482954341490721	1.4554736050686137	1.3916271230439876	1.3916271230439876	1.4554736050686137	1.4554736050686137	1.4554736050686137	1.4554736050686137	1.577878386165753	1.577878386165753	1.577878386165753	1.577878386165753	1.6104055519312073	1.54641745705939	1.4794590345682654	1.5426528610554595	1.5426528610554595	1.5682111364318314	1.5682111364318314	1.3870616973272647	1.3870616973272647	1.2352894153508895	1.1747478734158388	1.1443742243723198	1.1443742243723198	1.1443742243723198	1.2663991629546434	1.2353722673340188	1.428966337910246	1.361852142051709	1.395799473975047	1.361852142051709	1.5442795008563996	1.4471383424458677	1.4810856743692056	1.4810856743692056
[truncated: 3,015 more rows]
[truncated: 1,151 more columns]
