# Supplementary material for: BET family members Bdf1/2 modulate global transcription initiation and elongation in Saccharomyces cerevisiae
Source: eLife. 2021 Jun 17;10:e69619. doi: 10.7554/eLife.69619 (PMC8266393; doi:10.7554/eLife.69619)
Supplement: Figure 6—figure supplement 2—source data 1. [file elife-69619-fig6-figsupp2-data1.csv.zip › Figure 6-figure supplement 2-source data 1.csv]

	0	1	2	3	4	5	6	7	8	9	10	11	12	13	14	15	16	17	18	19	20	21	22	23	24	25	26	27	28	29	30	31	32	33	34	35	36	37	38	39	40	41	42	43	44	45	46	47	48
YFR047C	-2.137503523749935	-2.137503523749935	-2.137503523749935	-2.137503523749935	-2.137503523749935	-2.137503523749935	-2.137503523749935	-2.137503523749935	-2.137503523749935	-2.070389327891398	-2.070389327891398	-2.070389327891398	-2.070389327891398	-2.070389327891398	-2.070389327891398	-2.070389327891398	-2.070389327891398	-2.070389327891398	-2.070389327891398	-1.9259994185562233	-1.9259994185562233	-1.9259994185562233	-1.9259994185562233	-1.9259994185562233	-1.9259994185562233	-1.9259994185562233	-1.9259994185562233	-1.9259994185562233	-1.9259994185562233	-1.9259994185562233	-1.9259994185562233	-1.9259994185562233	-1.9259994185562233	-1.9259994185562233	-1.9259994185562233	-1.6629650127224294	-1.6629650127224294	-1.6629650127224294	-1.6629650127224294	-1.6629650127224294	-1.6629650127224294	-1.6629650127224294	-1.5025003405291832	-1.5025003405291832	-1.2801079191927356	-1.2801079191927356	-1.2801079191927356	-1.2801079191927356	-1.2801079191927356
YDR538W	-0.8930847960834881	-0.8930847960834881	-0.8930847960834881	-0.8930847960834881	-0.8930847960834881	-0.8930847960834881	-0.8930847960834881	-0.8930847960834881	-1.0995356735509145	-1.192645077942396	-1.192645077942396	-1.192645077942396	-1.192645077942396	-1.192645077942396	-1.192645077942396	-1.192645077942396	-1.192645077942396	-1.192645077942396	-1.415037499278844	-1.6780719051126376	-1.6780719051126376	-1.6780719051126376	-1.7655347463629774	-2.0874628412503395	-2.0874628412503395	-2.0874628412503395	-2.0874628412503395	-2.0874628412503395	-2.169925001442312	-2.169925001442312	-2.169925001442312	-2.169925001442312	-2.169925001442312	-2.169925001442312	-2.169925001442312	-2.169925001442312	-2.169925001442312	-2.2479275134435857	-2.3923174227787602	-2.3923174227787602	-2.3923174227787602	-2.070389327891398	-2.137503523749935	-2.137503523749935	-2.070389327891398	-2.137503523749935	-2.070389327891398	-2.070389327891398	-2.070389327891398
YIL076W	-2.584962500721156	-2.584962500721156	-2.584962500721156	-2.5360529002402097	-2.5360529002402097	-2.5360529002402097	-2.5360529002402097	-2.4329594072761065	-2.321928094887362	-2.321928094887362	-2.37851162325373	-2.37851162325373	-2.37851162325373	-2.37851162325373	-2.37851162325373	-2.37851162325373	-2.321928094887362	-2.321928094887362	-2.321928094887362	-2.643856189774725	-2.643856189774725	-2.584962500721156	-2.584962500721156	-2.584962500721156	-2.523561956057013	-2.523561956057013	-2.584962500721156	-2.584962500721156	-2.523561956057013	-2.4594316186372973	-2.4594316186372973	-2.4594316186372973	-2.3923174227787602	-2.4594316186372973	-2.4594316186372973	-2.4594316186372973	-2.4594316186372973	-2.4594316186372973	-2.4594316186372973	-2.4594316186372973	-2.4594316186372973	-2.4594316186372973	-2.523561956057013	-2.523561956057013	-2.523561956057013	-2.523561956057013	-2.523561956057013	-2.523561956057013	-2.523561956057013
YOR247W	0.5563933485243852	0.4739311883324123	0.37851162325372983	0.37851162325372983	0.4329594072761063	0.4329594072761063	0.4329594072761063	0.3625700793847084	0.415037499278844	0.415037499278844	0.46566357234881184	0.46566357234881184	0.46566357234881184	0.46566357234881184	0.5145731728297582	0.4947646917495779	0.3103401206121505	0.29956028185890793	0.29956028185890793	0.29956028185890793	0.28950661719498505	0.3870231231092473	0.33257533908687065	0.18057224564182084	0.0874628412503394	0.12928301694496647	0.08488889758651295	0.08488889758651295	0.08246216019197297	-0.03952836418663751	-0.08017034868398333	0.0	0.0	0.03847414781463564	0.03747470541866265	0.0	0.03652587602511419	0.07400058144377678	0.10962449117449793	0.07400058144377678	0.07400058144377678	0.0	-0.06871275008401437	-0.13430109171159121	-0.09953567355091474	-0.06558834162757687	-0.06558834162757687	-0.06413033741971574	-0.09515723304034009
YNL099C	-1.7472339296200328	-1.7472339296200328	-1.7472339296200328	-1.914270125974116	-1.854149133536545	-1.854149133536545	-1.8231222379159204	-1.9385994553358565	-1.9068905956085183	-1.9068905956085183	-1.6918777046376678	-1.6214883767462702	-1.6571122864769912	-1.6214883767462702	-1.6214883767462702	-1.7369655941662059	-1.7369655941662059	-1.7369655941662059	-1.7369655941662059	-1.772589503896927	-1.898120385980786	-1.898120385980786	-1.898120385980786	-1.8624964762500649	-1.7369655941662059	-1.772589503896927	-1.7369655941662059	-1.772589503896927	-1.7369655941662059	-1.772589503896927	-1.898120385980786	-1.898120385980786	-1.898120385980786	-1.898120385980786	-1.898120385980786	-1.898120385980786	-1.898120385980786	-1.898120385980786	-1.898120385980786	-1.898120385980786	-1.898120385980786	-1.8624964762500649	-1.8624964762500649	-1.8624964762500649	-1.7369655941662059	-1.7004397181410917	-1.7500217469916524	-1.7500217469916524	-1.7500217469916524
YOR238W	-1.584962500721156	-1.584962500721156	-1.584962500721156	-1.584962500721156	-1.584962500721156	-1.584962500721156	-1.584962500721156	-1.584962500721156	-1.584962500721156	-1.584962500721156	-1.584962500721156	-1.584962500721156	-1.584962500721156	-1.584962500721156	-1.584962500721156	-1.584962500721156	-1.584962500721156	-1.584962500721156	-1.584962500721156	-1.584962500721156	-1.584962500721156	-1.584962500721156	-1.584962500721156	-1.584962500721156	-1.584962500721156	-1.584962500721156	-1.584962500721156	-1.584962500721156	-1.584962500721156	-1.584962500721156	-1.584962500721156	-1.584962500721156	-1.584962500721156	-1.584962500721156	-1.584962500721156	-1.3219280948873622	-1.3219280948873622	-1.3219280948873622	-1.3219280948873622	-1.3219280948873622	-1.3219280948873622	-1.3219280948873622	-1.3219280948873622	-1.3219280948873622	-1.3219280948873622	-1.3219280948873622	-1.3219280948873622	-1.3219280948873622	-1.3219280948873622
YNL320W	-1.857980995127572	-1.857980995127572	-1.857980995127572	-1.7548875021634687	-1.7548875021634687	-1.7548875021634687	-1.7548875021634687	-1.7548875021634687	-1.7548875021634687	-1.7548875021634687	-1.7548875021634687	-1.9475325801058645	-1.9475325801058645	-1.9475325801058645	-1.9475325801058645	-1.9475325801058645	-1.9475325801058645	-1.9475325801058645	-1.9475325801058645	-2.1699250014423126	-2.115477217419936	-2.115477217419936	-2.115477217419936	-2.115477217419936	-2.0588936890535687	-2.0588936890535687	-2.0	-2.0	-2.0	-1.938599455335857	-1.8073549220576042	-1.8073549220576042	-1.736965594166206	-1.736965594166206	-1.8073549220576042	-1.8744691179161412	-1.8744691179161412	-1.8744691179161412	-1.8744691179161412	-1.8073549220576042	-1.8744691179161412	-1.8744691179161412	-1.8744691179161412	-1.8744691179161412	-2.0	-1.8744691179161412	-2.0	-2.0	-2.0
YNL252C	1.1973014403736175	1.1754420064098783	1.1532462602956821	1.1926450779423958	1.222392421336448	1.237863830098888	1.2145940507760404	1.2145940507760404	1.202816882999687	1.2868811477881614	1.2868811477881614	1.2868811477881614	1.2750070474998698	1.298658315564515	1.2420747871981477	1.2537565922457832	1.2420747871981477	1.2420747871981477	1.2302976194217943	1.2750070474998698	1.263034405833794	1.263034405833794	1.263034405833794	1.263034405833794	1.267933205246633	1.243271151012364	1.2307802068291671	1.2479275134435854	1.2352164616940315	1.2398270146724688	1.2094533656289497	1.1963972128035036	1.1963972128035036	1.1832218240557704	1.1699250014423124	1.2313255461064556	1.2446223687199136	1.2313255461064556	1.19068356160911	1.19068356160911	1.2410080995037953	1.2085866218114176	1.2085866218114176	1.222392421336448	1.2548138990288256	1.2879807629640245	1.2602357724811204	1.2461605872693975	1.2602357724811204
YER126C	-2.2479275134435857	-2.2479275134435857	-2.2479275134435857	-2.2479275134435857	-2.2479275134435857	-2.2479275134435857	-2.0874628412503395	-2.0874628412503395	-2.0874628412503395	-2.0874628412503395	-2.0874628412503395	-2.0874628412503395	-1.7655347463629774	-1.7655347463629774	-1.5849625007211563	-1.5849625007211563	-1.5849625007211563	-1.5849625007211563	-1.5849625007211563	-2.0	-2.0	-2.0	-2.169925001442312	-2.169925001442312	-2.169925001442312	-2.169925001442312	-2.169925001442312	-2.169925001442312	-2.169925001442312	-2.169925001442312	-2.169925001442312	-2.584962500721156	-2.584962500721156	-2.584962500721156	-2.584962500721156	-2.584962500721156	-2.584962500721156	-2.584962500721156	-2.502500340529183	-2.584962500721156	-2.502500340529183	-2.502500340529183	-2.502500340529183	-2.584962500721156	-2.502500340529183	-2.502500340529183	-3.0874628412503395	-2.584962500721156	-2.584962500721156
YMR099C	-2.736965594166206	-2.662965012722429	-2.662965012722429	-2.584962500721156	-2.662965012722429	-2.662965012722429	-2.736965594166206	-2.736965594166206	-2.736965594166206	-2.736965594166206	-2.736965594166206	-2.736965594166206	-2.736965594166206	-2.736965594166206	-2.736965594166206	-2.662965012722429	-2.662965012722429	-2.736965594166206	-2.736965594166206	-2.736965594166206	-2.736965594166206	-2.736965594166206	-2.736965594166206	-2.736965594166206	-2.662965012722429	-2.662965012722429	-2.662965012722429	-2.662965012722429	-2.662965012722429	-2.662965012722429	-2.662965012722429	-2.662965012722429	-2.662965012722429	-2.662965012722429	-2.662965012722429	-2.662965012722429	-2.662965012722429	-2.662965012722429	-2.662965012722429	-2.4150374992788435	-2.4150374992788435	-2.321928094887362	-2.2223924213364477	-2.2223924213364477	-2.2223924213364477	-2.2223924213364477	-2.2223924213364477	-2.2223924213364477	-2.2223924213364477
YNL050C	-2.263034405833794	-2.321928094887362	-2.263034405833794	-2.263034405833794	-2.263034405833794	-2.263034405833794	-2.137503523749935	-2.137503523749935	-2.137503523749935	-2.201633861169651	-2.201633861169651	-2.201633861169651	-2.201633861169651	-2.201633861169651	-2.201633861169651	-2.201633861169651	-2.201633861169651	-2.201633861169651	-2.201633861169651	-1.8744691179161412	-1.8744691179161412	-1.8744691179161412	-1.8744691179161412	-1.8744691179161412	-1.8744691179161412	-1.8744691179161412	-1.8744691179161412	-1.8744691179161412	-1.8744691179161412	-1.8744691179161412	-1.8744691179161412	-1.8744691179161412	-1.8744691179161412	-1.8744691179161412	-1.938599455335857	-1.8744691179161412	-1.8744691179161412	-1.8744691179161412	-1.8744691179161412	-1.8744691179161412	-1.8744691179161412	-1.8744691179161412	-1.8744691179161412	-1.8744691179161412	-1.8744691179161412	-1.8744691179161412	-1.8744691179161412	-1.938599455335857	-1.938599455335857
YIL148W	0.807354922057604	0.807354922057604	0.807354922057604	0.807354922057604	0.807354922057604	0.807354922057604	0.807354922057604	0.807354922057604	0.807354922057604	0.807354922057604	0.584962500721156	0.584962500721156	0.0	0.0	0.0	0.0	0.0	0.0	0.0	0.0	0.22239242133644802	0.22239242133644802	0.22239242133644802	0.22239242133644802	0.22239242133644802	0.22239242133644802	0.22239242133644802	0.22239242133644802	0.22239242133644802	0.22239242133644802	0.22239242133644802	0.22239242133644802	0.22239242133644802	0.0	0.0	0.0	0.0	0.0	0.0	0.2630344058337938	0.2630344058337938	0.2630344058337938	0.2630344058337938	0.2630344058337938	0.2630344058337938	0.0	0.0	0.0	0.0
YER062C	0.9999999999999999	0.9999999999999999	0.9999999999999999	0.6780719051126375	0.6780719051126375	0.6780719051126375	0.6780719051126375	0.4150374992788437	0.4150374992788437	0.4150374992788437	0.4150374992788437	0.4150374992788437	0.4150374992788437	0.4150374992788437	0.4150374992788437	0.4150374992788437	0.4150374992788437	0.4150374992788437	0.4150374992788437	0.4150374992788437	0.4150374992788437	0.4150374992788437	0.4150374992788437	0.4150374992788437	0.4150374992788437	0.4150374992788437	0.4150374992788437	0.4150374992788437	0.4150374992788437	0.5849625007211562	0.5849625007211562	0.4150374992788437	0.19264507794239583	0.3625700793847084	0.19264507794239583	0.0	0.0	0.0	-0.1926450779423959	-0.3625700793847085	-0.3625700793847085	-0.3625700793847085	-0.3625700793847085	-0.3625700793847085	-0.3625700793847085	-0.3625700793847085	-0.3625700793847085	-0.3625700793847085	-0.3625700793847085
YIL003W	-1.115477217419936	-1.115477217419936	-1.115477217419936	-1.37851162325373	-1.37851162325373	-1.37851162325373	-1.137503523749935	-1.137503523749935	-1.137503523749935	-1.137503523749935	-1.137503523749935	-1.137503523749935	-1.137503523749935	-1.137503523749935	-1.137503523749935	-1.137503523749935	-1.137503523749935	-1.0	-1.0	-1.0	-1.0	-1.0	-1.3219280948873622	-1.3219280948873622	-1.3219280948873622	-1.3219280948873622	-1.3219280948873622	-1.3219280948873622	-0.9999999999999997	-0.9999999999999997	-0.9999999999999997	-0.9999999999999997	-0.9999999999999997	-0.9999999999999997	-0.9999999999999997	-0.807354922057604	-0.5849625007211561	-0.807354922057604	-0.807354922057604	-0.807354922057604	-0.807354922057604	-0.807354922057604	-0.807354922057604	-1.1699250014423122	-1.1699250014423122	-1.1699250014423122	-1.1699250014423122	-1.1699250014423122	-1.1699250014423122
YDL018C	-1.3219280948873626	-1.3219280948873626	-1.3219280948873626	-1.3219280948873626	-1.3219280948873626	-1.5145731728297585	-1.5145731728297585	-1.5145731728297585	-1.5145731728297585	-1.5145731728297585	-1.5145731728297585	-1.5145731728297585	-1.5145731728297585	-1.5145731728297585	-1.5145731728297585	-1.5145731728297585	-1.5145731728297585	-1.5145731728297585	-1.5145731728297585	-1.5145731728297585	-1.5849625007211563	-1.5849625007211563	-1.5849625007211563	-1.5849625007211563	-1.5849625007211563	-1.8073549220576042	-1.8073549220576042	-1.736965594166206	-1.8073549220576042	-1.736965594166206	-1.736965594166206	-1.736965594166206	-1.736965594166206	-1.736965594166206	-1.736965594166206	-1.736965594166206	-1.736965594166206	-1.5145731728297585	-1.3625700793847084	-1.3625700793847084	-1.5849625007211563	-1.5849625007211563	-1.5849625007211563	-1.736965594166206	-1.736965594166206	-1.5145731728297585	-1.5145731728297585	-1.5145731728297585	-1.5145731728297585
YHR088W	-1.450661409009565	-1.3785116232537298	-1.3785116232537298	-1.3785116232537298	-1.3785116232537298	-1.3785116232537298	-1.263034405833794	-1.263034405833794	-1.263034405833794	-1.263034405833794	-1.263034405833794	-1.137503523749935	-1.1926450779423958	-1.1926450779423958	-1.0995356735509143	-1.0995356735509143	-0.9510903995190535	-0.9004643264490856	-0.9004643264490856	-0.9004643264490856	-0.7935491225325737	-0.7935491225325737	-0.7935491225325737	-0.9475325801058645	-0.9475325801058645	-1.0	-1.0544477840223765	-1.0544477840223765	-1.0544477840223765	-1.0	-1.0	-1.1154772174199359	-0.9385994553358568	-0.9385994553358568	-0.9385994553358568	-0.9385994553358568	-1.1255308820838588	-1.1255308820838588	-1.1255308820838588	-1.1255308820838588	-1.1255308820838588	-1.1255308820838588	-1.1255308820838588	-1.1255308820838588	-1.1255308820838588	-1.1255308820838588	-1.415037499278844	-1.415037499278844	-1.415037499278844
YIL133C	-0.7369655941662062	-0.7369655941662062	-0.7369655941662062	-0.7369655941662062	-0.7369655941662062	-0.7369655941662062	-0.7369655941662062	-0.9068905956085185	-0.9068905956085185	-0.7369655941662062	-0.7369655941662062	-0.7369655941662062	-0.7369655941662062	-0.7369655941662062	-0.7369655941662062	-0.7369655941662062	-0.7369655941662062	-0.7369655941662062	-0.7369655941662062	-0.5849625007211563	-0.48542682717024194	-0.48542682717024194	-0.48542682717024194	-0.48542682717024194	-0.48542682717024194	-0.6374299206152918	-0.6374299206152918	-0.6374299206152918	-0.5305147166987798	-0.5305147166987798	-0.37851162325373	-0.37851162325373	-0.37851162325373	-0.37851162325373	-0.5849625007211563	-0.84799690655495	-0.84799690655495	-0.84799690655495	-0.84799690655495	-0.84799690655495	-0.9259994185562233	-1.0780025120012733	-1.0780025120012733	-1.15200309344505	-1.15200309344505	-1.15200309344505	-1.15200309344505	-1.15200309344505	-1.0
YBR231C	-1.84799690655495	-1.84799690655495	-1.84799690655495	-1.84799690655495	-1.84799690655495	-1.84799690655495	-1.84799690655495	-1.84799690655495	-2.169925001442312	-2.169925001442312	-2.169925001442312	-2.169925001442312	-2.169925001442312	-2.169925001442312	-2.169925001442312	-2.169925001442312	-2.169925001442312	-2.169925001442312	-2.169925001442312	-2.0874628412503395	-2.0874628412503395	-2.0874628412503395	-2.0874628412503395	-2.0874628412503395	-2.0874628412503395	-2.0874628412503395	-2.0874628412503395	-2.0874628412503395	-2.0874628412503395	-2.0874628412503395	-2.0874628412503395	-2.321928094887362	-1.9068905956085185	-1.9068905956085185	-1.9068905956085185	-1.9068905956085185	-1.9068905956085185	-1.9068905956085185	-1.8073549220576042	-1.8073549220576042	-1.8073549220576042	-1.8073549220576042	-1.8073549220576042	-1.8073549220576042	-1.8073549220576042	-1.7004397181410922	-1.7004397181410922	-1.7004397181410922	-1.7004397181410922
YBR228W	-2.678071905112638	-2.584962500721156	-2.584962500721156	-2.678071905112638	-2.678071905112638	-2.6322682154995127	-2.6322682154995127	-2.6322682154995127	-2.6322682154995127	-2.6322682154995127	-2.5360529002402097	-2.485426827170242	-2.485426827170242	-2.485426827170242	-2.485426827170242	-2.4329594072761065	-2.4329594072761065	-2.485426827170242	-2.485426827170242	-2.584962500721156	-2.584962500721156	-2.584962500721156	-2.584962500721156	-2.1699250014423126	-2.1699250014423126	-2.1699250014423126	-2.1699250014423126	-2.1699250014423126	-2.1699250014423126	-2.1699250014423126	-2.1699250014423126	-2.1699250014423126	-2.1699250014423126	-2.1699250014423126	-2.222392421336448	-2.222392421336448	-2.222392421336448	-2.222392421336448	-2.1699250014423126	-2.1699250014423126	-2.115477217419936	-1.8365012677171206	-1.8365012677171206	-1.8365012677171206	-1.777607578663552	-1.777607578663552	-1.777607578663552	-1.777607578663552	-1.777607578663552
YMR134W	-1.7369655941662059	-1.4150374992788435	-1.4150374992788435	-1.4150374992788435	-1.4150374992788435	-1.4150374992788435	-1.4150374992788435	-1.584962500721156	-1.584962500721156	-1.584962500721156	-1.584962500721156	-1.4150374992788435	-1.4150374992788435	-1.2223924213364477	-1.4150374992788435	-1.584962500721156	-1.584962500721156	-1.584962500721156	-1.584962500721156	-1.584962500721156	-1.584962500721156	-1.1699250014423122	-1.1699250014423122	-1.1699250014423122	-1.1699250014423122	-1.1699250014423122	-1.1699250014423122	-1.1699250014423122	-1.1699250014423122	-1.1699250014423122	-1.1699250014423122	-1.1699250014423122	-1.1699250014423122	-1.1699250014423122	-1.1699250014423122	-1.1699250014423122	-1.1699250014423122	-1.1699250014423122	-1.1699250014423122	-1.1699250014423122	-1.1699250014423122	-1.1699250014423122	-1.1699250014423122	-1.1699250014423122	-1.1699250014423122	-1.1699250014423122	-1.1699250014423122	-1.1699250014423122	-1.1699250014423122
YJL066C	-1.954196310386875	-1.954196310386875	-1.954196310386875	-1.8667334691365356	-1.8898170822495768	-1.934904971778115	-1.9786263492074327	-1.9786263492074327	-1.9999999999999998	-1.917537839808027	-1.917537839808027	-1.8961641890154597	-1.8744691179161408	-1.8961641890154597	-1.8961641890154597	-1.8744691179161408	-1.852442811586142	-1.852442811586142	-1.852442811586142	-1.852442811586142	-1.807354922057604	-1.8744691179161408	-1.9569312781081138	-1.9569312781081138	-1.9569312781081138	-1.9569312781081138	-1.9569312781081138	-1.934904971778115	-1.9569312781081138	-1.934904971778115	-2.0223678130284544	-2.0223678130284544	-2.0223678130284544	-2.066089190457772	-2.066089190457772	-2.1085244567781687	-2.1292830169449664	-2.087462841250339	-2.180572245641821	-2.087462841250339	-2.087462841250339	-2.0443941193584534	-2.0443941193584534	-2.0443941193584534	-2.066089190457772	-2.1292830169449664	-2.087462841250339	-2.066089190457772	-1.9569312781081138
YJL177W	-1.934904971778115	-1.934904971778115	-1.934904971778115	-1.934904971778115	-1.9569312781081138	-1.9569312781081138	-1.9786263492074327	-2.066089190457772	-2.066089190457772	-2.0210616155278296	-2.0210616155278296	-1.9798221180623696	-1.9018196060610963	-1.9018196060610963	-1.9018196060610963	-1.9018196060610963	-1.9219974879987265	-1.9219974879987265	-1.9219974879987265	-1.9418970454364315	-1.961525852185364	-1.9808911770522952	-1.9808911770522952	-1.9068905956085185	-1.8365012677171204	-1.8365012677171204	-1.8171359428501892	-1.8171359428501892	-1.8171359428501892	-1.9068905956085185	-1.9448584458075389	-1.9634741239748859	-1.8930847960834878	-1.8744691179161408	-1.9475325801058643	-1.898120385980786	-1.8339900485610703	-1.8339900485610703	-1.915607812709627	-1.915607812709627	-1.8514774752899115	-1.8514774752899115	-1.8514774752899115	-1.8687554667217472	-1.8244284354165456	-1.8244284354165456	-1.857980995127572	-1.8744691179161408	-1.9068905956085185
YPL131W	-3.4594316186372973	-3.584962500721156	-3.700439718141092	-3.807354922057604	-3.807354922057604	-2.9068905956085187	-2.9068905956085187	-2.9068905956085187	-3.169925001442312	-3.169925001442312	-2.584962500721156	-2.584962500721156	-2.584962500721156	-2.584962500721156	-2.662965012722429	-2.662965012722429	-2.662965012722429	-2.736965594166206	-2.736965594166206	-2.8073549220576037	-2.9999999999999996	-2.9999999999999996	-2.9999999999999996	-2.9999999999999996	-2.9999999999999996	-2.9999999999999996	-2.9999999999999996	-2.9999999999999996	-2.9999999999999996	-2.9999999999999996	-2.523561956057013	-2.643856189774725	-2.700439718141092	-2.700439718141092	-2.700439718141092	-2.7548875021634687	-2.7548875021634687	-2.8579809951275723	-2.8579809951275723	-2.8579809951275723	-2.8579809951275723	-2.8579809951275723	-2.9068905956085187	-2.9541963103868754	-2.9541963103868754	-2.9541963103868754	-2.9541963103868754	-2.9541963103868754	-2.9541963103868754
YDL201W	-2.432959407276106	-2.4059923596758366	-2.4059923596758366	-2.4059923596758366	-2.4059923596758366	-2.4059923596758366	-2.4059923596758366	-2.3785116232537296	-2.3785116232537296	-2.3785116232537296	-2.350497247084133	-2.321928094887362	-2.321928094887362	-2.321928094887362	-2.263034405833794	-2.263034405833794	-2.4447848426728953	-2.415037499278844	-2.415037499278844	-2.321928094887362	-2.2563397532597853	-2.2563397532597853	-2.2563397532597853	-2.1043366598147357	-2.1043366598147357	-2.1043366598147357	-2.0703893278913976	-2.0703893278913976	-2.0703893278913976	-2.0703893278913976	-2.187627003175771	-2.187627003175771	-2.187627003175771	-2.187627003175771	-2.187627003175771	-2.187627003175771	-2.187627003175771	-2.187627003175771	-2.187627003175771	-2.187627003175771	-2.2223924213364477	-2.2223924213364477	-2.187627003175771	-2.187627003175771	-2.187627003175771	-2.115477217419936	-2.078002512001273	-2.115477217419936	-2.078002512001273
YDL191W	-1.0995356735509143	-1.0995356735509143	-1.0995356735509143	-1.0995356735509143	-1.0995356735509143	-1.0	-0.8479969065549502	-0.8479969065549502	-0.8930847960834878	-0.8930847960834878	-0.8930847960834878	-0.8930847960834878	-0.8365012677171204	-0.8365012677171204	-0.8365012677171204	-0.8930847960834878	-0.8930847960834878	-1.0544477840223765	-1.0544477840223765	-1.0	-1.0	-1.0	-1.0	-1.0	-1.0544477840223765	-1.0544477840223765	-1.2410080995037949	-1.2954558835261711	-1.2954558835261711	-1.2954558835261711	-1.4329594072761063	-1.4329594072761063	-1.2954558835261711	-1.2954558835261711	-1.2954558835261711	-1.2954558835261711	-1.2410080995037949	-1.2410080995037949	-1.2410080995037949	-1.2410080995037949	-1.1844245711374273	-1.1255308820838588	-1.2410080995037949	-1.2954558835261711	-1.2954558835261711	-1.485426827170242	-1.485426827170242	-1.4329594072761063	-1.4329594072761063
YER177W	-1.115477217419936	-1.115477217419936	-1.115477217419936	-1.115477217419936	-1.115477217419936	-1.115477217419936	-1.0000000000000002	-1.115477217419936	-1.37851162325373	-1.37851162325373	-1.37851162325373	-1.37851162325373	-1.37851162325373	-1.37851162325373	-1.37851162325373	-1.37851162325373	-1.37851162325373	-1.37851162325373	-1.37851162325373	-1.37851162325373	-1.37851162325373	-1.263034405833794	-1.137503523749935	-1.137503523749935	-1.137503523749935	-1.137503523749935	-1.137503523749935	-1.137503523749935	-1.137503523749935	-1.0	-0.84799690655495	-1.137503523749935	-1.137503523749935	-1.137503523749935	-1.137503523749935	-1.263034405833794	-1.263034405833794	-1.263034405833794	-1.263034405833794	-1.263034405833794	-1.263034405833794	-1.37851162325373	-1.37851162325373	-1.37851162325373	-1.37851162325373	-1.37851162325373	-1.37851162325373	-1.37851162325373	-1.37851162325373
YPL237W	-2.078002512001273	-2.078002512001273	-2.078002512001273	-2.078002512001273	-2.078002512001273	-2.0395283641866375	-2.0395283641866375	-2.078002512001273	-2.078002512001273	-2.078002512001273	-2.078002512001273	-2.078002512001273	-2.078002512001273	-2.115477217419936	-2.115477217419936	-2.115477217419936	-2.187627003175771	-2.187627003175771	-2.078002512001273	-2.0395283641866375	-2.2479275134435857	-2.2854022188622483	-2.2854022188622483	-2.2479275134435857	-2.20945336562895	-2.1699250014423126	-2.0	-2.0	-2.0	-2.0	-2.0	-1.959358015502654	-1.8744691179161412	-1.8744691179161412	-1.8744691179161412	-1.8744691179161412	-1.8744691179161412	-2.044394119358454	-2.1292830169449664	-2.1292830169449664	-2.1292830169449664	-2.1292830169449664	-2.1292830169449664	-2.1292830169449664	-2.1292830169449664	-2.044394119358454	-2.044394119358454	-2.1292830169449664	-2.1292830169449664
YLR441C	-2.4594316186372973	-2.4594316186372973	-2.321928094887362	-2.169925001442312	-2.321928094887362	-2.321928094887362	-2.321928094887362	-2.321928094887362	-2.321928094887362	-2.321928094887362	-1.8744691179161408	-1.7369655941662059	-1.7369655941662059	-1.7369655941662059	-1.7369655941662059	-1.7369655941662059	-1.7369655941662059	-1.7369655941662059	-1.7369655941662059	-1.584962500721156	-1.2223924213364477	-1.584962500721156	-1.584962500721156	-1.7369655941662059	-1.7369655941662059	-1.7369655941662059	-1.7369655941662059	-1.7369655941662059	-1.3219280948873622	-1.3219280948873622	-1.3219280948873622	-1.3219280948873622	-1.1699250014423122	-1.1699250014423122	-1.1699250014423122	-1.1699250014423122	-1.1699250014423122	-0.807354922057604	-0.807354922057604	-0.807354922057604	-0.807354922057604	-1.1699250014423122	-1.1699250014423122	-0.84799690655495	-0.84799690655495	-1.0	-0.7369655941662062	-0.7369655941662062	-0.5145731728297583
YDR450W	-0.5849625007211565	-0.7004397181410924	-0.7004397181410924	-0.7004397181410924	-0.7004397181410924	-0.7004397181410924	-0.7004397181410924	-0.7004397181410924	-0.7004397181410924	-0.7004397181410924	-0.9068905956085185	-0.9068905956085185	-0.9068905956085185	-0.9068905956085185	-0.9068905956085185	-0.9068905956085185	-0.9068905956085185	-0.9068905956085185	-1.0000000000000002	-0.8300749985576876	-0.8300749985576876	-0.8300749985576876	-0.8300749985576876	-0.8300749985576876	-0.8300749985576876	-0.9175378398080271	-1.0	-1.0780025120012733	-1.0780025120012733	-1.0780025120012733	-1.0780025120012733	-1.0780025120012733	-1.0780025120012733	-1.0780025120012733	-1.0780025120012733	-1.222392421336448	-1.222392421336448	-1.2895066171949852	-1.3536369546147007	-1.4739311883324124	-1.4739311883324124	-1.4739311883324124	-1.5849625007211563	-1.5849625007211563	-1.5849625007211563	-1.6374299206152918	-1.736965594166206	-1.736965594166206	-1.8744691179161412
YLR285W	-0.8930847960834881	-0.8930847960834881	-0.8930847960834881	-0.8930847960834881	-0.8930847960834881	-0.8930847960834881	-0.8930847960834881	-0.7776075786635522	-0.7776075786635522	-0.7776075786635522	-0.7776075786635522	-0.7776075786635522	-0.7776075786635522	-0.7776075786635522	-0.7776075786635522	-0.7776075786635522	-0.7776075786635522	-0.7776075786635522	-0.7776075786635522	-0.7776075786635522	-0.7776075786635522	-0.7776075786635522	-0.7776075786635522	-0.7776075786635522	-0.8930847960834881	-0.6520766965796934	-0.6520766965796934	-0.6520766965796934	-0.6520766965796934	-0.6520766965796934	-0.6520766965796934	-0.5145731728297583	-0.5145731728297583	-0.3625700793847085	-0.3625700793847085	-0.3625700793847085	-0.5145731728297583	-0.5145731728297583	-0.5145731728297583	-0.5145731728297583	-0.5145731728297583	-0.5849625007211563	-0.5849625007211563	-0.7369655941662062	-0.5145731728297583	-0.5145731728297583	-0.5145731728297583	-0.5145731728297583	-0.5145731728297583
YBR011C	-1.192645077942396	-1.415037499278844	-1.415037499278844	-1.415037499278844	-1.3219280948873626	-1.3219280948873626	-1.3219280948873626	-1.222392421336448	-1.222392421336448	-1.222392421336448	-1.222392421336448	-1.222392421336448	-1.115477217419936	-1.115477217419936	-1.115477217419936	-1.222392421336448	-1.222392421336448	-1.485426827170242	-1.485426827170242	-1.485426827170242	-1.485426827170242	-1.485426827170242	-1.37851162325373	-1.263034405833794	-1.263034405833794	-1.263034405833794	-1.263034405833794	-1.263034405833794	-1.263034405833794	-1.263034405833794	-1.263034405833794	-1.263034405833794	-1.263034405833794	-1.263034405833794	-1.37851162325373	-1.485426827170242	-1.485426827170242	-1.8073549220576042	-1.8073549220576042	-1.8073549220576042	-1.8073549220576042	-1.8073549220576042	-1.8073549220576042	-2.2223924213364477	-2.2223924213364477	-2.2223924213364477	-2.2223924213364477	-2.321928094887362	-2.321928094887362
YDL010W	-1.192645077942396	-1.192645077942396	-1.192645077942396	-1.192645077942396	-1.192645077942396	-1.192645077942396	-1.192645077942396	-1.192645077942396	-1.192645077942396	-1.415037499278844	-1.3219280948873626	-1.3219280948873626	-1.3219280948873626	-1.3219280948873626	-1.222392421336448	-1.222392421336448	-1.115477217419936	-1.115477217419936	-1.115477217419936	-1.115477217419936	-1.115477217419936	-1.115477217419936	-1.115477217419936	-1.115477217419936	-1.115477217419936	-1.115477217419936	-1.0000000000000002	-1.0000000000000002	-1.0000000000000002	-1.0000000000000002	-1.263034405833794	-1.37851162325373	-1.37851162325373	-1.37851162325373	-1.37851162325373	-1.7004397181410922	-1.7004397181410922	-1.8073549220576042	-1.7004397181410922	-1.7004397181410922	-1.7004397181410922	-1.7004397181410922	-1.5849625007211563	-1.5849625007211563	-1.5849625007211563	-1.5849625007211563	-1.263034405833794	-1.263034405833794	-1.263034405833794
YPR165W	-1.2479275134435857	-1.2479275134435857	-1.3219280948873626	-1.3219280948873626	-1.3219280948873626	-1.15200309344505	-1.2479275134435857	-1.1699250014423124	-1.1699250014423124	-1.1699250014423124	-1.1699250014423124	-1.1699250014423124	-1.1699250014423124	-1.0874628412503395	-1.0874628412503395	-1.0874628412503395	-1.0874628412503395	-1.0874628412503395	-1.0874628412503395	-1.0874628412503395	-1.1699250014423124	-1.1699250014423124	-1.3625700793847084	-1.192645077942396	-1.192645077942396	-1.192645077942396	-1.192645077942396	-1.192645077942396	-1.192645077942396	-1.192645077942396	-1.3625700793847084	-1.3625700793847084	-1.3625700793847084	-1.3625700793847084	-1.3625700793847084	-1.3625700793847084	-1.3625700793847084	-1.3625700793847084	-1.3625700793847084	-1.3625700793847084	-1.5145731728297585	-1.5145731728297585	-1.3219280948873626	-1.3219280948873626	-1.4594316186372975	-1.4594316186372975	-1.3923174227787602	-1.3923174227787602	-1.3923174227787602
YOL002C	-2.678071905112638	-2.678071905112638	-2.722466024471091	-2.678071905112638	-3.0	-3.0	-3.0	-3.0	-3.0	-3.0	-3.4150374992788435	-3.4150374992788435	-3.4150374992788435	-3.321928094887362	-3.321928094887362	-2.9068905956085187	-3.0	-3.0	-2.9068905956085187	-2.9068905956085187	-2.9068905956085187	-3.0	-3.0443941193584534	-3.0443941193584534	-3.0443941193584534	-3.0443941193584534	-3.0443941193584534	-3.502500340529183	-3.502500340529183	-3.087462841250339	-3.087462841250339	-3.087462841250339	-3.1292830169449664	-3.169925001442312	-3.169925001442312	-3.169925001442312	-3.169925001442312	-3.1292830169449664	-3.1292830169449664	-3.1292830169449664	-3.1292830169449664	-3.1292830169449664	-3.1292830169449664	-3.1292830169449664	-2.807354922057604	-2.807354922057604	-2.765534746362977	-2.807354922057604	-2.807354922057604
YGL085W	-1.4288432988038742	-1.4694852833012202	-1.4288432988038742	-1.4288432988038742	-1.4288432988038742	-1.4288432988038742	-1.54432051622381	-1.54432051622381	-1.669851398307669	-1.669851398307669	-1.669851398307669	-1.669851398307669	-1.8073549220576042	-1.8073549220576042	-1.8073549220576042	-1.765534746362977	-1.765534746362977	-1.765534746362977	-1.765534746362977	-1.917537839808027	-1.917537839808027	-1.917537839808027	-1.7842713089445628	-1.7842713089445628	-1.7842713089445628	-1.7842713089445628	-1.7842713089445628	-1.7842713089445628	-1.8744691179161412	-1.8744691179161412	-1.736965594166206	-1.736965594166206	-1.7842713089445628	-1.7842713089445628	-1.7842713089445628	-1.736965594166206	-1.736965594166206	-1.6374299206152918	-1.6374299206152918	-1.8073549220576044	-1.8073549220576044	-1.857980995127572	-2.050626073069968	-2.050626073069968	-2.050626073069968	-1.8073549220576044	-1.8073549220576044	-1.7004397181410924	-1.7004397181410924
YIL124W	-0.4694852833012202	-0.4694852833012202	-0.4694852833012202	-0.4694852833012202	-0.4694852833012202	-0.4694852833012202	-0.4694852833012202	-0.4694852833012202	-0.4694852833012202	-0.4694852833012202	-0.2995602818589079	-0.2995602818589079	-0.2995602818589079	-0.2995602818589079	-0.2995602818589079	-0.2995602818589079	-0.2995602818589079	-0.2995602818589079	-0.2995602818589079	-0.20645087746742632	-0.1154772174199359	-0.24100809950379493	-0.24100809950379493	-0.24100809950379493	-0.24100809950379493	-0.44745897697122117	-0.44745897697122117	-0.44745897697122117	-0.44745897697122117	-0.44745897697122117	-0.44745897697122117	-0.5405683813627027	-0.5405683813627027	-0.41503749927884365	-0.41503749927884365	-0.5025003405291831	-0.5025003405291831	-0.5025003405291831	-0.41503749927884365	-0.5025003405291831	-0.5849625007211561	-0.5849625007211561	-0.5849625007211561	-0.5849625007211561	-0.5849625007211561	-0.5849625007211561	-0.5849625007211561	-0.5849625007211561	-0.6629650127224291
YLR046C	-2.137503523749935	-2.137503523749935	-2.137503523749935	-2.070389327891398	-2.137503523749935	-2.321928094887362	-2.321928094887362	-2.263034405833794	-2.263034405833794	-2.263034405833794	-2.263034405833794	-2.263034405833794	-2.263034405833794	-2.263034405833794	-2.263034405833794	-2.263034405833794	-1.8744691179161412	-1.8744691179161412	-1.6520766965796934	-1.6520766965796934	-1.6520766965796934	-1.6520766965796934	-1.777607578663552	-1.8365012677171206	-1.8365012677171206	-1.8365012677171206	-1.9475325801058645	-1.9475325801058645	-2.050626073069968	-2.0	-2.0	-2.0	-2.0	-2.115477217419936	-2.115477217419936	-2.115477217419936	-2.115477217419936	-2.222392421336448	-2.222392421336448	-2.222392421336448	-2.222392421336448	-2.0	-2.0	-2.0	-2.050626073069968	-2.050626073069968	-2.050626073069968	-2.050626073069968	-2.050626073069968
YNL155W	-3.700439718141092	-3.584962500721156	-3.584962500721156	-3.584962500721156	-3.4594316186372973	-3.3923174227787602	-3.3923174227787602	-3.3923174227787602	-3.321928094887362	-2.736965594166206	-2.736965594166206	-2.736965594166206	-2.736965594166206	-2.736965594166206	-2.662965012722429	-2.736965594166206	-2.736965594166206	-2.736965594166206	-2.736965594166206	-2.736965594166206	-2.736965594166206	-2.662965012722429	-2.502500340529183	-2.502500340529183	-2.502500340529183	-2.502500340529183	-2.502500340529183	-2.502500340529183	-2.502500340529183	-2.502500340529183	-2.4150374992788435	-2.4150374992788435	-2.4150374992788435	-2.4150374992788435	-2.4150374992788435	-2.4150374992788435	-2.4150374992788435	-2.321928094887362	-2.321928094887362	-2.321928094887362	-2.321928094887362	-2.321928094887362	-2.321928094887362	-2.321928094887362	-2.321928094887362	-1.9068905956085185	-1.9068905956085185	-1.9068905956085185	-1.8073549220576042
YHR199C	-2.882643049361841	-2.8328900141647417	-2.7813597135246595	-2.8328900141647417	-2.8328900141647417	-2.8328900141647417	-2.8579809951275723	-2.8328900141647417	-2.807354922057604	-2.807354922057604	-2.7813597135246595	-2.8328900141647417	-2.8328900141647417	-2.662965012722429	-2.662965012722429	-2.6880559936852597	-2.6880559936852597	-2.6880559936852597	-2.736965594166206	-2.7608123361205736	-2.7608123361205736	-2.7842713089445628	-2.7608123361205736	-2.6322682154995127	-2.6322682154995127	-2.6088092426755236	-2.560714954474479	-2.560714954474479	-2.560714954474479	-2.584962500721156	-2.6322682154995127	-2.6322682154995127	-2.6322682154995127	-2.6322682154995127	-2.6322682154995127	-2.6322682154995127	-2.7842713089445628	-2.7608123361205736	-2.736965594166206	-2.736965594166206	-2.736965594166206	-2.736965594166206	-2.736965594166206	-2.736965594166206	-2.736965594166206	-2.7608123361205736	-2.7608123361205736	-2.7608123361205736	-2.9307373375628862
YNL305C	-2.4150374992788435	-2.4150374992788435	-2.4150374992788435	-2.4150374992788435	-2.4150374992788435	-2.4150374992788435	-2.4150374992788435	-2.4150374992788435	-2.4150374992788435	-2.4150374992788435	-2.4150374992788435	-2.4150374992788435	-2.4150374992788435	-2.4150374992788435	-2.4150374992788435	-2.321928094887362	-2.321928094887362	-2.321928094887362	-2.4150374992788435	-2.4150374992788435	-2.4150374992788435	-2.4150374992788435	-2.4150374992788435	-2.4150374992788435	-2.4150374992788435	-2.4150374992788435	-2.4150374992788435	-2.4150374992788435	-2.0	-2.0	-2.0	-2.0	-2.0	-2.4150374992788435	-2.4150374992788435	-2.4150374992788435	-2.4150374992788435	-2.4150374992788435	-2.4150374992788435	-2.321928094887362	-2.321928094887362	-2.115477217419936	-1.7004397181410922	-1.7004397181410922	-1.7004397181410922	-1.7004397181410922	-1.7004397181410922	-1.7004397181410922	-1.5849625007211563
YHR062C	-2.3785116232537296	-2.3785116232537296	-2.3785116232537296	-2.3785116232537296	-2.3785116232537296	-2.321928094887362	-2.350497247084133	-2.212993723334198	-2.184424571137427	-2.184424571137427	-2.184424571137427	-2.184424571137427	-2.184424571137427	-2.184424571137427	-2.184424571137427	-2.184424571137427	-2.321928094887362	-2.350497247084133	-2.350497247084133	-2.3785116232537296	-2.3785116232537296	-2.3785116232537296	-2.3785116232537296	-2.350497247084133	-2.3785116232537296	-2.2410080995037944	-2.2410080995037944	-2.2410080995037944	-2.2410080995037944	-2.2410080995037944	-2.212993723334198	-2.212993723334198	-2.212993723334198	-2.184424571137427	-2.184424571137427	-2.1552782254779106	-2.09515723304034	-2.0641303374197153	-2.0641303374197153	-2.09515723304034	-2.09515723304034	-2.09515723304034	-2.09515723304034	-2.09515723304034	-2.0641303374197153	-2.0641303374197153	-2.09515723304034	-2.09515723304034	-2.2016338611696504
YGR034W	-2.0	-2.0	-2.0	-2.0	-2.0	-2.0588936890535687	-2.0588936890535687	-2.115477217419936	-2.1699250014423126	-1.9475325801058645	-1.9475325801058645	-1.9475325801058645	-1.9475325801058645	-2.0	-2.0	-2.222392421336448	-2.222392421336448	-2.222392421336448	-2.273018494406416	-2.273018494406416	-2.273018494406416	-2.369233809665719	-2.369233809665719	-2.369233809665719	-2.369233809665719	-2.415037499278844	-2.4594316186372973	-2.3219280948873626	-2.3219280948873626	-2.3219280948873626	-2.402098443571346	-2.402098443571346	-2.478047296804644	-2.700439718141092	-2.7725895038969273	-2.841302253980942	-2.9068905956085187	-2.9068905956085187	-2.9068905956085187	-2.969626350956481	-3.029747343394052	-3.0588936890535687	-2.8650704199138914	-2.8650704199138914	-2.8650704199138914	-2.893084796083488	-2.920565532505595	-2.9740047914670558	-2.9740047914670558
YKR046C	-2.184424571137427	-2.184424571137427	-2.1552782254779106	-2.1552782254779106	-2.1255308820838588	-2.1255308820838588	-2.1255308820838588	-2.1255308820838588	-2.1255308820838588	-2.1255308820838588	-2.1255308820838588	-2.1255308820838588	-1.9999999999999998	-1.9385994553358565	-1.9068905956085183	-1.9068905956085183	-1.9068905956085183	-1.9068905956085183	-1.9696263509564806	-2.029747343394052	-2.029747343394052	-2.029747343394052	-2.029747343394052	-2.1552782254779106	-2.184424571137427	-2.184424571137427	-2.184424571137427	-2.184424571137427	-2.184424571137427	-2.184424571137427	-2.1552782254779106	-2.1552782254779106	-2.184424571137427	-2.184424571137427	-2.321928094887362	-2.321928094887362	-2.3785116232537296	-2.3785116232537296	-2.3785116232537296	-2.321928094887362	-2.321928094887362	-2.2410080995037944	-2.2410080995037944	-2.212993723334198	-2.3785116232537296	-2.3785116232537296	-2.3785116232537296	-2.3785116232537296	-2.350497247084133
YMR178W	-2.070389327891398	-2.070389327891398	-2.0	-2.0	-1.9259994185562233	-1.6780719051126376	-1.6780719051126376	-1.6780719051126376	-2.0	-2.0	-2.0	-2.0	-2.0	-2.0	-2.0	-2.0	-2.0	-2.0	-1.9068905956085185	-1.9068905956085185	-1.9068905956085185	-1.9068905956085185	-1.9068905956085185	-1.9068905956085185	-1.9068905956085185	-1.9068905956085185	-1.9068905956085185	-1.9068905956085185	-1.8073549220576042	-1.8073549220576042	-1.8073549220576042	-1.8073549220576042	-1.8073549220576042	-1.8073549220576042	-1.8073549220576042	-1.8073549220576042	-1.8073549220576042	-1.5849625007211563	-1.4594316186372973	-1.4594316186372973	-1.4594316186372973	-1.4594316186372973	-1.4594316186372973	-1.4594316186372973	-1.4594316186372973	-1.4594316186372973	-1.4594316186372973	-1.4594316186372973	-1.4594316186372973
YKL128C	-1.9259994185562233	-1.9259994185562233	-1.9634741239748859	-1.9634741239748859	-1.9634741239748859	-1.9259994185562233	-1.84799690655495	-1.84799690655495	-1.84799690655495	-1.84799690655495	-1.8073549220576042	-1.8073549220576042	-1.8073549220576042	-1.8073549220576042	-1.5849625007211563	-1.5849625007211563	-1.5405683813627027	-1.4947646917495778	-1.4474589769712212	-1.4474589769712212	-1.3985493764902748	-1.3985493764902748	-1.3479233034203069	-1.3479233034203069	-1.3479233034203069	-1.1699250014423122	-1.1699250014423122	-1.0588936890535683	-1.3219280948873622	-1.3219280948873622	-1.3219280948873622	-1.1844245711374273	-1.1699250014423122	-1.1699250014423122	-1.1699250014423122	-1.1699250014423122	-1.2223924213364479	-1.3479233034203069	-1.3479233034203069	-1.3479233034203069	-1.3479233034203069	-1.3479233034203069	-1.3479233034203069	-1.3479233034203069	-1.2954558835261711	-1.3985493764902748	-1.3985493764902748	-1.3985493764902748	-1.3985493764902748
YLL023C	-2.510961919277379	-2.4854268271702415	-2.4854268271702415	-2.4594316186372973	-2.4594316186372973	-2.4594316186372973	-2.4594316186372973	-2.4594316186372973	-2.4594316186372973	-2.4594316186372973	-2.4594316186372973	-2.4059923596758366	-2.3785116232537296	-2.3785116232537296	-2.3785116232537296	-2.3785116232537296	-2.3785116232537296	-2.3785116232537296	-2.5579954531208866	-2.5579954531208866	-2.5579954531208866	-2.473931188332412	-2.4447848426728953	-2.4447848426728953	-2.554588851677637	-2.554588851677637	-2.554588851677637	-2.554588851677637	-2.554588851677637	-2.554588851677637	-2.554588851677637	-2.747233929620033	-2.747233929620033	-2.747233929620033	-2.777607578663552	-2.777607578663552	-2.777607578663552	-2.747233929620033	-2.7162070339994084	-2.7162070339994084	-2.618909832644494	-2.618909832644494	-2.618909832644494	-2.584962500721156	-2.5501970825604796	-2.5501970825604796	-2.5501970825604796	-2.5145731728297585	-2.5145731728297585
YKL023W	-2.807354922057604	-2.807354922057604	-2.807354922057604	-2.807354922057604	-2.807354922057604	-2.807354922057604	-2.807354922057604	-2.584962500721156	-2.584962500721156	-2.169925001442312	-2.169925001442312	-2.169925001442312	-1.9999999999999998	-1.9999999999999998	-1.9999999999999998	-1.9999999999999998	-1.9999999999999998	-1.9999999999999998	-1.9999999999999998	-1.9999999999999998	-2.9999999999999996	-2.9999999999999996	-2.9999999999999996	-2.9999999999999996	-2.9999999999999996	-2.9999999999999996	-2.9999999999999996	-2.8073549220576037	-2.8073549220576037	-2.8073549220576037	-2.8073549220576037	-2.8073549220576037	-2.8073549220576037	-2.8073549220576037	-2.8073549220576037	-2.8073549220576037	-2.8073549220576037	-2.8073549220576037	-2.8073549220576037	-2.8073549220576037	-2.8073549220576037	-2.8073549220576037	-2.8073549220576037	-2.8073549220576037	-2.8073549220576037	-2.8073549220576037	-2.8073549220576037	-2.8073549220576037	-2.584962500721156
YJL068C	-2.321928094887362	-2.4918530963296748	-2.4594316186372973	-2.4594316186372973	-2.4594316186372973	-2.4594316186372973	-2.4594316186372973	-2.426264754702098	-2.426264754702098	-2.426264754702098	-2.426264754702098	-2.3923174227787602	-2.3923174227787602	-2.478047296804644	-2.440572591385982	-2.440572591385982	-2.402098443571346	-2.402098443571346	-2.402098443571346	-2.402098443571346	-2.3219280948873626	-2.3625700793847084	-2.3219280948873626	-2.3219280948873626	-2.2801079191927354	-2.146841388329271	-2.146841388329271	-2.2370391973008497	-2.146841388329271	-2.146841388329271	-2.050626073069968	-2.050626073069968	-2.146841388329271	-2.146841388329271	-2.050626073069968	-2.050626073069968	-2.050626073069968	-2.0	-1.9475325801058645	-1.893084796083488	-1.7162070339994089	-1.7162070339994089	-1.7162070339994089	-1.7162070339994089	-1.7162070339994089	-1.7162070339994089	-1.6520766965796934	-1.7162070339994089	-1.777607578663552
YDR043C	-0.6520766965796934	-0.8744691179161412	-0.8744691179161412	-0.8744691179161412	-0.8744691179161412	-0.8744691179161412	-0.8744691179161412	-0.8744691179161412	-0.8744691179161412	-0.8744691179161412	-0.8744691179161412	-0.6520766965796934	-0.6520766965796934	-0.6520766965796934	-0.6520766965796934	-0.6520766965796934	-0.6520766965796934	-0.6520766965796934	-0.6520766965796934	-0.6520766965796934	-0.6520766965796934	-0.6520766965796934	-0.5145731728297583	-0.5145731728297583	-0.5145731728297583	-0.5145731728297583	-0.5145731728297583	-0.5145731728297583	-0.5145731728297583	-0.5145731728297583	-0.5145731728297583	-0.5145731728297583	-0.5145731728297583	-0.3625700793847085	-0.3625700793847085	-0.3625700793847085	-0.3625700793847085	-0.3625700793847085	-0.3625700793847085	-0.3625700793847085	-0.3625700793847085	-0.3625700793847085	-0.3625700793847085	-0.3625700793847085	-0.5145731728297583	-0.5145731728297583	-0.5145731728297583	-0.5145731728297583	-0.5145731728297583
YDR275W	-0.4013625623817673	-0.4013625623817673	-0.4493074013635901	-0.4773217775331866	-0.4974996594708167	-0.4974996594708167	-0.4694852833012202	-0.4288432988038745	-0.4493074013635901	-0.4773217775331866	-0.4694852833012202	-0.4694852833012202	-0.4694852833012202	-0.4493074013635901	-0.4288432988038745	-0.4288432988038745	-0.4568576749734709	-0.43609911480667357	-0.43609911480667357	-0.42223300068304764	-0.4513793463425642	-0.42968427524324526	-0.45943161863729726	-0.43740531230729846	-0.45943161863729726	-0.4898052676808163	-0.5208321633014407	-0.4988058569714418	-0.45371796744290366	-0.46234321405720025	-0.46234321405720025	-0.46234321405720025	-0.5384199147841262	-0.5145731728297585	-0.46566357234881206	-0.5004289905094885	-0.5004289905094885	-0.47533800954665795	-0.47533800954665795	-0.5972408304995929	-0.5250910447437576	-0.5849625007211563	-0.5972408304995929	-0.5474877953024933	-0.5849625007211563	-0.6214883767462702	-0.6214883767462702	-0.5725787762653237	-0.6731896837328912
YBR191W	-1.4150374992788435	-1.4150374992788435	-1.4150374992788435	-1.4150374992788435	-1.4150374992788435	-1.2223924213364477	-1.2223924213364477	-1.2223924213364477	-1.2223924213364477	-1.2223924213364477	-1.2223924213364477	-1.2223924213364477	-1.2223924213364477	-1.2223924213364477	-1.2223924213364477	-1.2223924213364477	-1.2223924213364477	-1.2223924213364477	-1.2223924213364477	-1.2223924213364477	-1.2223924213364477	-1.2223924213364477	-1.7369655941662059	-1.7369655941662059	-1.7369655941662059	-1.8744691179161408	-1.8744691179161408	-1.8744691179161408	-1.8744691179161408	-1.8744691179161408	-2.0	-2.0	-2.0	-2.0	-2.0	-2.0	-2.0	-2.0	-2.0	-2.0	-2.0	-2.0	-2.0	-2.0	-2.0	-2.0	-2.0	-2.0	-2.0
YBR101C	-2.0	-1.959358015502654	-1.959358015502654	-1.917537839808027	-1.917537839808027	-1.917537839808027	-1.917537839808027	-1.8744691179161412	-1.8744691179161412	-1.8744691179161412	-1.8744691179161412	-1.8744691179161412	-1.917537839808027	-1.8300749985576876	-1.8300749985576876	-1.8300749985576876	-1.8300749985576876	-1.7842713089445628	-1.7842713089445628	-1.7842713089445628	-1.8300749985576876	-2.0	-2.044394119358454	-2.044394119358454	-2.044394119358454	-2.044394119358454	-2.0	-2.0	-2.0	-2.0	-2.0	-2.0	-2.0	-2.0	-2.1292830169449664	-2.0	-2.0	-2.0	-1.917537839808027	-1.917537839808027	-1.917537839808027	-1.917537839808027	-1.917537839808027	-1.917537839808027	-1.917537839808027	-1.8744691179161412	-1.7842713089445628	-1.7842713089445628	-1.8300749985576876
YOR079C	-0.3219280948873625	-0.3219280948873625	-0.3219280948873625	-0.3219280948873625	-0.4594316186372975	-0.4594316186372975	-0.4594316186372975	-0.4594316186372975	-0.4594316186372975	-0.3219280948873625	-0.3219280948873625	-0.3219280948873625	-0.3219280948873625	-0.3219280948873625	-0.3219280948873625	-0.3219280948873625	-0.3219280948873625	-0.3219280948873625	-0.3219280948873625	-0.3219280948873625	-0.3219280948873625	-0.3219280948873625	-0.3219280948873625	-0.3219280948873625	-0.3219280948873625	-0.4594316186372975	-0.4594316186372975	-0.4594316186372975	-0.4594316186372975	-0.4594316186372975	-0.4594316186372975	-0.4594316186372975	-0.4594316186372975	-0.4594316186372975	-0.6520766965796934	-0.6520766965796934	-0.5145731728297583	-0.5145731728297583	-0.5145731728297583	-0.5145731728297583	-0.5145731728297583	-0.6520766965796934	-0.6520766965796934	-0.6520766965796934	-0.6520766965796934	-0.6520766965796934	-0.6520766965796934	-0.6520766965796934	-0.8744691179161412
YDL083C	-2.8073549220576037	-2.8073549220576037	-2.8073549220576037	-2.8073549220576037	-2.8073549220576037	-2.8073549220576037	-2.8073549220576037	-2.9999999999999996	-2.9999999999999996	-2.9999999999999996	-2.9999999999999996	-3.169925001442312	-3.169925001442312	-3.169925001442312	-3.4594316186372973	-3.4594316186372973	-3.4594316186372973	-3.4594316186372973	-3.4594316186372973	-3.4594316186372973	-3.4594316186372973	-3.4594316186372973	-3.4594316186372973	-3.4594316186372973	-3.4594316186372973	-3.4594316186372973	-3.4594316186372973	-3.700439718141092	-3.700439718141092	-3.807354922057604	-3.807354922057604	-3.807354922057604	-3.807354922057604	-2.807354922057604	-2.807354922057604	-2.807354922057604	-2.807354922057604	-2.807354922057604	-2.807354922057604	-2.9068905956085187	-2.9068905956085187	-2.9068905956085187	-2.9068905956085187	-2.9068905956085187	-2.9068905956085187	-2.9068905956085187	-2.9068905956085187	-3.0874628412503395	-3.169925001442312
YNL055C	-1.222392421336448	-1.222392421336448	-1.222392421336448	-1.222392421336448	-1.3536369546147007	-1.3536369546147007	-1.523561956057013	-1.523561956057013	-1.523561956057013	-1.5849625007211563	-1.415037499278844	-1.5849625007211563	-1.6438561897747248	-1.6438561897747248	-1.6438561897747248	-1.4739311883324124	-1.3219280948873622	-1.3219280948873622	-1.3219280948873622	-1.3219280948873622	-1.3219280948873622	-1.37851162325373	-1.37851162325373	-1.3219280948873622	-1.3219280948873622	-1.137503523749935	-1.137503523749935	-1.2016338611696507	-1.137503523749935	-1.3536369546147007	-1.3536369546147007	-1.415037499278844	-1.263034405833794	-1.37851162325373	-1.4329594072761063	-1.4329594072761063	-1.4329594072761063	-1.4329594072761063	-1.3479233034203069	-1.3479233034203069	-1.3479233034203069	-1.3479233034203069	-1.3479233034203069	-1.3479233034203069	-1.3479233034203069	-1.2730184944064158	-1.3692338096657188	-1.3692338096657188	-1.3692338096657188
YGL136C	-0.5145731728297583	-0.5145731728297583	-0.5145731728297583	-0.7369655941662062	-0.7369655941662062	-0.7369655941662062	-0.7369655941662062	-0.7369655941662062	-0.7369655941662062	-0.7369655941662062	-0.7369655941662062	-0.7369655941662062	-0.7369655941662062	-0.7369655941662062	-0.7369655941662062	-0.7369655941662062	-0.7369655941662062	-0.7369655941662062	-0.7369655941662062	-0.7369655941662062	-0.7369655941662062	-0.7369655941662062	-0.5145731728297583	-0.5145731728297583	-0.5145731728297583	-0.3625700793847085	-0.3625700793847085	-0.3625700793847085	-0.3625700793847085	-0.3625700793847085	-0.3625700793847085	-0.3625700793847085	-0.3625700793847085	-0.3625700793847085	-0.3625700793847085	-0.3625700793847085	-0.5145731728297583	-0.5145731728297583	-0.5145731728297583	-0.5145731728297583	-0.5145731728297583	-0.5145731728297583	-0.3625700793847085	-0.3625700793847085	-0.3625700793847085	-0.3625700793847085	-0.3625700793847085	-0.3625700793847085	-0.3625700793847085
YDR262W	-0.3370349872775706	-0.3370349872775706	-0.4150374992788438	-0.3536369546147007	-0.43609911480667357	-0.43609911480667357	-0.43609911480667357	-0.49749965947081654	-0.43609911480667357	-0.43609911480667357	-0.3719687773869579	-0.3719687773869579	-0.3719687773869579	-0.3719687773869579	-0.3719687773869579	-0.23446525363702278	-0.23446525363702278	-0.23446525363702278	-0.23446525363702278	-0.3048545815284209	-0.523561956057013	-0.523561956057013	-0.523561956057013	-0.523561956057013	-0.5525410230287788	-0.5525410230287788	-0.5525410230287788	-0.5525410230287788	-0.5525410230287788	-0.6166713604484946	-0.4854268271702417	-0.4854268271702417	-0.4854268271702417	-0.4854268271702417	-0.5849625007211561	-0.5849625007211561	-0.5849625007211561	-0.5849625007211561	-0.5849625007211561	-0.5145731728297581	-0.6214883767462702	-0.5474877953024933	-0.6214883767462702	-0.6214883767462702	-0.6214883767462702	-0.6214883767462702	-0.6214883767462702	-0.6214883767462702	-0.6214883767462702
YJL210W	-1.115477217419936	-1.115477217419936	-1.115477217419936	-1.115477217419936	-1.115477217419936	-1.115477217419936	-1.115477217419936	-1.115477217419936	-1.115477217419936	-1.115477217419936	-1.115477217419936	-1.115477217419936	-1.115477217419936	-1.115477217419936	-1.0000000000000002	-0.8744691179161412	-0.8744691179161412	-0.8744691179161412	-0.8744691179161412	-1.0000000000000002	-1.0000000000000002	-1.0000000000000002	-1.0000000000000002	-1.0000000000000002	-1.0000000000000002	-1.0000000000000002	-1.0000000000000002	-1.0000000000000002	-1.0000000000000002	-1.0000000000000002	-1.0000000000000002	-1.0000000000000002	-1.0000000000000002	-1.0000000000000002	-0.8744691179161412	-0.8744691179161412	-0.8744691179161412	-0.8744691179161412	-1.137503523749935	-1.137503523749935	-1.137503523749935	-1.137503523749935	-1.137503523749935	-1.137503523749935	-1.137503523749935	-1.137503523749935	-1.137503523749935	-0.8744691179161412	-1.137503523749935
YOL088C	-1.7004397181410922	-1.8073549220576042	-1.8073549220576042	-1.8073549220576042	-1.8073549220576042	-1.8073549220576042	-1.8073549220576042	-1.8073549220576042	-1.8073549220576042	-1.8073549220576042	-1.8073549220576042	-1.8073549220576042	-1.9068905956085185	-1.9068905956085185	-1.8073549220576042	-1.8073549220576042	-1.8073549220576042	-1.8073549220576042	-1.8073549220576042	-1.8073549220576042	-1.8073549220576042	-1.8073549220576042	-1.8073549220576042	-1.8073549220576042	-1.8073549220576042	-1.8073549220576042	-1.8073549220576042	-1.7004397181410922	-1.7004397181410922	-1.7004397181410922	-2.115477217419936	-2.115477217419936	-2.115477217419936	-2.115477217419936	-2.2223924213364477	-2.4150374992788435	-2.4150374992788435	-2.4150374992788435	-2.4150374992788435	-2.0	-1.8744691179161408	-1.8744691179161408	-1.8744691179161408	-2.0	-2.0	-2.0	-2.0	-2.0	-2.0
YER074W	-1.137503523749935	-1.137503523749935	-1.137503523749935	-1.137503523749935	-1.070389327891398	-1.137503523749935	-1.137503523749935	-1.137503523749935	-1.137503523749935	-1.070389327891398	-0.9259994185562233	-0.9259994185562233	-0.9175378398080271	-0.8300749985576876	-0.8300749985576876	-1.0000000000000002	-1.0000000000000002	-1.0000000000000002	-0.9068905956085185	-0.9068905956085185	-0.9068905956085185	-1.0000000000000002	-1.0000000000000002	-0.8300749985576876	-0.8300749985576876	-0.8300749985576876	-0.8300749985576876	-0.8300749985576876	-0.8300749985576876	-0.8300749985576876	-0.9068905956085185	-0.8073549220576044	-0.7004397181410924	-0.7004397181410924	-0.7004397181410924	-0.5849625007211565	-0.7776075786635522	-0.5849625007211565	-1.0000000000000002	-0.8930847960834881	-1.115477217419936	-1.115477217419936	-1.37851162325373	-1.37851162325373	-1.37851162325373	-1.37851162325373	-1.37851162325373	-1.485426827170242	-1.485426827170242
YJR096W	-1.485426827170242	-1.485426827170242	-1.37851162325373	-1.37851162325373	-1.37851162325373	-1.37851162325373	-1.37851162325373	-1.37851162325373	-1.37851162325373	-1.37851162325373	-1.263034405833794	-1.263034405833794	-1.263034405833794	-1.263034405833794	-1.263034405833794	-1.263034405833794	-1.263034405833794	-1.263034405833794	-1.263034405833794	-1.263034405833794	-1.137503523749935	-0.84799690655495	-0.6780719051126376	-0.84799690655495	-0.84799690655495	-0.84799690655495	-0.5849625007211563	-0.5849625007211563	-0.5849625007211563	-0.4150374992788438	-0.4150374992788438	-0.4150374992788438	-0.4150374992788438	-0.4150374992788438	-0.4150374992788438	-0.4150374992788438	-0.4150374992788438	-0.5849625007211563	-0.5849625007211563	-0.5849625007211563	-0.5849625007211563	-0.5849625007211563	-0.5849625007211563	-0.5849625007211563	-0.5849625007211563	-0.5849625007211563	-0.5849625007211563	-0.5849625007211563	-0.5849625007211563
YNL075W	-2.350497247084133	-2.184424571137427	-2.1552782254779106	-2.2927817492278457	-2.321928094887362	-2.321928094887362	-2.321928094887362	-2.184424571137427	-2.0641303374197153	-2.0641303374197153	-2.0641303374197153	-2.0641303374197153	-2.0641303374197153	-2.0641303374197153	-2.0324214776923775	-1.9999999999999998	-1.9999999999999998	-1.9999999999999998	-1.9999999999999998	-1.898120385980786	-1.9328858041414627	-1.9328858041414627	-1.9328858041414627	-1.8624964762500649	-1.8259706002249507	-1.7884958948062881	-2.035623909730721	-2.035623909730721	-2.035623909730721	-2.0	-2.0	-2.0	-2.0	-2.0	-2.0	-2.0	-2.0	-2.0	-2.0	-2.035623909730721	-2.115477217419936	-2.078002512001273	-2.0	-1.959358015502654	-1.8744691179161412	-1.8300749985576876	-1.7224660244710912	-1.7224660244710912	-1.8744691179161412
YML107C	-1.8875252707415877	-1.8875252707415877	-1.8073549220576042	-1.8073549220576042	-1.8073549220576042	-1.8073549220576042	-1.8073549220576042	-2.0	-2.0	-2.0	-2.0	-2.0	-2.0	-2.0	-1.959358015502654	-1.917537839808027	-1.917537839808027	-1.917537839808027	-1.917537839808027	-1.917537839808027	-1.8744691179161412	-1.917537839808027	-1.917537839808027	-2.044394119358454	-2.044394119358454	-2.044394119358454	-1.9541963103868754	-1.9541963103868754	-1.9541963103868754	-1.9068905956085185	-1.9068905956085185	-2.0995356735509145	-2.0995356735509145	-2.050626073069968	-2.050626073069968	-2.050626073069968	-2.050626073069968	-2.0	-2.0	-2.050626073069968	-1.9475325801058645	-1.9475325801058645	-1.7162070339994089	-1.6520766965796934	-1.7162070339994089	-1.5849625007211563	-1.5849625007211563	-1.5849625007211563	-1.5849625007211563
YHL013C	-1.4150374992788435	-1.4150374992788435	-1.4150374992788435	-1.4150374992788435	-1.4150374992788435	-1.9999999999999998	-1.9999999999999998	-1.807354922057604	-1.807354922057604	-1.807354922057604	-1.807354922057604	-1.9999999999999998	-1.9999999999999998	-1.9999999999999998	-1.9999999999999998	-2.169925001442312	-2.169925001442312	-1.9999999999999998	-1.9999999999999998	-1.9999999999999998	-1.9999999999999998	-1.9999999999999998	-1.9999999999999998	-1.9999999999999998	-1.9999999999999998	-1.9999999999999998	-1.9999999999999998	-1.9999999999999998	-1.9999999999999998	-1.9999999999999998	-1.9999999999999998	-1.9999999999999998	-1.9999999999999998	-1.9999999999999998	-1.9999999999999998	-1.9999999999999998	-1.9999999999999998	-1.9999999999999998	-1.9999999999999998	-1.9999999999999998	-1.807354922057604	-1.9999999999999998	-1.9999999999999998	-1.9999999999999998	-1.9999999999999998	-1.9999999999999998	-1.9999999999999998	-1.9999999999999998	-2.169925001442312
YGL232W	-2.273018494406416	-2.273018494406416	-2.273018494406416	-2.273018494406416	-2.1699250014423126	-2.1699250014423126	-2.1699250014423126	-2.1699250014423126	-2.1699250014423126	-2.37851162325373	-2.37851162325373	-2.37851162325373	-2.4329594072761065	-2.4329594072761065	-2.4329594072761065	-2.37851162325373	-2.4329594072761065	-2.4329594072761065	-2.4329594072761065	-2.4329594072761065	-2.4329594072761065	-2.4329594072761065	-2.4329594072761065	-2.37851162325373	-2.321928094887362	-2.321928094887362	-2.321928094887362	-2.321928094887362	-2.321928094887362	-2.321928094887362	-2.321928094887362	-2.321928094887362	-2.321928094887362	-2.37851162325373	-2.37851162325373	-2.4329594072761065	-2.5360529002402097	-2.5360529002402097	-2.5360529002402097	-2.5360529002402097	-2.5360529002402097	-2.5360529002402097	-2.584962500721156	-2.584962500721156	-2.584962500721156	-2.584962500721156	-2.584962500721156	-2.6322682154995127	-2.6322682154995127
YEL019C	-2.722466024471091	-2.722466024471091	-2.6322682154995127	-2.6322682154995127	-2.5360529002402097	-2.5360529002402097	-2.5360529002402097	-2.5360529002402097	-2.5360529002402097	-2.5360529002402097	-2.5360529002402097	-2.485426827170242	-2.485426827170242	-2.485426827170242	-2.485426827170242	-2.485426827170242	-2.485426827170242	-2.5360529002402097	-2.5360529002402097	-2.5360529002402097	-2.5360529002402097	-2.5360529002402097	-2.5360529002402097	-2.5360529002402097	-2.5360529002402097	-2.5360529002402097	-2.5360529002402097	-2.5360529002402097	-2.5360529002402097	-2.485426827170242	-2.485426827170242	-2.485426827170242	-2.4329594072761065	-2.4329594072761065	-2.321928094887362	-2.321928094887362	-2.643856189774725	-2.643856189774725	-2.643856189774725	-2.643856189774725	-2.643856189774725	-2.643856189774725	-2.643856189774725	-2.643856189774725	-2.523561956057013	-2.523561956057013	-2.4594316186372973	-2.4594316186372973	-2.4594316186372973
YML106W	-2.4918530963296748	-2.4918530963296748	-2.426264754702098	-2.2563397532597853	-2.2563397532597853	-2.2563397532597853	-2.2223924213364477	-2.2223924213364477	-2.2223924213364477	-2.2223924213364477	-2.2223924213364477	-2.3923174227787602	-2.3923174227787602	-2.3923174227787602	-2.3923174227787602	-2.3923174227787602	-2.3923174227787602	-2.3923174227787602	-2.3923174227787602	-2.357552004618084	-2.2854022188622483	-2.2854022188622483	-2.2854022188622483	-2.2479275134435857	-2.2479275134435857	-2.2479275134435857	-2.402098443571346	-2.2801079191927354	-2.3625700793847084	-2.3625700793847084	-2.3625700793847084	-2.2801079191927354	-2.2801079191927354	-2.2801079191927354	-2.2801079191927354	-2.2801079191927354	-2.3219280948873626	-2.2370391973008497	-2.2370391973008497	-2.2370391973008497	-2.2370391973008497	-2.2370391973008497	-2.2370391973008497	-2.146841388329271	-2.146841388329271	-2.146841388329271	-2.146841388329271	-2.146841388329271	-2.050626073069968
YMR060C	-1.9634741239748859	-1.9634741239748859	-1.9634741239748859	-1.9634741239748859	-1.8875252707415877	-1.7500217469916524	-1.8875252707415877	-1.84799690655495	-1.84799690655495	-1.84799690655495	-1.84799690655495	-1.84799690655495	-1.84799690655495	-1.8875252707415877	-1.84799690655495	-1.765534746362977	-1.765534746362977	-1.6780719051126376	-1.6780719051126376	-1.632268215499513	-1.736965594166206	-1.9068905956085185	-1.9068905956085185	-1.7548875021634687	-1.7548875021634687	-1.7548875021634687	-1.7548875021634687	-1.5305147166987798	-1.5305147166987798	-1.4739311883324124	-1.4739311883324124	-1.4739311883324124	-1.4739311883324124	-1.4739311883324124	-1.415037499278844	-1.415037499278844	-1.2895066171949852	-1.222392421336448	-1.3219280948873626	-1.3219280948873626	-1.3219280948873626	-1.2479275134435857	-1.0874628412503395	-0.9175378398080271	-0.9175378398080271	-0.9175378398080271	-0.9175378398080271	-0.8300749985576876	-0.8300749985576876
YLR209C	-2.5443205162238103	-2.5443205162238103	-2.502500340529183	-2.4594316186372973	-2.502500340529183	-2.502500340529183	-2.502500340529183	-2.502500340529183	-2.502500340529183	-2.502500340529183	-2.502500340529183	-2.502500340529183	-2.502500340529183	-2.4594316186372973	-2.4594316186372973	-2.4594316186372973	-2.4594316186372973	-2.678071905112638	-2.678071905112638	-2.678071905112638	-2.678071905112638	-2.584962500721156	-2.678071905112638	-2.584962500721156	-2.584962500721156	-2.584962500721156	-2.3219280948873626	-2.584962500721156	-2.584962500721156	-2.5360529002402097	-2.5360529002402097	-2.5360529002402097	-2.5360529002402097	-2.5360529002402097	-2.5360529002402097	-2.485426827170242	-2.4329594072761065	-2.4329594072761065	-2.4329594072761065	-2.321928094887362	-2.321928094887362	-2.321928094887362	-2.321928094887362	-2.321928094887362	-2.321928094887362	-2.321928094887362	-2.321928094887362	-2.321928094887362	-2.321928094887362
YLR243W	-3.0588936890535687	-3.0588936890535687	-2.969626350956481	-2.969626350956481	-3.232660756790275	-3.2016338611696504	-3.1699250014423126	-3.1699250014423126	-3.1699250014423126	-3.1375035237499347	-3.1375035237499347	-3.1043366598147357	-3.1375035237499347	-3.1375035237499347	-3.1375035237499347	-3.0703893278913976	-3.0703893278913976	-3.0703893278913976	-3.035623909730721	-3.035623909730721	-3.035623909730721	-3.0703893278913976	-3.0703893278913976	-3.0703893278913976	-3.035623909730721	-3.0	-3.0	-3.0	-3.0	-2.736965594166206	-2.700439718141092	-2.5443205162238103	-2.5443205162238103	-2.5443205162238103	-2.5443205162238103	-2.5443205162238103	-2.5443205162238103	-2.5443205162238103	-2.4594316186372973	-2.4594316186372973	-2.502500340529183	-2.4594316186372973	-2.415037499278844	-2.3219280948873626	-2.3219280948873626	-2.3219280948873626	-2.3219280948873626	-2.5360529002402097	-2.5360529002402097
YOL093W	-1.37851162325373	-1.37851162325373	-1.137503523749935	-1.137503523749935	-1.137503523749935	-1.137503523749935	-1.137503523749935	-1.37851162325373	-1.37851162325373	-1.37851162325373	-1.37851162325373	-1.37851162325373	-1.37851162325373	-1.137503523749935	-1.137503523749935	-1.137503523749935	-1.137503523749935	-1.137503523749935	-1.137503523749935	-1.137503523749935	-1.137503523749935	-1.137503523749935	-1.137503523749935	-1.137503523749935	-1.137503523749935	-1.137503523749935	-1.0	-1.0	-1.0	-1.0	-1.0	-1.0	-1.0	-0.6780719051126376	-0.4150374992788438	-0.4150374992788438	-0.4150374992788438	-0.4150374992788438	-0.4150374992788438	-0.4150374992788438	-0.4150374992788438	-0.5849625007211563	-0.5849625007211563	-0.5849625007211563	-0.5849625007211563	-0.5849625007211563	-0.5849625007211563	-0.5849625007211563	-0.84799690655495
YPL002C	-2.9999999999999996	-2.9999999999999996	-2.9999999999999996	-2.9999999999999996	-2.874469117916141	-2.874469117916141	-2.9999999999999996	-2.9999999999999996	-2.9999999999999996	-2.9999999999999996	-2.9999999999999996	-2.9999999999999996	-2.9999999999999996	-2.9999999999999996	-2.874469117916141	-2.874469117916141	-2.874469117916141	-2.874469117916141	-2.874469117916141	-2.874469117916141	-2.874469117916141	-2.874469117916141	-2.8073549220576037	-2.8073549220576037	-2.8073549220576037	-2.8073549220576037	-2.8073549220576037	-2.736965594166206	-2.662965012722429	-2.662965012722429	-2.662965012722429	-2.584962500721156	-2.584962500721156	-2.584962500721156	-2.584962500721156	-2.584962500721156	-2.584962500721156	-2.584962500721156	-2.584962500721156	-2.584962500721156	-2.584962500721156	-2.584962500721156	-2.584962500721156	-2.584962500721156	-2.584962500721156	-2.502500340529183	-2.321928094887362	-2.321928094887362	-2.2223924213364477
YJR056C	-0.6520766965796934	-0.6520766965796934	-0.6520766965796934	-0.4594316186372975	-0.4594316186372975	-0.6520766965796934	-0.6520766965796934	-0.6520766965796934	-0.6520766965796934	-0.6520766965796934	-0.6520766965796934	-0.6520766965796934	-0.6520766965796934	-0.6520766965796934	-0.3625700793847085	-0.3625700793847085	-0.3625700793847085	-0.3625700793847085	-0.1926450779423959	-0.4150374992788438	-0.5849625007211563	-0.7369655941662062	-0.7369655941662062	-0.7369655941662062	-0.7369655941662062	-1.0000000000000002	-1.0000000000000002	-1.0000000000000002	-1.0000000000000002	-0.7776075786635522	-0.7776075786635522	-0.7776075786635522	-0.7776075786635522	-0.7776075786635522	-0.7776075786635522	-0.7776075786635522	-0.7776075786635522	-0.7776075786635522	-0.7776075786635522	-1.0000000000000002	-1.0000000000000002	-1.0000000000000002	-1.0000000000000002	-1.0000000000000002	-1.0000000000000002	-1.0000000000000002	-1.0000000000000002	-0.8744691179161412	-0.6520766965796934
YGL019W	-1.857980995127572	-1.857980995127572	-1.857980995127572	-1.857980995127572	-1.7548875021634687	-1.7548875021634687	-1.7548875021634687	-1.7548875021634687	-1.7548875021634687	-1.7004397181410924	-1.7004397181410924	-1.7004397181410924	-1.7004397181410924	-1.7004397181410924	-1.7004397181410924	-1.7004397181410924	-1.7004397181410924	-1.7004397181410924	-1.7004397181410924	-1.7004397181410924	-1.7004397181410924	-1.7004397181410924	-1.7004397181410924	-1.7004397181410924	-1.7004397181410924	-1.893084796083488	-1.8365012677171206	-1.8365012677171206	-1.8365012677171206	-1.8365012677171206	-1.8365012677171206	-1.8365012677171206	-1.777607578663552	-1.777607578663552	-1.777607578663552	-1.777607578663552	-1.777607578663552	-1.777607578663552	-1.777607578663552	-1.777607578663552	-1.777607578663552	-1.777607578663552	-2.0	-1.777607578663552	-1.777607578663552	-1.777607578663552	-1.6520766965796934	-2.0	-2.0
YLR283W	-1.7162070339994089	-1.7162070339994089	-1.7162070339994089	-2.0	-2.0	-1.777607578663552	-1.777607578663552	-1.777607578663552	-1.777607578663552	-1.777607578663552	-2.0	-2.0	-1.938599455335857	-1.938599455335857	-1.938599455335857	-1.938599455335857	-1.938599455335857	-1.938599455335857	-1.938599455335857	-1.8744691179161412	-1.8744691179161412	-1.8744691179161412	-1.938599455335857	-1.7162070339994089	-1.7162070339994089	-1.8365012677171206	-1.6520766965796934	-1.5849625007211563	-1.5849625007211563	-1.5849625007211563	-1.3923174227787602	-1.3219280948873626	-1.3219280948873626	-1.3219280948873626	-1.2479275134435857	-1.2479275134435857	-1.2479275134435857	-1.2479275134435857	-1.2479275134435857	-1.3219280948873626	-1.3219280948873626	-1.3219280948873626	-1.3219280948873626	-1.3219280948873626	-1.3923174227787602	-1.3923174227787602	-1.3923174227787602	-1.3923174227787602	-1.3923174227787602
YPR061C	-2.807354922057604	-2.643856189774725	-2.643856189774725	-2.9999999999999996	-2.584962500721156	-2.4594316186372973	-2.3923174227787602	-2.3923174227787602	-2.3923174227787602	-2.3923174227787602	-2.3923174227787602	-2.736965594166206	-2.736965594166206	-2.736965594166206	-2.736965594166206	-2.736965594166206	-2.662965012722429	-2.662965012722429	-2.662965012722429	-2.502500340529183	-2.4150374992788435	-2.4150374992788435	-2.4150374992788435	-2.4150374992788435	-2.4150374992788435	-2.321928094887362	-2.321928094887362	-2.321928094887362	-2.321928094887362	-2.321928094887362	-2.321928094887362	-2.321928094887362	-2.321928094887362	-2.321928094887362	-2.321928094887362	-2.321928094887362	-2.321928094887362	-2.321928094887362	-2.321928094887362	-2.321928094887362	-2.321928094887362	-2.321928094887362	-2.321928094887362	-2.321928094887362	-2.321928094887362	-2.321928094887362	-1.9068905956085185	-1.9068905956085185	-1.9068905956085185
YGL224C	-2.523561956057013	-2.523561956057013	-2.4594316186372973	-2.523561956057013	-2.4594316186372973	-2.4594316186372973	-2.4594316186372973	-2.4594316186372973	-2.4594316186372973	-2.4594316186372973	-2.4594316186372973	-2.4594316186372973	-2.4594316186372973	-2.3923174227787602	-2.3923174227787602	-2.3923174227787602	-2.3923174227787602	-2.3923174227787602	-2.3923174227787602	-2.3923174227787602	-2.3923174227787602	-2.3923174227787602	-2.3923174227787602	-2.3923174227787602	-2.3923174227787602	-2.321928094887362	-2.321928094887362	-2.321928094887362	-2.169925001442312	-2.169925001442312	-2.169925001442312	-2.584962500721156	-2.4150374992788435	-2.4150374992788435	-2.4150374992788435	-2.4150374992788435	-2.4150374992788435	-2.4150374992788435	-2.4150374992788435	-2.321928094887362	-2.9068905956085187	-2.9068905956085187	-2.115477217419936	-2.115477217419936	-2.115477217419936	-2.115477217419936	-2.0	-2.0	-2.0
YML125C	-2.2479275134435857	-2.2479275134435857	-2.2479275134435857	-2.2479275134435857	-2.0874628412503395	-2.0874628412503395	-2.0874628412503395	-2.0874628412503395	-2.0874628412503395	-2.0874628412503395	-2.4150374992788435	-2.4150374992788435	-2.0	-2.0	-2.0	-2.0	-1.9068905956085185	-1.9068905956085185	-1.9068905956085185	-1.9068905956085185	-1.9068905956085185	-1.9068905956085185	-1.8073549220576042	-1.8073549220576042	-1.8073549220576042	-1.8073549220576042	-1.8073549220576042	-1.8073549220576042	-1.8073549220576042	-1.8073549220576042	-1.8073549220576042	-1.8073549220576042	-1.8073549220576042	-1.8073549220576042	-1.7004397181410922	-1.7004397181410922	-1.7004397181410922	-1.7004397181410922	-1.7004397181410922	-1.7004397181410922	-1.7004397181410922	-1.7004397181410922	-1.7004397181410922	-1.7004397181410922	-1.4594316186372973	-1.4594316186372973	-1.4594316186372973	-1.4594316186372973	-1.4594316186372973
YGL128C	-1.7004397181410917	-1.7004397181410917	-1.7004397181410917	-1.7004397181410917	-1.7004397181410917	-1.7004397181410917	-1.6244908649077936	-1.6244908649077936	-1.6244908649077936	-1.6244908649077936	-1.6244908649077936	-1.6244908649077936	-1.6244908649077936	-1.7500217469916524	-1.7500217469916524	-1.7500217469916524	-1.7500217469916524	-1.7500217469916524	-1.7500217469916524	-1.669851398307669	-1.6280312226130422	-1.6280312226130422	-1.6280312226130422	-1.6280312226130422	-1.6280312226130422	-1.5849625007211563	-1.5849625007211563	-1.7224660244710912	-1.765534746362977	-1.765534746362977	-1.765534746362977	-1.765534746362977	-1.765534746362977	-1.765534746362977	-1.8073549220576042	-1.8073549220576042	-1.84799690655495	-1.8073549220576042	-1.84799690655495	-1.84799690655495	-1.84799690655495	-1.84799690655495	-1.8875252707415877	-1.84799690655495	-1.84799690655495	-2.0	-2.0	-1.959358015502654	-1.959358015502654
YPR016C	-1.4329594072761063	-1.4329594072761063	-1.4329594072761063	-1.4329594072761063	-1.4329594072761063	-1.4329594072761063	-1.37851162325373	-1.37851162325373	-1.263034405833794	-1.263034405833794	-1.263034405833794	-1.5305147166987798	-1.5305147166987798	-1.5305147166987798	-1.4739311883324124	-1.4739311883324124	-1.2895066171949852	-1.2895066171949852	-1.2895066171949852	-1.2895066171949852	-1.222392421336448	-1.222392421336448	-1.222392421336448	-1.222392421336448	-1.2895066171949852	-1.4594316186372975	-1.4594316186372975	-1.4594316186372975	-1.4594316186372975	-1.4594316186372975	-1.4594316186372975	-1.5849625007211563	-1.5849625007211563	-1.5849625007211563	-1.7004397181410924	-1.7004397181410924	-1.7548875021634687	-1.7548875021634687	-1.7548875021634687	-1.9068905956085185	-1.9541963103868754	-1.9541963103868754	-2.0	-2.0	-2.0	-2.0	-1.8300749985576876	-2.0	-2.044394119358454
YJR083C	-1.5849625007211563	-1.5849625007211563	-1.5849625007211563	-1.5849625007211563	-1.5849625007211563	-1.5849625007211563	-1.6629650127224294	-1.6629650127224294	-1.6629650127224294	-1.6629650127224294	-1.6629650127224294	-1.6629650127224294	-1.6629650127224294	-1.6629650127224294	-1.6629650127224294	-1.6629650127224294	-1.6629650127224294	-1.736965594166206	-1.736965594166206	-1.736965594166206	-1.736965594166206	-1.736965594166206	-1.6629650127224294	-1.6629650127224294	-1.6629650127224294	-1.6629650127224294	-1.6629650127224294	-1.6629650127224294	-1.6629650127224294	-1.6629650127224294	-1.6629650127224294	-1.6629650127224294	-1.6629650127224294	-1.6629650127224294	-1.6629650127224294	-1.6629650127224294	-1.5849625007211563	-1.6629650127224294	-1.6629650127224294	-1.6629650127224294	-1.6629650127224294	-1.6629650127224294	-1.6629650127224294	-1.6629650127224294	-1.6629650127224294	-1.6629650127224294	-1.6629650127224294	-1.6629650127224294	-1.6629650127224294
YOR251C	-2.523561956057013	-2.523561956057013	-2.523561956057013	-2.523561956057013	-2.523561956057013	-2.584962500721156	-2.584962500721156	-2.584962500721156	-2.584962500721156	-2.584962500721156	-2.584962500721156	-2.584962500721156	-2.584962500721156	-2.584962500721156	-2.584962500721156	-2.584962500721156	-2.584962500721156	-2.584962500721156	-2.700439718141092	-2.7548875021634687	-2.7548875021634687	-2.7548875021634687	-2.643856189774725	-2.643856189774725	-2.700439718141092	-2.700439718141092	-2.700439718141092	-2.700439718141092	-2.643856189774725	-2.643856189774725	-2.643856189774725	-2.584962500721156	-2.263034405833794	-2.263034405833794	-2.321928094887362	-2.321928094887362	-2.321928094887362	-2.321928094887362	-2.321928094887362	-2.263034405833794	-2.263034405833794	-2.263034405833794	-2.263034405833794	-2.263034405833794	-2.263034405833794	-2.263034405833794	-2.584962500721156	-2.584962500721156	-2.4594316186372973
YFL005W	-1.1926450779423958	-1.0931094043914815	-1.0931094043914815	-0.9510903995190535	-0.9510903995190535	-0.8073549220576042	-0.8073549220576042	-0.8073549220576042	-0.8073549220576042	-0.8073549220576042	-0.7705181538772325	-0.7705181538772325	-0.9541963103868752	-0.9541963103868752	-0.9541963103868752	-0.9068905956085185	-0.8579809951275721	-0.8579809951275721	-0.7705181538772325	-0.7705181538772325	-0.7198920808072649	-0.8073549220576042	-0.7548875021634687	-0.8479969065549502	-0.8579809951275721	-0.8579809951275721	-0.8073549220576042	-0.8073549220576042	-0.8073549220576042	-0.8073549220576042	-0.9068905956085185	-0.9068905956085185	-0.7548875021634687	-0.7004397181410921	-0.7548875021634687	-0.6674246609131291	-0.5849625007211563	-0.5849625007211563	-0.6674246609131291	-0.5305147166987798	-0.5563933485243852	-0.47393118833241243	-0.47393118833241243	-0.47393118833241243	-0.47393118833241243	-0.4150374992788438	-0.6374299206152918	-0.6100534816839864	-0.6100534816839864
YGR084C	-2.725443724270987	-2.7353252357849507	-2.7451395256119064	-2.7402407261990676	-2.76849209972015	-2.7303929402427203	-2.7635598041779197	-2.758610588206186	-2.8173736778825953	-2.802319332160306	-2.7921951148865984	-2.807354922057604	-2.776874315602843	-2.776874315602843	-2.771731012326883	-2.776874315602843	-2.771731012326883	-2.812498225333564	-2.8541491335365454	-2.7918140711618262	-2.8021932169418253	-2.807354922057604	-2.807354922057604	-2.7806869715955242	-2.769880216638941	-2.775293712825306	-2.7535167704300543	-2.790991475848717	-2.757697035750293	-2.7464259234152726	-2.700439718141092	-2.700439718141092	-2.6828098241193006	-2.6512357201403223	-2.6828098241193006	-2.670935723831009	-2.709409871645645	-2.6853643976789936	-2.6485276294986226	-2.669278786654632	-2.6502539609728752	-2.6244908649077936	-2.656623485848603	-2.6972654703459487	-2.6844981742720706	-2.6908959454702215	-2.6972654703459487	-2.6938968722743204	-2.687324218350834
YGR062C	-1.8930847960834878	-1.8930847960834878	-1.7935491225325735	-1.7935491225325735	-1.8930847960834878	-1.807354922057604	-1.777607578663552	-1.884522782580064	-1.884522782580064	-1.914270125974116	-1.884522782580064	-1.8231222379159204	-1.7589919004962047	-1.7258250365610055	-1.6918777046376678	-1.6918777046376678	-1.6571122864769912	-1.6918777046376678	-1.6918777046376678	-1.6918777046376678	-1.6571122864769912	-1.772589503896927	-1.772589503896927	-1.772589503896927	-1.772589503896927	-1.7004397181410917	-1.7004397181410917	-1.6629650127224291	-1.7004397181410917	-1.6629650127224291	-1.7884958948062881	-1.7500217469916524	-1.7500217469916524	-1.7500217469916524	-1.7500217469916524	-1.7500217469916524	-1.8259706002249507	-1.9259994185562233	-2.035623909730721	-2.0703893278913976	-2.0703893278913976	-2.0703893278913976	-2.0703893278913976	-1.9668331360648006	-1.9999999999999998	-2.0324214776923775	-1.9999999999999998	-1.9999999999999998	-1.8413022539809414
YGL174W	-1.736965594166206	-1.736965594166206	-1.736965594166206	-1.736965594166206	-1.736965594166206	-1.736965594166206	-1.736965594166206	-1.736965594166206	-1.736965594166206	-1.736965594166206	-1.6629650127224294	-1.5025003405291832	-1.6629650127224294	-1.4405725913859817	-1.4405725913859817	-1.4405725913859817	-1.4405725913859817	-1.4405725913859817	-1.5145731728297585	-1.736965594166206	-1.9259994185562233	-1.9259994185562233	-1.6780719051126376	-1.6780719051126376	-1.6780719051126376	-1.6780719051126376	-1.6780719051126376	-1.6780719051126376	-1.6780719051126376	-1.6780719051126376	-1.6780719051126376	-1.6780719051126376	-1.6780719051126376	-1.6780719051126376	-1.6780719051126376	-1.6780719051126376	-1.5849625007211563	-1.5849625007211563	-1.5849625007211563	-1.5849625007211563	-1.5849625007211563	-1.9068905956085185	-1.9068905956085185	-1.9068905956085185	-1.9068905956085185	-1.9068905956085185	-1.9068905956085185	-1.9068905956085185	-1.9068905956085185
YGR152C	-2.0	-1.938599455335857	-2.263034405833794	-2.263034405833794	-2.263034405833794	-2.201633861169651	-2.137503523749935	-1.8744691179161412	-1.938599455335857	-1.938599455335857	-1.938599455335857	-1.938599455335857	-1.938599455335857	-1.938599455335857	-1.8073549220576042	-1.8073549220576042	-1.8073549220576042	-1.8073549220576042	-1.736965594166206	-1.736965594166206	-1.736965594166206	-1.736965594166206	-1.736965594166206	-1.8744691179161412	-1.736965594166206	-1.736965594166206	-1.736965594166206	-1.736965594166206	-1.736965594166206	-1.736965594166206	-1.736965594166206	-1.736965594166206	-1.736965594166206	-2.0	-2.0	-2.0	-2.0	-1.9259994185562233	-1.84799690655495	-1.485426827170242	-1.485426827170242	-1.485426827170242	-1.485426827170242	-1.485426827170242	-1.485426827170242	-1.485426827170242	-1.485426827170242	-1.485426827170242	-1.485426827170242
YIL044C	-2.15200309344505	-2.15200309344505	-2.15200309344505	-2.115477217419936	-2.115477217419936	-2.115477217419936	-2.115477217419936	-2.3219280948873626	-2.3219280948873626	-2.15200309344505	-2.15200309344505	-2.187627003175771	-2.3219280948873626	-2.2854022188622483	-2.2854022188622483	-2.2854022188622483	-2.2854022188622483	-2.2854022188622483	-2.2854022188622483	-2.2854022188622483	-2.2854022188622483	-2.478047296804644	-2.478047296804644	-2.440572591385982	-2.440572591385982	-2.440572591385982	-2.440572591385982	-2.440572591385982	-2.440572591385982	-2.440572591385982	-2.440572591385982	-2.440572591385982	-2.478047296804644	-2.478047296804644	-2.478047296804644	-2.478047296804644	-2.478047296804644	-2.478047296804644	-2.478047296804644	-2.440572591385982	-2.440572591385982	-2.440572591385982	-2.440572591385982	-2.402098443571346	-2.402098443571346	-2.440572591385982	-2.402098443571346	-2.5443205162238103	-2.5443205162238103
YDL052C	-1.857980995127572	-1.857980995127572	-2.050626073069968	-2.050626073069968	-2.222392421336448	-2.0	-1.9475325801058645	-1.9475325801058645	-1.893084796083488	-1.893084796083488	-2.0588936890535687	-2.0588936890535687	-2.0588936890535687	-2.0588936890535687	-2.0588936890535687	-1.8744691179161412	-1.8744691179161412	-1.8744691179161412	-2.0	-2.0	-2.0	-2.0	-1.5025003405291832	-1.5025003405291832	-1.5025003405291832	-1.5025003405291832	-1.5025003405291832	-1.7655347463629774	-1.7655347463629774	-1.7655347463629774	-1.7655347463629774	-1.7655347463629774	-1.7655347463629774	-1.7655347463629774	-1.7655347463629774	-1.6780719051126376	-1.6780719051126376	-1.6780719051126376	-1.5849625007211563	-1.5849625007211563	-1.5849625007211563	-1.5849625007211563	-1.5849625007211563	-1.6780719051126376	-1.6780719051126376	-1.6780719051126376	-1.6780719051126376	-1.6780719051126376	-1.6780719051126376
YKL019W	-0.807354922057604	-0.807354922057604	-0.807354922057604	-0.807354922057604	-0.807354922057604	-0.807354922057604	-0.807354922057604	-0.807354922057604	-0.807354922057604	-0.807354922057604	-0.807354922057604	-0.807354922057604	-0.807354922057604	-0.807354922057604	-1.2223924213364477	-1.2223924213364477	-1.2223924213364477	-1.2223924213364477	-1.2223924213364477	-1.2223924213364477	-1.2223924213364477	-1.2223924213364477	-1.2223924213364477	-1.2223924213364477	-1.2223924213364477	-0.9999999999999997	-0.9999999999999997	-0.807354922057604	-0.807354922057604	-0.807354922057604	-0.807354922057604	-0.807354922057604	-0.807354922057604	-0.807354922057604	-0.9999999999999997	-0.9999999999999997	-0.9999999999999997	-0.9999999999999997	-0.9999999999999997	-0.9999999999999997	-0.9999999999999997	-0.9999999999999997	-0.9999999999999997	-0.9999999999999997	-1.4594316186372973	-1.4594316186372973	-1.4594316186372973	-1.4594316186372973	-1.4594316186372973
YER142C	-2.146841388329271	-2.146841388329271	-2.146841388329271	-2.050626073069968	-2.0	-2.0	-1.8073549220576044	-1.8073549220576044	-1.8073549220576044	-1.8073549220576044	-1.8073549220576044	-2.0	-1.9475325801058645	-1.9475325801058645	-1.9475325801058645	-1.9475325801058645	-1.9475325801058645	-1.9475325801058645	-1.9475325801058645	-1.9475325801058645	-2.1699250014423126	-2.1699250014423126	-2.4329594072761065	-2.4329594072761065	-2.4329594072761065	-2.321928094887362	-2.263034405833794	-2.263034405833794	-2.263034405833794	-2.137503523749935	-2.263034405833794	-2.263034405833794	-2.263034405833794	-2.263034405833794	-2.263034405833794	-2.263034405833794	-2.263034405833794	-2.137503523749935	-2.137503523749935	-2.137503523749935	-2.137503523749935	-2.137503523749935	-2.137503523749935	-2.137503523749935	-2.137503523749935	-2.070389327891398	-2.070389327891398	-2.070389327891398	-2.070389327891398
YCR004C	-0.04836302156139917	-0.06413033741971574	0.0	0.0	0.0	0.0	-0.033552559711026504	-0.033552559711026504	-0.0834160081876375	-0.066342494828696	-0.0834160081876375	-0.13430109171159121	-0.1502426355806127	-0.16794463731407164	-0.10309349296410346	-0.08746284125033943	-0.07038932789139801	-0.08963721248467621	-0.12711191790333917	-0.10825289065202341	-0.1480986389891339	-0.09310940439148148	-0.09557765998223111	-0.11547721741993608	-0.17449773123213638	-0.17687776208407935	-0.15611920191728185	-0.13750352374993477	-0.0995356735509144	-0.08246216019197282	-0.06228427825434257	-0.04182017569462706	-0.02075856016679749	-0.02075856016679749	0.021373650792567037	0.0	0.022026306329998854	0.04508788952853819	0.02272007650008345	0.02272007650008345	0.0	0.0	0.0	0.023846741954367666	0.04809428820104521	0.023846741954367666	0.07155326102503377	-0.023846741954367614	0.0
YNR054C	-2.9634741239748856	-2.9634741239748856	-2.9634741239748856	-2.9634741239748856	-2.925999418556223	-2.84799690655495	-2.84799690655495	-2.84799690655495	-2.84799690655495	-2.807354922057604	-2.807354922057604	-2.807354922057604	-2.807354922057604	-2.807354922057604	-2.807354922057604	-2.807354922057604	-2.807354922057604	-2.807354922057604	-2.807354922057604	-2.807354922057604	-2.678071905112638	-2.678071905112638	-2.678071905112638	-2.722466024471091	-2.678071905112638	-2.678071905112638	-2.678071905112638	-2.678071905112638	-2.678071905112638	-2.6322682154995127	-2.6322682154995127	-2.6322682154995127	-2.6322682154995127	-2.6322682154995127	-2.6322682154995127	-2.6322682154995127	-2.6322682154995127	-2.6322682154995127	-2.584962500721156	-2.584962500721156	-2.4329594072761065	-2.37851162325373	-2.321928094887362	-2.263034405833794	-2.263034405833794	-2.263034405833794	-2.263034405833794	-2.263034405833794	-2.263034405833794
YBL087C	-2.502500340529183	-2.502500340529183	-2.502500340529183	-2.502500340529183	-2.502500340529183	-2.502500340529183	-2.502500340529183	-2.502500340529183	-2.4150374992788435	-2.4150374992788435	-2.4150374992788435	-2.4150374992788435	-2.4150374992788435	-2.4150374992788435	-2.4150374992788435	-2.4150374992788435	-2.4150374992788435	-2.4150374992788435	-2.4150374992788435	-2.502500340529183	-2.584962500721156	-2.8073549220576037	-2.9385994553358565	-2.9385994553358565	-3.0588936890535683	-3.115477217419936	-3.115477217419936	-3.169925001442312	-3.169925001442312	-3.169925001442312	-3.169925001442312	-3.169925001442312	-3.169925001442312	-3.169925001442312	-3.169925001442312	-3.2223924213364477	-3.2223924213364477	-3.2223924213364477	-3.2223924213364477	-3.321928094887362	-3.369233809665719	-3.321928094887362	-3.321928094887362	-3.4150374992788435	-3.4594316186372973	-3.4594316186372973	-3.4594316186372973	-3.502500340529183	-3.502500340529183
YGR239C	0.43609911480667357	0.6166713604484944	0.5525410230287788	0.4854268271702419	0.4854268271702419	0.4150374992788437	0.4150374992788437	0.3410369178350672	0.3410369178350672	0.3410369178350672	0.4694852833012202	0.4694852833012202	0.502500340529183	0.3870231231092473	0.502500340529183	0.502500340529183	0.502500340529183	0.4150374992788437	0.4150374992788437	0.4150374992788437	0.32192809488736207	0.32192809488736207	0.32192809488736207	0.20645087746742624	0.20645087746742624	0.20645087746742624	0.10691520391651219	0.22239242133644777	0.22239242133644777	0.22239242133644777	0.22239242133644777	0.22239242133644777	0.22239242133644777	0.22239242133644777	0.22239242133644777	0.11547721741993588	0.11547721741993588	0.11547721741993588	0.11547721741993588	0.11547721741993588	0.0	0.0	0.0	-0.1154772174199359	-0.1154772174199359	-0.1154772174199359	-0.1154772174199359	-0.24100809950379493	-0.24100809950379493
YFR027W	-3.2479275134435857	-3.2479275134435857	-2.662965012722429	-2.662965012722429	-2.662965012722429	-2.736965594166206	-2.736965594166206	-2.8073549220576037	-2.736965594166206	-2.736965594166206	-2.736965594166206	-2.736965594166206	-2.321928094887362	-2.321928094887362	-2.169925001442312	-2.169925001442312	-2.321928094887362	-2.321928094887362	-2.321928094887362	-2.321928094887362	-2.321928094887362	-2.321928094887362	-2.321928094887362	-2.321928094887362	-2.321928094887362	-2.321928094887362	-2.321928094887362	-2.321928094887362	-2.321928094887362	-2.3923174227787602	-2.3923174227787602	-2.736965594166206	-2.736965594166206	-2.584962500721156	-2.584962500721156	-2.584962500721156	-2.584962500721156	-2.584962500721156	-2.584962500721156	-2.584962500721156	-2.584962500721156	-2.584962500721156	-2.584962500721156	-2.584962500721156	-2.584962500721156	-2.584962500721156	-2.502500340529183	-2.502500340529183	-2.502500340529183
YDL142C	-2.678071905112638	-2.678071905112638	-2.678071905112638	-2.678071905112638	-2.678071905112638	-2.678071905112638	-2.678071905112638	-2.678071905112638	-2.678071905112638	-2.6322682154995127	-2.6322682154995127	-2.6322682154995127	-2.6322682154995127	-2.584962500721156	-2.584962500721156	-2.584962500721156	-2.584962500721156	-2.584962500721156	-2.584962500721156	-2.4329594072761065	-2.4329594072761065	-2.4329594072761065	-2.4329594072761065	-2.4329594072761065	-2.4329594072761065	-2.4329594072761065	-2.4329594072761065	-2.4329594072761065	-2.4329594072761065	-2.4329594072761065	-2.37851162325373	-2.37851162325373	-2.37851162325373	-2.37851162325373	-2.584962500721156	-2.584962500721156	-2.584962500721156	-2.584962500721156	-2.584962500721156	-2.584962500721156	-2.584962500721156	-2.584962500721156	-2.584962500721156	-2.523561956057013	-2.523561956057013	-2.523561956057013	-2.9385994553358565	-2.9385994553358565	-2.9385994553358565
YDR068W	-2.0	-2.0	-2.0	-2.0	-2.0	-2.0	-2.0	-2.0	-2.0	-2.0	-2.0	-2.0874628412503395	-2.044394119358454	-2.044394119358454	-2.044394119358454	-2.1292830169449664	-2.3625700793847084	-2.3219280948873626	-2.3219280948873626	-2.2801079191927354	-2.0874628412503395	-1.9541963103868754	-1.9541963103868754	-1.9541963103868754	-1.9541963103868754	-1.9541963103868754	-1.9541963103868754	-1.9541963103868754	-1.9068905956085185	-1.9068905956085185	-1.9068905956085185	-1.9068905956085185	-1.9068905956085185	-1.857980995127572	-1.857980995127572	-1.857980995127572	-1.857980995127572	-1.857980995127572	-1.857980995127572	-1.857980995127572	-1.857980995127572	-1.857980995127572	-1.857980995127572	-1.857980995127572	-1.7548875021634687	-1.7548875021634687	-1.7548875021634687	-1.7004397181410924	-1.7548875021634687
YPL079W	-1.1312445332782526	-1.263034405833794	-1.263034405833794	-1.263034405833794	-1.3370349872775706	-1.3370349872775706	-1.263034405833794	-1.1699250014423124	-1.0995356735509143	-1.0339473319233377	-1.0339473319233377	-0.9999999999999997	-1.1443899093351744	-1.2115041051937117	-1.2439255828860891	-1.1783372412585122	-1.1783372412585122	-1.1783372412585122	-1.1783372412585122	-1.1783372412585122	-1.1783372412585122	-1.1783372412585122	-1.1783372412585122	-1.1783372412585122	-1.1043366598147357	-1.1043366598147357	-1.0703893278913976	-1.0356239097307212	-0.9999999999999997	-0.9296106721086019	-1.0	-1.0	-1.0	-0.9296106721086019	-1.0	-1.0740005814437767	-1.0374747054186626	-1.1154772174199359	-1.1154772174199359	-1.0780025120012733	-1.0	-1.0	-1.0	-1.0	-1.0	-1.0	-1.0	-1.0	-0.9999999999999997
YML052W	-0.3625700793847085	-0.16992500144231246	-0.4594316186372975	-0.4594316186372975	-0.4594316186372975	-0.5849625007211565	-0.5849625007211565	-0.5849625007211565	-0.5849625007211565	-0.5849625007211565	-0.5849625007211565	-0.41503749927884404	-0.41503749927884404	-0.41503749927884404	-0.41503749927884404	-0.41503749927884404	-0.41503749927884404	-0.41503749927884404	-0.41503749927884404	-0.41503749927884404	-0.41503749927884404	-0.41503749927884404	-0.41503749927884404	-0.41503749927884404	-0.41503749927884404	-0.263034405833794	-0.263034405833794	-0.263034405833794	-0.263034405833794	-0.37851162325373	-0.37851162325373	-0.37851162325373	-0.37851162325373	-0.37851162325373	-0.37851162325373	-0.37851162325373	-0.48542682717024194	-0.48542682717024194	-0.48542682717024194	-0.5849625007211563	-0.44745897697122117	-0.44745897697122117	-0.5405683813627027	-0.5405683813627027	-0.5405683813627027	-0.5405683813627027	-0.5405683813627027	-0.5405683813627027	-0.5405683813627027
YOR358W	-1.0874628412503395	-1.0874628412503395	-1.0874628412503395	-1.1699250014423124	-1.1699250014423124	-1.1699250014423124	-1.1699250014423124	-1.1699250014423124	-1.1699250014423124	-1.1699250014423124	-1.1699250014423124	-1.3219280948873626	-1.3219280948873626	-1.1699250014423124	-1.1699250014423124	-1.1699250014423124	-1.1699250014423124	-1.1699250014423124	-1.1699250014423124	-1.1699250014423124	-1.1699250014423124	-1.1699250014423124	-1.1699250014423124	-1.1699250014423124	-1.0	-1.0	-1.0	-1.0	-1.222392421336448	-1.222392421336448	-1.2479275134435857	-1.2479275134435857	-1.2479275134435857	-1.2479275134435857	-1.2895066171949852	-1.2895066171949852	-1.2895066171949852	-1.2895066171949852	-1.2895066171949852	-1.415037499278844	-1.415037499278844	-1.415037499278844	-1.415037499278844	-1.415037499278844	-1.415037499278844	-1.415037499278844	-1.415037499278844	-1.4739311883324124	-1.4739311883324124
YKR014C	-2.115477217419936	-2.2223924213364477	-2.2223924213364477	-2.2223924213364477	-2.2223924213364477	-2.2223924213364477	-2.2223924213364477	-2.2223924213364477	-2.2223924213364477	-2.115477217419936	-2.115477217419936	-2.115477217419936	-2.115477217419936	-2.115477217419936	-2.115477217419936	-2.0	-2.0	-2.0	-2.115477217419936	-2.115477217419936	-2.115477217419936	-2.115477217419936	-2.115477217419936	-2.115477217419936	-2.115477217419936	-2.0	-2.0	-2.0	-2.0	-2.115477217419936	-2.115477217419936	-2.115477217419936	-2.115477217419936	-2.115477217419936	-2.321928094887362	-2.321928094887362	-2.321928094887362	-2.4150374992788435	-2.4150374992788435	-2.4150374992788435	-2.4150374992788435	-2.4150374992788435	-2.321928094887362	-2.321928094887362	-2.321928094887362	-2.321928094887362	-2.321928094887362	-2.321928094887362	-2.321928094887362
YFR004W	-2.765534746362977	-2.765534746362977	-2.807354922057604	-2.807354922057604	-2.807354922057604	-2.807354922057604	-2.765534746362977	-2.369233809665719	-2.369233809665719	-2.3219280948873626	-2.3219280948873626	-2.3219280948873626	-2.273018494406416	-2.273018494406416	-2.146841388329271	-2.146841388329271	-2.146841388329271	-2.146841388329271	-2.146841388329271	-2.369233809665719	-2.369233809665719	-2.369233809665719	-2.369233809665719	-2.369233809665719	-2.369233809665719	-2.273018494406416	-2.273018494406416	-2.369233809665719	-2.369233809665719	-2.273018494406416	-2.273018494406416	-2.273018494406416	-2.273018494406416	-2.222392421336448	-2.222392421336448	-2.222392421336448	-2.1699250014423126	-2.1699250014423126	-2.1699250014423126	-2.1699250014423126	-2.115477217419936	-2.1699250014423126	-2.1699250014423126	-1.9475325801058645	-2.0	-2.0	-2.0995356735509145	-2.0995356735509145	-2.146841388329271
YDR472W	-0.19501598240514276	-0.1773962508734475	-0.17500965803656957	-0.16571626110123175	-0.16244290272577286	-0.16542360920737148	-0.1802584798639663	-0.18057224564182092	-0.1989646743936662	-0.19431081538744935	-0.20591743503543303	-0.2094533656289497	-0.20093931167013035	-0.20360356919718664	-0.213570916796944	-0.215877384180113	-0.20591743503543303	-0.1883370385561927	-0.18601198560994886	-0.19726170601276585	-0.19428954984151228	-0.1900051960696916	-0.1850562700634751	-0.18737013590172147	-0.17748296171858072	-0.18935650792741984	-0.17687776208407915	-0.17021589670307982	-0.15304437464571305	-0.16934618697481363	-0.15826208391673222	-0.15718333255073003	-0.15511906666690636	-0.13395445666886413	-0.13750352374993496	-0.13492958008610853	-0.1514877531856361	-0.16100790670625933	-0.17479172213935906	-0.16763318993432275	-0.1496742873850769	-0.14916644127551495	-0.14916644127551495	-0.16414728030049458	-0.16848532959258647	-0.1730872315515953	-0.17538268953925729	-0.16763318993432275	-0.17508670655809114
YNL322C	-1.3219280948873622	-1.3219280948873622	-1.3219280948873622	-1.3219280948873622	-1.3219280948873622	-1.3219280948873622	-1.3219280948873622	-1.3219280948873622	-1.3219280948873622	-1.3219280948873622	-1.3219280948873622	-1.3219280948873622	-1.3219280948873622	-1.3219280948873622	-1.3219280948873622	-1.3219280948873622	-1.3219280948873622	-1.3219280948873622	-1.3219280948873622	-1.3219280948873622	-1.3219280948873622	-1.3219280948873622	-1.3219280948873622	-1.3219280948873622	-1.3219280948873622	-1.3219280948873622	-1.3219280948873622	-1.3219280948873622	-1.3219280948873622	-1.3219280948873622	-1.3219280948873622	-1.3219280948873622	-1.3219280948873622	-1.3219280948873622	-1.3219280948873622	-1.3219280948873622	-1.3219280948873622	-1.3219280948873622	-1.3219280948873622	-0.5849625007211563	-0.5849625007211563	-0.5849625007211563	-0.5849625007211563	-0.5849625007211563	-0.5849625007211563	-0.5849625007211563	-0.5849625007211563	-0.5849625007211563	-0.5849625007211563
YPR149W	-1.37851162325373	-1.37851162325373	-1.37851162325373	-1.5849625007211563	-1.5849625007211563	-1.5849625007211563	-1.9068905956085185	-1.9068905956085185	-1.5849625007211563	-1.3219280948873626	-1.415037499278844	-1.415037499278844	-1.3219280948873626	-1.3219280948873626	-1.3219280948873626	-1.3219280948873626	-1.3219280948873626	-1.3219280948873626	-1.3219280948873626	-1.3219280948873626	-1.3219280948873626	-1.3219280948873626	-1.3219280948873626	-1.415037499278844	-1.415037499278844	-1.192645077942396	-1.192645077942396	-1.192645077942396	-1.0000000000000002	-1.0000000000000002	-1.0000000000000002	-1.0000000000000002	-1.0000000000000002	-1.0000000000000002	-1.0000000000000002	-1.0000000000000002	-0.8300749985576876	-0.9175378398080271	-0.84799690655495	-0.84799690655495	-0.9259994185562233	-0.9259994185562233	-0.9259994185562233	-1.070389327891398	-1.070389327891398	-1.070389327891398	-1.070389327891398	-1.2016338611696507	-1.2016338611696507
YLR414C	0.6280312226130421	0.6280312226130421	0.6280312226130421	0.6280312226130421	0.6280312226130421	0.6280312226130421	0.6280312226130421	0.710493382805015	0.710493382805015	0.6280312226130421	0.6280312226130421	0.6280312226130421	0.5405683813627027	0.44745897697122117	0.3479233034203068	0.3479233034203068	0.3479233034203068	0.3479233034203068	0.3479233034203068	0.24100809950379473	0.24100809950379473	0.24100809950379473	0.24100809950379473	0.5305147166987798	0.3479233034203068	0.44745897697122117	0.3479233034203068	0.24100809950379473	0.24100809950379473	0.24100809950379473	0.5305147166987798	0.5305147166987798	0.5305147166987798	0.5305147166987798	0.5305147166987798	0.5305147166987798	0.5305147166987798	0.7004397181410924	0.7004397181410924	0.7004397181410924	0.7004397181410924	0.7004397181410924	0.7004397181410924	0.7004397181410924	0.7004397181410924	0.7004397181410924	0.7004397181410924	0.7004397181410924	0.7004397181410924
YGR147C	-2.37851162325373	-2.37851162325373	-2.4594316186372973	-2.4176114429426705	-2.4253058347326713	-2.4253058347326713	-2.3769694584453247	-2.3141085904280634	-2.337441094258687	-2.367975462406799	-2.3978769481206608	-2.3978769481206608	-2.4052564784862587	-2.4052564784862587	-2.3667823306716227	-2.351985328743542	-2.3814291066360243	-2.336649600594128	-2.336649600594128	-2.3886971071000636	-2.3584539709124765	-2.3584539709124765	-2.32930762525296	-2.343954401217361	-2.3512224016814005	-2.3512224016814005	-2.3656494723166803	-2.3728092638895464	-2.3512224016814005	-2.3074285251922473	-2.3001237245690143	-2.3001237245690143	-2.3146965256562866	-2.3656494723166803	-2.3362833878644325	-2.343407822297814	-2.3870231231092474	-2.3940778806431977	-2.3656494723166803	-2.395928676331139	-2.3886971071000636	-2.3512224016814005	-2.32930762525296	-2.3219280948873626	-2.3295013145921635	-2.2995602818589083	-2.2172307162206693	-2.1738294558982285	-2.2094533656289497
YNL032W	-0.4854268271702417	-0.4854268271702417	-0.4854268271702417	-0.4854268271702417	-0.4854268271702417	-0.4854268271702417	-0.4854268271702417	-0.4854268271702417	-0.4854268271702417	-0.4854268271702417	-0.4854268271702417	0.0	0.0	0.0	0.0	0.0	0.0	0.0	0.0	0.0	-0.3219280948873623	-0.3219280948873623	-0.3219280948873623	-0.3219280948873623	-0.3219280948873623	-0.3219280948873623	-0.3219280948873623	-0.3219280948873623	0.4150374992788437	0.4150374992788437	1.0	1.0	1.0	1.0	1.0	1.0	1.0	0.5849625007211563	0.5849625007211563	0.5849625007211563	0.5849625007211563	0.5849625007211563	0.5849625007211563	0.5849625007211563	0.5849625007211563	0.5849625007211563	0.5849625007211563	0.5849625007211563	0.5849625007211563
YNL286W	-2.662965012722429	-2.662965012722429	-2.662965012722429	-2.681824039973745	-2.681824039973745	-2.6438561897747244	-2.6438561897747244	-2.6438561897747244	-2.6438561897747244	-2.624490864907793	-2.624490864907793	-2.5647846187835257	-2.5647846187835257	-2.5647846187835257	-2.5235619560570126	-2.5235619560570126	-2.502500340529183	-2.562936194391157	-2.562936194391157	-2.562936194391157	-2.584962500721156	-2.562936194391157	-2.562936194391157	-2.584962500721156	-2.584962500721156	-2.584962500721156	-2.562936194391157	-2.4374053123072983	-2.4374053123072983	-2.4374053123072983	-2.4374053123072983	-2.562936194391157	-2.562936194391157	-2.562936194391157	-2.562936194391157	-2.562936194391157	-2.562936194391157	-2.562936194391157	-2.5405683813627027	-2.5405683813627027	-2.5405683813627027	-2.517848304862619	-2.517848304862619	-2.5405683813627027	-2.5405683813627027	-2.678071905112638	-2.655351828612554	-2.6322682154995127	-2.584962500721156
YER099C	-3.584962500721156	-3.584962500721156	-3.584962500721156	-3.584962500721156	-3.643856189774725	-3.643856189774725	-3.643856189774725	-3.584962500721156	-3.584962500721156	-3.584962500721156	-3.584962500721156	-3.584962500721156	-3.584962500721156	-3.584962500721156	-3.643856189774725	-3.584962500721156	-3.584962500721156	-3.4594316186372973	-3.4594316186372973	-3.4594316186372973	-3.321928094887362	-3.3923174227787602	-3.3923174227787602	-3.3923174227787602	-3.3923174227787602	-3.3923174227787602	-3.3923174227787602	-3.321928094887362	-3.321928094887362	-3.2479275134435857	-3.2479275134435857	-3.2479275134435857	-3.2479275134435857	-3.2479275134435857	-3.0874628412503395	-3.0874628412503395	-3.0874628412503395	-3.0874628412503395	-3.0874628412503395	-3.0874628412503395	-3.0874628412503395	-3.0874628412503395	-3.0874628412503395	-3.0874628412503395	-3.0874628412503395	-3.0874628412503395	-3.0874628412503395	-3.0874628412503395	-3.0874628412503395
YKL094W	-2.6244908649077936	-2.6244908649077936	-2.6244908649077936	-2.584962500721156	-2.6244908649077936	-2.6244908649077936	-2.6244908649077936	-2.6244908649077936	-2.6244908649077936	-2.8875252707415875	-2.8875252707415875	-3.2479275134435857	-3.2094533656289497	-3.2094533656289497	-3.2094533656289497	-3.169925001442312	-3.2094533656289497	-3.2094533656289497	-3.2094533656289497	-3.2094533656289497	-3.2094533656289497	-3.2094533656289497	-3.2094533656289497	-3.2094533656289497	-3.2094533656289497	-3.2094533656289497	-3.2854022188622483	-3.2854022188622483	-3.2854022188622483	-3.321928094887362	-3.321928094887362	-3.321928094887362	-3.39231742277876	-3.39231742277876	-3.3575520046180833	-3.2854022188622483	-3.2479275134435857	-3.2479275134435857	-3.2479275134435857	-3.2479275134435857	-3.2479275134435857	-3.2479275134435857	-3.39231742277876	-3.3575520046180833	-3.3575520046180833	-3.3575520046180833	-3.3575520046180833	-3.3575520046180833	-3.3575520046180833
YOR111W	-1.777607578663552	-1.777607578663552	-1.777607578663552	-1.777607578663552	-1.8365012677171206	-1.9475325801058645	-1.9475325801058645	-2.0	-1.9475325801058645	-1.9475325801058645	-1.9475325801058645	-1.9475325801058645	-1.9475325801058645	-1.9475325801058645	-1.9475325801058645	-1.9475325801058645	-2.050626073069968	-2.050626073069968	-2.050626073069968	-2.050626073069968	-2.050626073069968	-2.050626073069968	-2.050626073069968	-2.146841388329271	-2.1926450779423963	-2.1926450779423963	-2.1926450779423963	-2.1926450779423963	-2.2370391973008497	-2.2370391973008497	-2.2370391973008497	-2.1926450779423963	-2.1926450779423963	-2.1926450779423963	-2.1926450779423963	-2.0995356735509145	-2.0995356735509145	-2.050626073069968	-2.050626073069968	-2.0	-2.0	-2.0	-2.0	-2.050626073069968	-2.050626073069968	-2.050626073069968	-2.050626073069968	-2.0	-2.0
YMR149W	-3.029747343394052	-3.029747343394052	-3.0	-2.9385994553358565	-2.9068905956085187	-2.9068905956085187	-2.9068905956085187	-2.9068905956085187	-2.9068905956085187	-2.9068905956085187	-2.841302253980942	-3.1043366598147357	-3.1043366598147357	-3.1043366598147357	-3.0703893278913976	-3.0703893278913976	-3.0703893278913976	-3.0703893278913976	-3.0703893278913976	-3.035623909730721	-3.0	-2.7725895038969273	-2.7725895038969273	-2.7725895038969273	-2.7725895038969273	-2.7725895038969273	-2.841302253980942	-2.8073549220576037	-2.8073549220576037	-2.8073549220576037	-2.8073549220576037	-3.1043366598147357	-3.0703893278913976	-3.0703893278913976	-3.035623909730721	-3.0	-3.0	-3.0	-2.736965594166206	-2.736965594166206	-2.736965594166206	-2.84799690655495	-2.84799690655495	-2.84799690655495	-2.84799690655495	-2.5443205162238103	-2.502500340529183	-2.5443205162238103	-2.5443205162238103
YNL312W	-1.6629650127224294	-1.6629650127224294	-1.5849625007211563	-1.6629650127224294	-1.5849625007211563	-1.5849625007211563	-1.5849625007211563	-1.5849625007211563	-1.5849625007211563	-1.5849625007211563	-1.3625700793847084	-1.3625700793847084	-1.2801079191927356	-1.2801079191927356	-1.2801079191927356	-1.2801079191927356	-1.192645077942396	-1.192645077942396	-1.192645077942396	-1.192645077942396	-1.192645077942396	-1.192645077942396	-1.192645077942396	-1.192645077942396	-1.415037499278844	-1.5025003405291832	-1.5025003405291832	-1.5025003405291832	-1.5025003405291832	-1.5025003405291832	-1.5025003405291832	-1.5025003405291832	-1.7655347463629774	-1.7655347463629774	-1.7655347463629774	-1.7655347463629774	-1.7655347463629774	-1.6780719051126376	-1.6780719051126376	-1.6780719051126376	-1.6780719051126376	-1.415037499278844	-1.415037499278844	-1.415037499278844	-1.415037499278844	-1.5849625007211563	-1.5849625007211563	-1.37851162325373	-1.37851162325373
YPL078C	-2.0324214776923775	-2.0324214776923775	-1.9668331360648006	-1.9328858041414627	-1.9668331360648006	-1.898120385980786	-1.9328858041414627	-1.8413022539809414	-1.8413022539809414	-1.9668331360648006	-2.0324214776923775	-2.0324214776923775	-1.9696263509564806	-1.9696263509564806	-1.854149133536545	-1.854149133536545	-1.854149133536545	-1.854149133536545	-1.854149133536545	-1.9696263509564806	-1.9385994553358565	-1.9696263509564806	-1.9696263509564806	-1.9068905956085183	-1.8413022539809414	-1.8073549220576037	-1.8073549220576037	-1.7369655941662059	-1.9328858041414627	-1.9328858041414627	-1.898120385980786	-1.8259706002249507	-1.8259706002249507	-1.8259706002249507	-1.7884958948062881	-1.7500217469916524	-1.7500217469916524	-1.7500217469916524	-1.7500217469916524	-1.7500217469916524	-1.7500217469916524	-1.7500217469916524	-1.7500217469916524	-1.7500217469916524	-1.6244908649077936	-1.6244908649077936	-1.6244908649077936	-1.6244908649077936	-1.584962500721156
YHR144C	-0.3219280948873625	-0.3219280948873625	-0.3219280948873625	-0.3219280948873625	-0.3219280948873625	-0.3219280948873625	-0.5145731728297583	-0.5145731728297583	-0.6520766965796934	-0.6520766965796934	-0.6520766965796934	-0.6520766965796934	-0.6520766965796934	-0.6520766965796934	-0.6520766965796934	-0.6520766965796934	-0.6520766965796934	-0.6520766965796934	-0.6520766965796934	-0.6520766965796934	-0.6520766965796934	-0.6520766965796934	-0.6520766965796934	-0.6520766965796934	-0.7776075786635522	-0.7776075786635522	-0.7776075786635522	-0.7776075786635522	-0.7776075786635522	-0.7776075786635522	-1.0000000000000002	-0.7776075786635522	-0.7776075786635522	-0.7776075786635522	-0.7776075786635522	-0.7776075786635522	-0.7776075786635522	-0.7776075786635522	-0.6520766965796934	-0.6520766965796934	-0.6520766965796934	-0.6520766965796934	-0.6520766965796934	-0.6520766965796934	-0.6520766965796934	-0.7776075786635522	-0.6520766965796934	-0.6520766965796934	-0.6520766965796934
YNL003C	-2.247927513443585	-2.273018494406416	-2.347923303420307	-2.2684888359259014	-2.2684888359259014	-2.2684888359259014	-2.4059923596758366	-2.4059923596758366	-2.4059923596758366	-2.4059923596758366	-2.4059923596758366	-2.3785116232537296	-2.3785116232537296	-2.502500340529183	-2.502500340529183	-2.5305147166987796	-2.473931188332412	-2.415037499278844	-2.384663850235325	-2.384663850235325	-2.3536369546147005	-2.384663850235325	-2.3536369546147005	-2.3536369546147005	-2.3536369546147005	-2.384663850235325	-2.384663850235325	-2.384663850235325	-2.384663850235325	-2.384663850235325	-2.384663850235325	-2.321928094887362	-2.321928094887362	-2.321928094887362	-2.321928094887362	-2.321928094887362	-2.321928094887362	-2.321928094887362	-2.384663850235325	-2.321928094887362	-2.321928094887362	-2.4594316186372973	-2.426264754702098	-2.426264754702098	-2.4594316186372973	-2.4594316186372973	-2.4594316186372973	-2.4918530963296748	-2.4918530963296748
YNL315C	-1.6629650127224294	-1.6629650127224294	-1.9259994185562233	-2.0	-2.0	-2.0	-2.0	-2.0	-2.0	-2.0	-2.0	-2.0	-2.0	-2.0	-2.0	-2.0	-2.0	-1.9259994185562233	-1.84799690655495	-1.84799690655495	-1.84799690655495	-1.7655347463629774	-1.7655347463629774	-1.84799690655495	-1.7655347463629774	-1.7655347463629774	-1.7655347463629774	-1.7655347463629774	-1.7655347463629774	-1.5025003405291832	-1.5025003405291832	-1.5025003405291832	-1.7655347463629774	-1.9259994185562233	-2.0	-2.0	-2.0	-2.0	-2.0	-2.070389327891398	-2.070389327891398	-2.070389327891398	-2.070389327891398	-2.070389327891398	-2.070389327891398	-2.070389327891398	-2.070389327891398	-2.070389327891398	-2.137503523749935
YOR292C	-1.3219280948873622	-1.3219280948873622	-1.3219280948873622	-1.3219280948873622	-1.3219280948873622	-1.3219280948873622	-1.3219280948873622	-1.3219280948873622	-1.3219280948873622	-1.3219280948873622	-1.3219280948873622	-1.3219280948873622	-1.3219280948873622	-1.3219280948873622	-1.3219280948873622	-1.7369655941662059	-1.7369655941662059	-1.7369655941662059	-1.7369655941662059	-1.7369655941662059	-1.7369655941662059	-1.7369655941662059	-1.584962500721156	-1.584962500721156	-1.584962500721156	-1.584962500721156	-1.584962500721156	-1.584962500721156	-1.584962500721156	-1.584962500721156	-1.584962500721156	-1.584962500721156	-1.584962500721156	-1.584962500721156	-1.584962500721156	-1.584962500721156	-1.584962500721156	-1.4150374992788435	-1.4150374992788435	-1.4150374992788435	-1.4150374992788435	-1.4150374992788435	-1.4150374992788435	-1.4150374992788435	-1.4150374992788435	-1.4150374992788435	-0.9999999999999997	-0.5849625007211561	-0.5849625007211561
YOL073C	-2.807354922057604	-2.807354922057604	-2.807354922057604	-2.807354922057604	-2.807354922057604	-2.807354922057604	-2.8875252707415875	-2.8875252707415875	-2.8875252707415875	-2.8875252707415875	-2.8875252707415875	-2.8875252707415875	-2.8875252707415875	-2.84799690655495	-3.169925001442312	-2.84799690655495	-2.84799690655495	-2.5443205162238103	-2.5443205162238103	-2.5443205162238103	-2.5443205162238103	-2.807354922057604	-2.807354922057604	-2.765534746362977	-2.765534746362977	-2.765534746362977	-2.765534746362977	-2.765534746362977	-2.722466024471091	-2.722466024471091	-2.722466024471091	-2.722466024471091	-2.722466024471091	-2.722466024471091	-2.722466024471091	-2.765534746362977	-2.765534746362977	-2.722466024471091	-2.584962500721156	-2.584962500721156	-2.584962500721156	-2.584962500721156	-2.584962500721156	-2.584962500721156	-2.584962500721156	-2.5360529002402097	-2.5360529002402097	-2.5360529002402097	-2.8579809951275723
YNL129W	-2.7548875021634687	-2.7548875021634687	-2.7548875021634687	-2.9068905956085187	-2.9068905956085187	-2.9068905956085187	-2.9068905956085187	-2.9068905956085187	-2.584962500721156	-2.584962500721156	-2.584962500721156	-2.584962500721156	-2.6322682154995127	-2.584962500721156	-2.584962500721156	-2.678071905112638	-2.678071905112638	-2.678071905112638	-2.678071905112638	-2.678071905112638	-2.678071905112638	-2.765534746362977	-2.765534746362977	-2.765534746362977	-2.807354922057604	-2.807354922057604	-2.8875252707415875	-2.925999418556223	-2.925999418556223	-2.925999418556223	-2.925999418556223	-2.925999418556223	-2.925999418556223	-2.925999418556223	-2.662965012722429	-2.662965012722429	-2.662965012722429	-2.662965012722429	-2.6244908649077936	-2.6244908649077936	-2.6244908649077936	-2.5443205162238103	-2.3219280948873626	-2.3219280948873626	-2.402098443571346	-2.402098443571346	-2.3219280948873626	-2.3219280948873626	-2.3219280948873626
YGL050W	-0.32192809488736207	-0.22239242133644782	-0.22239242133644782	-0.22239242133644782	-0.22239242133644782	-0.32192809488736207	-0.32192809488736207	-0.22239242133644782	-0.22239242133644782	0.0	0.0	0.11547721741993588	0.0	-0.1154772174199359	-0.1154772174199359	-0.1154772174199359	-0.1154772174199359	-0.1154772174199359	-0.1154772174199359	-0.32192809488736207	-0.41503749927884365	-0.41503749927884365	-0.41503749927884365	-0.41503749927884365	-0.41503749927884365	-0.32192809488736207	-0.32192809488736207	-0.1154772174199359	-0.1154772174199359	-0.1154772174199359	-0.37851162325373	-0.5849625007211563	-0.5849625007211563	-0.5849625007211563	-0.5305147166987798	-0.5305147166987798	-0.5305147166987798	-0.5305147166987798	-0.7004397181410924	-0.5305147166987798	-0.7004397181410924	-0.7004397181410924	-0.5849625007211565	-0.4594316186372975	-0.4594316186372975	-0.4594316186372975	-0.4594316186372975	-0.4594316186372975	-0.4594316186372975
YGL098W	-2.4753380095466584	-2.504620392403553	-2.512812714965321	-2.494197036797974	-2.4816517834788603	-2.4879380463262915	-2.5004289905094885	-2.4594316186372978	-2.42548428671396	-2.39391420771309	-2.400283732588817	-2.35434957257974	-2.35434957257974	-2.387516436514939	-2.373458395527445	-2.321928094887362	-2.3607473437778905	-2.3923174227787607	-2.379772169459647	-2.3923174227787607	-2.4192252962422773	-2.465663572348812	-2.465663572348812	-2.465663572348812	-2.4718687218755204	-2.4841995237862395	-2.4780472968046445	-2.5025003405291835	-2.4903256265830813	-2.4964258261194994	-2.5025003405291835	-2.4964258261194994	-2.4841995237862395	-2.531191244280176	-2.4841995237862395	-2.4964258261194994	-2.4841995237862395	-2.4718687218755204	-2.465663572348812	-2.465663572348812	-2.4816517834788603	-2.4816517834788603	-2.5172756932095814	-2.504620392403553	-2.5474877953024935	-2.553801569234696	-2.560087832082127	-2.560087832082127	-2.5109619192773796
YOR006C	-2.5165755257409055	-2.5165755257409055	-2.5165755257409055	-2.5165755257409055	-2.502500340529183	-2.488286481309482	-2.488286481309482	-2.502500340529183	-2.502500340529183	-2.488286481309482	-2.4447848426728953	-2.415037499278844	-2.3536369546147005	-2.3536369546147005	-2.273018494406416	-2.3719687773869573	-2.3719687773869573	-2.3388019134517584	-2.321928094887362	-2.287576590096585	-2.287576590096585	-2.3048545815284207	-2.3048545815284207	-2.3048545815284207	-2.3048545815284207	-2.3048545815284207	-2.287576590096585	-2.4093909361377017	-2.426264754702098	-2.426264754702098	-2.519374159093579	-2.519374159093579	-2.519374159093579	-2.519374159093579	-2.519374159093579	-2.519374159093579	-2.519374159093579	-2.502500340529183	-2.4854268271702415	-2.468148835738406	-2.450661409009565	-2.3575520046180833	-2.3575520046180833	-2.3037807481771027	-2.3037807481771027	-2.321928094887362	-2.3037807481771027	-2.3968901525685844	-2.359895945086383
YFR041C	-1.938599455335857	-2.201633861169651	-2.201633861169651	-2.201633861169651	-2.201633861169651	-2.201633861169651	-2.263034405833794	-2.263034405833794	-2.201633861169651	-2.201633861169651	-2.201633861169651	-2.201633861169651	-2.201633861169651	-2.201633861169651	-2.137503523749935	-2.137503523749935	-2.137503523749935	-2.137503523749935	-2.137503523749935	-2.137503523749935	-2.137503523749935	-2.137503523749935	-2.070389327891398	-1.9259994185562233	-1.9259994185562233	-1.9259994185562233	-1.9259994185562233	-2.070389327891398	-2.070389327891398	-1.9259994185562233	-2.070389327891398	-2.070389327891398	-2.070389327891398	-2.070389327891398	-1.9259994185562233	-1.9259994185562233	-1.9259994185562233	-1.84799690655495	-1.84799690655495	-1.84799690655495	-1.9259994185562233	-1.84799690655495	-1.84799690655495	-1.84799690655495	-1.84799690655495	-1.84799690655495	-1.84799690655495	-1.84799690655495	-2.169925001442312
YDR162C	-2.321928094887362	-2.321928094887362	-2.321928094887362	-2.321928094887362	-2.321928094887362	-2.321928094887362	-2.263034405833794	-2.263034405833794	-2.263034405833794	-2.0	-1.938599455335857	-1.8744691179161412	-1.8744691179161412	-1.8744691179161412	-1.8744691179161412	-1.8744691179161412	-1.8744691179161412	-2.137503523749935	-2.137503523749935	-2.137503523749935	-2.137503523749935	-2.137503523749935	-2.137503523749935	-2.137503523749935	-2.201633861169651	-2.201633861169651	-2.201633861169651	-2.201633861169651	-2.201633861169651	-2.201633861169651	-2.201633861169651	-2.201633861169651	-2.137503523749935	-2.137503523749935	-2.201633861169651	-2.201633861169651	-2.201633861169651	-2.201633861169651	-2.201633861169651	-2.201633861169651	-2.201633861169651	-2.201633861169651	-2.201633861169651	-2.137503523749935	-2.2479275134435857	-2.2479275134435857	-2.2479275134435857	-2.2479275134435857	-2.169925001442312
YOR106W	-2.1699250014423126	-2.1699250014423126	-2.1699250014423126	-2.1699250014423126	-2.1699250014423126	-2.1699250014423126	-2.0	-2.2479275134435857	-2.2479275134435857	-2.2479275134435857	-2.2479275134435857	-2.2479275134435857	-2.2479275134435857	-2.2479275134435857	-2.2479275134435857	-2.2479275134435857	-2.20945336562895	-2.20945336562895	-2.1292830169449664	-2.044394119358454	-1.959358015502654	-1.959358015502654	-1.959358015502654	-1.959358015502654	-2.1292830169449664	-2.1292830169449664	-2.1292830169449664	-2.20945336562895	-2.1292830169449664	-2.0395283641866375	-2.20945336562895	-2.20945336562895	-2.20945336562895	-2.0395283641866375	-2.0395283641866375	-1.959358015502654	-1.959358015502654	-1.959358015502654	-2.1292830169449664	-2.1292830169449664	-2.0874628412503395	-2.0874628412503395	-2.044394119358454	-2.044394119358454	-2.044394119358454	-2.044394119358454	-2.044394119358454	-2.044394119358454	-2.044394119358454
YCR016W	-1.8744691179161408	-1.8744691179161408	-1.8744691179161408	-2.0	-2.0	-2.0	-2.0	-2.0	-2.0	-2.0	-2.0	-2.0	-2.0	-2.0	-2.0	-2.0	-2.0	-2.0	-2.0	-2.0	-2.0	-2.0	-2.0	-2.0	-2.0	-2.0	-2.0	-2.0	-2.0	-2.0	-2.584962500721156	-2.584962500721156	-2.584962500721156	-2.584962500721156	-2.584962500721156	-2.584962500721156	-2.584962500721156	-2.584962500721156	-2.584962500721156	-2.584962500721156	-2.584962500721156	-2.584962500721156	-2.584962500721156	-2.584962500721156	-2.584962500721156	-2.584962500721156	-2.700439718141092	-2.700439718141092	-2.700439718141092
YDL124W	-0.8930847960834881	-0.8930847960834881	-0.8930847960834881	-0.8930847960834881	-0.8930847960834881	-0.8930847960834881	-0.8930847960834881	-0.8930847960834881	-1.222392421336448	-1.3219280948873626	-1.3219280948873626	-1.415037499278844	-1.5849625007211563	-1.6629650127224294	-1.6629650127224294	-1.736965594166206	-1.8073549220576042	-1.938599455335857	-1.938599455335857	-2.0	-2.0	-2.0	-2.0	-2.0	-2.263034405833794	-2.201633861169651	-2.201633861169651	-2.070389327891398	-2.070389327891398	-2.070389327891398	-1.8073549220576042	-1.736965594166206	-1.736965594166206	-1.736965594166206	-1.736965594166206	-1.736965594166206	-1.736965594166206	-1.8744691179161412	-1.8744691179161412	-1.8744691179161412	-1.8744691179161412	-1.8744691179161412	-1.8744691179161412	-1.8744691179161412	-1.8744691179161412	-1.5145731728297585	-1.5145731728297585	-1.5145731728297585	-1.5145731728297585
YOR130C	-2.874469117916141	-2.874469117916141	-2.874469117916141	-2.9999999999999996	-2.9999999999999996	-2.9999999999999996	-2.874469117916141	-2.874469117916141	-2.874469117916141	-2.874469117916141	-2.874469117916141	-2.874469117916141	-2.874469117916141	-2.874469117916141	-2.874469117916141	-2.874469117916141	-2.874469117916141	-2.874469117916141	-2.874469117916141	-2.874469117916141	-2.874469117916141	-2.874469117916141	-2.874469117916141	-2.874469117916141	-2.874469117916141	-2.874469117916141	-2.874469117916141	-2.874469117916141	-2.874469117916141	-2.874469117916141	-2.874469117916141	-2.874469117916141	-2.8073549220576037	-2.8073549220576037	-2.8073549220576037	-2.8073549220576037	-2.8073549220576037	-2.8073549220576037	-2.8073549220576037	-2.8073549220576037	-2.8073549220576037	-2.8073549220576037	-2.8073549220576037	-2.8073549220576037	-2.736965594166206	-2.736965594166206	-2.736965594166206	-2.736965594166206	-2.662965012722429
YLR079W	-2.5443205162238103	-2.5443205162238103	-2.5443205162238103	-2.5443205162238103	-2.5443205162238103	-2.502500340529183	-2.502500340529183	-2.502500340529183	-2.502500340529183	-2.4594316186372973	-2.4594316186372973	-2.502500340529183	-2.4594316186372973	-2.4594316186372973	-2.4594316186372973	-2.4594316186372973	-2.4594316186372973	-2.4594316186372973	-2.4594316186372973	-2.4594316186372973	-2.4594316186372973	-2.502500340529183	-2.5443205162238103	-2.5443205162238103	-2.5443205162238103	-2.502500340529183	-2.4594316186372973	-2.6322682154995127	-2.369233809665719	-2.146841388329271	-2.146841388329271	-2.146841388329271	-2.146841388329271	-2.146841388329271	-2.146841388329271	-2.146841388329271	-2.146841388329271	-2.146841388329271	-2.0995356735509145	-2.146841388329271	-2.2370391973008497	-2.2370391973008497	-2.2370391973008497	-2.2370391973008497	-2.2370391973008497	-2.2370391973008497	-2.2370391973008497	-2.2370391973008497	-2.2370391973008497
YML087C	-3.700439718141092	-3.700439718141092	-3.700439718141092	-3.700439718141092	-3.700439718141092	-3.584962500721156	-3.584962500721156	-3.584962500721156	-3.584962500721156	-3.584962500721156	-3.584962500721156	-3.584962500721156	-3.584962500721156	-3.584962500721156	-3.584962500721156	-3.584962500721156	-3.584962500721156	-3.584962500721156	-3.584962500721156	-3.584962500721156	-3.584962500721156	-3.584962500721156	-3.584962500721156	-3.584962500721156	-3.584962500721156	-3.584962500721156	-3.584962500721156	-3.584962500721156	-3.584962500721156	-3.700439718141092	-3.807354922057604	-2.807354922057604	-2.9068905956085187	-3.0	-3.0	-3.0	-3.0	-3.0	-3.0	-3.0	-3.0	-3.0	-3.0	-3.0	-2.9068905956085187	-2.9068905956085187	-2.9068905956085187	-2.9068905956085187	-2.9068905956085187
YJR088C	-2.678071905112638	-2.678071905112638	-2.6322682154995127	-2.9541963103868754	-2.9068905956085187	-2.9068905956085187	-2.9068905956085187	-2.9541963103868754	-3.0	-3.0	-3.0	-3.0	-3.0	-2.678071905112638	-2.678071905112638	-2.6322682154995127	-2.6322682154995127	-2.584962500721156	-2.584962500721156	-2.5360529002402097	-2.5360529002402097	-2.5360529002402097	-2.273018494406416	-2.273018494406416	-2.273018494406416	-2.1699250014423126	-2.1699250014423126	-2.4329594072761065	-2.37851162325373	-2.321928094887362	-2.263034405833794	-2.137503523749935	-2.137503523749935	-2.070389327891398	-2.070389327891398	-2.070389327891398	-2.070389327891398	-2.070389327891398	-2.137503523749935	-2.137503523749935	-2.137503523749935	-2.137503523749935	-2.137503523749935	-2.070389327891398	-2.070389327891398	-2.070389327891398	-2.070389327891398	-2.070389327891398	-2.0
YLR205C	-3.0588936890535683	-3.0588936890535683	-3.0588936890535683	-3.0588936890535683	-3.0588936890535683	-3.0588936890535683	-3.0588936890535683	-3.0588936890535683	-3.0588936890535683	-3.0588936890535683	-3.0588936890535683	-3.0588936890535683	-3.0588936890535683	-3.0588936890535683	-3.0588936890535683	-3.0588936890535683	-2.9999999999999996	-2.4594316186372973	-2.4594316186372973	-2.4594316186372973	-2.584962500721156	-2.584962500721156	-2.584962500721156	-2.584962500721156	-2.584962500721156	-2.584962500721156	-2.584962500721156	-2.584962500721156	-2.321928094887362	-2.321928094887362	-2.321928094887362	-1.8744691179161412	-1.8744691179161412	-1.8744691179161412	-1.8744691179161412	-1.8744691179161412	-1.8744691179161412	-1.8744691179161412	-1.8744691179161412	-1.8744691179161412	-1.8073549220576042	-1.8073549220576042	-1.8073549220576042	-1.8073549220576042	-1.736965594166206	-1.736965594166206	-1.736965594166206	-1.736965594166206	-1.736965594166206
YLL027W	-0.9175378398080271	-0.8744691179161412	-0.8300749985576876	-0.8744691179161412	-0.8744691179161412	-0.8744691179161412	-0.8744691179161412	-0.9175378398080271	-0.9593580155026539	-0.9593580155026539	-0.9593580155026539	-0.9593580155026539	-0.8744691179161412	-0.8744691179161412	-0.8744691179161412	-0.8744691179161412	-0.8744691179161412	-0.8744691179161412	-0.9569312781081141	-0.9569312781081141	-0.9125371587496606	-0.9125371587496606	-0.9125371587496606	-0.9125371587496606	-0.8667334691365356	-0.8194277543581788	-0.8194277543581788	-0.9068905956085185	-0.9068905956085185	-0.9068905956085185	-0.9068905956085185	-0.9068905956085185	-0.9068905956085185	-0.9068905956085185	-0.9510903995190535	-0.9510903995190535	-0.9510903995190535	-1.0	-1.0473057147783569	-1.0931094043914815	-1.0931094043914815	-1.0931094043914815	-1.0931094043914815	-1.0931094043914815	-1.1805722456418208	-1.1805722456418208	-1.2801079191927351	-1.2801079191927351	-1.2801079191927351
YKL091C	-1.854149133536545	-1.9999999999999998	-2.029747343394052	-2.029747343394052	-2.087462841250339	-2.087462841250339	-2.087462841250339	-2.087462841250339	-2.087462841250339	-2.087462841250339	-2.0588936890535683	-2.0588936890535683	-2.029747343394052	-2.029747343394052	-2.029747343394052	-1.914270125974116	-1.914270125974116	-1.914270125974116	-1.914270125974116	-1.914270125974116	-1.9434164716336324	-1.914270125974116	-1.914270125974116	-1.884522782580064	-1.884522782580064	-1.914270125974116	-1.9434164716336324	-1.914270125974116	-1.914270125974116	-1.914270125974116	-1.914270125974116	-1.914270125974116	-1.884522782580064	-1.884522782580064	-1.884522782580064	-1.884522782580064	-1.884522782580064	-1.884522782580064	-1.884522782580064	-1.884522782580064	-1.884522782580064	-1.884522782580064	-1.884522782580064	-1.884522782580064	-1.8231222379159204	-1.8231222379159204	-1.8231222379159204	-1.7162070339994084	-1.7162070339994084
YOR223W	-1.4498029174395204	-1.462626957797104	-1.4405725913859817	-1.4106323201588427	-1.4462562298895643	-1.3625700793847084	-1.3839149817830634	-1.3428877135230088	-1.350497247084133	-1.3870231231092471	-1.3584539709124763	-1.3870231231092471	-1.4199032544506598	-1.3904594765581777	-1.3755091350922064	-1.3999306068886355	-1.4405725913859815	-1.4098757941630646	-1.4098757941630646	-1.4098757941630646	-1.4405725913859815	-1.3942789391120463	-1.4360991148066733	-1.4360991148066733	-1.4474589769712212	-1.4043902550793352	-1.4203317989483568	-1.4043902550793352	-1.4043902550793352	-1.4150374992788437	-1.3479233034203069	-1.3750394313469245	-1.3398500028846247	-1.3219280948873622	-1.3219280948873622	-1.367731784500487	-1.367731784500487	-1.367731784500487	-1.367731784500487	-1.3312059084753731	-1.3495844377902275	-1.3598959450863828	-1.3708376953683088	-1.4214637684382767	-1.4214637684382767	-1.362570079384708	-1.4150374992788437	-1.3948596173412133	-1.3948596173412133
YHR167W	-1.5849625007211563	-1.5849625007211563	-1.5849625007211563	-1.5849625007211563	-1.5849625007211563	-1.5849625007211563	-1.5849625007211563	-1.415037499278844	-1.415037499278844	-1.523561956057013	-1.523561956057013	-1.523561956057013	-1.4594316186372975	-1.4594316186372975	-1.4594316186372975	-1.4594316186372975	-1.4594316186372975	-1.3923174227787602	-1.3923174227787602	-1.3923174227787602	-1.3219280948873626	-1.1699250014423124	-1.1699250014423124	-1.1699250014423124	-1.1699250014423124	-1.0874628412503395	-1.0874628412503395	-1.0874628412503395	-1.1699250014423124	-1.1699250014423124	-1.1699250014423124	-1.1699250014423124	-1.1699250014423124	-1.1699250014423124	-1.1699250014423124	-1.1699250014423124	-1.1699250014423124	-1.1699250014423124	-1.1699250014423124	-1.2801079191927356	-1.2801079191927356	-1.2801079191927356	-1.5025003405291832	-1.5025003405291832	-1.5025003405291832	-1.5025003405291832	-1.5025003405291832	-1.5025003405291832	-1.5025003405291832
YCR015C	-3.0544477840223765	-3.0477531314483683	-3.027480736422107	-3.0410272682600548	-3.020659470566093	-3.020659470566093	-3.020659470566093	-3.0138057995250302	-2.9593580155026538	-2.9593580155026538	-2.966211686543717	-2.966211686543717	-3.034269902084746	-3.006919413939791	-3.0138057995250302	-3.0138057995250302	-3.006919413939791	-3.020659470566093	-3.006919413939791	-3.0	-2.9930472393582335	-2.979040381364354	-2.9719856238304034	-2.957771764610703	-2.9434164716336326	-2.88173711838018	-2.88173711838018	-2.874469117916141	-2.892017319126988	-2.8994731240460356	-2.8845227825800643	-2.8618027060799807	-2.823122237915921	-2.8152601201429506	-2.7914133781885826	-2.84799690655495	-2.84799690655495	-2.855989697308481	-2.823749360308273	-2.855989697308481	-2.8318772411916733	-2.8318772411916733	-2.8318772411916733	-2.7824085649273735	-2.8244284354165456	-2.7484612330040354	-2.75702324650746	-2.7174127967448056	-2.7484612330040354
YMR130W	-2.2479275134435857	-2.2479275134435857	-2.20945336562895	-2.1699250014423126	-2.1292830169449664	-2.1292830169449664	-2.1292830169449664	-2.044394119358454	-2.044394119358454	-2.044394119358454	-2.044394119358454	-2.044394119358454	-2.044394119358454	-2.0	-1.9541963103868754	-1.9541963103868754	-1.9541963103868754	-1.857980995127572	-1.8073549220576044	-1.8073549220576044	-1.7548875021634687	-1.7548875021634687	-1.7548875021634687	-2.050626073069968	-2.050626073069968	-2.050626073069968	-2.146841388329271	-2.0995356735509145	-2.0995356735509145	-2.0995356735509145	-2.146841388329271	-2.146841388329271	-2.146841388329271	-2.1926450779423963	-2.1926450779423963	-2.1926450779423963	-2.1926450779423963	-2.1926450779423963	-2.146841388329271	-2.146841388329271	-2.0995356735509145	-1.9541963103868754	-1.9541963103868754	-1.9541963103868754	-1.9541963103868754	-1.9541963103868754	-2.0	-2.0	-1.8300749985576876
YML073C	-1.7004397181410922	-1.37851162325373	-1.37851162325373	-1.37851162325373	-1.37851162325373	-1.37851162325373	-1.37851162325373	-1.263034405833794	-1.263034405833794	-1.263034405833794	-1.263034405833794	-1.263034405833794	-1.263034405833794	-1.263034405833794	-1.263034405833794	-1.263034405833794	-1.263034405833794	-1.263034405833794	-1.263034405833794	-1.263034405833794	-1.7004397181410922	-1.7004397181410922	-1.7004397181410922	-1.7004397181410922	-1.7004397181410922	-1.8073549220576042	-1.8073549220576042	-1.8073549220576042	-1.8073549220576042	-1.8073549220576042	-1.8073549220576042	-1.8073549220576042	-1.485426827170242	-1.485426827170242	-1.37851162325373	-1.37851162325373	-1.37851162325373	-1.37851162325373	-1.37851162325373	-1.37851162325373	-1.37851162325373	-1.485426827170242	-1.485426827170242	-1.485426827170242	-1.485426827170242	-1.485426827170242	-1.485426827170242	-1.485426827170242	-1.485426827170242
YOR284W	-1.8875252707415877	-1.8875252707415877	-1.84799690655495	-1.84799690655495	-1.84799690655495	-1.8875252707415877	-1.8875252707415877	-1.8875252707415877	-1.8875252707415877	-1.8073549220576042	-1.8073549220576042	-1.8073549220576042	-1.765534746362977	-1.765534746362977	-1.6280312226130422	-1.6280312226130422	-1.669851398307669	-1.669851398307669	-1.669851398307669	-1.669851398307669	-1.7104933828050148	-1.7500217469916524	-1.7500217469916524	-1.7500217469916524	-1.669851398307669	-1.765534746362977	-1.765534746362977	-1.765534746362977	-1.765534746362977	-1.765534746362977	-1.765534746362977	-1.765534746362977	-1.765534746362977	-1.917537839808027	-1.917537839808027	-1.917537839808027	-1.8744691179161412	-1.917537839808027	-1.917537839808027	-1.917537839808027	-1.917537839808027	-1.917537839808027	-1.917537839808027	-1.917537839808027	-1.959358015502654	-1.959358015502654	-1.8744691179161412	-1.8744691179161412	-1.8744691179161412
YKR037C	-2.342392197447078	-2.342392197447078	-2.321928094887362	-2.321928094887362	-2.4080847386370765	-2.3870231231092474	-2.3870231231092474	-2.3870231231092474	-2.343954401217361	-2.36564947231668	-2.36564947231668	-2.481126689736616	-2.502500340529183	-2.502500340529183	-2.502500340529183	-2.502500340529183	-2.502500340529183	-2.502500340529183	-2.502500340529183	-2.481126689736616	-2.481126689736616	-2.459431618637297	-2.459431618637297	-2.4374053123072983	-2.5405683813627027	-2.5405683813627027	-2.562936194391157	-2.517848304862619	-2.4947646917495776	-2.4947646917495776	-2.6322682154995127	-2.6322682154995127	-2.6322682154995127	-2.6322682154995127	-2.6322682154995127	-2.6322682154995127	-2.584962500721156	-2.560714954474479	-2.560714954474479	-2.560714954474479	-2.4854268271702415	-2.4854268271702415	-2.4854268271702415	-2.6114347120823473	-2.5579954531208866	-2.5305147166987796	-2.5305147166987796	-2.473931188332412	-2.643856189774725
YKL055C	-1.1053530001462284	-1.041820175694627	-1.084888897586513	-1.084888897586513	-1.084888897586513	-1.084888897586513	-1.084888897586513	-1.108524456778169	-1.1292830169449664	-1.1750867065580912	-1.1750867065580912	-1.2016338611696504	-1.2016338611696504	-1.2016338611696504	-1.2294818461227672	-1.2294818461227672	-1.2081081953302002	-1.2294818461227672	-1.2505434616505968	-1.2505434616505968	-1.2505434616505968	-1.2505434616505968	-1.2294818461227672	-1.2294818461227672	-1.1805722456418208	-1.1805722456418208	-1.1591985948492536	-1.2081081953302002	-1.2081081953302002	-1.2801079191927351	-1.3011695347205647	-1.2895066171949847	-1.2895066171949847	-1.2451124978365313	-1.2223924213364479	-1.1699250014423122	-1.1926450779423958	-1.2150128909708504	-1.2150128909708504	-1.1926450779423958	-1.1468413883292707	-1.1993088082234065	-1.1993088082234065	-1.1993088082234065	-1.096215315259303	-1.1993088082234065	-1.1758498353994176	-1.1758498353994176	-1.1758498353994176
YML026C	-2.0	-2.0	-2.0	-2.0	-2.0	-2.0	-2.0	-2.0	-2.115477217419936	-2.115477217419936	-2.321928094887362	-2.321928094887362	-2.321928094887362	-2.4150374992788435	-2.4150374992788435	-2.4150374992788435	-2.4150374992788435	-2.321928094887362	-2.4150374992788435	-2.4150374992788435	-2.4150374992788435	-2.502500340529183	-2.502500340529183	-2.502500340529183	-2.502500340529183	-2.662965012722429	-2.662965012722429	-2.662965012722429	-2.662965012722429	-2.2479275134435857	-2.2479275134435857	-2.321928094887362	-2.321928094887362	-2.3923174227787602	-2.3923174227787602	-2.3923174227787602	-2.3923174227787602	-2.3923174227787602	-2.3923174227787602	-2.3923174227787602	-2.3923174227787602	-2.3923174227787602	-2.3923174227787602	-2.4594316186372973	-2.4594316186372973	-2.523561956057013	-2.523561956057013	-2.523561956057013	-2.523561956057013
YGL103W	-1.222392421336448	-1.222392421336448	-1.222392421336448	-1.192645077942396	-1.192645077942396	-1.192645077942396	-1.2801079191927356	-1.2801079191927356	-1.4405725913859817	-1.4405725913859817	-1.4405725913859817	-1.6520766965796934	-1.6520766965796934	-1.7162070339994089	-1.7162070339994089	-1.777607578663552	-1.893084796083488	-1.893084796083488	-1.9475325801058645	-1.9475325801058645	-1.9475325801058645	-1.9475325801058645	-2.0995356735509145	-2.0995356735509145	-2.1926450779423963	-2.1926450779423963	-2.0	-2.0	-2.0	-2.0	-2.044394119358454	-2.044394119358454	-2.044394119358454	-2.044394119358454	-2.044394119358454	-1.8744691179161412	-1.8744691179161412	-1.917537839808027	-1.959358015502654	-2.0395283641866375	-2.0395283641866375	-2.0395283641866375	-2.078002512001273	-2.078002512001273	-1.9259994185562233	-1.9259994185562233	-1.7884958948062881	-1.8259706002249507	-1.7004397181410917
YDL173W	-1.5193741590935792	-1.5193741590935792	-1.5193741590935792	-1.5193741590935792	-1.5193741590935792	-1.5193741590935792	-1.5193741590935792	-1.4262647547020977	-1.4262647547020977	-1.4262647547020977	-1.4262647547020977	-1.4262647547020977	-1.2344652536370229	-1.2344652536370229	-1.2344652536370229	-1.2344652536370229	-1.270089163367744	-1.270089163367744	-1.2344652536370229	-1.270089163367744	-1.270089163367744	-1.3388019134517584	-1.3388019134517584	-1.3388019134517584	-1.3388019134517584	-1.270089163367744	-1.270089163367744	-1.270089163367744	-1.270089163367744	-1.2344652536370229	-1.2344652536370229	-1.2344652536370229	-1.2344652536370229	-1.2344652536370229	-1.2344652536370229	-1.15200309344505	-1.15200309344505	-1.1154772174199359	-1.0780025120012733	-1.0395283641866375	-1.0395283641866375	-1.0395283641866375	-1.0395283641866375	-1.0	-1.0	-1.0	-1.0395283641866375	-1.0395283641866375	-1.0395283641866375
YOR074C	-1.6629650127224294	-1.6629650127224294	-1.8073549220576042	-1.8073549220576042	-1.8073549220576042	-1.8073549220576042	-1.8073549220576042	-1.6629650127224294	-1.5849625007211563	-1.5849625007211563	-1.5849625007211563	-1.5849625007211563	-1.84799690655495	-1.84799690655495	-1.84799690655495	-1.84799690655495	-1.84799690655495	-1.84799690655495	-1.84799690655495	-1.7655347463629774	-1.7655347463629774	-1.7655347463629774	-1.7655347463629774	-2.0	-2.0	-2.0	-2.0	-2.0	-2.0	-2.0	-2.0	-2.0	-2.0	-2.0	-2.0	-2.0	-2.0	-2.4150374992788435	-2.321928094887362	-2.321928094887362	-2.321928094887362	-2.115477217419936	-2.115477217419936	-2.115477217419936	-2.115477217419936	-2.115477217419936	-2.115477217419936	-2.0	-2.0
YNL289W	-0.7198920808072649	-0.6129768768907526	-0.6129768768907526	-0.5563933485243852	-0.5563933485243852	-0.5563933485243852	-0.6438561897747246	-0.6129768768907526	-0.7705181538772325	-0.7705181538772325	-0.7705181538772325	-0.8667334691365356	-0.9541963103868752	-1.0	-1.0	-1.0	-0.9125371587496606	-0.9125371587496606	-1.0443941193584534	-1.0443941193584534	-1.0443941193584534	-1.0443941193584534	-1.137503523749935	-1.137503523749935	-1.137503523749935	-1.137503523749935	-1.137503523749935	-1.0443941193584534	-1.0443941193584534	-1.0874628412503393	-0.9999999999999997	-0.9999999999999997	-0.9999999999999997	-0.9999999999999997	-0.9999999999999997	-1.0824621601919728	-1.1604646721932461	-1.1979393776119087	-1.2479275134435857	-1.1604646721932461	-1.2479275134435857	-1.2479275134435857	-1.2479275134435857	-1.2479275134435857	-1.2479275134435857	-1.1979393776119087	-1.1979393776119087	-1.2854022188622483	-1.3575520046180833
YPR057W	-2.2370391973008497	-2.2370391973008497	-2.2370391973008497	-2.2370391973008497	-2.2370391973008497	-2.2370391973008497	-2.2370391973008497	-2.2370391973008497	-2.2370391973008497	-2.1926450779423963	-2.1926450779423963	-2.2370391973008497	-2.2370391973008497	-2.2370391973008497	-2.1926450779423963	-2.1926450779423963	-2.146841388329271	-2.146841388329271	-2.146841388329271	-2.146841388329271	-2.1926450779423963	-2.1926450779423963	-2.146841388329271	-2.146841388329271	-2.2370391973008497	-2.2370391973008497	-2.2370391973008497	-2.2370391973008497	-2.2370391973008497	-2.2370391973008497	-2.1926450779423963	-2.1926450779423963	-2.1926450779423963	-2.1926450779423963	-2.415037499278844	-2.415037499278844	-2.415037499278844	-2.1926450779423963	-2.1926450779423963	-2.415037499278844	-2.415037499278844	-2.369233809665719	-2.4594316186372973	-2.4594316186372973	-2.4594316186372973	-2.4594316186372973	-2.502500340529183	-2.502500340529183	-2.584962500721156
YCL031C	-0.5849625007211565	-0.5849625007211565	-0.5849625007211565	-0.5849625007211565	-0.41503749927884404	-0.41503749927884404	-0.41503749927884404	-0.41503749927884404	-0.41503749927884404	-0.41503749927884404	-0.41503749927884404	-0.41503749927884404	-0.41503749927884404	-0.5849625007211565	-0.5849625007211565	-0.5849625007211565	-0.5849625007211565	-0.5849625007211565	-0.5849625007211565	-0.5849625007211565	-0.7004397181410924	-0.4594316186372975	-0.4594316186372975	-0.4594316186372975	-0.4594316186372975	-0.4594316186372975	-0.4594316186372975	-0.4594316186372975	-0.7004397181410924	-0.7004397181410924	-0.7004397181410924	-0.7004397181410924	-0.7004397181410924	-0.7004397181410924	-0.7004397181410924	-0.4594316186372975	-0.4594316186372975	-0.4594316186372975	-0.4594316186372975	-0.4594316186372975	-0.4594316186372975	-0.16992500144231246	-0.4594316186372975	-0.4594316186372975	-0.4594316186372975	-0.5849625007211565	-0.5849625007211565	-0.5849625007211565	-0.5849625007211565
YBR175W	-2.662965012722429	-2.7548875021634687	-2.727920454563199	-2.727920454563199	-2.727920454563199	-2.727920454563199	-2.727920454563199	-2.727920454563199	-2.727920454563199	-2.7548875021634687	-2.727920454563199	-2.727920454563199	-2.727920454563199	-2.700439718141092	-2.643856189774725	-2.614709844115208	-2.777607578663552	-2.584962500721156	-2.584962500721156	-2.584962500721156	-2.584962500721156	-2.584962500721156	-2.554588851677637	-2.554588851677637	-2.554588851677637	-2.554588851677637	-2.554588851677637	-2.384663850235325	-2.384663850235325	-2.4918530963296748	-2.4594316186372973	-2.426264754702098	-2.426264754702098	-2.426264754702098	-2.3923174227787602	-2.2563397532597853	-2.2563397532597853	-2.2563397532597853	-2.2223924213364477	-2.3923174227787602	-2.3923174227787602	-2.3923174227787602	-2.3923174227787602	-2.5145731728297585	-2.5145731728297585	-2.478047296804644	-2.6244908649077936	-2.8875252707415875	-2.8875252707415875
YLR007W	-0.7369655941662059	-0.7369655941662059	-0.7369655941662059	-0.7369655941662059	-0.7369655941662059	-0.3219280948873623	-0.3219280948873623	-0.3219280948873623	-0.3219280948873623	-0.3219280948873623	-0.3219280948873623	-0.3219280948873623	-0.3219280948873623	-0.3219280948873623	-0.3219280948873623	-0.3219280948873623	-0.3219280948873623	-0.3219280948873623	1.0	1.0	1.0	0.5849625007211563	0.5849625007211563	0.5849625007211563	0.5849625007211563	0.5849625007211563	0.5849625007211563	1.5849625007211563	1.5849625007211563	1.0	1.0	1.0	1.0	1.0	1.0	1.0	1.0	1.0	1.0	1.5849625007211563	1.5849625007211563	1.5849625007211563	1.5849625007211563	1.5849625007211563	1.5849625007211563	1.5849625007211563	1.5849625007211563	1.5849625007211563	1.5849625007211563
YLR150W	-1.15200309344505	-1.2895066171949852	-1.2895066171949852	-1.3536369546147007	-1.3536369546147007	-1.263034405833794	-1.263034405833794	-1.4329594072761063	-1.485426827170242	-1.485426827170242	-1.5849625007211563	-1.5849625007211563	-1.5849625007211563	-1.765534746362977	-1.765534746362977	-1.765534746362977	-1.84799690655495	-1.84799690655495	-1.84799690655495	-1.84799690655495	-1.84799690655495	-1.84799690655495	-1.9259994185562233	-1.7884958948062881	-1.7884958948062881	-1.7884958948062881	-1.7884958948062881	-1.8259706002249507	-1.8259706002249507	-1.7004397181410917	-1.7004397181410917	-1.772589503896927	-1.772589503896927	-1.8073549220576037	-1.9068905956085183	-1.9068905956085183	-1.9068905956085183	-1.9068905956085183	-1.9068905956085183	-1.7914133781885824	-1.7914133781885824	-1.7914133781885824	-1.8231222379159204	-1.8231222379159204	-1.9385994553358565	-1.9385994553358565	-1.9385994553358565	-1.8231222379159204	-1.7914133781885824
YGR280C	-2.0	-1.584962500721156	-1.584962500721156	-1.584962500721156	-1.584962500721156	-1.584962500721156	-1.584962500721156	-1.584962500721156	-1.584962500721156	-1.584962500721156	-1.584962500721156	-1.584962500721156	-1.584962500721156	-1.584962500721156	-1.584962500721156	-1.584962500721156	-1.584962500721156	-1.584962500721156	-1.584962500721156	-1.584962500721156	-1.584962500721156	-1.584962500721156	-1.584962500721156	-1.584962500721156	-1.584962500721156	-1.584962500721156	-1.584962500721156	-1.4150374992788435	-1.4150374992788435	-1.4150374992788435	-1.4150374992788435	-1.4150374992788435	-1.4150374992788435	-1.4150374992788435	-1.4150374992788435	-1.4150374992788435	-1.4150374992788435	-1.4150374992788435	-1.4150374992788435	-1.9999999999999998	-1.9999999999999998	-1.9999999999999998	-1.9999999999999998	-1.9999999999999998	-1.9999999999999998	-1.9999999999999998	-1.9999999999999998	-1.9999999999999998	-1.9999999999999998
YNR061C	-2.700439718141092	-2.700439718141092	-2.700439718141092	-2.700439718141092	-2.700439718141092	-2.700439718141092	-2.700439718141092	-3.115477217419936	-3.0588936890535683	-3.0588936890535683	-3.0588936890535683	-3.0588936890535683	-3.0588936890535683	-3.0588936890535683	-3.0588936890535683	-3.0588936890535683	-3.0588936890535683	-3.0588936890535683	-3.0588936890535683	-3.0588936890535683	-3.0588936890535683	-3.0588936890535683	-2.9385994553358565	-2.874469117916141	-2.736965594166206	-2.662965012722429	-2.502500340529183	-2.502500340529183	-2.502500340529183	-2.502500340529183	-2.502500340529183	-2.502500340529183	-2.502500340529183	-2.502500340529183	-2.502500340529183	-2.502500340529183	-2.502500340529183	-2.502500340529183	-2.502500340529183	-2.502500340529183	-2.502500340529183	-2.502500340529183	-2.0874628412503395	-2.0874628412503395	-1.8073549220576042	-1.8073549220576042	-1.8073549220576042	-1.8073549220576042	-1.8073549220576042
YBR187W	-2.8073549220576037	-2.8073549220576037	-2.8073549220576037	-2.8073549220576037	-2.8073549220576037	-2.8073549220576037	-2.8073549220576037	-2.8073549220576037	-2.8073549220576037	-2.8073549220576037	-2.8073549220576037	-2.8073549220576037	-2.8073549220576037	-2.8073549220576037	-2.8073549220576037	-2.8073549220576037	-2.8073549220576037	-2.8073549220576037	-2.8073549220576037	-2.9999999999999996	-2.9999999999999996	-2.9999999999999996	-2.169925001442312	-2.4594316186372973	-1.8744691179161408	-1.8744691179161408	-1.8744691179161408	-1.8744691179161408	-1.8744691179161408	-1.8744691179161408	-1.8744691179161408	-1.8744691179161408	-1.8744691179161408	-1.8744691179161408	-1.8744691179161408	-1.584962500721156	-1.8744691179161408	-2.0	-2.0	-2.0	-2.0	-2.0	-2.0	-2.0	-2.0	-2.0	-2.0	-2.0	-2.0
YOR143C	-2.0	-2.0	-2.0	-2.0	-1.9259994185562233	-1.9259994185562233	-1.9259994185562233	-1.9259994185562233	-1.9259994185562233	-1.9259994185562233	-1.9259994185562233	-1.9259994185562233	-1.9259994185562233	-2.2479275134435857	-2.169925001442312	-2.169925001442312	-2.169925001442312	-2.169925001442312	-2.169925001442312	-2.2479275134435857	-2.662965012722429	-2.662965012722429	-2.662965012722429	-2.662965012722429	-2.662965012722429	-2.662965012722429	-2.736965594166206	-2.736965594166206	-2.662965012722429	-2.662965012722429	-2.662965012722429	-2.662965012722429	-2.662965012722429	-2.662965012722429	-2.662965012722429	-2.662965012722429	-2.584962500721156	-2.584962500721156	-2.584962500721156	-2.502500340529183	-2.502500340529183	-2.502500340529183	-2.4150374992788435	-2.4150374992788435	-2.0	-2.0	-1.9068905956085185	-1.9068905956085185	-1.9068905956085185
YJL006C	-0.6520766965796934	-0.6520766965796934	-0.6520766965796934	-0.6520766965796934	-0.6520766965796934	-0.6520766965796934	-0.6520766965796934	-0.6520766965796934	-0.6520766965796934	-0.6520766965796934	-0.6520766965796934	-0.6520766965796934	-0.6520766965796934	-0.6520766965796934	-0.6520766965796934	-0.8744691179161412	-0.8744691179161412	-0.8744691179161412	-0.8744691179161412	-0.8744691179161412	-0.8744691179161412	-0.8744691179161412	-0.8744691179161412	-0.8744691179161412	-0.8744691179161412	-0.8744691179161412	-0.8744691179161412	-0.8744691179161412	-0.8744691179161412	-0.8744691179161412	-1.137503523749935	-1.137503523749935	-1.137503523749935	-1.137503523749935	-1.137503523749935	-1.137503523749935	-1.137503523749935	-1.1699250014423122	-0.807354922057604	-0.807354922057604	-0.9999999999999997	-0.9999999999999997	-1.4150374992788435	-1.4150374992788435	-1.2223924213364477	-1.2223924213364477	-1.2223924213364477	-1.2223924213364477	-0.807354922057604
YMR310C	-1.8443491295398053	-1.8443491295398053	-1.8443491295398053	-1.9634741239748859	-1.9634741239748859	-1.9634741239748859	-1.9634741239748859	-1.9634741239748859	-1.9259994185562233	-1.9259994185562233	-1.9259994185562233	-1.9259994185562233	-1.8278190246173196	-1.867896463992655	-1.867896463992655	-1.8875252707415873	-1.8875252707415873	-1.961525852185364	-1.961525852185364	-1.9418970454364315	-2.0824621601919726	-2.0622842782543422	-2.0824621601919726	-2.169925001442312	-2.189824558880017	-2.189824558880017	-2.0824621601919726	-2.0824621601919726	-2.041820175694627	-2.1085244567781687	-2.1292830169449664	-2.087462841250339	-2.2016338611696504	-2.2016338611696504	-2.2016338611696504	-2.180572245641821	-2.159198594849254	-2.159198594849254	-2.1375035237499347	-2.1375035237499347	-2.115477217419936	-2.1375035237499347	-1.9772799234999163	-1.9772799234999163	-1.9772799234999163	-1.954196310386875	-1.9772799234999163	-1.9772799234999163	-1.9772799234999163
YDR503C	-2.357552004618084	-2.2563397532597853	-2.2563397532597853	-2.2563397532597853	-2.187627003175771	-2.187627003175771	-2.187627003175771	-2.035623909730721	-2.035623909730721	-2.035623909730721	-2.035623909730721	-2.0	-2.0	-1.8875252707415877	-1.8875252707415877	-1.8875252707415877	-1.8875252707415877	-1.8875252707415877	-1.8875252707415877	-1.84799690655495	-1.84799690655495	-1.959358015502654	-2.0	-2.0	-2.0	-1.84799690655495	-1.84799690655495	-1.84799690655495	-1.84799690655495	-1.8875252707415877	-1.8875252707415877	-1.8875252707415877	-1.8875252707415877	-1.8875252707415877	-1.8875252707415877	-1.8875252707415877	-1.8875252707415877	-1.8875252707415877	-1.8875252707415877	-1.9259994185562233	-1.9259994185562233	-1.8875252707415877	-1.8073549220576042	-1.8073549220576042	-1.8073549220576042	-1.8073549220576042	-1.7224660244710912	-1.7224660244710912	-1.7224660244710912
YOL080C	-2.8073549220576037	-2.8073549220576037	-2.8073549220576037	-2.8073549220576037	-2.8073549220576037	-2.736965594166206	-2.736965594166206	-2.584962500721156	-2.584962500721156	-2.584962500721156	-2.584962500721156	-2.584962500721156	-2.584962500721156	-2.169925001442312	-2.169925001442312	-2.0874628412503395	-2.0874628412503395	-2.584962500721156	-2.584962500721156	-2.584962500721156	-3.169925001442312	-3.0874628412503395	-3.0874628412503395	-3.0	-3.0	-3.0874628412503395	-3.0874628412503395	-2.807354922057604	-2.807354922057604	-2.807354922057604	-2.807354922057604	-2.807354922057604	-2.807354922057604	-2.807354922057604	-2.700439718141092	-2.584962500721156	-2.584962500721156	-2.584962500721156	-2.584962500721156	-2.0	-2.0	-2.0	-2.0	-2.115477217419936	-2.115477217419936	-2.115477217419936	-2.115477217419936	-2.115477217419936	-2.115477217419936
YIL050W	-2.3219280948873626	-2.3219280948873626	-2.3219280948873626	-2.2370391973008497	-2.2370391973008497	-2.4594316186372973	-2.4594316186372973	-2.4594316186372973	-2.5443205162238103	-2.5443205162238103	-2.584962500721156	-2.584962500721156	-2.584962500721156	-2.584962500721156	-2.6244908649077936	-2.6244908649077936	-2.662965012722429	-2.6244908649077936	-2.6244908649077936	-2.6244908649077936	-2.6244908649077936	-2.6244908649077936	-2.662965012722429	-2.662965012722429	-2.662965012722429	-2.6244908649077936	-2.6244908649077936	-2.6244908649077936	-2.6244908649077936	-2.6244908649077936	-2.662965012722429	-2.662965012722429	-2.662965012722429	-2.6244908649077936	-2.662965012722429	-2.662965012722429	-2.6244908649077936	-2.6244908649077936	-2.700439718141092	-2.700439718141092	-2.700439718141092	-2.736965594166206	-2.7725895038969273	-2.7725895038969273	-2.7725895038969273	-2.7725895038969273	-2.736965594166206	-2.700439718141092	-2.700439718141092
YGR104C	-2.146841388329271	-2.146841388329271	-2.146841388329271	-2.146841388329271	-2.146841388329271	-1.9541963103868754	-1.9541963103868754	-1.857980995127572	-1.6374299206152918	-1.736965594166206	-1.736965594166206	-1.5849625007211563	-1.5849625007211563	-1.5305147166987798	-1.6438561897747248	-1.6438561897747248	-1.5849625007211563	-1.5849625007211563	-1.5849625007211563	-1.5849625007211563	-1.4594316186372975	-1.4594316186372975	-1.4594316186372975	-1.6520766965796934	-1.6520766965796934	-1.6520766965796934	-1.6520766965796934	-1.6520766965796934	-1.6520766965796934	-1.6520766965796934	-1.4594316186372975	-1.3923174227787602	-1.3923174227787602	-1.3923174227787602	-1.3923174227787602	-1.3923174227787602	-1.3923174227787602	-1.3923174227787602	-1.3923174227787602	-1.3923174227787602	-1.3923174227787602	-1.3219280948873626	-1.3219280948873626	-1.3219280948873626	-1.3219280948873626	-1.3219280948873626	-1.3219280948873626	-1.3219280948873626	-1.3923174227787602
YIL063C	-2.539158811108031	-2.369233809665719	-2.369233809665719	-2.3378696387563838	-2.321928094887362	-2.321928094887362	-2.321928094887362	-2.321928094887362	-2.4043902550793352	-2.3719687773869573	-2.388270589716058	-2.388270589716058	-2.388270589716058	-2.426264754702098	-2.426264754702098	-2.4093909361377017	-2.4093909361377017	-2.4093909361377017	-2.4093909361377017	-2.4093909361377017	-2.3923174227787602	-2.3750394313469245	-2.3750394313469245	-2.3750394313469245	-2.3750394313469245	-2.3923174227787602	-2.3923174227787602	-2.3923174227787602	-2.3750394313469245	-2.5324950808270206	-2.5324950808270206	-2.4964258261194985	-2.478047296804644	-2.584962500721156	-2.566346822553809	-2.5474877953024935	-2.5474877953024935	-2.5283789723547887	-2.5283789723547887	-2.489384840738925	-2.44930740136359	-2.44930740136359	-2.428843298803874	-2.44930740136359	-2.44930740136359	-2.4080847386370765	-2.4080847386370765	-2.4080847386370765	-2.428843298803874
YDR003W	-2.6374299206152916	-2.807354922057604	-2.8328900141647417	-2.8328900141647417	-2.8579809951275723	-2.8579809951275723	-2.7548875021634687	-2.7548875021634687	-2.807354922057604	-2.807354922057604	-2.727920454563199	-2.7548875021634687	-2.727920454563199	-2.7813597135246595	-2.7548875021634687	-2.7548875021634687	-2.7548875021634687	-2.7548875021634687	-2.700439718141092	-2.700439718141092	-2.700439718141092	-2.700439718141092	-2.727920454563199	-2.727920454563199	-2.727920454563199	-2.727920454563199	-2.727920454563199	-2.727920454563199	-2.727920454563199	-2.727920454563199	-2.727920454563199	-2.7548875021634687	-2.7548875021634687	-2.727920454563199	-2.727920454563199	-2.727920454563199	-2.727920454563199	-2.920565532505595	-2.893084796083488	-3.115477217419936	-3.115477217419936	-3.115477217419936	-3.115477217419936	-3.115477217419936	-3.0588936890535687	-3.029747343394052	-3.029747343394052	-3.029747343394052	-3.029747343394052
YDL230W	1.584962500721156	1.584962500721156	1.584962500721156	1.584962500721156	1.584962500721156	1.584962500721156	1.584962500721156	0.584962500721156	0.584962500721156	0.584962500721156	0.584962500721156	0.584962500721156	0.584962500721156	0.32192809488736235	0.32192809488736235	0.32192809488736235	0.32192809488736235	0.32192809488736235	0.32192809488736235	0.32192809488736235	0.32192809488736235	0.32192809488736235	0.32192809488736235	0.32192809488736235	0.32192809488736235	0.0	0.0	0.0	0.0	-0.41503749927884365	-0.41503749927884365	0.5849625007211563	0.0	0.0	0.0	0.0	0.0	0.0	0.4150374992788437	0.4150374992788437	0.4150374992788437	0.4150374992788437	-0.3219280948873623	-0.3219280948873623	-0.3219280948873623	-0.3219280948873623	-0.3219280948873623	-0.3219280948873623	-0.3219280948873623
YLR132C	-1.5360529002402097	-1.5360529002402097	-1.485426827170242	-1.485426827170242	-1.485426827170242	-1.485426827170242	-1.485426827170242	-1.485426827170242	-1.4329594072761063	-1.4329594072761063	-1.4329594072761063	-1.4329594072761063	-1.4329594072761063	-1.4329594072761063	-1.37851162325373	-1.37851162325373	-1.37851162325373	-1.37851162325373	-1.3219280948873622	-1.3219280948873622	-1.3219280948873622	-1.3219280948873622	-1.4739311883324124	-1.4739311883324124	-1.3536369546147007	-1.2895066171949852	-1.2895066171949852	-1.2895066171949852	-1.2895066171949852	-1.2895066171949852	-1.2895066171949852	-1.2895066171949852	-1.3923174227787602	-1.3219280948873626	-1.3219280948873626	-1.3219280948873626	-1.3219280948873626	-1.3219280948873626	-1.3219280948873626	-1.2479275134435857	-1.0874628412503395	-1.0874628412503395	-1.192645077942396	-1.0000000000000002	-1.0874628412503395	-1.2801079191927356	-1.2801079191927356	-1.192645077942396	-1.192645077942396
YNL002C	-2.2479275134435857	-2.0874628412503395	-2.0874628412503395	-2.0	-2.0	-2.0	-2.0	-2.0	-1.9068905956085185	-1.9068905956085185	-1.7004397181410922	-1.7004397181410922	-1.5849625007211563	-1.4594316186372973	-1.3219280948873622	-1.3219280948873622	-1.3219280948873622	-1.4594316186372973	-1.3219280948873622	-1.3219280948873622	-1.3219280948873622	-1.4150374992788435	-1.4150374992788435	-1.4150374992788435	-1.4150374992788435	-1.2223924213364477	-1.2223924213364477	-1.2223924213364477	-1.2223924213364477	-1.2223924213364477	-1.2223924213364477	-1.4150374992788435	-1.4150374992788435	-1.4150374992788435	-1.4150374992788435	-1.4150374992788435	-1.4150374992788435	-1.4150374992788435	-1.4150374992788435	-1.4150374992788435	-1.4150374992788435	-1.4150374992788435	-1.9999999999999998	-1.9999999999999998	-1.9999999999999998	-1.9999999999999998	-1.9999999999999998	-2.169925001442312	-2.169925001442312
YPL159C	-1.2515387669959643	-1.2515387669959643	-1.2515387669959643	-1.162271428898877	-1.1312445332782526	-1.0339473319233377	-0.9668331360648006	-0.9668331360648006	-0.9328858041414626	-0.9999999999999997	-0.9652345818393233	-0.9296106721086019	-0.9634741239748859	-0.9634741239748859	-1.0374747054186626	-1.15200309344505	-1.15200309344505	-1.15200309344505	-1.1876270031757712	-1.1876270031757712	-1.15200309344505	-1.0395283641866375	-1.0395283641866375	-1.0395283641866375	-1.0395283641866375	-1.1604646721932461	-1.0780025120012733	-1.0780025120012733	-1.0780025120012733	-1.0740005814437767	-1.109624491174498	-1.1443899093351744	-1.1443899093351744	-1.1783372412585122	-1.1783372412585122	-1.1783372412585122	-1.1783372412585122	-1.2439255828860891	-1.2439255828860891	-1.2756344426134272	-1.3066613382340515	-1.3066613382340515	-1.3066613382340515	-1.3536369546147005	-1.3536369546147005	-1.3536369546147005	-1.3536369546147005	-1.3846638502353248	-1.3846638502353248
YMR048W	-1.5501970825604792	-1.6214883767462702	-1.6214883767462702	-1.5090136474878575	-1.5090136474878575	-1.5090136474878575	-1.6244908649077936	-1.7004397181410917	-1.7004397181410917	-1.6244908649077936	-1.6244908649077936	-1.6244908649077936	-1.584962500721156	-1.54432051622381	-1.502500340529183	-1.502500340529183	-1.502500340529183	-1.6280312226130422	-1.6280312226130422	-1.6280312226130422	-1.502500340529183	-1.4594316186372973	-1.3692338096657188	-1.3692338096657188	-1.3692338096657188	-1.3692338096657188	-1.3692338096657188	-1.3692338096657188	-1.4947646917495778	-1.4947646917495778	-1.4947646917495778	-1.632268215499513	-1.632268215499513	-1.632268215499513	-1.632268215499513	-1.632268215499513	-1.632268215499513	-1.632268215499513	-1.632268215499513	-1.7224660244710912	-1.6780719051126376	-1.7224660244710912	-1.632268215499513	-1.5849625007211563	-1.5849625007211563	-1.5849625007211563	-1.736965594166206	-1.6880559936852597	-1.6374299206152918
YIL069C	-1.9068905956085185	-1.9068905956085185	-1.9068905956085185	-1.9068905956085185	-2.0874628412503395	-2.0874628412503395	-2.0874628412503395	-2.0874628412503395	-2.0874628412503395	-2.0874628412503395	-2.0874628412503395	-2.0874628412503395	-2.0874628412503395	-2.0874628412503395	-2.0874628412503395	-2.169925001442312	-2.169925001442312	-2.169925001442312	-2.169925001442312	-2.2479275134435857	-2.2479275134435857	-2.169925001442312	-2.169925001442312	-2.169925001442312	-2.169925001442312	-2.169925001442312	-2.169925001442312	-2.169925001442312	-1.84799690655495	-1.9259994185562233	-1.9259994185562233	-1.9259994185562233	-1.9259994185562233	-1.9259994185562233	-1.9259994185562233	-2.137503523749935	-2.137503523749935	-1.938599455335857	-1.938599455335857	-1.938599455335857	-1.7162070339994089	-1.7162070339994089	-1.6520766965796934	-1.6520766965796934	-1.7162070339994089	-1.7162070339994089	-1.7162070339994089	-1.7162070339994089	-1.7162070339994089
YMR096W	-2.2370391973008497	-2.2370391973008497	-2.2370391973008497	-2.2370391973008497	-2.2370391973008497	-2.2370391973008497	-2.1926450779423963	-2.1926450779423963	-2.1926450779423963	-2.1926450779423963	-2.1926450779423963	-2.1926450779423963	-2.1926450779423963	-2.2370391973008497	-2.2370391973008497	-2.2370391973008497	-2.2370391973008497	-2.2370391973008497	-2.3625700793847084	-2.3625700793847084	-2.3625700793847084	-2.3625700793847084	-2.3625700793847084	-2.3625700793847084	-2.2801079191927354	-2.0874628412503395	-2.0874628412503395	-2.0874628412503395	-2.0874628412503395	-1.9541963103868754	-1.9541963103868754	-2.146841388329271	-2.146841388329271	-2.146841388329271	-2.146841388329271	-2.1926450779423963	-2.1926450779423963	-2.1926450779423963	-2.0995356735509145	-2.0995356735509145	-2.0995356735509145	-2.0995356735509145	-2.0995356735509145	-2.0995356735509145	-2.0995356735509145	-2.0995356735509145	-2.0995356735509145	-1.9541963103868754	-1.9541963103868754
YCR002C	-1.8073549220576042	-1.8073549220576042	-1.8073549220576042	-1.8073549220576042	-1.8073549220576042	-1.9259994185562233	-1.9259994185562233	-1.9259994185562233	-1.9259994185562233	-1.9259994185562233	-1.9259994185562233	-1.9259994185562233	-1.9259994185562233	-1.9259994185562233	-1.9259994185562233	-1.9259994185562233	-2.070389327891398	-2.070389327891398	-2.070389327891398	-2.070389327891398	-2.070389327891398	-2.070389327891398	-2.070389327891398	-1.9259994185562233	-1.9259994185562233	-1.9259994185562233	-1.7655347463629774	-1.7655347463629774	-1.7655347463629774	-1.7655347463629774	-1.7655347463629774	-1.6780719051126376	-1.485426827170242	-1.485426827170242	-1.485426827170242	-1.485426827170242	-1.485426827170242	-1.485426827170242	-1.485426827170242	-1.485426827170242	-1.485426827170242	-1.485426827170242	-1.485426827170242	-1.485426827170242	-1.485426827170242	-1.485426827170242	-1.485426827170242	-1.485426827170242	-1.8073549220576042
YDR233C	-1.7104933828050148	-1.7104933828050148	-1.669851398307669	-1.669851398307669	-1.669851398307669	-1.669851398307669	-1.7500217469916524	-1.8259706002249507	-1.7004397181410917	-1.6214883767462702	-1.6571122864769912	-1.6571122864769912	-1.6571122864769912	-1.6571122864769912	-1.7258250365610055	-1.7258250365610055	-1.7258250365610055	-1.7589919004962047	-1.7589919004962047	-1.7589919004962047	-1.7914133781885824	-1.7914133781885824	-1.7914133781885824	-1.7914133781885824	-1.7914133781885824	-1.8231222379159204	-1.854149133536545	-1.854149133536545	-1.914270125974116	-1.914270125974116	-1.914270125974116	-1.9434164716336324	-1.9434164716336324	-1.9999999999999998	-1.9205655325055948	-1.8744691179161412	-1.925999418556223	-2.0238467419543675	-1.954196310386875	-1.9772799234999163	-1.9772799234999163	-1.8898170822495768	-1.8898170822495768	-1.8898170822495768	-1.852442811586142	-1.852442811586142	-1.774440299584869	-1.7964666059148677	-1.7964666059148677
YBR251W	-3.7548875021634687	-3.7548875021634687	-3.7548875021634687	-3.700439718141092	-3.700439718141092	-3.700439718141092	-3.700439718141092	-3.7548875021634687	-3.7548875021634687	-3.169925001442312	-3.115477217419936	-3.115477217419936	-3.115477217419936	-3.115477217419936	-3.115477217419936	-3.115477217419936	-3.115477217419936	-3.115477217419936	-2.9999999999999996	-2.9999999999999996	-2.9385994553358565	-2.874469117916141	-2.874469117916141	-2.874469117916141	-2.874469117916141	-2.874469117916141	-2.874469117916141	-2.874469117916141	-2.8073549220576037	-2.8073549220576037	-2.8073549220576037	-3.3923174227787602	-3.3923174227787602	-3.3923174227787602	-3.3923174227787602	-3.3923174227787602	-3.3923174227787602	-3.4594316186372973	-3.4594316186372973	-3.523561956057013	-3.523561956057013	-3.523561956057013	-3.523561956057013	-3.523561956057013	-3.4594316186372973	-3.4594316186372973	-3.4594316186372973	-3.4594316186372973	-3.4594316186372973
YNR003C	-2.137503523749935	-2.137503523749935	-2.137503523749935	-2.137503523749935	-2.137503523749935	-2.0	-2.0	-2.0	-1.9259994185562233	-2.0	-2.0	-2.0	-2.0	-1.9259994185562233	-1.9259994185562233	-1.9259994185562233	-1.9259994185562233	-1.9259994185562233	-1.9259994185562233	-1.9259994185562233	-1.9259994185562233	-1.9259994185562233	-1.9259994185562233	-1.9259994185562233	-1.9259994185562233	-1.9259994185562233	-1.84799690655495	-1.84799690655495	-1.84799690655495	-1.84799690655495	-1.84799690655495	-1.84799690655495	-1.84799690655495	-1.84799690655495	-1.84799690655495	-1.84799690655495	-1.84799690655495	-1.9259994185562233	-1.9259994185562233	-1.9259994185562233	-1.9259994185562233	-1.9259994185562233	-1.9259994185562233	-1.9259994185562233	-1.9259994185562233	-1.9259994185562233	-1.9259994185562233	-2.2479275134435857	-2.2479275134435857
YPR139C	-1.5849625007211563	-1.5849625007211563	-1.5849625007211563	-1.5849625007211563	-1.5849625007211563	-1.5849625007211563	-1.5849625007211563	-1.5849625007211563	-1.5849625007211563	-1.5849625007211563	-1.5849625007211563	-1.5025003405291832	-1.5025003405291832	-1.5025003405291832	-1.5025003405291832	-1.5025003405291832	-1.5025003405291832	-1.5025003405291832	-1.5025003405291832	-1.5025003405291832	-1.5025003405291832	-1.5025003405291832	-1.5025003405291832	-1.5025003405291832	-1.5025003405291832	-1.5025003405291832	-1.5025003405291832	-1.5025003405291832	-1.5025003405291832	-1.5025003405291832	-1.5025003405291832	-1.5025003405291832	-1.5025003405291832	-1.5025003405291832	-1.2801079191927356	-1.2801079191927356	-1.2801079191927356	-1.192645077942396	-1.0995356735509145	-1.0995356735509145	-1.0995356735509145	-1.0995356735509145	-1.0995356735509145	-1.0995356735509145	-1.0995356735509145	-1.0995356735509145	-1.0995356735509145	-1.0995356735509145	-1.0995356735509145
YDR384C	-0.9999999999999997	-0.9999999999999997	-0.9999999999999997	-0.9999999999999997	-0.9999999999999997	-0.9999999999999997	-0.9999999999999997	-0.9999999999999997	-0.9999999999999997	-0.9999999999999997	-0.9999999999999997	-1.2223924213364477	-1.2223924213364477	-1.2223924213364477	-1.2223924213364477	-1.2223924213364477	-1.2223924213364477	-1.2223924213364477	-1.2223924213364477	-1.2223924213364477	-1.2223924213364477	-1.2223924213364477	-1.2223924213364477	-1.2223924213364477	-1.2223924213364477	-1.2223924213364477	-1.2223924213364477	-0.807354922057604	-0.807354922057604	-0.807354922057604	-0.807354922057604	-0.807354922057604	-0.807354922057604	-0.807354922057604	-0.807354922057604	-0.807354922057604	-0.807354922057604	-0.807354922057604	-0.807354922057604	-1.1699250014423122	-1.1699250014423122	-1.1699250014423122	-1.3219280948873622	-1.3219280948873622	-1.3219280948873622	-1.3219280948873622	-1.3219280948873622	-1.3219280948873622	-1.3219280948873622
YHR187W	-1.4594316186372975	-1.3923174227787602	-1.3923174227787602	-1.3923174227787602	-1.3923174227787602	-1.3219280948873626	-1.3219280948873626	-1.2479275134435857	-1.2479275134435857	-1.2479275134435857	-1.4405725913859817	-1.6629650127224294	-1.5025003405291832	-1.5025003405291832	-1.6629650127224294	-1.5025003405291832	-1.5025003405291832	-1.415037499278844	-1.3219280948873626	-1.3219280948873626	-1.3219280948873626	-1.3219280948873626	-1.3219280948873626	-1.3219280948873626	-1.3219280948873626	-1.5849625007211563	-1.485426827170242	-1.485426827170242	-1.485426827170242	-1.485426827170242	-1.485426827170242	-1.485426827170242	-1.37851162325373	-1.37851162325373	-1.37851162325373	-1.7004397181410922	-1.7004397181410922	-1.7004397181410922	-1.7004397181410922	-1.7004397181410922	-1.7004397181410922	-1.7004397181410922	-1.7004397181410922	-1.7004397181410922	-1.7004397181410922	-1.7004397181410922	-1.7004397181410922	-2.0	-2.0
YPL055C	-0.9999999999999997	-0.9999999999999997	-0.9999999999999997	-0.9999999999999997	-0.9999999999999997	-0.9999999999999997	-0.9999999999999997	-0.9999999999999997	-0.9999999999999997	-0.9999999999999997	-0.9999999999999997	-0.9999999999999997	-0.9999999999999997	-0.9999999999999997	-0.9999999999999997	-0.9999999999999997	-0.9999999999999997	-0.9999999999999997	-0.9999999999999997	-0.9999999999999997	-0.9999999999999997	-0.9999999999999997	-0.9999999999999997	-0.9999999999999997	-0.9999999999999997	-0.9999999999999997	-0.7369655941662059	-0.7369655941662059	-0.9999999999999997	-0.9999999999999997	-0.9999999999999997	-0.9999999999999997	-0.9999999999999997	-0.9999999999999997	-0.7369655941662059	-0.7369655941662059	-0.9999999999999997	-0.9999999999999997	-0.9999999999999997	-0.9999999999999997	-0.9999999999999997	-0.9999999999999997	-0.9999999999999997	-0.9999999999999997	-0.9999999999999997	-0.9999999999999997	-0.9999999999999997	-0.9999999999999997	-0.9999999999999997
YDR085C	-2.0874628412503395	-2.0874628412503395	-2.169925001442312	-2.2479275134435857	-2.2479275134435857	-2.2479275134435857	-2.2479275134435857	-2.2479275134435857	-2.2479275134435857	-2.2479275134435857	-2.2479275134435857	-2.2479275134435857	-2.321928094887362	-2.321928094887362	-2.321928094887362	-2.321928094887362	-2.321928094887362	-2.321928094887362	-2.321928094887362	-2.2479275134435857	-2.2479275134435857	-2.169925001442312	-2.169925001442312	-2.169925001442312	-2.169925001442312	-2.169925001442312	-2.0874628412503395	-2.0874628412503395	-2.0874628412503395	-2.0874628412503395	-2.0874628412503395	-2.0874628412503395	-2.0874628412503395	-2.0874628412503395	-2.169925001442312	-2.169925001442312	-2.169925001442312	-2.2479275134435857	-2.321928094887362	-2.321928094887362	-2.321928094887362	-2.321928094887362	-2.321928094887362	-2.321928094887362	-2.321928094887362	-2.2479275134435857	-2.2479275134435857	-2.169925001442312	-1.84799690655495
YPL266W	-0.9999999999999997	-1.0671141958585368	-1.0995356735509143	-1.1699250014423124	-1.2016338611696504	-1.1699250014423124	-1.1699250014423124	-1.1699250014423124	-1.1699250014423124	-1.263034405833794	-1.263034405833794	-1.3370349872775706	-1.3370349872775706	-1.3667823306716227	-1.415037499278844	-1.415037499278844	-1.415037499278844	-1.415037499278844	-1.415037499278844	-1.4671260104272976	-1.4043902550793352	-1.4974996594708165	-1.4974996594708165	-1.4974996594708165	-1.4974996594708165	-1.4974996594708165	-1.584962500721156	-1.584962500721156	-1.614709844115208	-1.614709844115208	-1.614709844115208	-1.7078192485066896	-1.7078192485066896	-1.614709844115208	-1.614709844115208	-1.614709844115208	-1.614709844115208	-1.614709844115208	-1.614709844115208	-1.614709844115208	-1.765534746362977	-1.765534746362977	-1.8365012677171204	-1.8365012677171204	-1.9434164716336324	-1.9434164716336324	-1.9434164716336324	-1.914270125974116	-1.884522782580064
YBR290W	-1.415037499278844	-1.415037499278844	-1.3536369546147007	-1.523561956057013	-1.523561956057013	-1.2479275134435857	-1.2479275134435857	-1.2479275134435857	-1.2479275134435857	-1.2479275134435857	-1.2479275134435857	-1.4405725913859817	-1.3625700793847084	-1.3625700793847084	-1.3625700793847084	-1.3625700793847084	-1.2801079191927356	-1.2801079191927356	-1.2801079191927356	-1.5849625007211563	-1.6629650127224294	-1.6629650127224294	-1.6629650127224294	-1.6629650127224294	-1.5849625007211563	-1.5849625007211563	-1.5849625007211563	-1.5849625007211563	-1.5849625007211563	-1.5025003405291832	-1.5025003405291832	-1.5025003405291832	-1.5025003405291832	-1.5025003405291832	-1.5025003405291832	-1.5025003405291832	-1.5025003405291832	-1.5025003405291832	-1.415037499278844	-1.415037499278844	-1.415037499278844	-1.415037499278844	-1.415037499278844	-1.415037499278844	-1.5025003405291832	-1.5025003405291832	-1.2801079191927356	-1.2801079191927356	-1.3625700793847084
YOR288C	-2.4150374992788435	-3.0	-3.0	-3.0	-3.0	-3.0	-3.0	-3.0	-3.0	-3.0	-3.0	-3.0	-3.0	-2.4150374992788435	-2.4150374992788435	-2.4150374992788435	-2.4150374992788435	-2.4150374992788435	-2.321928094887362	-2.9068905956085187	-2.9068905956085187	-2.9068905956085187	-3.0	-3.0	-2.9068905956085187	-2.9068905956085187	-2.9068905956085187	-2.9068905956085187	-2.9068905956085187	-2.9068905956085187	-2.807354922057604	-2.807354922057604	-2.807354922057604	-2.807354922057604	-2.807354922057604	-2.807354922057604	-2.807354922057604	-2.807354922057604	-2.807354922057604	-2.9068905956085187	-2.9068905956085187	-2.807354922057604	-2.700439718141092	-2.700439718141092	-2.700439718141092	-2.584962500721156	-2.584962500721156	-2.584962500721156	-2.584962500721156
YLR271W	-1.5849625007211563	-1.5849625007211563	-1.4594316186372973	-1.4594316186372973	-1.5849625007211563	-1.5849625007211563	-1.5849625007211563	-1.5849625007211563	-1.5849625007211563	-1.5849625007211563	-1.5849625007211563	-1.5849625007211563	-1.5849625007211563	-1.5849625007211563	-1.5849625007211563	-1.5849625007211563	-1.4594316186372973	-1.4594316186372973	-1.4594316186372973	-1.4594316186372973	-1.137503523749935	-1.263034405833794	-1.263034405833794	-1.263034405833794	-1.263034405833794	-1.263034405833794	-1.137503523749935	-1.137503523749935	-1.137503523749935	-1.137503523749935	-1.137503523749935	-1.137503523749935	-1.263034405833794	-1.263034405833794	-1.263034405833794	-1.37851162325373	-1.37851162325373	-1.37851162325373	-1.37851162325373	-1.37851162325373	-1.37851162325373	-1.115477217419936	-1.115477217419936	-1.115477217419936	-1.115477217419936	-1.3219280948873626	-1.3219280948873626	-1.3219280948873626	-1.415037499278844
YOL094C	-3.273018494406416	-2.7548875021634687	-2.7548875021634687	-2.7548875021634687	-2.7548875021634687	-2.7548875021634687	-2.7548875021634687	-2.7548875021634687	-2.7548875021634687	-2.7548875021634687	-2.700439718141092	-2.700439718141092	-2.643856189774725	-2.584962500721156	-2.584962500721156	-2.584962500721156	-2.584962500721156	-2.874469117916141	-2.874469117916141	-2.736965594166206	-2.584962500721156	-2.502500340529183	-2.321928094887362	-2.321928094887362	-2.321928094887362	-2.321928094887362	-2.321928094887362	-2.321928094887362	-2.321928094887362	-2.321928094887362	-2.321928094887362	-2.2223924213364477	-2.2223924213364477	-2.2223924213364477	-2.2223924213364477	-2.2223924213364477	-2.2223924213364477	-2.2223924213364477	-2.115477217419936	-2.115477217419936	-2.115477217419936	-2.115477217419936	-2.115477217419936	-2.2223924213364477	-2.2223924213364477	-2.2223924213364477	-2.2223924213364477	-2.2223924213364477	-2.807354922057604
YLR340W	-2.169925001442312	-2.169925001442312	-2.169925001442312	-2.169925001442312	-1.9999999999999998	-2.169925001442312	-2.169925001442312	-2.169925001442312	-2.169925001442312	-2.169925001442312	-2.4594316186372973	-2.4594316186372973	-2.4594316186372973	-2.4594316186372973	-1.8744691179161408	-1.8744691179161408	-2.0	-2.0	-2.2223924213364477	-2.2223924213364477	-2.2223924213364477	-2.2223924213364477	-2.2223924213364477	-2.2223924213364477	-2.321928094887362	-2.321928094887362	-2.321928094887362	-2.321928094887362	-2.321928094887362	-2.321928094887362	-2.321928094887362	-2.321928094887362	-2.321928094887362	-2.502500340529183	-2.502500340529183	-2.4150374992788435	-2.502500340529183	-2.0874628412503395	-2.0	-2.0	-2.0874628412503395	-2.2479275134435857	-2.2479275134435857	-2.321928094887362	-2.321928094887362	-2.321928094887362	-2.321928094887362	-2.0	-2.070389327891398
YHR083W	-1.5360529002402097	-1.5360529002402097	-1.5360529002402097	-1.5360529002402097	-1.5360529002402097	-1.5360529002402097	-1.5360529002402097	-1.5360529002402097	-1.5360529002402097	-1.632268215499513	-1.632268215499513	-1.5849625007211563	-1.5849625007211563	-1.5849625007211563	-1.632268215499513	-1.632268215499513	-1.632268215499513	-1.632268215499513	-1.632268215499513	-1.632268215499513	-1.632268215499513	-1.5849625007211563	-1.5849625007211563	-1.5849625007211563	-1.5849625007211563	-1.5849625007211563	-1.5849625007211563	-1.5849625007211563	-1.5849625007211563	-1.5849625007211563	-1.5849625007211563	-1.5849625007211563	-1.5360529002402097	-1.5360529002402097	-1.5360529002402097	-1.5849625007211563	-1.736965594166206	-1.736965594166206	-1.736965594166206	-1.736965594166206	-1.736965594166206	-1.736965594166206	-1.9068905956085185	-1.9068905956085185	-1.9068905956085185	-1.857980995127572	-1.857980995127572	-1.8073549220576044	-1.8073549220576044
YNL090W	-1.3870231231092471	-1.3870231231092471	-1.3870231231092471	-1.3870231231092471	-1.3870231231092471	-1.3870231231092471	-1.3870231231092471	-1.502500340529183	-1.502500340529183	-1.502500340529183	-1.584962500721156	-1.584962500721156	-1.584962500721156	-1.584962500721156	-1.54432051622381	-1.54432051622381	-1.54432051622381	-1.54432051622381	-1.54432051622381	-1.54432051622381	-1.669851398307669	-1.669851398307669	-1.669851398307669	-1.669851398307669	-1.4288432988038742	-1.4694852833012202	-1.4694852833012202	-1.4694852833012202	-1.4694852833012202	-1.4694852833012202	-1.4694852833012202	-1.584962500721156	-1.584962500721156	-1.7104933828050148	-1.7104933828050148	-1.7500217469916524	-1.7104933828050148	-1.7104933828050148	-1.7104933828050148	-1.6244908649077936	-1.6244908649077936	-1.7104933828050148	-1.8259706002249507	-1.8259706002249507	-1.8259706002249507	-1.9634741239748859	-1.8259706002249507	-1.7884958948062881	-1.7884958948062881
YHR156C	-1.0	-0.9219974879987268	-0.9219974879987268	-0.9219974879987268	-0.7964666059148678	-0.7964666059148678	-0.7062687969432897	-0.6100534816839864	-0.6880559936852597	-0.6880559936852597	-0.6374299206152918	-0.5305147166987798	-0.5305147166987798	-0.5305147166987798	-0.5305147166987798	-0.5849625007211563	-0.5849625007211563	-0.5849625007211563	-0.506959988719883	-0.5594274086140185	-0.5594274086140185	-0.5594274086140185	-0.5594274086140185	-0.48542682717024194	-0.48542682717024194	-0.4329594072761063	-0.36257007938470825	-0.4150374992788438	-0.36257007938470825	-0.2954558835261712	-0.2954558835261712	-0.24100809950379493	-0.24100809950379493	-0.24100809950379493	-0.24100809950379493	-0.24100809950379493	-0.24100809950379493	-0.24100809950379493	-0.17687776208407915	-0.17687776208407915	-0.17687776208407915	-0.17687776208407915	-0.17687776208407915	-0.06140054466414308	0.0	0.0	-0.06140054466414308	-0.06140054466414308	-0.06140054466414308
YPL156C	-1.777607578663552	-1.8365012677171206	-1.8365012677171206	-1.6438561897747248	-1.6438561897747248	-1.6438561897747248	-1.7548875021634687	-1.8073549220576044	-1.8073549220576044	-1.8073549220576044	-1.8073549220576044	-1.8073549220576044	-1.8073549220576044	-1.857980995127572	-1.857980995127572	-1.857980995127572	-1.9541963103868754	-2.0	-2.0	-1.9068905956085185	-1.9068905956085185	-1.857980995127572	-1.857980995127572	-1.8073549220576044	-1.857980995127572	-1.857980995127572	-1.857980995127572	-1.6374299206152918	-1.6880559936852597	-1.8300749985576876	-1.6780719051126376	-1.6780719051126376	-1.6780719051126376	-1.917537839808027	-1.917537839808027	-1.8744691179161412	-1.8744691179161412	-1.6780719051126376	-1.7224660244710912	-1.7224660244710912	-1.8744691179161412	-1.8744691179161412	-1.8744691179161412	-1.8744691179161412	-1.8744691179161412	-1.8744691179161412	-1.8300749985576876	-1.8300749985576876	-1.7224660244710912
YML050W	-0.9475325801058645	-1.0544477840223765	-1.0544477840223765	-1.0	-1.0	-1.15754127698648	-1.15754127698648	-1.15754127698648	-1.15754127698648	-1.15754127698648	-1.15754127698648	-1.2730184944064158	-1.2730184944064158	-1.2730184944064158	-1.3985493764902748	-1.3985493764902748	-1.3985493764902748	-1.4947646917495778	-1.4947646917495778	-1.4947646917495778	-1.4947646917495778	-1.4947646917495778	-1.4947646917495778	-1.4947646917495778	-1.4474589769712212	-1.4474589769712212	-1.4474589769712212	-1.4474589769712212	-1.5405683813627027	-1.5405683813627027	-1.5405683813627027	-1.5405683813627027	-1.5405683813627027	-1.4947646917495778	-1.4947646917495778	-1.4947646917495778	-1.4947646917495778	-1.4947646917495778	-1.5405683813627027	-1.5405683813627027	-1.5849625007211563	-1.5849625007211563	-1.5849625007211563	-1.5849625007211563	-1.5849625007211563	-1.5849625007211563	-1.5849625007211563	-1.5849625007211563	-1.5405683813627027
YNR028W	-1.777607578663552	-1.777607578663552	-1.777607578663552	-1.777607578663552	-1.777607578663552	-2.0	-2.0	-2.0	-2.263034405833794	-2.263034405833794	-2.263034405833794	-2.263034405833794	-2.263034405833794	-2.263034405833794	-2.263034405833794	-2.201633861169651	-2.201633861169651	-2.201633861169651	-2.137503523749935	-2.070389327891398	-2.070389327891398	-2.137503523749935	-1.8073549220576042	-1.8073549220576042	-1.8073549220576042	-1.8073549220576042	-1.8073549220576042	-1.8073549220576042	-1.8073549220576042	-1.8073549220576042	-2.070389327891398	-2.070389327891398	-2.070389327891398	-1.9259994185562233	-2.0	-2.0	-1.9259994185562233	-1.9259994185562233	-1.9259994185562233	-1.84799690655495	-1.84799690655495	-1.84799690655495	-1.84799690655495	-1.84799690655495	-1.9259994185562233	-1.9259994185562233	-1.9259994185562233	-1.9259994185562233	-1.9259994185562233
YNL215W	-1.7500217469916524	-1.7884958948062881	-1.7884958948062881	-1.7500217469916524	-1.8875252707415877	-1.8875252707415877	-1.8875252707415877	-1.8875252707415877	-1.8875252707415877	-1.8875252707415877	-1.84799690655495	-1.84799690655495	-1.669851398307669	-1.669851398307669	-1.5849625007211563	-1.5849625007211563	-1.5405683813627027	-1.5405683813627027	-1.5849625007211563	-1.5405683813627027	-1.5405683813627027	-1.5405683813627027	-1.5405683813627027	-1.5405683813627027	-1.5405683813627027	-1.5405683813627027	-1.5849625007211563	-1.5849625007211563	-1.5849625007211563	-1.5849625007211563	-1.6780719051126376	-1.6780719051126376	-1.6780719051126376	-1.6780719051126376	-1.6780719051126376	-1.6780719051126376	-1.5849625007211563	-1.5849625007211563	-1.7224660244710912	-1.7224660244710912	-1.7224660244710912	-1.7224660244710912	-1.6780719051126376	-1.5360529002402097	-1.5360529002402097	-1.6880559936852597	-1.6374299206152918	-1.6374299206152918	-1.6374299206152918
YMR281W	-0.5849625007211561	-0.5849625007211561	-0.807354922057604	-0.807354922057604	-0.807354922057604	-0.807354922057604	-0.807354922057604	-0.807354922057604	-0.807354922057604	-0.807354922057604	-0.807354922057604	-0.807354922057604	-0.807354922057604	-0.807354922057604	-0.807354922057604	-0.807354922057604	-0.807354922057604	-0.807354922057604	-0.807354922057604	-0.807354922057604	-0.5849625007211561	-0.5849625007211561	-0.5849625007211561	-0.5849625007211561	-0.5849625007211561	-0.5849625007211561	-0.5849625007211561	-0.5849625007211561	-0.5849625007211561	-0.5849625007211561	-0.5849625007211561	-0.5849625007211561	-0.5849625007211561	-0.5849625007211561	-0.5849625007211561	-0.9999999999999997	-0.9999999999999997	-0.9999999999999997	-0.9999999999999997	-0.9999999999999997	-0.9999999999999997	-0.9999999999999997	-0.9999999999999997	-1.2223924213364477	-1.2223924213364477	-1.2223924213364477	-1.2223924213364477	-1.2223924213364477	-0.807354922057604
YJR111C	-2.5360529002402097	-2.5360529002402097	-2.5360529002402097	-2.5360529002402097	-2.5360529002402097	-2.5360529002402097	-2.5360529002402097	-2.5360529002402097	-2.5360529002402097	-2.5360529002402097	-2.8579809951275723	-2.8579809951275723	-2.7548875021634687	-2.7548875021634687	-2.700439718141092	-2.643856189774725	-2.643856189774725	-2.321928094887362	-2.070389327891398	-2.0	-1.9259994185562233	-1.9259994185562233	-1.9259994185562233	-1.9259994185562233	-1.9259994185562233	-1.9259994185562233	-1.9259994185562233	-1.9259994185562233	-1.9259994185562233	-1.9259994185562233	-1.9259994185562233	-1.9259994185562233	-1.9259994185562233	-1.9259994185562233	-2.2479275134435857	-2.2479275134435857	-2.2479275134435857	-1.9259994185562233	-1.9259994185562233	-1.9259994185562233	-1.9259994185562233	-1.84799690655495	-1.84799690655495	-1.84799690655495	-1.84799690655495	-1.84799690655495	-1.84799690655495	-1.84799690655495	-1.84799690655495
YCL059C	-2.321928094887362	-2.4918530963296748	-2.426264754702098	-2.426264754702098	-2.4918530963296748	-2.4918530963296748	-2.4918530963296748	-2.4918530963296748	-2.4918530963296748	-2.4918530963296748	-2.426264754702098	-2.426264754702098	-2.3923174227787602	-2.357552004618084	-2.357552004618084	-2.357552004618084	-2.3219280948873626	-2.357552004618084	-2.357552004618084	-2.357552004618084	-2.357552004618084	-2.357552004618084	-2.357552004618084	-2.3219280948873626	-2.3219280948873626	-2.478047296804644	-2.478047296804644	-2.440572591385982	-2.440572591385982	-2.440572591385982	-2.478047296804644	-2.478047296804644	-2.5145731728297585	-2.478047296804644	-2.478047296804644	-2.478047296804644	-2.478047296804644	-2.478047296804644	-2.478047296804644	-2.478047296804644	-2.3625700793847084	-2.3625700793847084	-2.3625700793847084	-2.3219280948873626	-2.3219280948873626	-2.4594316186372973	-2.4594316186372973	-2.4594316186372973	-2.4594316186372973
YDR353W	-2.614709844115208	-2.584962500721156	-2.554588851677637	-2.554588851677637	-2.523561956057013	-2.321928094887362	-2.4918530963296748	-2.523561956057013	-2.523561956057013	-2.3536369546147005	-2.3536369546147005	-2.4447848426728953	-2.2927817492278457	-2.2927817492278457	-2.2927817492278457	-2.2927817492278457	-2.2927817492278457	-2.2927817492278457	-2.321928094887362	-2.321928094887362	-2.321928094887362	-2.321928094887362	-2.232660756790275	-2.0641303374197153	-2.0641303374197153	-2.0641303374197153	-2.1255308820838588	-2.1255308820838588	-2.1255308820838588	-2.09515723304034	-1.9696263509564806	-1.9696263509564806	-1.9696263509564806	-1.9696263509564806	-1.854149133536545	-1.8231222379159204	-1.8231222379159204	-1.854149133536545	-1.854149133536545	-1.8231222379159204	-1.8231222379159204	-1.854149133536545	-1.854149133536545	-1.854149133536545	-1.854149133536545	-1.854149133536545	-1.854149133536545	-1.884522782580064	-1.8231222379159204
YIL041W	-1.632268215499513	-1.632268215499513	-1.632268215499513	-1.7842713089445628	-1.7842713089445628	-1.7842713089445628	-1.7842713089445628	-1.7842713089445628	-1.6880559936852597	-1.7548875021634687	-1.7004397181410924	-1.7004397181410924	-1.7004397181410924	-1.893084796083488	-1.9475325801058645	-1.9475325801058645	-1.9475325801058645	-1.893084796083488	-1.893084796083488	-2.115477217419936	-2.115477217419936	-2.0588936890535687	-2.0	-2.0	-2.0	-2.0	-2.0	-2.0	-2.0	-2.0588936890535687	-2.0588936890535687	-2.0588936890535687	-1.8365012677171206	-2.0588936890535687	-2.0588936890535687	-2.115477217419936	-2.115477217419936	-2.115477217419936	-1.777607578663552	-1.777607578663552	-1.777607578663552	-1.777607578663552	-1.777607578663552	-1.777607578663552	-1.777607578663552	-1.777607578663552	-1.6520766965796934	-1.6520766965796934	-1.5145731728297585
YHR198C	-1.929610672108602	-1.929610672108602	-1.9114633253983424	-1.929610672108602	-1.9475325801058643	-1.9475325801058643	-1.9475325801058643	-1.9475325801058643	-1.929610672108602	-1.9114633253983424	-1.9114633253983424	-1.9114633253983424	-1.9114633253983424	-1.9114633253983424	-1.8930847960834878	-1.8930847960834878	-1.8744691179161408	-1.8744691179161408	-1.8365012677171204	-1.9068905956085185	-1.9068905956085185	-1.9068905956085185	-1.9068905956085185	-1.8875252707415873	-1.867896463992655	-1.867896463992655	-1.8278190246173196	-1.8278190246173196	-1.7865963618908067	-1.8605969433345833	-1.8395353278067539	-1.8395353278067539	-1.917537839808027	-1.917537839808027	-1.8744691179161408	-1.8300749985576874	-1.8744691179161408	-1.8300749985576874	-1.8300749985576874	-1.8300749985576874	-1.8300749985576874	-1.8300749985576874	-1.807354922057604	-1.807354922057604	-1.8898170822495768	-1.8898170822495768	-1.8898170822495768	-1.8898170822495768	-1.8667334691365356
YIL145C	-1.5849625007211563	-1.5849625007211563	-1.5849625007211563	-1.5849625007211563	-1.5849625007211563	-1.5849625007211563	-1.5849625007211563	-1.5849625007211563	-1.5849625007211563	-1.5849625007211563	-1.5849625007211563	-1.5849625007211563	-1.5849625007211563	-1.5849625007211563	-1.5849625007211563	-1.5849625007211563	-1.5849625007211563	-1.5849625007211563	-1.4594316186372973	-1.4594316186372973	-1.4594316186372973	-1.4594316186372973	-1.5849625007211563	-1.5849625007211563	-1.5849625007211563	-1.5849625007211563	-1.5849625007211563	-1.5849625007211563	-1.5849625007211563	-1.5849625007211563	-1.5849625007211563	-1.5849625007211563	-1.5849625007211563	-1.5849625007211563	-1.4594316186372973	-1.4594316186372973	-1.4594316186372973	-1.1699250014423122	-1.1699250014423122	-1.1699250014423122	-1.1699250014423122	-1.1699250014423122	-1.1699250014423122	-1.1699250014423122	-1.1699250014423122	-1.1699250014423122	-1.1699250014423122	-1.1699250014423122	-1.1699250014423122
YHR046C	-0.3219280948873625	-0.3219280948873625	-0.3219280948873625	0.0	0.0	-0.16992500144231246	-0.16992500144231246	-0.16992500144231246	-0.16992500144231246	-0.16992500144231246	-0.16992500144231246	-0.16992500144231246	-0.16992500144231246	-0.16992500144231246	0.0	0.0	0.0	0.0	0.0	0.0	0.0	-0.1926450779423959	-0.6520766965796934	-0.3625700793847085	-0.1926450779423959	-0.1926450779423959	-0.1926450779423959	-0.1926450779423959	0.0	0.0	0.0	0.0	0.0	0.0	0.0	0.0	-0.22239242133644782	0.0	0.0	0.0	0.0	0.0	0.0	-0.1926450779423959	-0.1926450779423959	-0.1926450779423959	-0.1926450779423959	-0.1926450779423959	-0.1926450779423959
YPR199C	-2.9385994553358565	-2.9385994553358565	-2.9385994553358565	-2.9385994553358565	-2.9385994553358565	-2.9385994553358565	-2.874469117916141	-2.874469117916141	-2.874469117916141	-2.874469117916141	-2.874469117916141	-2.874469117916141	-2.8073549220576037	-2.8073549220576037	-2.662965012722429	-2.584962500721156	-2.584962500721156	-2.4150374992788435	-2.4150374992788435	-2.4150374992788435	-2.321928094887362	-2.321928094887362	-2.321928094887362	-2.4150374992788435	-3.0	-3.0	-3.0	-3.0	-2.9068905956085187	-2.9068905956085187	-2.9068905956085187	-2.9068905956085187	-2.9068905956085187	-2.9068905956085187	-2.9068905956085187	-2.700439718141092	-2.584962500721156	-2.584962500721156	-2.584962500721156	-2.584962500721156	-2.4594316186372973	-2.4594316186372973	-2.321928094887362	-2.169925001442312	-2.169925001442312	-2.169925001442312	-2.169925001442312	-2.169925001442312	-1.807354922057604
YBL027W	-2.8073549220576037	-2.8073549220576037	-2.8073549220576037	-2.8073549220576037	-2.8073549220576037	-2.8073549220576037	-2.8073549220576037	-1.807354922057604	-1.807354922057604	-1.807354922057604	-1.807354922057604	-1.807354922057604	-1.807354922057604	-1.807354922057604	-1.807354922057604	-1.807354922057604	-1.584962500721156	-1.3219280948873622	-1.3219280948873622	-1.3219280948873622	-1.3219280948873622	-1.3219280948873622	-1.3219280948873622	-1.3219280948873622	-1.3219280948873622	-1.584962500721156	-1.584962500721156	-1.584962500721156	-1.584962500721156	-1.584962500721156	-1.584962500721156	-1.584962500721156	-1.584962500721156	-1.584962500721156	-1.584962500721156	-1.584962500721156	-1.807354922057604	-1.807354922057604	-1.9999999999999998	-2.321928094887362	-2.4594316186372973	-2.4594316186372973	-2.584962500721156	-2.584962500721156	-2.0	-2.115477217419936	-2.0	-2.115477217419936	-2.2223924213364477
YLR018C	0.5849625007211563	0.5849625007211563	0.5849625007211563	0.5849625007211563	0.5849625007211563	0.5849625007211563	0.5849625007211563	0.5849625007211563	0.5849625007211563	0.5849625007211563	0.5849625007211563	0.5849625007211563	0.5849625007211563	0.5849625007211563	1.5849625007211563	1.5849625007211563	1.5849625007211563	1.5849625007211563	1.5849625007211563	1.5849625007211563	1.5849625007211563	1.5849625007211563	1.5849625007211563	1.5849625007211563	1.5849625007211563	1.5849625007211563	1.5849625007211563	1.5849625007211563	1.5849625007211563	1.0	1.0	1.0	1.0	1.0	1.0	1.0	1.0	1.0	1.0	1.0	1.0	1.0	1.0	1.0	1.0	1.0	1.0	1.0	1.0
YPR004C	-1.8073549220576042	-1.8073549220576042	-1.8073549220576042	-1.8073549220576042	-1.8073549220576042	-1.8073549220576042	-1.8073549220576042	-1.9068905956085185	-1.9068905956085185	-2.502500340529183	-2.502500340529183	-2.502500340529183	-3.0874628412503395	-2.9068905956085187	-2.9068905956085187	-2.9068905956085187	-2.9068905956085187	-2.9068905956085187	-2.9068905956085187	-2.9068905956085187	-2.9068905956085187	-2.9068905956085187	-2.9068905956085187	-2.9068905956085187	-2.807354922057604	-2.807354922057604	-2.807354922057604	-2.807354922057604	-2.807354922057604	-2.700439718141092	-2.700439718141092	-2.700439718141092	-2.700439718141092	-2.700439718141092	-2.700439718141092	-2.115477217419936	-1.7004397181410922	-1.7004397181410922	-1.7004397181410922	-1.8073549220576042	-1.8073549220576042	-1.8073549220576042	-1.8073549220576042	-1.7004397181410922	-1.7004397181410922	-1.7004397181410922	-1.7004397181410922	-1.7004397181410922	-1.7004397181410922
YJL196C	-0.9999999999999997	-1.1699250014423122	-1.1699250014423122	-1.1699250014423122	-1.1699250014423122	-1.584962500721156	-1.1699250014423122	-1.1699250014423122	-1.1699250014423122	-1.3219280948873622	-1.4594316186372973	-1.4594316186372973	-1.4594316186372973	-1.4594316186372973	-1.8073549220576042	-1.8073549220576042	-1.8073549220576042	-1.8073549220576042	-1.8073549220576042	-1.8073549220576042	-1.8073549220576042	-1.8073549220576042	-1.8073549220576042	-1.8073549220576042	-1.8073549220576042	-1.8073549220576042	-1.9068905956085185	-1.9068905956085185	-1.9068905956085185	-2.0	-2.0	-2.0	-1.9068905956085185	-1.9068905956085185	-1.9068905956085185	-1.9068905956085185	-1.8073549220576042	-1.8073549220576042	-1.8073549220576042	-1.9068905956085185	-2.0874628412503395	-2.0874628412503395	-2.0874628412503395	-2.0874628412503395	-2.0874628412503395	-2.0874628412503395	-2.2479275134435857	-2.2479275134435857	-2.2479275134435857
YPR058W	-1.777607578663552	-1.7162070339994084	-1.7162070339994084	-1.7162070339994084	-1.7162070339994084	-1.7162070339994084	-1.5849625007211556	-1.5849625007211556	-1.4854268271702415	-1.4854268271702415	-1.4854268271702415	-1.4854268271702415	-1.4854268271702415	-1.450661409009565	-1.415037499278844	-1.3410369178350672	-1.2479275134435857	-1.2479275134435857	-1.2479275134435857	-1.2479275134435857	-1.2479275134435857	-1.2479275134435857	-1.415037499278844	-1.415037499278844	-1.415037499278844	-1.415037499278844	-1.415037499278844	-1.415037499278844	-1.514573172829758	-1.514573172829758	-1.514573172829758	-1.4405725913859813	-1.4405725913859813	-1.4405725913859813	-1.4405725913859813	-1.4020984435713457	-1.4020984435713457	-1.4020984435713457	-1.4694852833012202	-1.4694852833012202	-1.4694852833012202	-1.4694852833012202	-1.584962500721156	-1.6244908649077936	-1.6244908649077936	-1.7104933828050148	-1.669851398307669	-1.669851398307669	-1.669851398307669
YGL005C	-2.440572591385982	-2.440572591385982	-2.440572591385982	-2.440572591385982	-2.440572591385982	-2.440572591385982	-2.440572591385982	-2.440572591385982	-2.3625700793847084	-2.3625700793847084	-2.3219280948873626	-2.3219280948873626	-2.1292830169449664	-2.1292830169449664	-2.1292830169449664	-2.1292830169449664	-2.1699250014423126	-2.1699250014423126	-2.1292830169449664	-2.1292830169449664	-2.1292830169449664	-2.3219280948873626	-2.2801079191927354	-2.0874628412503395	-2.0874628412503395	-2.044394119358454	-2.044394119358454	-2.0874628412503395	-2.0	-2.0	-2.0	-2.0874628412503395	-2.0874628412503395	-1.9541963103868754	-1.9541963103868754	-2.0	-2.0	-2.0	-1.9541963103868754	-1.9541963103868754	-1.9541963103868754	-1.9541963103868754	-1.9541963103868754	-1.857980995127572	-1.857980995127572	-1.857980995127572	-1.9541963103868754	-2.0995356735509145	-2.0995356735509145
YJL145W	-2.6322682154995127	-2.6322682154995127	-2.6322682154995127	-2.6322682154995127	-2.9541963103868754	-2.9541963103868754	-2.9541963103868754	-2.9541963103868754	-2.9541963103868754	-2.9541963103868754	-2.9541963103868754	-2.8579809951275723	-2.8579809951275723	-2.8579809951275723	-2.8579809951275723	-2.807354922057604	-2.7548875021634687	-2.7548875021634687	-2.700439718141092	-2.700439718141092	-2.584962500721156	-2.4594316186372973	-2.4594316186372973	-2.3923174227787602	-2.3923174227787602	-2.3923174227787602	-2.3923174227787602	-2.3923174227787602	-2.3923174227787602	-2.3923174227787602	-2.8073549220576037	-2.8073549220576037	-2.736965594166206	-2.736965594166206	-2.662965012722429	-2.662965012722429	-2.662965012722429	-2.662965012722429	-2.662965012722429	-2.662965012722429	-2.662965012722429	-2.662965012722429	-2.662965012722429	-2.502500340529183	-2.502500340529183	-2.502500340529183	-2.502500340529183	-2.502500340529183	-2.502500340529183
YIR011C	-2.321928094887362	-2.321928094887362	-2.321928094887362	-2.321928094887362	-2.321928094887362	-2.232660756790275	-2.232660756790275	-2.232660756790275	-2.232660756790275	-2.232660756790275	-2.232660756790275	-2.232660756790275	-2.232660756790275	-2.1375035237499347	-2.1375035237499347	-2.035623909730721	-2.035623909730721	-2.0	-1.9259994185562233	-1.9259994185562233	-1.9634741239748859	-1.8875252707415877	-1.84799690655495	-1.7224660244710912	-1.7224660244710912	-1.7224660244710912	-1.7224660244710912	-1.6780719051126376	-1.6780719051126376	-1.6780719051126376	-1.765534746362977	-1.7224660244710912	-1.7224660244710912	-1.7224660244710912	-1.7224660244710912	-1.7224660244710912	-1.7224660244710912	-1.8744691179161412	-1.8744691179161412	-1.7842713089445628	-1.7842713089445628	-1.7842713089445628	-1.7842713089445628	-1.7842713089445628	-1.7842713089445628	-1.7842713089445628	-1.7842713089445628	-1.7842713089445628	-1.7842713089445628
YOR096W	-0.7004397181410924	-0.7004397181410924	-0.8073549220576044	-0.8073549220576044	-0.8073549220576044	-0.7369655941662062	-0.7369655941662062	-0.7369655941662062	-0.9175378398080271	-0.9175378398080271	-0.7655347463629774	-0.7655347463629774	-0.7655347463629774	-0.84799690655495	-0.7655347463629774	-0.7655347463629774	-0.84799690655495	-0.84799690655495	-0.84799690655495	-0.9259994185562233	-0.9259994185562233	-0.9259994185562233	-0.9259994185562233	-1.0	-0.862496476250065	-0.862496476250065	-0.862496476250065	-0.862496476250065	-1.0	-1.0	-1.0	-1.137503523749935	-1.137503523749935	-1.137503523749935	-1.0641303374197157	-1.0641303374197157	-1.1255308820838588	-1.1255308820838588	-1.1255308820838588	-0.9999999999999997	-0.9999999999999997	-0.9999999999999997	-0.9999999999999997	-0.8845227825800638	-1.0	-1.1154772174199359	-1.2223924213364479	-1.2223924213364479	-1.2223924213364479
YBR061C	-2.2479275134435857	-2.20945336562895	-2.20945336562895	-2.20945336562895	-2.20945336562895	-2.20945336562895	-2.20945336562895	-2.20945336562895	-2.2479275134435857	-2.2479275134435857	-2.20945336562895	-2.1699250014423126	-2.1699250014423126	-2.1699250014423126	-2.20945336562895	-2.20945336562895	-2.20945336562895	-2.20945336562895	-2.20945336562895	-2.2854022188622483	-2.2479275134435857	-2.2479275134435857	-2.2479275134435857	-2.2479275134435857	-2.1699250014423126	-2.1699250014423126	-2.1699250014423126	-2.1699250014423126	-2.1699250014423126	-2.1699250014423126	-2.1699250014423126	-2.1699250014423126	-2.1699250014423126	-2.1699250014423126	-2.1699250014423126	-2.1699250014423126	-2.402098443571346	-2.402098443571346	-2.402098443571346	-2.402098443571346	-2.402098443571346	-2.3625700793847084	-2.584962500721156	-2.584962500721156	-2.584962500721156	-2.584962500721156	-2.6244908649077936	-2.6244908649077936	-2.6244908649077936
YFR045W	-3.321928094887362	-3.321928094887362	-3.2479275134435857	-3.321928094887362	-3.321928094887362	-3.321928094887362	-3.321928094887362	-3.4594316186372973	-3.4594316186372973	-3.4594316186372973	-3.4594316186372973	-3.4594316186372973	-3.4594316186372973	-3.4594316186372973	-3.523561956057013	-3.523561956057013	-3.523561956057013	-3.584962500721156	-3.643856189774725	-3.643856189774725	-3.643856189774725	-3.643856189774725	-3.643856189774725	-3.643856189774725	-3.643856189774725	-3.643856189774725	-3.643856189774725	-3.643856189774725	-3.643856189774725	-3.643856189774725	-3.643856189774725	-3.643856189774725	-3.643856189774725	-3.643856189774725	-3.643856189774725	-3.643856189774725	-3.643856189774725	-3.643856189774725	-3.643856189774725	-3.643856189774725	-3.643856189774725	-3.643856189774725	-3.643856189774725	-3.643856189774725	-3.643856189774725	-3.643856189774725	-3.643856189774725	-3.643856189774725	-3.643856189774725
YLR017W	-2.4594316186372973	-2.4594316186372973	-2.3219280948873626	-2.3219280948873626	-2.273018494406416	-2.273018494406416	-2.273018494406416	-2.1699250014423126	-2.1699250014423126	-2.1699250014423126	-2.273018494406416	-2.273018494406416	-2.273018494406416	-2.273018494406416	-2.273018494406416	-2.273018494406416	-2.273018494406416	-2.1699250014423126	-2.222392421336448	-2.222392421336448	-2.222392421336448	-2.1699250014423126	-2.1699250014423126	-2.1699250014423126	-2.1699250014423126	-2.1699250014423126	-2.115477217419936	-2.222392421336448	-2.222392421336448	-2.222392421336448	-2.222392421336448	-2.222392421336448	-2.222392421336448	-2.222392421336448	-2.222392421336448	-2.222392421336448	-2.1699250014423126	-2.1699250014423126	-2.115477217419936	-2.37851162325373	-2.37851162325373	-2.37851162325373	-2.37851162325373	-2.37851162325373	-2.263034405833794	-2.263034405833794	-2.321928094887362	-2.321928094887362	-2.321928094887362
YDL059C	-1.584962500721156	-1.584962500721156	-1.8744691179161408	-1.8744691179161408	-1.8744691179161408	-1.584962500721156	-1.584962500721156	-1.584962500721156	-1.584962500721156	-1.584962500721156	-1.584962500721156	-1.584962500721156	-1.584962500721156	-1.584962500721156	-1.584962500721156	-1.584962500721156	-1.584962500721156	-1.584962500721156	-1.584962500721156	-1.584962500721156	-1.584962500721156	-1.1699250014423122	-1.1699250014423122	-1.1699250014423122	-1.1699250014423122	-1.1699250014423122	-1.1699250014423122	-1.1699250014423122	-1.1699250014423122	-1.1699250014423122	-1.1699250014423122	-0.9999999999999997	-0.9999999999999997	-0.9999999999999997	-0.9999999999999997	-0.9999999999999997	-0.9999999999999997	-0.9999999999999997	-0.9999999999999997	-0.9999999999999997	-1.4150374992788435	-1.4150374992788435	-1.4150374992788435	-1.584962500721156	-1.584962500721156	-1.584962500721156	-1.584962500721156	-1.584962500721156	-1.8744691179161408
YKR088C	-1.3890422907458992	-1.3890422907458992	-1.3890422907458992	-1.4150374992788437	-1.4854268271702418	-1.510961919277379	-1.4854268271702418	-1.4854268271702418	-1.4854268271702418	-1.4854268271702418	-1.4854268271702418	-1.4854268271702418	-1.4854268271702418	-1.4594316186372973	-1.4059923596758366	-1.4059923596758366	-1.3785116232537296	-1.432959407276106	-1.432959407276106	-1.432959407276106	-1.432959407276106	-1.432959407276106	-1.432959407276106	-1.3890422907458992	-1.4150374992788437	-1.4150374992788437	-1.4405725913859813	-1.4594316186372973	-1.510961919277379	-1.5849625007211556	-1.5849625007211556	-1.6347155359182555	-1.6347155359182555	-1.5849625007211556	-1.5594274086140183	-1.4150374992788437	-1.5360529002402097	-1.6100534816839864	-1.6100534816839864	-1.6347155359182555	-1.6589630821649328	-1.6347155359182555	-1.6347155359182555	-1.6589630821649328	-1.6347155359182555	-1.6347155359182555	-1.7127180479195288	-1.6629650127224291	-1.6629650127224291
YHR085W	-1.0	-1.0	-1.0	-1.0	-1.0	-1.0	-1.0	-1.0	-0.9328858041414629	-0.9328858041414629	-0.9328858041414629	-0.9328858041414629	-0.807354922057604	-0.807354922057604	-0.8744691179161409	-0.8744691179161409	-0.8744691179161409	-0.8744691179161409	-0.9999999999999997	-0.9999999999999997	-0.9999999999999997	-0.9999999999999997	-1.0588936890535683	-1.0588936890535683	-1.1154772174199359	-1.1154772174199359	-1.1154772174199359	-1.2410080995037949	-1.2410080995037949	-1.2410080995037949	-1.2410080995037949	-1.1844245711374273	-1.1844245711374273	-1.1844245711374273	-1.2410080995037949	-1.1844245711374273	-1.1154772174199359	-1.1699250014423122	-1.1699250014423122	-1.2954558835261711	-1.3479233034203069	-1.485426827170242	-1.485426827170242	-1.485426827170242	-1.485426827170242	-1.485426827170242	-1.485426827170242	-1.4329594072761063	-1.4329594072761063
YKL150W	-1.2479275134435857	-1.4405725913859817	-1.4405725913859817	-1.6629650127224294	-1.5025003405291832	-1.5025003405291832	-1.5025003405291832	-1.5025003405291832	-1.5025003405291832	-1.5025003405291832	-1.5025003405291832	-1.5025003405291832	-1.415037499278844	-1.415037499278844	-1.415037499278844	-1.5025003405291832	-1.5025003405291832	-1.5025003405291832	-1.5025003405291832	-1.5025003405291832	-1.5025003405291832	-1.5025003405291832	-1.415037499278844	-1.415037499278844	-1.415037499278844	-1.5025003405291832	-1.5025003405291832	-1.6629650127224294	-1.6629650127224294	-1.6629650127224294	-1.6629650127224294	-1.6629650127224294	-1.6629650127224294	-1.736965594166206	-1.736965594166206	-1.736965594166206	-1.8073549220576042	-1.8073549220576042	-1.8073549220576042	-1.8073549220576042	-1.8073549220576042	-1.736965594166206	-1.736965594166206	-1.736965594166206	-1.736965594166206	-1.736965594166206	-1.736965594166206	-1.5145731728297585	-1.3625700793847084
YOR312C	-1.2223924213364477	-1.2223924213364477	-1.2223924213364477	-1.2223924213364477	-1.2223924213364477	-1.2223924213364477	-1.2223924213364477	-1.2223924213364477	-1.2223924213364477	-1.2223924213364477	-1.2223924213364477	-1.2223924213364477	-1.2223924213364477	-1.2223924213364477	-1.2223924213364477	-1.2223924213364477	-1.2223924213364477	-1.2223924213364477	-1.2223924213364477	-1.2223924213364477	-1.2223924213364477	-1.2223924213364477	-1.2223924213364477	-1.2223924213364477	-1.2223924213364477	-0.9999999999999997	-0.9999999999999997	-0.9999999999999997	-0.9999999999999997	-0.9999999999999997	-0.9999999999999997	-0.9999999999999997	-0.9999999999999997	-0.9999999999999997	-0.9999999999999997	-0.9999999999999997	-0.9999999999999997	-0.9999999999999997	-0.9999999999999997	-0.9999999999999997	-0.9999999999999997	-0.9999999999999997	-0.9999999999999997	-0.9999999999999997	-0.9999999999999997	-0.9999999999999997	-0.9999999999999997	-0.9999999999999997	-0.9999999999999997
YCL055W	-2.0	-2.0	-2.0	-2.0	-2.0	-2.0	-2.0	-2.0	-2.0	-2.0	-2.115477217419936	-2.115477217419936	-2.115477217419936	-2.115477217419936	-2.0	-2.0	-2.0	-2.0	-2.0	-2.0	-2.0	-2.0	-2.0	-2.0	-2.584962500721156	-2.4594316186372973	-2.4594316186372973	-2.4594316186372973	-2.4594316186372973	-2.4594316186372973	-2.4594316186372973	-1.8744691179161408	-2.0	-2.0	-1.8744691179161408	-1.8744691179161408	-1.8744691179161408	-1.8744691179161408	-1.8744691179161408	-2.4594316186372973	-2.4594316186372973	-2.4594316186372973	-2.4594316186372973	-2.4594316186372973	-2.4594316186372973	-2.4594316186372973	-2.4594316186372973	-2.4594316186372973	-2.4594316186372973
YKL040C	-4.459431618637297	-4.459431618637297	-4.459431618637297	-4.459431618637297	-4.459431618637297	-4.459431618637297	-4.459431618637297	-4.459431618637297	-4.459431618637297	-4.426264754702098	-5.426264754702098	-5.426264754702098	-5.426264754702098	-5.426264754702098	-5.426264754702098	-5.426264754702098	-5.426264754702098	-5.426264754702098	-5.426264754702098	-5.426264754702098	-5.426264754702098	-5.426264754702098	-5.426264754702098	-5.426264754702098	-5.39231742277876	-5.39231742277876	-5.321928094887363	-5.321928094887363	-5.321928094887363	-5.321928094887363	-5.321928094887363	-5.321928094887363	-5.321928094887363	-5.321928094887363	-5.321928094887363	-5.321928094887363	-5.321928094887363	-5.321928094887363	-5.321928094887363	-5.321928094887363	-5.285402218862248	-5.285402218862248	-5.285402218862248	-5.285402218862248	-5.285402218862248	-5.285402218862248	-5.20945336562895	-5.129283016944966	-5.129283016944966
YLR242C	-1.8300749985576876	-1.8300749985576876	-1.8744691179161412	-1.8300749985576876	-1.8300749985576876	-1.8300749985576876	-1.8300749985576876	-1.917537839808027	-1.917537839808027	-1.917537839808027	-1.917537839808027	-1.917537839808027	-1.917537839808027	-2.0874628412503395	-2.0874628412503395	-2.0874628412503395	-2.0874628412503395	-2.0	-2.0	-1.9541963103868754	-1.9541963103868754	-1.9541963103868754	-1.9541963103868754	-1.9541963103868754	-1.9541963103868754	-1.9541963103868754	-1.9541963103868754	-1.9068905956085185	-1.9068905956085185	-1.857980995127572	-1.857980995127572	-1.857980995127572	-1.857980995127572	-1.857980995127572	-1.857980995127572	-1.857980995127572	-1.8073549220576044	-1.857980995127572	-1.857980995127572	-2.050626073069968	-2.050626073069968	-2.050626073069968	-2.0	-2.0	-1.9475325801058645	-1.9475325801058645	-1.8365012677171206	-1.777607578663552	-1.777607578663552
YCR073W-A	-0.9999999999999997	-0.9999999999999997	-0.9999999999999997	-1.584962500721156	-1.584962500721156	-1.584962500721156	-1.584962500721156	-1.584962500721156	-1.584962500721156	-1.584962500721156	-1.584962500721156	-1.584962500721156	-1.584962500721156	-1.584962500721156	-1.584962500721156	-1.584962500721156	-1.584962500721156	-1.584962500721156	-1.584962500721156	-1.584962500721156	-1.584962500721156	-1.584962500721156	-1.584962500721156	-1.584962500721156	-1.584962500721156	-1.584962500721156	-0.9999999999999997	-0.9999999999999997	-0.9999999999999997	-0.9999999999999997	-0.9999999999999997	-0.9999999999999997	-0.9999999999999997	-1.2223924213364477	-1.2223924213364477	-1.2223924213364477	-1.2223924213364477	-1.2223924213364477	-1.2223924213364477	-1.2223924213364477	-1.2223924213364477	-1.2223924213364477	-1.2223924213364477	-1.2223924213364477	-1.2223924213364477	-1.2223924213364477	-1.2223924213364477	-1.2223924213364477	-1.2223924213364477
YNL159C	-2.357552004618084	-2.357552004618084	-2.5501970825604796	-2.5501970825604796	-2.5501970825604796	-2.440572591385982	-2.662965012722429	-2.584962500721156	-2.584962500721156	-2.584962500721156	-2.584962500721156	-2.5443205162238103	-2.5443205162238103	-2.584962500721156	-2.584962500721156	-2.584962500721156	-2.4594316186372973	-2.4594316186372973	-2.369233809665719	-2.369233809665719	-2.369233809665719	-2.369233809665719	-2.369233809665719	-2.369233809665719	-2.369233809665719	-2.369233809665719	-2.369233809665719	-2.3219280948873626	-2.3219280948873626	-2.3219280948873626	-2.3219280948873626	-2.273018494406416	-2.273018494406416	-2.1699250014423126	-2.1699250014423126	-2.1699250014423126	-2.1699250014423126	-2.0588936890535687	-2.0588936890535687	-2.0588936890535687	-2.0588936890535687	-2.0	-2.263034405833794	-2.263034405833794	-2.263034405833794	-2.263034405833794	-2.201633861169651	-2.201633861169651	-2.201633861169651
YOR174W	-1.736965594166206	-1.736965594166206	-1.736965594166206	-1.8073549220576042	-1.8073549220576042	-1.8073549220576042	-1.736965594166206	-1.736965594166206	-1.6629650127224294	-1.6629650127224294	-1.6629650127224294	-1.6629650127224294	-1.736965594166206	-1.736965594166206	-1.736965594166206	-1.6629650127224294	-1.6629650127224294	-1.6629650127224294	-1.6629650127224294	-1.6629650127224294	-1.6629650127224294	-1.6629650127224294	-1.6629650127224294	-1.6629650127224294	-1.6629650127224294	-1.6629650127224294	-1.6629650127224294	-1.6629650127224294	-1.6629650127224294	-1.6629650127224294	-1.6629650127224294	-1.6629650127224294	-1.6629650127224294	-1.6629650127224294	-1.84799690655495	-1.84799690655495	-1.7655347463629774	-1.7655347463629774	-1.7655347463629774	-1.7655347463629774	-1.84799690655495	-1.9259994185562233	-1.9259994185562233	-1.9259994185562233	-1.9259994185562233	-1.9259994185562233	-1.9259994185562233	-1.9259994185562233	-1.9259994185562233
YBR213W	-2.722466024471091	-2.722466024471091	-2.722466024471091	-2.722466024471091	-2.722466024471091	-2.722466024471091	-2.6322682154995127	-2.6322682154995127	-2.6322682154995127	-2.6322682154995127	-2.584962500721156	-2.584962500721156	-2.584962500721156	-2.5360529002402097	-2.5360529002402097	-2.485426827170242	-2.5360529002402097	-2.5360529002402097	-2.5360529002402097	-2.5360529002402097	-2.5360529002402097	-2.5360529002402097	-2.5360529002402097	-2.5360529002402097	-2.485426827170242	-2.485426827170242	-2.485426827170242	-2.485426827170242	-2.5360529002402097	-2.5360529002402097	-2.584962500721156	-2.584962500721156	-2.584962500721156	-2.584962500721156	-2.584962500721156	-2.584962500721156	-2.584962500721156	-2.584962500721156	-2.584962500721156	-2.3219280948873626	-2.3219280948873626	-2.3219280948873626	-2.273018494406416	-2.3219280948873626	-2.3219280948873626	-2.3219280948873626	-2.3219280948873626	-2.3219280948873626	-2.0995356735509145
YGR079W	-1.3219280948873622	-1.3219280948873622	-1.3219280948873622	-1.3219280948873622	-1.584962500721156	-1.584962500721156	-1.807354922057604	-1.807354922057604	-1.807354922057604	-1.807354922057604	-1.807354922057604	-1.807354922057604	-1.2223924213364477	-1.2223924213364477	-1.2223924213364477	-1.4150374992788435	-1.4150374992788435	-1.4150374992788435	-1.4150374992788435	-1.3219280948873622	-1.3219280948873622	-1.3219280948873622	-1.3219280948873622	-1.3219280948873622	-1.0	-1.0	-1.0	-1.0	-1.137503523749935	-1.263034405833794	-1.37851162325373	-1.37851162325373	-1.115477217419936	-1.115477217419936	-1.115477217419936	-1.115477217419936	-1.222392421336448	-1.0995356735509145	-1.0995356735509145	-1.0995356735509145	-1.0995356735509145	-1.0995356735509145	-1.0995356735509145	-1.0995356735509145	-1.0995356735509145	-0.9068905956085185	-0.9068905956085185	-0.9068905956085185	-0.9068905956085185
YGL091C	0.8424587230135199	0.8144443468439234	0.8144443468439234	0.8144443468439234	0.8144443468439234	0.7858751946471527	0.7858751946471527	0.7858751946471527	0.9434164716336324	0.9434164716336324	1.0874628412503393	1.0285691521967708	1.0565835283663672	1.0565835283663672	1.1154772174199359	1.1154772174199359	1.1154772174199359	1.0874628412503393	1.0588936890535687	1.0874628412503393	1.0588936890535687	1.0588936890535687	1.1844245711374273	1.3219280948873624	1.3219280948873624	1.263034405833794	1.2326607567902748	1.2326607567902748	1.2326607567902748	1.2016338611696504	1.0641303374197153	1.2016338611696504	1.2326607567902748	1.2326607567902748	1.2756344426134272	1.4360991148066733	1.4360991148066733	1.4360991148066733	1.4043902550793352	1.4043902550793352	1.4043902550793352	1.3719687773869573	1.6844981742720704	1.652076696579693	1.8413022539809414	1.8413022539809414	1.652076696579693	1.652076696579693	1.6844981742720704
YER148W	-0.8744691179161412	-0.8744691179161412	-0.8744691179161412	-0.8744691179161412	-0.8744691179161412	-0.8744691179161412	-0.8744691179161412	-1.137503523749935	-1.137503523749935	-1.137503523749935	-1.263034405833794	-1.263034405833794	-1.263034405833794	-1.263034405833794	-1.263034405833794	-1.263034405833794	-1.263034405833794	-1.263034405833794	-1.263034405833794	-1.263034405833794	-1.263034405833794	-1.137503523749935	-1.4594316186372973	-1.4594316186372973	-1.5849625007211563	-1.5849625007211563	-2.0	-2.0	-2.0	-2.0	-2.0	-2.0	-2.0	-2.0	-2.0	-2.115477217419936	-2.115477217419936	-2.115477217419936	-2.0	-2.0	-2.0	-2.0	-2.0	-2.0	-2.0	-2.0	-2.0	-2.0	-2.0
YPL077C	-2.321928094887362	-2.3923174227787602	-2.3923174227787602	-2.321928094887362	-2.321928094887362	-2.321928094887362	-2.736965594166206	-2.502500340529183	-2.502500340529183	-2.502500340529183	-2.502500340529183	-2.502500340529183	-2.502500340529183	-2.502500340529183	-2.502500340529183	-2.502500340529183	-2.502500340529183	-2.502500340529183	-2.502500340529183	-2.502500340529183	-2.502500340529183	-3.0874628412503395	-3.0874628412503395	-3.0874628412503395	-3.0874628412503395	-3.0	-3.0	-3.0	-3.0874628412503395	-3.0874628412503395	-2.502500340529183	-2.502500340529183	-2.321928094887362	-2.321928094887362	-2.321928094887362	-2.321928094887362	-2.321928094887362	-2.321928094887362	-2.321928094887362	-2.321928094887362	-2.321928094887362	-2.321928094887362	-2.2223924213364477	-2.2223924213364477	-2.2223924213364477	-2.2223924213364477	-2.2223924213364477	-2.2223924213364477	-2.2223924213364477
YDL065C	-1.6780719051126376	-1.6780719051126376	-1.5849625007211563	-1.5849625007211563	-1.5849625007211563	-1.5849625007211563	-1.5849625007211563	-1.5849625007211563	-1.5360529002402097	-1.6880559936852597	-1.6880559936852597	-1.6880559936852597	-1.8300749985576876	-2.0	-2.0	-2.0	-2.0	-2.0	-2.0	-2.0	-2.0	-2.0	-2.0	-2.0	-2.0	-2.0	-2.0	-2.0	-1.9541963103868754	-1.9541963103868754	-1.9541963103868754	-1.9541963103868754	-1.9541963103868754	-1.857980995127572	-1.8073549220576044	-1.8073549220576044	-2.0	-2.0	-1.9475325801058645	-1.9475325801058645	-1.9475325801058645	-2.0	-2.0	-2.0	-2.0	-2.0	-2.0	-2.0	-2.0
YER170W	-3.0703893278913976	-3.0703893278913976	-3.0703893278913976	-3.035623909730721	-3.0703893278913976	-3.0703893278913976	-3.0703893278913976	-3.0703893278913976	-3.0703893278913976	-3.2016338611696504	-3.2016338611696504	-3.1699250014423126	-3.2016338611696504	-2.9385994553358565	-2.9385994553358565	-2.9385994553358565	-2.9068905956085187	-2.9068905956085187	-2.9068905956085187	-2.9068905956085187	-2.874469117916141	-2.8073549220576037	-2.8073549220576037	-2.8073549220576037	-2.8073549220576037	-2.8073549220576037	-2.8073549220576037	-2.7725895038969273	-2.7725895038969273	-2.736965594166206	-2.700439718141092	-2.6244908649077936	-2.6244908649077936	-2.6244908649077936	-2.6244908649077936	-2.5443205162238103	-2.5443205162238103	-2.502500340529183	-2.5443205162238103	-2.584962500721156	-2.584962500721156	-2.584962500721156	-2.584962500721156	-2.584962500721156	-2.584962500721156	-2.5443205162238103	-2.662965012722429	-2.5443205162238103	-2.6244908649077936
YOL096C	-1.8744691179161412	-1.8073549220576042	-1.8073549220576042	-1.8073549220576042	-1.8073549220576042	-1.8073549220576042	-1.8073549220576042	-1.8073549220576042	-1.8073549220576042	-1.8744691179161412	-2.0	-2.0	-2.263034405833794	-2.263034405833794	-2.263034405833794	-2.263034405833794	-2.263034405833794	-2.263034405833794	-2.263034405833794	-2.263034405833794	-2.263034405833794	-2.263034405833794	-2.263034405833794	-2.263034405833794	-2.263034405833794	-2.263034405833794	-2.263034405833794	-2.137503523749935	-2.137503523749935	-2.137503523749935	-2.137503523749935	-2.137503523749935	-1.8744691179161412	-1.8744691179161412	-1.8744691179161412	-1.8744691179161412	-1.8073549220576042	-1.8073549220576042	-1.8073549220576042	-1.8073549220576042	-1.8073549220576042	-1.8073549220576042	-1.8073549220576042	-1.8073549220576042	-1.8073549220576042	-2.070389327891398	-2.070389327891398	-2.070389327891398	-2.070389327891398
YHR071W	-1.5849625007211563	-1.7224660244710912	-1.7224660244710912	-1.5849625007211563	-1.5849625007211563	-1.5849625007211563	-1.669851398307669	-1.669851398307669	-1.8073549220576042	-1.8073549220576042	-1.84799690655495	-1.8875252707415877	-1.84799690655495	-1.84799690655495	-1.84799690655495	-1.84799690655495	-1.84799690655495	-1.84799690655495	-1.84799690655495	-1.84799690655495	-1.84799690655495	-1.7884958948062881	-1.8259706002249507	-1.8259706002249507	-1.8259706002249507	-1.7004397181410917	-1.7004397181410917	-1.7004397181410917	-1.772589503896927	-1.7004397181410917	-1.584962500721156	-1.478047296804644	-1.5501970825604792	-1.5501970825604792	-1.5501970825604792	-1.5501970825604792	-1.6571122864769912	-1.6918777046376678	-1.6918777046376678	-1.584962500721156	-1.584962500721156	-1.584962500721156	-1.6918777046376678	-1.6571122864769912	-1.6571122864769912	-1.6918777046376678	-1.7589919004962047	-1.7589919004962047	-1.7589919004962047
YMR299C	-2.893084796083488	-2.893084796083488	-2.8650704199138914	-2.8365012677171206	-2.8365012677171206	-2.8365012677171206	-2.8365012677171206	-2.8365012677171206	-2.8365012677171206	-2.8365012677171206	-2.8365012677171206	-2.8365012677171206	-2.8365012677171206	-2.777607578663552	-2.777607578663552	-2.747233929620033	-2.777607578663552	-2.777607578663552	-2.777607578663552	-2.6844981742720706	-2.7162070339994084	-2.7162070339994084	-2.7162070339994084	-2.652076696579693	-2.652076696579693	-2.652076696579693	-2.652076696579693	-2.4594316186372973	-2.426264754702098	-2.3923174227787602	-2.3923174227787602	-2.357552004618084	-2.5501970825604796	-2.5501970825604796	-2.5145731728297585	-2.440572591385982	-2.5145731728297585	-2.5145731728297585	-2.15200309344505	-2.15200309344505	-2.0395283641866375	-2.0395283641866375	-2.0395283641866375	-2.0	-2.0	-2.0	-1.959358015502654	-1.959358015502654	-1.8073549220576042
YOR362C	-0.5849625007211563	-0.5849625007211563	-0.5849625007211563	-0.5849625007211563	-0.5849625007211563	-0.5849625007211563	-0.5849625007211563	-0.5849625007211563	-0.4150374992788438	-0.4150374992788438	-0.4150374992788438	-0.4150374992788438	-0.4150374992788438	-0.4150374992788438	-0.4150374992788438	-0.22239242133644782	-0.22239242133644782	-0.4854268271702417	-0.4854268271702417	-0.4854268271702417	-0.4854268271702417	-0.2630344058337938	-0.2630344058337938	-0.2630344058337938	-0.2630344058337938	-0.2630344058337938	-0.2630344058337938	-0.2630344058337938	-0.2630344058337938	-0.2630344058337938	-0.2630344058337938	-0.2630344058337938	-0.2630344058337938	-0.2630344058337938	-0.2630344058337938	0.0	0.0	0.0	-0.2630344058337938	-0.2630344058337938	-0.2630344058337938	0.0	0.0	0.736965594166206	0.736965594166206	0.736965594166206	0.736965594166206	0.736965594166206	0.736965594166206
YIL023C	-2.2223924213364477	-2.2223924213364477	-2.321928094887362	-2.2223924213364477	-2.2223924213364477	-2.321928094887362	-2.321928094887362	-2.321928094887362	-2.321928094887362	-2.321928094887362	-2.321928094887362	-2.321928094887362	-2.321928094887362	-2.321928094887362	-2.321928094887362	-2.321928094887362	-2.2223924213364477	-2.2223924213364477	-1.8073549220576042	-1.8073549220576042	-1.8073549220576042	-1.8073549220576042	-1.8073549220576042	-1.8073549220576042	-1.9068905956085185	-1.9068905956085185	-1.9068905956085185	-1.9068905956085185	-1.9068905956085185	-1.8073549220576042	-1.9068905956085185	-1.9068905956085185	-1.9068905956085185	-1.9068905956085185	-1.9068905956085185	-1.9068905956085185	-1.9068905956085185	-1.9068905956085185	-1.9068905956085185	-1.9068905956085185	-1.9068905956085185	-1.9068905956085185	-1.9068905956085185	-1.9068905956085185	-1.9068905956085185	-1.9068905956085185	-1.9068905956085185	-1.9068905956085185	-1.9068905956085185
YOR152C	-2.342392197447078	-2.342392197447078	-2.342392197447078	-2.4020984435713455	-2.362570079384708	-2.362570079384708	-2.362570079384708	-2.46948528330122	-2.46948528330122	-2.46948528330122	-2.5647846187835257	-2.5647846187835257	-2.5647846187835257	-2.5647846187835257	-2.54432051622381	-2.54432051622381	-2.54432051622381	-2.5647846187835257	-2.54432051622381	-2.428843298803874	-2.428843298803874	-2.3870231231092474	-2.3870231231092474	-2.481126689736616	-2.481126689736616	-2.481126689736616	-2.481126689736616	-2.481126689736616	-2.481126689736616	-2.481126689736616	-2.584962500721156	-2.584962500721156	-2.722466024471091	-2.722466024471091	-2.678071905112638	-2.678071905112638	-2.678071905112638	-2.678071905112638	-2.74416109557041	-2.765534746362977	-2.74416109557041	-2.6280312226130422	-2.6280312226130422	-2.6066575718204748	-2.6066575718204748	-2.6280312226130422	-2.6280312226130422	-2.765534746362977	-2.74416109557041
YCR036W	-1.84799690655495	-1.84799690655495	-1.84799690655495	-1.84799690655495	-1.84799690655495	-1.84799690655495	-1.7655347463629774	-1.5849625007211563	-1.5849625007211563	-1.5849625007211563	-1.5849625007211563	-1.5849625007211563	-1.485426827170242	-1.7004397181410922	-1.5849625007211563	-1.5849625007211563	-1.5849625007211563	-1.4594316186372973	-1.4594316186372973	-1.4594316186372973	-1.4594316186372973	-1.4594316186372973	-1.4594316186372973	-1.4594316186372973	-1.4594316186372973	-1.4594316186372973	-1.1699250014423122	-1.1699250014423122	-1.1699250014423122	-1.1699250014423122	-1.1699250014423122	-0.9999999999999997	-1.4150374992788435	-1.4150374992788435	-1.2223924213364477	-1.2223924213364477	-1.4150374992788435	-1.4150374992788435	-1.4150374992788435	-1.4150374992788435	-1.4150374992788435	-0.9999999999999997	-1.1699250014423122	-1.1699250014423122	-1.1699250014423122	-1.1699250014423122	-1.1699250014423122	-1.1699250014423122	-1.1699250014423122
YJL180C	-2.222392421336448	-2.115477217419936	-2.115477217419936	-2.115477217419936	-2.115477217419936	-2.115477217419936	-2.115477217419936	-2.115477217419936	-2.0588936890535687	-2.0588936890535687	-2.0588936890535687	-2.0588936890535687	-2.0588936890535687	-2.0588936890535687	-2.0588936890535687	-2.0588936890535687	-2.0588936890535687	-2.0588936890535687	-2.0588936890535687	-2.0588936890535687	-2.0	-2.0	-2.0	-2.0	-2.0588936890535687	-2.0588936890535687	-2.0588936890535687	-2.0588936890535687	-2.0588936890535687	-2.321928094887362	-2.321928094887362	-2.321928094887362	-2.321928094887362	-2.201633861169651	-2.201633861169651	-2.523561956057013	-2.523561956057013	-2.523561956057013	-2.523561956057013	-2.643856189774725	-2.523561956057013	-2.523561956057013	-2.4594316186372973	-2.4594316186372973	-2.4594316186372973	-2.4594316186372973	-2.4594316186372973	-2.4594316186372973	-2.4594316186372973
YGR033C	0.15200309344505006	0.0	0.0	0.15200309344505006	0.15200309344505006	0.15200309344505006	0.15200309344505006	0.15200309344505006	0.32192809488736235	0.32192809488736235	0.32192809488736235	0.32192809488736235	0.32192809488736235	0.32192809488736235	0.32192809488736235	0.32192809488736235	0.32192809488736235	0.32192809488736235	0.32192809488736235	0.15200309344505006	0.15200309344505006	0.15200309344505006	0.15200309344505006	0.15200309344505006	0.15200309344505006	0.15200309344505006	0.15200309344505006	0.28950661719498505	0.28950661719498505	0.28950661719498505	0.28950661719498505	0.28950661719498505	0.0	0.0	0.0	0.0	0.0	-0.12553088208385899	-0.12553088208385899	0.0	-0.1154772174199359	-0.1154772174199359	-0.22239242133644782	-0.41503749927884365	-0.41503749927884365	-0.41503749927884365	-0.41503749927884365	-0.2995602818589079	-0.2995602818589079
YHR090C	-2.1699250014423126	-2.115477217419936	-2.115477217419936	-2.115477217419936	-2.115477217419936	-2.115477217419936	-2.115477217419936	-2.115477217419936	-2.115477217419936	-2.115477217419936	-2.115477217419936	-2.115477217419936	-2.0	-2.0	-1.8744691179161412	-1.8073549220576042	-1.8073549220576042	-1.736965594166206	-1.736965594166206	-1.736965594166206	-1.736965594166206	-1.736965594166206	-1.736965594166206	-1.736965594166206	-1.6629650127224294	-1.6629650127224294	-1.6629650127224294	-1.6629650127224294	-1.6629650127224294	-1.6629650127224294	-1.6629650127224294	-1.6629650127224294	-1.6629650127224294	-1.6629650127224294	-1.6629650127224294	-1.6629650127224294	-1.5849625007211563	-1.5849625007211563	-1.5849625007211563	-1.5849625007211563	-1.5849625007211563	-1.5849625007211563	-1.84799690655495	-1.7655347463629774	-1.84799690655495	-1.84799690655495	-1.7655347463629774	-1.485426827170242	-1.485426827170242
YDR064W	-3.273018494406416	-3.273018494406416	-3.273018494406416	-3.273018494406416	-3.273018494406416	-3.273018494406416	-2.8579809951275723	-2.8579809951275723	-2.8579809951275723	-2.7548875021634687	-2.8579809951275723	-2.5360529002402097	-2.5360529002402097	-2.4329594072761065	-2.4329594072761065	-2.37851162325373	-2.37851162325373	-2.37851162325373	-2.37851162325373	-2.37851162325373	-2.485426827170242	-2.485426827170242	-2.485426827170242	-2.485426827170242	-2.485426827170242	-2.5360529002402097	-2.584962500721156	-2.584962500721156	-2.584962500721156	-2.584962500721156	-2.584962500721156	-2.584962500721156	-2.584962500721156	-2.584962500721156	-2.584962500721156	-2.584962500721156	-2.6322682154995127	-2.584962500721156	-2.6322682154995127	-2.584962500721156	-2.6322682154995127	-2.584962500721156	-2.4329594072761065	-2.4329594072761065	-2.4329594072761065	-2.584962500721156	-2.3219280948873626	-2.0995356735509145	-2.0995356735509145
YDR051C	-2.0	-2.0	-2.0	-2.0	-2.0	-2.0	-2.0	-1.9475325801058645	-1.9475325801058645	-2.0	-2.050626073069968	-2.0	-2.0	-2.050626073069968	-2.0	-2.0	-2.0	-1.8073549220576044	-1.8073549220576044	-2.0	-1.9475325801058645	-1.9475325801058645	-1.8073549220576044	-2.0	-2.0	-2.0	-2.0	-2.0	-2.0	-2.0	-2.050626073069968	-2.050626073069968	-2.050626073069968	-2.050626073069968	-2.050626073069968	-2.050626073069968	-2.050626073069968	-2.050626073069968	-2.273018494406416	-2.273018494406416	-2.273018494406416	-2.222392421336448	-2.222392421336448	-2.222392421336448	-2.222392421336448	-2.222392421336448	-2.1699250014423126	-2.1699250014423126	-2.1699250014423126
YHR133C	-2.2801079191927354	-2.2801079191927354	-2.2370391973008497	-2.2370391973008497	-2.2370391973008497	-2.2370391973008497	-2.2370391973008497	-2.2370391973008497	-2.2370391973008497	-2.2370391973008497	-2.2370391973008497	-2.2370391973008497	-2.2370391973008497	-2.2370391973008497	-2.2370391973008497	-2.2370391973008497	-2.2370391973008497	-2.2370391973008497	-2.2370391973008497	-2.2370391973008497	-2.146841388329271	-2.146841388329271	-2.146841388329271	-2.146841388329271	-2.146841388329271	-2.0995356735509145	-2.0995356735509145	-2.0995356735509145	-2.0995356735509145	-2.0995356735509145	-2.0995356735509145	-2.0995356735509145	-2.0995356735509145	-2.0995356735509145	-2.0995356735509145	-2.0995356735509145	-2.050626073069968	-2.050626073069968	-2.050626073069968	-2.050626073069968	-2.0	-2.222392421336448	-2.222392421336448	-2.485426827170242	-2.485426827170242	-2.485426827170242	-2.485426827170242	-2.37851162325373	-2.37851162325373
YJR077C	-0.9999999999999997	-0.9999999999999997	-0.9999999999999997	-0.9999999999999997	-0.9999999999999997	-0.9999999999999997	-0.807354922057604	-0.807354922057604	-0.807354922057604	-0.807354922057604	-1.2223924213364477	-1.2223924213364477	-1.2223924213364477	-1.2223924213364477	-1.2223924213364477	-1.2223924213364477	-1.2223924213364477	-1.2223924213364477	-1.2223924213364477	-1.2223924213364477	-1.2223924213364477	-1.2223924213364477	-1.2223924213364477	-1.2223924213364477	-1.2223924213364477	-1.4150374992788435	-1.4150374992788435	-1.4150374992788435	-1.4150374992788435	-1.4150374992788435	-1.4150374992788435	-1.4150374992788435	-1.4150374992788435	-1.4150374992788435	-0.9999999999999997	-0.9999999999999997	-0.9999999999999997	-0.9999999999999997	-0.807354922057604	-0.807354922057604	-0.807354922057604	-0.807354922057604	-0.807354922057604	-0.807354922057604	-0.807354922057604	-0.807354922057604	-0.807354922057604	-0.807354922057604	-0.807354922057604
YBR189W	-1.8744691179161408	-1.8744691179161408	-1.8744691179161408	-1.8744691179161408	-1.8744691179161408	-1.8744691179161408	-1.8744691179161408	-1.8744691179161408	-1.8744691179161408	-1.8744691179161408	-1.8744691179161408	-1.584962500721156	-1.4150374992788435	-1.4150374992788435	-1.4150374992788435	-1.2223924213364477	-1.2223924213364477	-0.9999999999999997	-0.9999999999999997	-0.9999999999999997	-0.9999999999999997	-0.9999999999999997	-0.9999999999999997	-0.9999999999999997	-0.9999999999999997	-0.9999999999999997	-0.9999999999999997	-0.9999999999999997	-0.5849625007211561	-0.3219280948873623	-0.3219280948873623	-0.3219280948873623	-0.5849625007211561	-0.807354922057604	-0.807354922057604	-0.9999999999999997	-0.9999999999999997	-0.9999999999999997	-0.9999999999999997	-1.1699250014423122	-1.4594316186372973	-1.4594316186372973	-1.4594316186372973	-1.5849625007211563	-1.5849625007211563	-1.8073549220576042	-1.8073549220576042	-1.8073549220576042	-2.115477217419936
YOR104W	-2.4329594072761065	-2.5360529002402097	-2.584962500721156	-2.584962500721156	-2.584962500721156	-2.584962500721156	-2.584962500721156	-2.584962500721156	-2.584962500721156	-2.6322682154995127	-2.6322682154995127	-2.6322682154995127	-2.6322682154995127	-2.6322682154995127	-2.6322682154995127	-2.6322682154995127	-2.5360529002402097	-2.5360529002402097	-2.5360529002402097	-2.485426827170242	-2.485426827170242	-2.807354922057604	-2.807354922057604	-2.807354922057604	-2.4329594072761065	-2.4329594072761065	-2.37851162325373	-2.37851162325373	-2.700439718141092	-2.700439718141092	-2.37851162325373	-2.37851162325373	-2.37851162325373	-2.37851162325373	-2.37851162325373	-2.37851162325373	-2.37851162325373	-2.37851162325373	-2.37851162325373	-2.37851162325373	-2.37851162325373	-2.37851162325373	-2.37851162325373	-2.37851162325373	-2.37851162325373	-2.37851162325373	-2.37851162325373	-2.37851162325373	-2.37851162325373
YMR242C	-1.8744691179161408	-1.8744691179161408	-2.0	-2.0	-2.0	-2.0	-2.0	-2.0	-2.0	-2.115477217419936	-2.115477217419936	-2.115477217419936	-2.115477217419936	-2.115477217419936	-2.115477217419936	-2.115477217419936	-2.115477217419936	-2.115477217419936	-2.115477217419936	-2.115477217419936	-2.115477217419936	-1.7004397181410922	-1.7004397181410922	-1.7004397181410922	-1.485426827170242	-1.485426827170242	-1.6780719051126376	-1.6780719051126376	-1.7655347463629774	-1.7655347463629774	-1.7655347463629774	-1.84799690655495	-1.84799690655495	-1.84799690655495	-1.9259994185562233	-1.84799690655495	-1.84799690655495	-1.5849625007211563	-1.5849625007211563	-1.5849625007211563	-1.5849625007211563	-1.5849625007211563	-1.84799690655495	-1.9259994185562233	-2.0	-2.137503523749935	-2.137503523749935	-2.137503523749935	-2.137503523749935
YDL108W	-1.115477217419936	-1.115477217419936	-1.115477217419936	-1.222392421336448	-1.222392421336448	-1.115477217419936	-1.115477217419936	-1.115477217419936	-1.222392421336448	-1.415037499278844	-1.415037499278844	-1.415037499278844	-1.415037499278844	-1.415037499278844	-1.415037499278844	-1.84799690655495	-1.84799690655495	-1.84799690655495	-1.84799690655495	-1.84799690655495	-1.84799690655495	-1.84799690655495	-1.84799690655495	-1.84799690655495	-1.9259994185562233	-1.84799690655495	-1.84799690655495	-1.84799690655495	-1.84799690655495	-1.84799690655495	-1.84799690655495	-1.84799690655495	-1.84799690655495	-1.7655347463629774	-1.7655347463629774	-1.7655347463629774	-1.7655347463629774	-1.7655347463629774	-1.5849625007211563	-1.9068905956085185	-1.9068905956085185	-1.9068905956085185	-1.9068905956085185	-1.9068905956085185	-1.9068905956085185	-1.9068905956085185	-1.9068905956085185	-1.9068905956085185	-1.9068905956085185
YNL217W	-1.115477217419936	-1.0000000000000002	-1.0000000000000002	-1.0000000000000002	-1.0000000000000002	-1.0000000000000002	-1.0000000000000002	-1.0000000000000002	-1.0000000000000002	-1.0000000000000002	-1.0000000000000002	-1.0000000000000002	-1.0000000000000002	-1.0000000000000002	-1.0000000000000002	-0.8744691179161412	-0.8744691179161412	-1.137503523749935	-1.137503523749935	-0.8744691179161412	-0.8744691179161412	-0.8744691179161412	-0.7369655941662062	-0.7369655941662062	-0.8744691179161412	-0.8744691179161412	-1.0000000000000002	-1.0000000000000002	-0.7369655941662062	-0.7369655941662062	-0.7369655941662062	-0.7369655941662062	-0.7369655941662062	-0.5849625007211563	-0.5849625007211563	-0.7369655941662062	-0.7369655941662062	-0.7369655941662062	-0.7369655941662062	-1.0000000000000002	-1.0000000000000002	-1.0000000000000002	-1.115477217419936	-1.115477217419936	-1.115477217419936	-1.37851162325373	-1.37851162325373	-1.485426827170242	-1.5849625007211563
YOR075W	-3.087462841250339	-3.087462841250339	-3.0443941193584534	-3.087462841250339	-3.1292830169449664	-3.1292830169449664	-3.1292830169449664	-3.1292830169449664	-3.1292830169449664	-3.1292830169449664	-3.1292830169449664	-3.1292830169449664	-3.1292830169449664	-3.1292830169449664	-2.84799690655495	-2.84799690655495	-2.84799690655495	-2.807354922057604	-2.807354922057604	-2.807354922057604	-2.807354922057604	-2.807354922057604	-2.807354922057604	-2.807354922057604	-2.807354922057604	-2.807354922057604	-2.765534746362977	-2.765534746362977	-2.765534746362977	-2.722466024471091	-2.722466024471091	-2.722466024471091	-2.765534746362977	-2.678071905112638	-2.678071905112638	-2.6322682154995127	-2.678071905112638	-2.678071905112638	-2.678071905112638	-2.678071905112638	-2.678071905112638	-2.807354922057604	-2.807354922057604	-2.84799690655495	-2.84799690655495	-2.84799690655495	-2.84799690655495	-2.5443205162238103	-2.5443205162238103
YJR105W	-1.736965594166206	-1.736965594166206	-1.736965594166206	-1.6629650127224294	-1.6629650127224294	-1.6629650127224294	-1.6629650127224294	-1.6629650127224294	-1.6629650127224294	-1.6629650127224294	-1.5849625007211563	-1.84799690655495	-1.84799690655495	-1.6780719051126376	-1.6780719051126376	-1.6780719051126376	-1.6780719051126376	-1.6780719051126376	-1.7655347463629774	-1.7655347463629774	-1.7655347463629774	-1.9259994185562233	-1.84799690655495	-1.84799690655495	-1.9259994185562233	-1.9259994185562233	-1.9259994185562233	-1.9259994185562233	-1.9259994185562233	-1.9259994185562233	-2.0	-2.0	-2.0	-2.0	-2.0	-2.0	-2.0	-2.0	-2.0	-2.0	-2.0	-2.0	-2.0	-2.0	-2.0	-2.0	-2.0	-2.0	-2.0
YJL203W	-1.15200309344505	-1.15200309344505	-1.0	-1.0	-1.0	-0.9175378398080271	-0.9175378398080271	-0.9175378398080271	-0.9175378398080271	-0.9175378398080271	-0.9175378398080271	-0.7369655941662062	-0.7369655941662062	-0.7369655941662062	-0.7369655941662062	-0.7369655941662062	-0.7369655941662062	-0.7369655941662062	-0.7369655941662062	-0.7369655941662062	-0.7369655941662062	-0.7369655941662062	-0.7369655941662062	-0.7369655941662062	-0.7369655941662062	-0.7369655941662062	-0.7369655941662062	-0.6374299206152918	-0.6374299206152918	-0.6374299206152918	-0.5305147166987798	-0.7004397181410924	-0.7004397181410924	-0.7004397181410924	-0.7004397181410924	-0.7004397181410924	-0.7004397181410924	-0.7004397181410924	-0.7004397181410924	-0.7004397181410924	-0.7004397181410924	-0.7004397181410924	-0.8930847960834881	-0.7004397181410924	-0.8930847960834881	-1.0000000000000002	-1.0000000000000002	-1.0000000000000002	-1.0000000000000002
YDR411C	-2.662965012722429	-2.584962500721156	-2.584962500721156	-2.584962500721156	-2.584962500721156	-2.502500340529183	-2.502500340529183	-2.502500340529183	-2.502500340529183	-2.502500340529183	-2.502500340529183	-2.4150374992788435	-2.9068905956085187	-2.807354922057604	-2.807354922057604	-2.807354922057604	-2.807354922057604	-2.700439718141092	-2.4594316186372973	-2.4594316186372973	-2.4594316186372973	-2.4594316186372973	-2.4594316186372973	-2.4594316186372973	-2.4594316186372973	-2.4594316186372973	-2.4594316186372973	-2.4594316186372973	-2.321928094887362	-2.321928094887362	-2.321928094887362	-2.321928094887362	-2.169925001442312	-2.169925001442312	-2.169925001442312	-2.169925001442312	-2.169925001442312	-2.169925001442312	-1.584962500721156	-1.584962500721156	-1.584962500721156	-1.2223924213364477	-1.2223924213364477	-1.2223924213364477	-1.2223924213364477	-1.2223924213364477	-1.2223924213364477	-1.2223924213364477	-1.2223924213364477
YFL034C-B	-2.904422340017769	-2.9369478294646982	-2.8795047078134397	-2.864344900642434	-2.843880798082718	-2.8335388538612594	-2.8335388538612594	-2.828888083607245	-2.8566358248288224	-2.8799235480082492	-2.863498000095138	-2.784900071229908	-2.7792313211432162	-2.8187596853298533	-2.7958592832197744	-2.8132314883942735	-2.7895802203296283	-2.783606319284995	-2.783606319284995	-2.8254264949796224	-2.7715837910357823	-2.7472339296200334	-2.734903127709314	-2.7099207711519773	-2.6972654703459487	-2.7263183499666974	-2.6716168829753384	-2.66513284940514	-2.7435084400329783	-2.700439718141092	-2.680721483526587	-2.67408839119414	-2.680721483526587	-2.67408839119414	-2.710493382805015	-2.6767050693487318	-2.683526335204746	-2.6767050693487318	-2.6267826764157833	-2.606024116248986	-2.599462070416271	-2.6209417978267227	-2.606657571820475	-2.599462070416271	-2.577657700097923	-2.5198674724992713	-2.5124500009367883	-2.45567948377619	-2.463174020323114
YOL151W	-1.584962500721156	-1.584962500721156	-1.584962500721156	-1.584962500721156	-1.584962500721156	-1.584962500721156	-1.584962500721156	-1.584962500721156	-1.584962500721156	-1.0	-1.0	-1.0	-1.0	-1.0	-1.584962500721156	-1.584962500721156	-1.584962500721156	-1.3219280948873622	-1.584962500721156	-1.584962500721156	-1.584962500721156	-1.584962500721156	-1.3219280948873622	-1.3219280948873622	-1.3219280948873622	-1.3219280948873622	-1.3219280948873622	-1.3219280948873622	-1.3219280948873622	-1.3219280948873622	-1.3219280948873622	-1.3219280948873622	-1.3219280948873622	-1.3219280948873622	-1.3219280948873622	-1.3219280948873622	-1.3219280948873622	-1.584962500721156	-1.584962500721156	-1.584962500721156	-1.584962500721156	-1.3219280948873622	-1.3219280948873622	-1.3219280948873622	-1.3219280948873622	-1.3219280948873622	-1.3219280948873622	-1.3219280948873622	-1.3219280948873622
YMR228W	-1.115477217419936	-1.115477217419936	-0.8744691179161412	-0.8744691179161412	-0.8744691179161412	-0.8744691179161412	-0.7369655941662062	-0.7369655941662062	-0.5849625007211563	-0.5849625007211563	-0.5849625007211563	-0.5849625007211563	-0.5849625007211563	-0.5849625007211563	-0.84799690655495	-0.84799690655495	-0.4854268271702417	-0.4854268271702417	-0.4854268271702417	-0.4854268271702417	-0.4854268271702417	-0.4854268271702417	-0.4854268271702417	-0.4854268271702417	-0.4854268271702417	-0.4854268271702417	-0.4854268271702417	-0.4854268271702417	-0.4854268271702417	-0.4854268271702417	-0.4854268271702417	-0.4854268271702417	-0.807354922057604	-0.5849625007211561	-0.3219280948873623	-0.3219280948873623	-0.3219280948873623	-0.3219280948873623	-0.3219280948873623	-0.3219280948873623	-0.5849625007211561	-0.5849625007211561	-0.3219280948873623	-0.3219280948873623	-0.3219280948873623	-0.3219280948873623	-0.3219280948873623	-0.3219280948873623	-0.3219280948873623
YOR279C	-1.485426827170242	-1.485426827170242	-1.485426827170242	-1.485426827170242	-1.37851162325373	-1.37851162325373	-1.37851162325373	-1.37851162325373	-1.37851162325373	-1.37851162325373	-1.37851162325373	-1.37851162325373	-1.37851162325373	-1.37851162325373	-1.37851162325373	-1.263034405833794	-1.263034405833794	-1.263034405833794	-1.263034405833794	-1.263034405833794	-1.263034405833794	-1.263034405833794	-1.263034405833794	-1.263034405833794	-1.137503523749935	-1.263034405833794	-1.263034405833794	-1.263034405833794	-1.263034405833794	-1.263034405833794	-1.137503523749935	-1.137503523749935	-1.137503523749935	-1.137503523749935	-1.137503523749935	-1.137503523749935	-1.0000000000000002	-1.0000000000000002	-1.0000000000000002	-1.0000000000000002	-0.8744691179161412	-0.8744691179161412	-0.8744691179161412	-1.0000000000000002	-1.0000000000000002	-1.0000000000000002	-1.0000000000000002	-1.0000000000000002	-1.0000000000000002
YMR267W	-1.5849625007211563	-1.4594316186372973	-1.5849625007211563	-1.5849625007211563	-1.5849625007211563	-1.5849625007211563	-1.5849625007211563	-1.5405683813627027	-1.632268215499513	-1.5849625007211563	-1.5849625007211563	-1.5849625007211563	-1.4329594072761063	-1.4329594072761063	-1.4329594072761063	-1.4329594072761063	-1.4329594072761063	-1.4329594072761063	-1.4329594072761063	-1.4329594072761063	-1.3219280948873622	-1.5305147166987798	-1.5305147166987798	-1.5305147166987798	-1.5305147166987798	-1.5305147166987798	-1.5305147166987798	-1.5849625007211563	-1.5849625007211563	-1.6374299206152918	-1.6374299206152918	-1.6374299206152918	-1.5849625007211563	-1.7548875021634687	-1.893084796083488	-1.893084796083488	-1.893084796083488	-1.893084796083488	-1.9475325801058645	-1.9475325801058645	-1.9475325801058645	-1.9475325801058645	-2.1699250014423126	-2.1699250014423126	-2.1699250014423126	-2.1699250014423126	-2.115477217419936	-2.115477217419936	-2.115477217419936
YPR180W	-2.0	-2.0	-2.0	-2.0	-1.9259994185562233	-1.9259994185562233	-2.0	-2.0	-2.0	-2.0	-2.0	-2.0	-2.0	-2.0	-2.0	-2.0	-2.0	-2.0	-2.0	-2.0	-2.0	-2.0	-2.0	-1.9259994185562233	-1.9259994185562233	-1.9259994185562233	-1.9259994185562233	-1.9259994185562233	-2.2479275134435857	-2.169925001442312	-2.169925001442312	-2.169925001442312	-2.169925001442312	-2.169925001442312	-2.169925001442312	-2.169925001442312	-2.169925001442312	-2.0	-2.0	-2.0	-2.0	-2.0	-2.0	-2.0	-2.0	-2.0	-2.0	-2.0	-1.9068905956085185
YOR164C	-1.736965594166206	-1.736965594166206	-1.736965594166206	-1.736965594166206	-1.736965594166206	-1.736965594166206	-1.6880559936852597	-1.5360529002402097	-1.5360529002402097	-1.5360529002402097	-1.5360529002402097	-1.485426827170242	-1.485426827170242	-1.485426827170242	-1.485426827170242	-1.485426827170242	-1.485426827170242	-1.4329594072761063	-1.5360529002402097	-1.5360529002402097	-1.5360529002402097	-1.5360529002402097	-1.5360529002402097	-1.5360529002402097	-1.5360529002402097	-1.5360529002402097	-1.5360529002402097	-1.5360529002402097	-1.485426827170242	-1.485426827170242	-1.485426827170242	-1.485426827170242	-1.5360529002402097	-1.5360529002402097	-1.5360529002402097	-1.5360529002402097	-1.5360529002402097	-1.5360529002402097	-1.5360529002402097	-1.6880559936852597	-1.6880559936852597	-1.736965594166206	-1.736965594166206	-1.736965594166206	-1.736965594166206	-1.857980995127572	-1.857980995127572	-1.857980995127572	-1.857980995127572
YEL017W	-0.3219280948873623	-0.807354922057604	-0.807354922057604	-0.807354922057604	-0.807354922057604	-0.807354922057604	-0.807354922057604	-0.807354922057604	-0.807354922057604	-0.807354922057604	-0.807354922057604	-0.807354922057604	-0.4854268271702417	-0.6780719051126376	-0.6780719051126376	-0.84799690655495	-0.84799690655495	-0.84799690655495	-0.84799690655495	-0.84799690655495	-0.6780719051126376	-0.6780719051126376	-0.6780719051126376	-0.6780719051126376	-0.6780719051126376	-0.6780719051126376	-0.6780719051126376	-0.6780719051126376	-0.6780719051126376	-0.84799690655495	-0.84799690655495	-0.84799690655495	-0.84799690655495	-0.84799690655495	-0.6780719051126376	-0.6780719051126376	-0.6780719051126376	-0.6780719051126376	-0.84799690655495	-0.84799690655495	-0.84799690655495	-0.84799690655495	-0.84799690655495	-0.84799690655495	-0.84799690655495	-0.84799690655495	-0.84799690655495	-0.84799690655495	-1.0
YOL120C	-2.0	-2.0874628412503395	-2.0874628412503395	-2.0874628412503395	-2.0	-2.0	-2.0	-2.0	-2.0	-1.6780719051126376	-1.7655347463629774	-1.9068905956085185	-1.9068905956085185	-1.9068905956085185	-1.9068905956085185	-1.9068905956085185	-1.9068905956085185	-1.9068905956085185	-1.9068905956085185	-1.9068905956085185	-1.9068905956085185	-1.9068905956085185	-1.9068905956085185	-1.9068905956085185	-1.9068905956085185	-1.9068905956085185	-1.9068905956085185	-1.9068905956085185	-1.9068905956085185	-1.9068905956085185	-2.0874628412503395	-2.0874628412503395	-2.0874628412503395	-2.0874628412503395	-2.0874628412503395	-2.2479275134435857	-2.2479275134435857	-2.2479275134435857	-2.2479275134435857	-2.2479275134435857	-2.2479275134435857	-2.321928094887362	-2.2479275134435857	-2.321928094887362	-2.321928094887362	-2.321928094887362	-2.321928094887362	-2.321928094887362	-2.321928094887362
YDR288W	-1.857980995127572	-1.857980995127572	-2.050626073069968	-2.050626073069968	-2.050626073069968	-2.050626073069968	-2.050626073069968	-2.050626073069968	-2.0995356735509145	-2.0995356735509145	-1.9068905956085185	-2.0995356735509145	-2.0995356735509145	-2.0995356735509145	-2.0995356735509145	-2.0995356735509145	-2.0995356735509145	-2.0	-2.0	-2.0	-2.0	-2.0	-2.0	-2.0	-1.9475325801058645	-1.9475325801058645	-1.9475325801058645	-1.9475325801058645	-1.9475325801058645	-1.9475325801058645	-1.9475325801058645	-1.9475325801058645	-1.9475325801058645	-1.9475325801058645	-1.893084796083488	-1.893084796083488	-1.893084796083488	-2.0588936890535687	-2.0588936890535687	-2.1699250014423126	-2.222392421336448	-2.584962500721156	-2.584962500721156	-2.584962500721156	-2.584962500721156	-2.584962500721156	-2.584962500721156	-2.584962500721156	-2.584962500721156
YCR047C	-2.736965594166206	-2.736965594166206	-2.736965594166206	-2.502500340529183	-2.502500340529183	-2.502500340529183	-2.502500340529183	-2.502500340529183	-2.502500340529183	-2.502500340529183	-2.502500340529183	-2.502500340529183	-2.502500340529183	-2.502500340529183	-2.502500340529183	-2.502500340529183	-2.502500340529183	-2.502500340529183	-2.502500340529183	-2.502500340529183	-2.502500340529183	-2.502500340529183	-2.321928094887362	-2.321928094887362	-2.321928094887362	-2.2223924213364477	-2.2223924213364477	-2.2223924213364477	-2.2223924213364477	-2.115477217419936	-2.115477217419936	-2.115477217419936	-2.115477217419936	-2.115477217419936	-2.115477217419936	-2.115477217419936	-2.115477217419936	-2.115477217419936	-2.115477217419936	-2.115477217419936	-2.115477217419936	-2.115477217419936	-2.115477217419936	-2.115477217419936	-2.115477217419936	-2.115477217419936	-2.115477217419936	-2.115477217419936	-2.115477217419936
YML025C	-1.2223924213364477	-0.9999999999999997	-0.9999999999999997	-1.584962500721156	-1.584962500721156	-1.584962500721156	-1.584962500721156	-1.3219280948873622	-1.3219280948873622	-1.3219280948873622	-1.3219280948873622	-1.3219280948873622	-1.3219280948873622	-1.3219280948873622	-1.3219280948873622	-1.3219280948873622	-1.3219280948873622	-1.3219280948873622	-1.3219280948873622	-1.3219280948873622	-1.3219280948873622	-0.5849625007211563	-0.5849625007211563	-0.5849625007211563	-0.5849625007211563	-0.7369655941662059	0.0	0.0	0.0	0.0	0.0	0.0	0.0	0.0	0.0	0.0	0.0	0.0	0.0	0.0	0.0	0.0	0.0	0.0	0.0	0.0	0.0	0.0	0.0
YAR015W	-1.938599455335857	-1.938599455335857	-1.736965594166206	-1.736965594166206	-1.736965594166206	-1.736965594166206	-1.8744691179161412	-1.8744691179161412	-1.8744691179161412	-1.8744691179161412	-1.8744691179161412	-1.8744691179161412	-1.8744691179161412	-1.8744691179161412	-1.736965594166206	-1.736965594166206	-1.736965594166206	-1.6629650127224294	-1.6629650127224294	-1.9259994185562233	-1.9259994185562233	-1.9259994185562233	-2.169925001442312	-2.169925001442312	-2.169925001442312	-2.0874628412503395	-2.0874628412503395	-2.0874628412503395	-2.0874628412503395	-2.0	-2.0	-1.9068905956085185	-1.9068905956085185	-1.9068905956085185	-1.9068905956085185	-1.9068905956085185	-1.9068905956085185	-1.9068905956085185	-1.4594316186372973	-1.4594316186372973	-1.3219280948873622	-1.3219280948873622	-1.3219280948873622	-0.9999999999999997	-0.9999999999999997	-0.807354922057604	-0.807354922057604	-0.807354922057604	-0.807354922057604
YFR025C	-0.8073549220576044	-0.8073549220576044	-0.8073549220576044	-0.9068905956085185	-0.9068905956085185	-0.9068905956085185	-0.7369655941662062	-0.7369655941662062	-0.7369655941662062	-0.7369655941662062	-1.0000000000000002	-1.0000000000000002	-1.0000000000000002	-1.0000000000000002	-1.0000000000000002	-1.0000000000000002	-1.3625700793847084	-1.3625700793847084	-1.4405725913859817	-1.4405725913859817	-1.4405725913859817	-1.4405725913859817	-1.4405725913859817	-1.4405725913859817	-1.4405725913859817	-1.3625700793847084	-1.3625700793847084	-1.3625700793847084	-1.3625700793847084	-1.3625700793847084	-1.3625700793847084	-1.3625700793847084	-1.3625700793847084	-1.3625700793847084	-1.3625700793847084	-1.3625700793847084	-1.2801079191927356	-1.2801079191927356	-1.0995356735509145	-1.0995356735509145	-1.0995356735509145	-1.0000000000000002	-1.0000000000000002	-1.0000000000000002	-0.9068905956085185	-1.0995356735509145	-1.0995356735509145	-1.0000000000000002	-1.0000000000000002
YBL068W	-2.3219280948873626	-2.3219280948873626	-2.3219280948873626	-2.3219280948873626	-2.3219280948873626	-2.3219280948873626	-2.2801079191927354	-2.2801079191927354	-2.0874628412503395	-2.1292830169449664	-2.0874628412503395	-2.0874628412503395	-2.0874628412503395	-2.0874628412503395	-1.857980995127572	-1.857980995127572	-1.857980995127572	-2.0	-1.9475325801058645	-1.9475325801058645	-1.9475325801058645	-1.9475325801058645	-1.9475325801058645	-1.9475325801058645	-1.8365012677171206	-1.8365012677171206	-1.8365012677171206	-1.7162070339994089	-1.7162070339994089	-1.7162070339994089	-1.7162070339994089	-1.6520766965796934	-1.6520766965796934	-1.5849625007211563	-1.5849625007211563	-1.5849625007211563	-1.5849625007211563	-1.8744691179161412	-1.8744691179161412	-1.8744691179161412	-1.8744691179161412	-1.8744691179161412	-1.8744691179161412	-1.8744691179161412	-1.8744691179161412	-1.8744691179161412	-1.8744691179161412	-1.8744691179161412	-1.8073549220576042
YIL077C	-1.8744691179161412	-1.8744691179161412	-2.044394119358454	-2.1292830169449664	-1.959358015502654	-1.959358015502654	-1.6780719051126376	-1.6780719051126376	-1.7224660244710912	-1.7224660244710912	-1.7224660244710912	-1.7224660244710912	-1.7224660244710912	-1.7224660244710912	-1.6780719051126376	-1.6780719051126376	-1.6780719051126376	-1.6780719051126376	-1.632268215499513	-1.6780719051126376	-1.6780719051126376	-1.8300749985576876	-1.8300749985576876	-1.8300749985576876	-1.7842713089445628	-1.736965594166206	-1.7842713089445628	-1.7842713089445628	-1.7842713089445628	-1.7842713089445628	-1.7842713089445628	-1.7842713089445628	-1.7842713089445628	-1.736965594166206	-1.7842713089445628	-1.7842713089445628	-1.7842713089445628	-1.7842713089445628	-1.7842713089445628	-1.7842713089445628	-1.9068905956085185	-1.857980995127572	-1.857980995127572	-1.857980995127572	-1.7548875021634687	-1.857980995127572	-1.9068905956085185	-1.857980995127572	-1.9068905956085185
YPL206C	-2.874469117916141	-2.874469117916141	-2.874469117916141	-2.874469117916141	-2.874469117916141	-2.874469117916141	-2.9999999999999996	-2.9999999999999996	-2.9999999999999996	-2.9999999999999996	-2.9999999999999996	-2.9999999999999996	-2.9999999999999996	-2.9999999999999996	-2.9999999999999996	-2.9999999999999996	-2.9999999999999996	-2.9999999999999996	-2.9999999999999996	-2.9999999999999996	-2.9999999999999996	-2.9999999999999996	-2.9999999999999996	-2.9999999999999996	-3.115477217419936	-3.115477217419936	-3.115477217419936	-3.115477217419936	-3.115477217419936	-3.115477217419936	-3.115477217419936	-3.169925001442312	-3.169925001442312	-3.169925001442312	-3.169925001442312	-3.169925001442312	-3.169925001442312	-3.169925001442312	-3.169925001442312	-3.169925001442312	-3.169925001442312	-3.169925001442312	-3.169925001442312	-3.169925001442312	-3.169925001442312	-3.169925001442312	-3.169925001442312	-3.169925001442312	-3.115477217419936
YNL096C	-2.070389327891398	-2.0	-2.0	-2.0	-2.0	-2.0	-2.070389327891398	-2.070389327891398	-2.137503523749935	-2.137503523749935	-2.137503523749935	-2.37851162325373	-2.37851162325373	-2.37851162325373	-2.37851162325373	-2.321928094887362	-2.37851162325373	-2.321928094887362	-2.321928094887362	-2.321928094887362	-2.37851162325373	-2.37851162325373	-2.37851162325373	-2.37851162325373	-2.37851162325373	-2.37851162325373	-2.37851162325373	-2.700439718141092	-2.700439718141092	-2.4329594072761065	-2.584962500721156	-2.722466024471091	-2.722466024471091	-2.722466024471091	-2.722466024471091	-2.678071905112638	-2.584962500721156	-2.6244908649077936	-2.6244908649077936	-2.6244908649077936	-2.662965012722429	-2.700439718141092	-2.662965012722429	-2.662965012722429	-2.662965012722429	-2.925999418556223	-2.925999418556223	-2.662965012722429	-2.6244908649077936
YNL058C	-1.9068905956085185	-1.9068905956085185	-1.9068905956085185	-1.9068905956085185	-1.9068905956085185	-1.9068905956085185	-1.8073549220576042	-1.8073549220576042	-1.8073549220576042	-1.8073549220576042	-1.8073549220576042	-1.8073549220576042	-1.7004397181410922	-1.7004397181410922	-1.7004397181410922	-1.7004397181410922	-1.5849625007211563	-1.1699250014423122	-1.1699250014423122	-1.1699250014423122	-1.1699250014423122	-1.1699250014423122	-1.1699250014423122	-1.1699250014423122	-1.1699250014423122	-1.1699250014423122	-1.1699250014423122	-1.1699250014423122	-1.1699250014423122	-1.1699250014423122	-1.1699250014423122	-0.9999999999999997	-0.9999999999999997	-0.9999999999999997	-0.9999999999999997	-0.9999999999999997	-0.9999999999999997	-0.807354922057604	-0.807354922057604	-0.807354922057604	-0.807354922057604	-0.807354922057604	-0.807354922057604	-0.807354922057604	-0.807354922057604	-0.807354922057604	-0.807354922057604	-0.807354922057604	-0.807354922057604
YBR146W	-2.137503523749935	-2.070389327891398	-2.070389327891398	-2.070389327891398	-2.070389327891398	-2.070389327891398	-2.070389327891398	-1.9259994185562233	-1.9259994185562233	-1.9259994185562233	-1.9259994185562233	-1.84799690655495	-1.84799690655495	-1.84799690655495	-1.84799690655495	-2.0874628412503395	-2.0874628412503395	-2.0874628412503395	-2.0874628412503395	-2.0874628412503395	-2.0874628412503395	-2.0874628412503395	-2.0874628412503395	-2.0874628412503395	-2.0874628412503395	-2.0874628412503395	-2.0874628412503395	-2.0874628412503395	-2.2479275134435857	-2.2479275134435857	-2.2479275134435857	-2.2479275134435857	-2.662965012722429	-2.584962500721156	-2.169925001442312	-2.169925001442312	-1.84799690655495	-1.84799690655495	-1.84799690655495	-1.84799690655495	-1.84799690655495	-1.84799690655495	-1.84799690655495	-1.84799690655495	-1.84799690655495	-1.84799690655495	-1.7655347463629774	-1.7655347463629774	-1.7655347463629774
YBR160W	-3.321928094887362	-3.321928094887362	-3.321928094887362	-3.321928094887362	-3.321928094887362	-3.321928094887362	-3.321928094887362	-3.321928094887362	-3.321928094887362	-3.321928094887362	-3.2479275134435857	-3.169925001442312	-3.169925001442312	-3.169925001442312	-3.0874628412503395	-3.0874628412503395	-3.0874628412503395	-3.0874628412503395	-3.0874628412503395	-3.0874628412503395	-3.0	-2.807354922057604	-2.807354922057604	-2.700439718141092	-2.807354922057604	-2.807354922057604	-2.807354922057604	-2.807354922057604	-2.807354922057604	-2.807354922057604	-2.807354922057604	-2.807354922057604	-3.0874628412503395	-3.0874628412503395	-3.0874628412503395	-3.0874628412503395	-3.0874628412503395	-3.0874628412503395	-3.169925001442312	-3.169925001442312	-3.169925001442312	-3.169925001442312	-3.169925001442312	-3.169925001442312	-3.169925001442312	-3.169925001442312	-3.169925001442312	-3.169925001442312	-3.169925001442312
YPL173W	-2.736965594166206	-2.736965594166206	-2.736965594166206	-2.736965594166206	-2.736965594166206	-2.736965594166206	-2.736965594166206	-2.736965594166206	-2.736965594166206	-2.736965594166206	-2.662965012722429	-2.662965012722429	-2.662965012722429	-2.662965012722429	-2.662965012722429	-2.662965012722429	-2.662965012722429	-2.662965012722429	-2.662965012722429	-2.662965012722429	-2.736965594166206	-2.662965012722429	-2.662965012722429	-2.662965012722429	-2.662965012722429	-2.662965012722429	-2.662965012722429	-2.4150374992788435	-2.4150374992788435	-2.4150374992788435	-2.4150374992788435	-2.4150374992788435	-2.4150374992788435	-2.4150374992788435	-2.4150374992788435	-2.4150374992788435	-2.4150374992788435	-2.4150374992788435	-2.4150374992788435	-2.4150374992788435	-2.4150374992788435	-2.4150374992788435	-2.321928094887362	-2.321928094887362	-2.9068905956085187	-2.9068905956085187	-2.9068905956085187	-2.9068905956085187	-2.9068905956085187
YCL009C	-2.44930740136359	-2.44930740136359	-2.428843298803874	-2.3870231231092474	-2.36564947231668	-2.321928094887362	-2.2537565922457827	-2.4947646917495776	-2.4947646917495776	-2.4947646917495776	-2.517848304862619	-2.517848304862619	-2.517848304862619	-2.517848304862619	-2.471305718925589	-2.471305718925589	-2.471305718925589	-2.471305718925589	-2.471305718925589	-2.471305718925589	-2.4947646917495776	-2.4947646917495776	-2.4947646917495776	-2.4947646917495776	-2.4947646917495776	-2.4947646917495776	-2.471305718925589	-2.4474589769712214	-2.4474589769712214	-2.423211430724544	-2.373458395527444	-2.295455883526171	-2.295455883526171	-2.295455883526171	-2.295455883526171	-2.2684888359259014	-2.2684888359259014	-2.2410080995037944	-2.3785116232537296	-2.350497247084133	-2.350497247084133	-2.350497247084133	-2.3785116232537296	-2.473931188332412	-2.473931188332412	-2.473931188332412	-2.5305147166987796	-2.5305147166987796	-2.5305147166987796
YMR142C	-1.7004397181410922	-1.7004397181410922	-1.7004397181410922	-1.8073549220576042	-1.8073549220576042	-1.8073549220576042	-1.8073549220576042	-1.8073549220576042	-1.8073549220576042	-1.8073549220576042	-1.7004397181410922	-1.7004397181410922	-1.8073549220576042	-1.8073549220576042	-1.8073549220576042	-1.9068905956085185	-1.9068905956085185	-1.9068905956085185	-2.0874628412503395	-2.0874628412503395	-2.169925001442312	-2.169925001442312	-2.169925001442312	-2.169925001442312	-2.169925001442312	-2.169925001442312	-2.169925001442312	-2.2479275134435857	-2.2479275134435857	-2.3923174227787602	-2.3923174227787602	-2.4594316186372973	-2.4594316186372973	-2.4594316186372973	-2.643856189774725	-2.643856189774725	-2.643856189774725	-2.700439718141092	-2.643856189774725	-2.643856189774725	-2.643856189774725	-2.643856189774725	-2.7548875021634687	-2.8579809951275723	-2.8579809951275723	-2.584962500721156	-2.6322682154995127	-2.6322682154995127	-2.6322682154995127
YDR435C	-3.273018494406416	-3.273018494406416	-3.273018494406416	-3.2223924213364477	-3.2223924213364477	-3.2223924213364477	-3.2223924213364477	-3.2223924213364477	-3.2223924213364477	-3.2223924213364477	-3.273018494406416	-3.169925001442312	-3.169925001442312	-3.169925001442312	-3.169925001442312	-3.169925001442312	-3.115477217419936	-3.115477217419936	-3.115477217419936	-3.115477217419936	-3.115477217419936	-3.115477217419936	-3.115477217419936	-3.115477217419936	-3.115477217419936	-3.643856189774725	-3.643856189774725	-3.584962500721156	-3.584962500721156	-3.584962500721156	-3.3923174227787602	-3.3923174227787602	-3.3923174227787602	-3.3923174227787602	-3.3923174227787602	-3.3923174227787602	-3.2479275134435857	-3.2479275134435857	-3.2479275134435857	-3.2479275134435857	-3.2479275134435857	-3.2479275134435857	-3.169925001442312	-3.169925001442312	-3.169925001442312	-3.169925001442312	-3.169925001442312	-3.0874628412503395	-3.0874628412503395
YPR114W	-1.807354922057604	-1.807354922057604	-1.8624964762500649	-1.8624964762500649	-1.8624964762500649	-1.8259706002249507	-1.8259706002249507	-1.8930847960834878	-1.929610672108602	-1.9475325801058643	-1.929610672108602	-1.929610672108602	-1.8930847960834878	-1.8744691179161408	-1.8930847960834878	-1.8930847960834878	-1.8930847960834878	-1.9634741239748859	-1.9448584458075389	-1.9448584458075389	-1.9634741239748859	-1.9448584458075389	-1.9068905956085185	-1.8875252707415873	-1.8875252707415873	-1.8875252707415873	-1.8875252707415873	-1.9219974879987265	-1.9418970454364315	-1.9219974879987265	-1.9418970454364315	-1.9418970454364315	-1.9418970454364315	-1.9219974879987265	-1.9418970454364315	-1.9418970454364315	-1.9418970454364315	-2.019899557437705	-2.019899557437705	-1.959358015502654	-1.9385994553358565	-1.917537839808027	-1.917537839808027	-1.917537839808027	-1.852442811586142	-1.8300749985576874	-1.8300749985576874	-1.7608123361205736	-1.736965594166206
YPL111W	0.32192809488736235	0.32192809488736235	0.32192809488736235	0.32192809488736235	0.32192809488736235	0.32192809488736235	0.32192809488736235	0.32192809488736235	0.32192809488736235	0.584962500721156	0.584962500721156	0.9999999999999997	0.9999999999999997	0.9999999999999997	0.9999999999999997	0.9999999999999997	0.9999999999999997	0.9999999999999997	0.9999999999999997	0.9999999999999997	0.9999999999999997	0.9999999999999997	1.2223924213364477	0.48542682717024166	0.48542682717024166	0.6780719051126375	0.6780719051126375	0.6780719051126375	0.6780719051126375	0.6780719051126375	0.6780719051126375	0.84799690655495	0.84799690655495	0.84799690655495	0.5849625007211562	0.7369655941662062	0.7369655941662062	0.7369655941662062	0.7369655941662062	0.7369655941662062	0.7369655941662062	0.5145731728297582	0.4594316186372975	0.4594316186372975	0.28950661719498505	0.28950661719498505	0.28950661719498505	0.28950661719498505	0.28950661719498505
YPR129W	-0.9999999999999997	-1.1699250014423122	-1.1699250014423122	-1.1699250014423122	-1.1699250014423122	-1.1699250014423122	-1.1699250014423122	-1.1699250014423122	-1.1699250014423122	-1.1699250014423122	-1.1699250014423122	-1.1699250014423122	-1.1699250014423122	-0.84799690655495	-0.84799690655495	-1.263034405833794	-1.263034405833794	-1.263034405833794	-1.263034405833794	-1.263034405833794	-1.263034405833794	-1.263034405833794	-1.5849625007211563	-1.5849625007211563	-1.5849625007211563	-1.5849625007211563	-1.5849625007211563	-1.5849625007211563	-1.5849625007211563	-1.5849625007211563	-1.5849625007211563	-1.5849625007211563	-1.5849625007211563	-1.4594316186372973	-1.1699250014423122	-1.1699250014423122	-1.1699250014423122	-1.1699250014423122	-1.1699250014423122	-1.1699250014423122	-1.1699250014423122	-1.1699250014423122	-1.1699250014423122	-1.1699250014423122	-1.1699250014423122	-1.1699250014423122	-1.3219280948873622	-1.3219280948873622	-1.3219280948873622
YLR457C	-2.4594316186372973	-2.4594316186372973	-2.4594316186372973	-2.4594316186372973	-2.4594316186372973	-2.3923174227787602	-2.3923174227787602	-2.070389327891398	-2.070389327891398	-2.070389327891398	-2.0	-2.0	-2.0	-2.0	-2.0	-2.070389327891398	-2.070389327891398	-2.070389327891398	-2.070389327891398	-2.070389327891398	-2.070389327891398	-2.070389327891398	-2.0	-2.0	-2.0	-2.0	-2.0	-2.0	-2.0	-2.0	-2.0	-2.0	-1.9259994185562233	-1.9259994185562233	-1.9259994185562233	-1.7655347463629774	-1.7655347463629774	-2.0874628412503395	-2.0874628412503395	-2.0874628412503395	-2.2479275134435857	-1.9259994185562233	-2.0	-2.070389327891398	-2.070389327891398	-2.070389327891398	-2.070389327891398	-2.070389327891398	-2.070389327891398
YML112W	-2.423211430724544	-2.423211430724544	-2.3985493764902746	-2.3985493764902746	-2.423211430724544	-2.423211430724544	-2.423211430724544	-2.4474589769712214	-2.4474589769712214	-2.4474589769712214	-2.423211430724544	-2.3985493764902746	-2.347923303420307	-2.347923303420307	-2.347923303420307	-2.3985493764902746	-2.3985493764902746	-2.3985493764902746	-2.5360529002402097	-2.5360529002402097	-2.5360529002402097	-2.5360529002402097	-2.5360529002402097	-2.6880559936852597	-2.6880559936852597	-2.6880559936852597	-2.6880559936852597	-2.6880559936852597	-2.6374299206152916	-2.6374299206152916	-2.6374299206152916	-2.584962500721156	-2.5579954531208866	-2.5579954531208866	-2.5579954531208866	-2.584962500721156	-2.584962500721156	-2.5579954531208866	-2.5579954531208866	-2.4059923596758366	-2.4594316186372973	-2.4594316186372973	-2.6114347120823473	-2.6114347120823473	-2.6114347120823473	-2.4594316186372973	-2.4594316186372973	-2.6114347120823473	-2.6114347120823473
YDR313C	-2.243925582886089	-2.243925582886089	-2.243925582886089	-2.275634442613427	-2.2912312976644458	-2.2479275134435857	-2.207595419408367	-2.207595419408367	-2.2223924213364477	-2.2223924213364477	-2.2223924213364477	-2.237039197300849	-2.2270689085459208	-2.254813899028825	-2.2820353677638496	-2.308752706139629	-2.347923303420307	-2.347923303420307	-2.347923303420307	-2.283792966000591	-2.296617006358175	-2.296617006358175	-2.283792966000591	-2.2223924213364477	-2.176322772640463	-2.119739244274095	-2.119739244274095	-2.0652914602517187	-2.0652914602517187	-2.1030934929641036	-2.1030934929641036	-2.1030934929641036	-2.1030934929641036	-2.0506260730699677	-2.0630097975258	-2.0630097975258	-2.087462841250339	-2.0368367681803714	-2.0608822421470223	-2.072756342435314	-2.096215315259303	-2.1307036916445936	-2.153246260295682	-2.1307036916445936	-2.1643868179008825	-2.1754420064098783	-2.115477217419936	-2.1375035237499347	-2.159198594849254
YOR158W	-1.4150374992788435	-1.4150374992788435	-1.4150374992788435	-1.4150374992788435	-1.4150374992788435	-1.4150374992788435	-1.4150374992788435	-1.4150374992788435	-1.4150374992788435	-1.4150374992788435	-1.4150374992788435	-1.4150374992788435	-1.4150374992788435	-1.4150374992788435	-1.2223924213364477	-0.9999999999999997	-0.9999999999999997	-0.9999999999999997	-0.9999999999999997	-0.9999999999999997	-0.9999999999999997	-0.9999999999999997	-0.9999999999999997	-0.7369655941662059	-0.7369655941662059	-0.7369655941662059	-0.41503749927884365	-0.41503749927884365	-0.41503749927884365	-0.41503749927884365	-0.41503749927884365	-0.41503749927884365	-0.41503749927884365	-0.41503749927884365	-0.41503749927884365	-0.7369655941662059	-0.7369655941662059	-0.7369655941662059	-1.3219280948873622	-1.3219280948873622	-1.3219280948873622	-1.584962500721156	-1.584962500721156	-1.584962500721156	-1.584962500721156	-1.584962500721156	-1.584962500721156	-1.584962500721156	-1.584962500721156
YBL050W	-1.3692338096657188	-1.3692338096657188	-1.3219280948873622	-1.2730184944064158	-1.2954558835261711	-1.2954558835261711	-1.2954558835261711	-1.2954558835261711	-1.1844245711374273	-1.1844245711374273	-1.1844245711374273	-1.1255308820838588	-1.1255308820838588	-1.1255308820838588	-1.1255308820838588	-1.1255308820838588	-1.1255308820838588	-1.1255308820838588	-1.1255308820838588	-1.0641303374197157	-1.0641303374197157	-1.2016338611696507	-1.2016338611696507	-1.2016338611696507	-1.2016338611696507	-1.2016338611696507	-1.2016338611696507	-1.2016338611696507	-1.3536369546147007	-1.3536369546147007	-1.3536369546147007	-1.2895066171949852	-1.222392421336448	-1.222392421336448	-1.0	-1.0	-0.9175378398080271	-0.8300749985576876	-0.8300749985576876	-1.192645077942396	-1.415037499278844	-1.222392421336448	-1.222392421336448	-1.222392421336448	-1.222392421336448	-1.37851162325373	-1.37851162325373	-1.37851162325373	-1.37851162325373
YKL178C	-2.040641984497346	-1.9851011236206617	-1.9750823677956708	-1.9750823677956708	-2.0255350921071376	-2.0151598071710057	-2.051346880000221	-2.056382469897519	-2.040641984497346	-2.040641984497346	-2.040641984497346	-2.070389327891398	-2.086232397644079	-2.0911478880581957	-2.065473837477281	-2.065473837477281	-2.0713846332367654	-2.0960466874710346	-2.086232397644079	-2.070389327891398	-2.086232397644079	-2.1122095035860253	-2.0911478880581957	-2.060541541935051	-2.0555923259633175	-2.0400774393753354	-2.0400774393753354	-2.045009734917566	-2.060541541935051	-2.060541541935051	-2.097412501657945	-2.082462160191973	-2.0937821463206174	-2.068337129763154	-2.0424352663203966	-2.0745469533650542	-2.0580321213714154	-2.068337129763154	-2.0836579290469097	-2.105353000146229	-2.0836579290469097	-2.068337129763154	-2.0785690523741103	-2.046963478970587	-2.0366584705788484	-2.0371986179542496	-2.031478231473168	-2.0476529755914163	-2.052851882265735
YOR311C	-2.750771393691237	-2.750771393691237	-2.654503433974233	-2.654503433974233	-2.654503433974233	-2.6571122864769916	-2.62148837674627	-2.6599245584023783	-2.6690267655096305	-2.6415460290875235	-2.6870606883398924	-2.736965594166206	-2.736965594166206	-2.754887502163469	-2.7813597135246595	-2.7813597135246595	-2.7637656535099215	-2.7813597135246595	-2.7813597135246595	-2.754887502163469	-2.8601423364170393	-2.851477475289912	-2.924272673836755	-2.868755466721747	-2.8601423364170393	-2.7987417917528963	-2.7987417917528963	-2.8328900141647417	-2.841302253980942	-2.841302253980942	-2.8579809951275723	-2.8662486111111725	-2.8744691179161412	-2.8579809951275723	-2.8579809951275723	-2.8579809951275723	-2.841302253980942	-2.8496657269155685	-2.841302253980942	-2.894290558828885	-2.894290558828885	-2.9027027986450853	-2.9584208962486005	-2.9584208962486005	-2.9499593175004044	-2.932885804141463	-2.915607812709627	-2.924272673836755	-2.941447817644887
YGR205W	-1.162271428898877	-1.1312445332782526	-1.0995356735509143	-1.0995356735509143	-1.0995356735509143	-1.1043366598147357	-1.0339473319233377	-1.0339473319233377	-1.1312445332782526	-0.9999999999999997	-0.9999999999999997	-0.9999999999999997	-1.1043366598147357	-1.1699250014423124	-1.1043366598147357	-1.1043366598147357	-1.1043366598147357	-1.1043366598147357	-1.1043366598147357	-1.1043366598147357	-1.1783372412585122	-1.2439255828860891	-1.2223924213364477	-1.2223924213364477	-1.2223924213364477	-1.1443899093351744	-1.1443899093351744	-1.1443899093351744	-1.2223924213364477	-1.2223924213364477	-1.2223924213364477	-1.2223924213364477	-1.2223924213364477	-1.2563397532597855	-1.2563397532597855	-1.1876270031757712	-1.1876270031757712	-1.1876270031757712	-1.270089163367744	-1.15200309344505	-1.15200309344505	-1.0780025120012733	-1.0780025120012733	-1.0	-1.0	-1.0	-1.0	-0.9615258521853643	-0.9219974879987268
YNL141W	-1.0	-1.0	-1.0	-1.0	-1.0	-1.0	-1.0	-1.5849625007211563	-1.5849625007211563	-1.5849625007211563	-1.5849625007211563	-1.5849625007211563	-1.5849625007211563	-1.5849625007211563	-1.5849625007211563	-1.5849625007211563	-1.5849625007211563	-1.0	-1.5849625007211563	-1.5849625007211563	-0.5849625007211563	-0.5849625007211563	-0.5849625007211563	-1.3219280948873622	-0.7369655941662059	-0.3219280948873623	-0.3219280948873623	-0.3219280948873623	-0.3219280948873623	-0.3219280948873623	-0.3219280948873623	-0.3219280948873623	-0.3219280948873623	-0.3219280948873623	-0.3219280948873623	-0.3219280948873623	-0.3219280948873623	-0.3219280948873623	-0.3219280948873623	-0.3219280948873623	-0.3219280948873623	-0.3219280948873623	0.0	0.0	0.0	0.0	0.0	0.0	0.0
YDL198C	-3.0	-3.0	-3.0	-3.0	-2.925999418556223	-2.925999418556223	-2.8875252707415875	-2.8875252707415875	-2.84799690655495	-2.84799690655495	-2.84799690655495	-2.8875252707415875	-2.8875252707415875	-2.8875252707415875	-2.84799690655495	-2.84799690655495	-2.8875252707415875	-2.8875252707415875	-2.8875252707415875	-2.8875252707415875	-2.8875252707415875	-2.8875252707415875	-2.8875252707415875	-2.84799690655495	-2.807354922057604	-2.807354922057604	-2.678071905112638	-2.678071905112638	-2.807354922057604	-2.807354922057604	-2.807354922057604	-3.1292830169449664	-3.1292830169449664	-3.1292830169449664	-3.169925001442312	-3.1292830169449664	-3.1292830169449664	-3.1292830169449664	-3.0443941193584534	-3.0443941193584534	-3.0443941193584534	-3.0443941193584534	-3.1292830169449664	-3.1292830169449664	-3.1292830169449664	-3.1292830169449664	-3.1292830169449664	-3.0443941193584534	-3.0443941193584534
YNR035C	-3.772589503896927	-3.3575520046180833	-3.2854022188622483	-3.2479275134435857	-3.169925001442312	-3.169925001442312	-3.1292830169449664	-3.1292830169449664	-3.0443941193584534	-3.0443941193584534	-3.0443941193584534	-3.0443941193584534	-3.0443941193584534	-3.4150374992788435	-3.273018494406416	-3.2223924213364477	-3.169925001442312	-3.0588936890535683	-2.9999999999999996	-2.9999999999999996	-2.9999999999999996	-2.9999999999999996	-2.874469117916141	-2.874469117916141	-2.874469117916141	-2.874469117916141	-2.8073549220576037	-2.8073549220576037	-2.8073549220576037	-2.8073549220576037	-2.8073549220576037	-2.321928094887362	-2.321928094887362	-2.0	-2.0	-2.0	-2.0	-2.0	-2.0	-2.070389327891398	-2.070389327891398	-2.0	-2.0	-2.0	-2.070389327891398	-2.070389327891398	-2.070389327891398	-2.070389327891398	-2.070389327891398
YFR031C-A	-2.0874628412503395	-2.0874628412503395	-2.0874628412503395	-2.0874628412503395	-2.0874628412503395	-2.0874628412503395	-2.0874628412503395	-2.0874628412503395	-2.0874628412503395	-1.7655347463629774	-1.5025003405291832	-1.2801079191927356	-1.2801079191927356	-1.2801079191927356	-1.2801079191927356	-1.2801079191927356	-1.2801079191927356	-1.2801079191927356	-1.2801079191927356	-1.2801079191927356	-1.4405725913859817	-1.4405725913859817	-1.4405725913859817	-1.4405725913859817	-1.5145731728297585	-1.3219280948873626	-1.3219280948873626	-1.3219280948873626	-1.3219280948873626	-1.2479275134435857	-1.2479275134435857	-1.2479275134435857	-1.2479275134435857	-1.2479275134435857	-1.2479275134435857	-1.2479275134435857	-1.2479275134435857	-1.2479275134435857	-1.2479275134435857	-1.0780025120012733	-1.0780025120012733	-1.0780025120012733	-1.0780025120012733	-1.15200309344505	-1.15200309344505	-0.7884958948062881	-0.7884958948062881	-0.6214883767462702	-0.7589919004962052
YDR175C	-2.050626073069968	-2.0	-2.0	-1.893084796083488	-1.8365012677171206	-1.8365012677171206	-1.8365012677171206	-1.8365012677171206	-2.0588936890535687	-2.0	-2.0	-2.0	-1.938599455335857	-1.938599455335857	-1.938599455335857	-1.938599455335857	-1.938599455335857	-1.938599455335857	-1.938599455335857	-1.938599455335857	-1.938599455335857	-1.938599455335857	-2.0	-2.0	-2.0	-2.0	-2.0	-2.0	-2.263034405833794	-2.201633861169651	-2.201633861169651	-2.201633861169651	-2.201633861169651	-2.201633861169651	-2.201633861169651	-2.201633861169651	-2.201633861169651	-2.070389327891398	-1.9259994185562233	-1.9259994185562233	-1.9259994185562233	-1.9259994185562233	-1.9259994185562233	-1.9259994185562233	-1.9259994185562233	-2.2479275134435857	-2.3923174227787602	-2.3923174227787602	-2.3923174227787602
YJL023C	-1.7162070339994089	-1.7162070339994089	-1.7162070339994089	-1.7162070339994089	-1.8744691179161412	-1.8744691179161412	-1.8744691179161412	-1.8744691179161412	-1.8744691179161412	-2.0	-1.777607578663552	-1.777607578663552	-1.777607578663552	-1.777607578663552	-1.777607578663552	-1.6520766965796934	-1.6520766965796934	-1.6520766965796934	-1.777607578663552	-1.777607578663552	-1.777607578663552	-1.777607578663552	-1.777607578663552	-1.777607578663552	-1.777607578663552	-1.777607578663552	-1.777607578663552	-1.777607578663552	-1.777607578663552	-1.777607578663552	-1.6520766965796934	-1.6520766965796934	-1.777607578663552	-2.0	-2.0	-2.0	-2.0	-1.8744691179161412	-1.6520766965796934	-1.6520766965796934	-1.6520766965796934	-1.6520766965796934	-1.8744691179161412	-1.8744691179161412	-1.8744691179161412	-2.0	-1.938599455335857	-2.0	-2.0
YKR013W	-2.4329594072761065	-2.485426827170242	-2.485426827170242	-2.485426827170242	-2.485426827170242	-2.485426827170242	-2.485426827170242	-2.485426827170242	-2.5360529002402097	-2.5360529002402097	-2.273018494406416	-2.273018494406416	-2.273018494406416	-2.273018494406416	-2.273018494406416	-2.273018494406416	-2.369233809665719	-2.273018494406416	-2.222392421336448	-2.222392421336448	-2.222392421336448	-2.0	-2.0	-2.0	-2.0995356735509145	-2.0995356735509145	-2.0995356735509145	-1.9068905956085185	-1.9068905956085185	-1.736965594166206	-1.736965594166206	-1.736965594166206	-1.7842713089445628	-1.7842713089445628	-1.7842713089445628	-1.8300749985576876	-1.8300749985576876	-1.8300749985576876	-1.8744691179161412	-1.7224660244710912	-1.765534746362977	-1.8073549220576042	-1.8073549220576042	-1.7500217469916524	-1.7500217469916524	-1.7500217469916524	-1.7500217469916524	-1.7104933828050148	-1.7500217469916524
YIL106W	-1.584962500721156	-1.584962500721156	-1.584962500721156	-1.584962500721156	-1.584962500721156	-1.584962500721156	-1.584962500721156	-1.584962500721156	-1.584962500721156	-1.584962500721156	-1.584962500721156	-1.584962500721156	-1.584962500721156	-1.584962500721156	-1.584962500721156	-1.584962500721156	-1.807354922057604	-1.807354922057604	-1.807354922057604	-1.807354922057604	-1.807354922057604	-1.807354922057604	-1.807354922057604	-1.807354922057604	-2.169925001442312	-2.169925001442312	-2.169925001442312	-2.169925001442312	-2.169925001442312	-2.169925001442312	-2.169925001442312	-2.321928094887362	-2.4594316186372973	-1.8744691179161408	-2.0	-2.0	-2.0	-2.115477217419936	-2.115477217419936	-2.115477217419936	-2.115477217419936	-2.2223924213364477	-2.2223924213364477	-2.2223924213364477	-2.2223924213364477	-2.2223924213364477	-2.2223924213364477	-2.321928094887362	-2.321928094887362
YMR316W	-2.700439718141092	-2.700439718141092	-2.700439718141092	-2.700439718141092	-2.700439718141092	-2.807354922057604	-2.807354922057604	-2.807354922057604	-2.807354922057604	-2.807354922057604	-2.807354922057604	-2.807354922057604	-2.807354922057604	-2.807354922057604	-2.807354922057604	-2.807354922057604	-2.807354922057604	-2.807354922057604	-2.807354922057604	-2.807354922057604	-2.807354922057604	-2.807354922057604	-2.807354922057604	-2.807354922057604	-2.807354922057604	-2.700439718141092	-2.700439718141092	-2.700439718141092	-2.700439718141092	-2.4594316186372973	-2.4594316186372973	-2.4594316186372973	-1.9999999999999998	-1.9999999999999998	-2.169925001442312	-2.169925001442312	-2.169925001442312	-2.169925001442312	-2.169925001442312	-2.169925001442312	-2.169925001442312	-2.169925001442312	-2.169925001442312	-2.169925001442312	-2.169925001442312	-2.169925001442312	-2.169925001442312	-2.169925001442312	-1.9999999999999998
YJR100C	-2.0	-2.0	-2.0	-2.0	-2.0	-2.0	-2.0	-2.0	-2.0	-2.0	-1.8073549220576042	-1.8073549220576042	-1.8073549220576042	-1.8073549220576042	-1.8073549220576042	-1.8073549220576042	-1.8073549220576042	-1.8073549220576042	-1.8073549220576042	-1.8073549220576042	-1.8073549220576042	-1.8073549220576042	-1.8073549220576042	-1.7004397181410922	-1.7004397181410922	-1.7004397181410922	-1.8073549220576042	-1.7004397181410922	-1.7004397181410922	-1.7004397181410922	-1.7004397181410922	-1.7004397181410922	-1.7004397181410922	-1.7004397181410922	-1.7004397181410922	-1.7004397181410922	-1.7004397181410922	-1.7004397181410922	-1.7004397181410922	-1.7004397181410922	-1.7004397181410922	-1.7004397181410922	-1.7004397181410922	-1.7004397181410922	-1.5849625007211563	-1.5849625007211563	-1.5849625007211563	-1.5849625007211563	-1.7004397181410922
YMR143W	0.48542682717024166	0.48542682717024166	0.48542682717024166	0.48542682717024166	0.48542682717024166	0.48542682717024166	0.48542682717024166	0.48542682717024166	0.48542682717024166	0.48542682717024166	0.48542682717024166	0.48542682717024166	0.48542682717024166	0.48542682717024166	0.48542682717024166	0.48542682717024166	0.0	-0.22239242133644782	-0.22239242133644782	-0.22239242133644782	-0.22239242133644782	-0.22239242133644782	-0.22239242133644782	-0.5849625007211563	-0.5849625007211563	-0.5849625007211563	-0.5849625007211563	-0.5849625007211563	-0.5849625007211563	-0.5849625007211563	-0.5849625007211563	-0.5849625007211563	-0.5849625007211563	-0.5849625007211563	-0.5849625007211563	-0.5849625007211563	-0.5849625007211563	-0.5849625007211563	-0.5849625007211563	-0.3625700793847085	-0.3625700793847085	-0.3625700793847085	-0.3625700793847085	-0.3625700793847085	-0.3625700793847085	-0.3625700793847085	-0.3625700793847085	-0.3625700793847085	-0.3625700793847085
YDL099W	-1.8744691179161412	-1.917537839808027	-1.917537839808027	-1.8744691179161412	-1.7842713089445628	-1.7842713089445628	-1.7842713089445628	-1.7842713089445628	-1.736965594166206	-1.736965594166206	-1.736965594166206	-1.736965594166206	-1.736965594166206	-1.736965594166206	-1.6880559936852597	-1.6880559936852597	-1.5849625007211563	-1.5305147166987798	-1.5305147166987798	-1.415037499278844	-1.3536369546147007	-1.222392421336448	-1.222392421336448	-1.222392421336448	-1.222392421336448	-1.222392421336448	-1.222392421336448	-1.070389327891398	-1.070389327891398	-1.070389327891398	-1.070389327891398	-1.2016338611696507	-1.137503523749935	-1.137503523749935	-1.137503523749935	-1.137503523749935	-1.2895066171949852	-1.2895066171949852	-1.4594316186372975	-1.4594316186372975	-1.4594316186372975	-1.4594316186372975	-1.4594316186372975	-1.523561956057013	-1.523561956057013	-1.523561956057013	-1.3923174227787602	-1.3923174227787602	-1.3923174227787602
YPL052W	-2.2479275134435857	-2.169925001442312	-2.169925001442312	-2.169925001442312	-2.169925001442312	-2.169925001442312	-2.169925001442312	-2.0874628412503395	-2.0	-1.9068905956085185	-1.9068905956085185	-1.7004397181410922	-1.7004397181410922	-2.115477217419936	-2.115477217419936	-2.115477217419936	-2.115477217419936	-2.115477217419936	-2.115477217419936	-2.115477217419936	-2.115477217419936	-2.115477217419936	-2.115477217419936	-2.115477217419936	-2.115477217419936	-2.115477217419936	-2.115477217419936	-2.0	-2.0	-2.0	-2.0	-2.0	-2.0	-2.0	-2.115477217419936	-2.0	-2.0	-2.0	-2.0	-2.0	-2.0	-2.0	-2.0	-2.0	-2.0	-2.0	-2.0	-2.0	-2.0
YML004C	-0.8930847960834881	-0.8930847960834881	-0.8930847960834881	-0.8930847960834881	-0.8930847960834881	-0.8930847960834881	-0.8930847960834881	-0.8930847960834881	-0.8930847960834881	-0.8930847960834881	-1.0000000000000002	-1.0000000000000002	-1.0000000000000002	-1.0000000000000002	-1.0000000000000002	-1.0000000000000002	-1.0000000000000002	-1.0000000000000002	-1.0000000000000002	-1.0000000000000002	-0.8930847960834881	-0.8930847960834881	-0.8930847960834881	-0.8930847960834881	-0.8930847960834881	-0.8930847960834881	-0.8930847960834881	-0.8930847960834881	-0.8930847960834881	-0.8930847960834881	-1.115477217419936	-1.115477217419936	-1.37851162325373	-1.115477217419936	-1.115477217419936	-1.115477217419936	-0.8930847960834881	-1.0000000000000002	-1.0000000000000002	-1.0000000000000002	-1.0000000000000002	-1.222392421336448	-1.222392421336448	-1.115477217419936	-1.115477217419936	-1.115477217419936	-1.115477217419936	-1.115477217419936	-1.115477217419936
YLR192C	-1.893084796083488	-1.893084796083488	-1.893084796083488	-1.893084796083488	-1.893084796083488	-1.893084796083488	-1.893084796083488	-1.893084796083488	-1.8365012677171206	-1.8365012677171206	-1.777607578663552	-1.7162070339994089	-1.5145731728297585	-1.5145731728297585	-1.5145731728297585	-1.5145731728297585	-1.5145731728297585	-1.4405725913859817	-1.4405725913859817	-1.4405725913859817	-1.4405725913859817	-1.4405725913859817	-1.4405725913859817	-1.4405725913859817	-1.4405725913859817	-1.4405725913859817	-1.6629650127224294	-1.736965594166206	-1.736965594166206	-1.736965594166206	-1.736965594166206	-1.736965594166206	-1.736965594166206	-1.736965594166206	-1.736965594166206	-1.5849625007211563	-1.5849625007211563	-1.5849625007211563	-1.5849625007211563	-1.7655347463629774	-1.7655347463629774	-1.7655347463629774	-1.7655347463629774	-1.7655347463629774	-1.7655347463629774	-1.7655347463629774	-1.7655347463629774	-1.5849625007211563	-1.5849625007211563
YIL117C	-0.3219280948873623	-0.3219280948873623	0.0	0.0	0.0	0.736965594166206	0.736965594166206	0.736965594166206	0.736965594166206	0.736965594166206	0.736965594166206	1.3219280948873624	0.736965594166206	0.736965594166206	0.736965594166206	0.736965594166206	0.736965594166206	0.736965594166206	0.736965594166206	0.736965594166206	0.736965594166206	0.736965594166206	0.736965594166206	0.736965594166206	0.0	0.0	0.0	0.0	0.0	0.0	0.0	0.0	0.0	0.0	0.0	0.0	0.0	0.0	0.0	0.0	0.0	0.0	-0.2630344058337938	-0.2630344058337938	-0.2630344058337938	-0.2630344058337938	-0.2630344058337938	-0.2630344058337938	-0.2630344058337938
YGL153W	-3.700439718141092	-3.115477217419936	-3.115477217419936	-2.9999999999999996	-2.9999999999999996	-2.9999999999999996	-2.9999999999999996	-3.115477217419936	-3.115477217419936	-3.115477217419936	-3.115477217419936	-3.115477217419936	-3.115477217419936	-3.115477217419936	-3.115477217419936	-3.115477217419936	-2.9999999999999996	-2.9999999999999996	-2.9999999999999996	-2.9999999999999996	-2.9999999999999996	-2.9999999999999996	-2.9999999999999996	-3.584962500721156	-3.584962500721156	-3.584962500721156	-3.584962500721156	-3.584962500721156	-3.523561956057013	-3.523561956057013	-3.523561956057013	-3.523561956057013	-3.584962500721156	-2.9999999999999996	-2.9999999999999996	-3.115477217419936	-3.115477217419936	-2.9999999999999996	-2.9385994553358565	-2.9385994553358565	-2.874469117916141	-2.874469117916141	-2.874469117916141	-2.874469117916141	-2.874469117916141	-2.874469117916141	-2.874469117916141	-2.874469117916141	-2.874469117916141
YBR087W	-2.485426827170242	-2.5360529002402097	-2.5360529002402097	-2.485426827170242	-2.485426827170242	-2.584962500721156	-2.584962500721156	-2.3219280948873626	-2.3219280948873626	-2.3219280948873626	-2.3219280948873626	-2.3219280948873626	-2.3219280948873626	-2.3219280948873626	-2.3219280948873626	-2.3219280948873626	-2.369233809665719	-2.3219280948873626	-2.415037499278844	-2.415037499278844	-2.415037499278844	-2.415037499278844	-2.4594316186372973	-2.4594316186372973	-2.4594316186372973	-2.415037499278844	-2.415037499278844	-2.3219280948873626	-2.3219280948873626	-2.369233809665719	-2.415037499278844	-2.415037499278844	-2.415037499278844	-2.4594316186372973	-2.4594316186372973	-2.4594316186372973	-2.3219280948873626	-2.3219280948873626	-2.3219280948873626	-2.3625700793847084	-2.402098443571346	-2.402098443571346	-2.440572591385982	-2.402098443571346	-2.402098443571346	-2.402098443571346	-2.440572591385982	-2.402098443571346	-2.402098443571346
YGR057C	-2.925999418556223	-2.925999418556223	-2.8875252707415875	-2.925999418556223	-2.9634741239748856	-2.9634741239748856	-2.925999418556223	-2.925999418556223	-2.9634741239748856	-3.035623909730721	-3.035623909730721	-3.3575520046180833	-3.3575520046180833	-3.2854022188622483	-3.2854022188622483	-3.2854022188622483	-3.2854022188622483	-3.2854022188622483	-3.2854022188622483	-3.2094533656289497	-3.2094533656289497	-3.169925001442312	-3.169925001442312	-2.84799690655495	-2.84799690655495	-2.84799690655495	-2.84799690655495	-2.84799690655495	-2.84799690655495	-2.84799690655495	-2.84799690655495	-2.722466024471091	-2.722466024471091	-2.722466024471091	-2.722466024471091	-2.722466024471091	-2.722466024471091	-2.722466024471091	-2.722466024471091	-2.678071905112638	-2.678071905112638	-2.678071905112638	-2.678071905112638	-2.722466024471091	-2.722466024471091	-2.722466024471091	-2.722466024471091	-2.678071905112638	-2.678071905112638
YDR530C	-3.2479275134435857	-3.2479275134435857	-3.2479275134435857	-3.2479275134435857	-3.2479275134435857	-3.2479275134435857	-3.321928094887362	-3.4594316186372973	-3.4594316186372973	-3.4594316186372973	-3.4594316186372973	-3.4594316186372973	-3.4594316186372973	-3.4594316186372973	-3.4594316186372973	-3.321928094887362	-3.321928094887362	-3.321928094887362	-3.321928094887362	-3.321928094887362	-3.2479275134435857	-3.2479275134435857	-3.2479275134435857	-3.321928094887362	-3.321928094887362	-3.321928094887362	-3.321928094887362	-3.321928094887362	-3.321928094887362	-3.321928094887362	-3.4594316186372973	-3.4594316186372973	-3.4594316186372973	-3.4594316186372973	-3.4594316186372973	-3.4594316186372973	-3.4594316186372973	-3.4594316186372973	-3.4594316186372973	-3.4594316186372973	-3.4594316186372973	-3.4594316186372973	-3.4594316186372973	-3.321928094887362	-3.321928094887362	-3.321928094887362	-3.321928094887362	-3.321928094887362	-3.321928094887362
YNL302C	-0.5849625007211561	-0.5849625007211561	-0.5849625007211561	-0.5849625007211561	-0.5849625007211561	-0.2630344058337938	-0.4854268271702417	-0.4854268271702417	-0.84799690655495	-0.8744691179161412	-1.137503523749935	-1.137503523749935	-1.137503523749935	-1.137503523749935	-1.137503523749935	-1.137503523749935	-1.137503523749935	-1.137503523749935	-1.137503523749935	-1.137503523749935	-1.137503523749935	-1.137503523749935	-1.137503523749935	-1.137503523749935	-1.137503523749935	-1.137503523749935	-1.37851162325373	-0.8930847960834881	-0.8930847960834881	-1.0995356735509145	-1.0995356735509145	-1.0995356735509145	-1.0000000000000002	-1.115477217419936	-1.115477217419936	-1.115477217419936	-1.115477217419936	-1.115477217419936	-1.222392421336448	-1.222392421336448	-1.222392421336448	-1.3219280948873626	-1.3219280948873626	-1.5849625007211563	-1.3219280948873626	-1.3219280948873626	-1.5025003405291832	-1.5025003405291832	-1.5025003405291832
YKL110C	-1.0995356735509145	-1.0995356735509145	-1.0995356735509145	-1.0995356735509145	-1.0995356735509145	-1.0995356735509145	-1.0995356735509145	-1.0995356735509145	-1.0995356735509145	-1.0995356735509145	-1.0995356735509145	-1.0995356735509145	-1.0995356735509145	-1.0000000000000002	-1.0000000000000002	-1.0000000000000002	-1.0000000000000002	-1.0995356735509145	-1.0995356735509145	-1.0995356735509145	-1.0995356735509145	-0.8930847960834881	-0.8930847960834881	-0.8930847960834881	-0.8930847960834881	-0.8930847960834881	-1.0000000000000002	-1.0000000000000002	-1.0000000000000002	-1.0000000000000002	-1.0000000000000002	-1.0000000000000002	-1.0000000000000002	-1.0000000000000002	-1.0000000000000002	-1.0000000000000002	-1.0000000000000002	-1.0000000000000002	-1.222392421336448	-1.3219280948873626	-1.0995356735509145	-1.0995356735509145	-1.0995356735509145	-1.0995356735509145	-1.0000000000000002	-1.0000000000000002	-1.0000000000000002	-1.192645077942396	-1.192645077942396
YDR361C	-1.3219280948873626	-1.3219280948873626	-1.3219280948873626	-1.3219280948873626	-1.3219280948873626	-1.3219280948873626	-1.3219280948873626	-1.4405725913859817	-1.4405725913859817	-1.4405725913859817	-1.4405725913859817	-1.4405725913859817	-1.4405725913859817	-1.3625700793847084	-1.3625700793847084	-1.3625700793847084	-1.3625700793847084	-1.3625700793847084	-1.2801079191927356	-1.2801079191927356	-1.2801079191927356	-1.2801079191927356	-1.2801079191927356	-1.2801079191927356	-1.2801079191927356	-1.2801079191927356	-1.192645077942396	-1.192645077942396	-1.415037499278844	-1.415037499278844	-1.222392421336448	-1.222392421336448	-1.222392421336448	-1.115477217419936	-1.115477217419936	-1.115477217419936	-1.115477217419936	-1.0000000000000002	-1.0000000000000002	-1.0000000000000002	-1.0000000000000002	-1.263034405833794	-1.263034405833794	-1.263034405833794	-1.263034405833794	-1.263034405833794	-1.263034405833794	-1.5849625007211563	-1.5849625007211563
YGR146C	-1.777607578663552	-1.777607578663552	-1.777607578663552	-1.777607578663552	-1.9475325801058645	-1.9475325801058645	-1.9475325801058645	-1.9475325801058645	-1.7162070339994089	-1.7162070339994089	-1.7162070339994089	-1.7162070339994089	-1.7162070339994089	-1.7162070339994089	-1.7162070339994089	-1.7162070339994089	-1.777607578663552	-1.777607578663552	-1.777607578663552	-1.777607578663552	-1.777607578663552	-1.893084796083488	-1.893084796083488	-1.893084796083488	-1.7548875021634687	-1.7548875021634687	-1.7548875021634687	-1.7548875021634687	-1.8073549220576044	-1.8073549220576044	-1.9068905956085185	-1.9068905956085185	-1.736965594166206	-1.736965594166206	-1.736965594166206	-1.736965594166206	-1.9541963103868754	-1.9068905956085185	-1.9068905956085185	-1.9068905956085185	-1.7842713089445628	-1.7842713089445628	-1.7842713089445628	-1.736965594166206	-1.736965594166206	-1.9068905956085185	-1.9068905956085185	-1.736965594166206	-1.736965594166206
YPR176C	-1.5849625007211563	-1.523561956057013	-1.3923174227787602	-1.3923174227787602	-1.3923174227787602	-1.3923174227787602	-1.523561956057013	-1.523561956057013	-1.523561956057013	-1.523561956057013	-1.523561956057013	-1.523561956057013	-1.523561956057013	-1.7162070339994089	-1.777607578663552	-1.777607578663552	-1.777607578663552	-1.7162070339994089	-1.7162070339994089	-1.7162070339994089	-1.7162070339994089	-1.777607578663552	-1.6520766965796934	-1.5849625007211563	-1.5849625007211563	-1.5849625007211563	-1.5849625007211563	-1.5145731728297585	-1.5849625007211563	-1.84799690655495	-1.7655347463629774	-1.7655347463629774	-1.6780719051126376	-1.6780719051126376	-1.6780719051126376	-1.415037499278844	-1.415037499278844	-1.415037499278844	-1.415037499278844	-1.415037499278844	-1.415037499278844	-1.3219280948873626	-1.222392421336448	-1.222392421336448	-1.222392421336448	-1.222392421336448	-1.222392421336448	-1.222392421336448	-1.222392421336448
YPL031C	-2.115477217419936	-2.115477217419936	-2.115477217419936	-2.0588936890535687	-2.0588936890535687	-1.777607578663552	-1.8365012677171206	-1.8365012677171206	-1.8365012677171206	-1.8365012677171206	-1.8365012677171206	-1.893084796083488	-1.893084796083488	-1.893084796083488	-1.893084796083488	-1.893084796083488	-1.893084796083488	-1.893084796083488	-2.0	-2.050626073069968	-2.050626073069968	-2.0995356735509145	-2.0995356735509145	-2.0995356735509145	-2.050626073069968	-2.0995356735509145	-2.146841388329271	-2.146841388329271	-2.146841388329271	-2.146841388329271	-2.146841388329271	-2.146841388329271	-2.146841388329271	-2.369233809665719	-2.369233809665719	-2.4594316186372973	-2.2370391973008497	-2.2370391973008497	-2.3219280948873626	-2.3219280948873626	-2.3219280948873626	-2.2370391973008497	-2.2370391973008497	-2.2370391973008497	-2.3219280948873626	-2.3219280948873626	-2.3219280948873626	-2.2370391973008497	-2.3219280948873626
YOR246C	-1.3219280948873626	-1.222392421336448	-1.222392421336448	-1.115477217419936	-1.115477217419936	-0.8744691179161412	-0.8744691179161412	-0.8744691179161412	-0.8744691179161412	-1.115477217419936	-1.115477217419936	-1.115477217419936	-1.0000000000000002	-1.0000000000000002	-1.0000000000000002	-1.0000000000000002	-1.0000000000000002	-1.0000000000000002	-1.0000000000000002	-1.0000000000000002	-1.0000000000000002	-1.0000000000000002	-1.0000000000000002	-0.7369655941662062	-0.4150374992788438	-0.4150374992788438	-0.4150374992788438	-0.4150374992788438	-0.4150374992788438	-0.6780719051126376	-0.6780719051126376	-0.6780719051126376	-0.6780719051126376	-0.22239242133644782	-0.22239242133644782	-0.22239242133644782	-0.22239242133644782	-0.22239242133644782	-0.22239242133644782	-0.22239242133644782	-0.22239242133644782	-0.22239242133644782	-0.4150374992788438	-0.4150374992788438	-0.4150374992788438	-0.6780719051126376	-0.6780719051126376	-0.6780719051126376	-0.6780719051126376
YPL244C	-1.7004397181410922	-1.7004397181410922	-1.7004397181410922	-1.7004397181410922	-1.7004397181410922	-1.9068905956085185	-1.9068905956085185	-1.9068905956085185	-1.9068905956085185	-2.0	-2.0	-2.0	-2.0	-2.0	-2.169925001442312	-2.169925001442312	-2.169925001442312	-2.584962500721156	-2.584962500721156	-2.584962500721156	-2.584962500721156	-2.584962500721156	-2.584962500721156	-2.584962500721156	-2.584962500721156	-2.584962500721156	-2.169925001442312	-2.169925001442312	-2.2479275134435857	-2.2479275134435857	-2.2479275134435857	-2.321928094887362	-2.4594316186372973	-2.4594316186372973	-2.4594316186372973	-2.874469117916141	-2.874469117916141	-2.9385994553358565	-2.9385994553358565	-2.9999999999999996	-2.9999999999999996	-2.9999999999999996	-2.9999999999999996	-2.9999999999999996	-2.9999999999999996	-2.9999999999999996	-2.9999999999999996	-2.9999999999999996	-2.9999999999999996
YHR106W	-1.9541963103868754	-1.9541963103868754	-2.0	-2.0	-2.0	-2.0	-2.0	-2.0	-2.146841388329271	-2.146841388329271	-2.146841388329271	-2.146841388329271	-2.0995356735509145	-2.0995356735509145	-2.146841388329271	-2.146841388329271	-2.146841388329271	-2.146841388329271	-2.146841388329271	-2.146841388329271	-2.0995356735509145	-2.0995356735509145	-2.0995356735509145	-2.0995356735509145	-2.0995356735509145	-2.0995356735509145	-2.0995356735509145	-2.050626073069968	-2.050626073069968	-2.0	-2.0	-2.273018494406416	-2.273018494406416	-2.273018494406416	-2.3219280948873626	-2.3219280948873626	-2.369233809665719	-2.369233809665719	-2.369233809665719	-2.369233809665719	-2.369233809665719	-2.369233809665719	-2.369233809665719	-2.369233809665719	-2.369233809665719	-2.369233809665719	-2.3219280948873626	-2.3219280948873626	-2.3219280948873626
YMR262W	-1.5025003405291832	-1.5025003405291832	-1.5025003405291832	-1.5025003405291832	-1.5025003405291832	-1.5025003405291832	-1.5025003405291832	-1.5025003405291832	-1.5025003405291832	-1.5025003405291832	-1.5025003405291832	-1.5025003405291832	-1.5025003405291832	-1.7655347463629774	-1.6780719051126376	-1.6780719051126376	-1.5849625007211563	-1.5849625007211563	-1.5849625007211563	-1.9068905956085185	-1.9068905956085185	-1.9068905956085185	-1.485426827170242	-1.485426827170242	-1.263034405833794	-1.137503523749935	-1.137503523749935	-1.137503523749935	-1.137503523749935	-1.137503523749935	-1.137503523749935	-1.263034405833794	-1.263034405833794	-1.263034405833794	-1.263034405833794	-1.263034405833794	-1.263034405833794	-1.263034405833794	-1.263034405833794	-1.263034405833794	-1.263034405833794	-1.263034405833794	-1.263034405833794	-1.263034405833794	-1.263034405833794	-1.263034405833794	-1.263034405833794	-1.263034405833794	-1.0
YLR426W	-2.369233809665719	-2.3219280948873626	-2.3219280948873626	-2.3219280948873626	-2.3219280948873626	-2.415037499278844	-2.415037499278844	-2.4594316186372973	-2.502500340529183	-2.502500340529183	-2.502500340529183	-2.502500340529183	-2.502500340529183	-2.502500340529183	-2.502500340529183	-2.502500340529183	-2.502500340529183	-2.502500340529183	-2.4594316186372973	-2.4594316186372973	-2.4594316186372973	-2.4594316186372973	-2.4594316186372973	-2.4594316186372973	-2.4594316186372973	-2.4594316186372973	-2.4594316186372973	-2.4594316186372973	-2.4594316186372973	-2.4594316186372973	-2.4594316186372973	-2.502500340529183	-2.2801079191927354	-2.2801079191927354	-2.2801079191927354	-2.2801079191927354	-2.3219280948873626	-2.3219280948873626	-2.2801079191927354	-2.2801079191927354	-2.3219280948873626	-2.3219280948873626	-2.3219280948873626	-2.3219280948873626	-2.3219280948873626	-2.3219280948873626	-2.3219280948873626	-2.3219280948873626	-2.3219280948873626
YGR161C	-0.1926450779423959	-0.1926450779423959	-0.1926450779423959	-0.1926450779423959	-0.1926450779423959	-0.4150374992788438	-0.4150374992788438	-0.4150374992788438	-0.4150374992788438	-0.4150374992788438	-0.4150374992788438	-0.4150374992788438	-0.4150374992788438	-0.4150374992788438	-0.5849625007211563	-0.5849625007211563	-0.5849625007211563	-0.5849625007211563	-0.5849625007211563	-0.3625700793847085	-0.3625700793847085	-0.3625700793847085	-0.6520766965796934	-0.6520766965796934	-0.6520766965796934	-0.6520766965796934	-0.6520766965796934	-0.6520766965796934	-0.6520766965796934	-0.6520766965796934	-0.6520766965796934	-0.6520766965796934	-0.6520766965796934	-0.4594316186372975	-0.4594316186372975	-0.4594316186372975	-0.4594316186372975	-0.4594316186372975	-0.4594316186372975	-0.4594316186372975	-0.4594316186372975	-0.4594316186372975	-0.4594316186372975	-0.4594316186372975	-0.4594316186372975	-0.4594316186372975	-0.4594316186372975	-0.4594316186372975	-0.4594316186372975
YKR081C	-1.6374299206152918	-1.5305147166987798	-1.5305147166987798	-1.5305147166987798	-1.4739311883324124	-1.4739311883324124	-1.415037499278844	-1.5849625007211563	-1.5849625007211563	-1.5849625007211563	-1.4594316186372975	-1.4594316186372975	-1.4594316186372975	-1.4594316186372975	-1.3923174227787602	-1.3923174227787602	-1.3923174227787602	-1.3923174227787602	-1.3219280948873626	-1.5145731728297585	-1.4405725913859817	-1.2801079191927356	-1.192645077942396	-1.192645077942396	-1.192645077942396	-1.192645077942396	-1.192645077942396	-1.192645077942396	-1.192645077942396	-1.192645077942396	-1.0995356735509145	-1.0995356735509145	-1.0995356735509145	-1.0995356735509145	-1.0995356735509145	-1.0995356735509145	-1.0995356735509145	-0.8930847960834881	-0.7776075786635522	-0.6520766965796934	-0.6520766965796934	-0.6520766965796934	-0.6520766965796934	-0.6520766965796934	-0.6520766965796934	-0.6520766965796934	-0.6520766965796934	-0.6520766965796934	-0.6520766965796934
YIL154C	-2.6844981742720706	-2.6844981742720706	-2.6844981742720706	-2.6844981742720706	-2.6844981742720706	-2.747233929620033	-2.969626350956481	-2.969626350956481	-2.969626350956481	-2.969626350956481	-2.969626350956481	-2.969626350956481	-2.969626350956481	-2.969626350956481	-2.747233929620033	-2.747233929620033	-2.747233929620033	-2.8073549220576037	-2.8073549220576037	-2.8073549220576037	-2.8073549220576037	-2.8073549220576037	-2.8073549220576037	-2.8073549220576037	-2.8073549220576037	-2.8073549220576037	-2.8073549220576037	-2.8073549220576037	-2.8073549220576037	-2.747233929620033	-2.747233929620033	-2.747233929620033	-2.747233929620033	-2.8073549220576037	-2.8073549220576037	-2.747233929620033	-2.747233929620033	-2.747233929620033	-2.7162070339994084	-2.7162070339994084	-2.7162070339994084	-2.6844981742720706	-2.426264754702098	-2.426264754702098	-2.3923174227787602	-2.3923174227787602	-2.357552004618084	-2.357552004618084	-2.3219280948873626
YER175C	-1.5090136474878575	-1.5090136474878575	-1.4694852833012202	-1.3625700793847082	-1.3625700793847082	-1.4694852833012202	-1.3219280948873622	-1.4288432988038742	-1.4288432988038742	-1.4288432988038742	-1.4288432988038742	-1.4288432988038742	-1.4288432988038742	-1.4694852833012202	-1.4694852833012202	-1.4694852833012202	-1.4694852833012202	-1.4694852833012202	-1.4288432988038742	-1.4288432988038742	-1.4288432988038742	-1.4288432988038742	-1.4288432988038742	-1.4288432988038742	-1.502500340529183	-1.502500340529183	-1.502500340529183	-1.6280312226130422	-1.6280312226130422	-1.6280312226130422	-1.6280312226130422	-1.6280312226130422	-1.6280312226130422	-1.5405683813627027	-1.5405683813627027	-1.5405683813627027	-1.5405683813627027	-1.5405683813627027	-1.4150374992788437	-1.5405683813627027	-1.5405683813627027	-1.5405683813627027	-1.5405683813627027	-1.4947646917495778	-1.4947646917495778	-1.4947646917495778	-1.632268215499513	-1.5849625007211563	-1.5849625007211563
YOR271C	-0.23515537325835711	-0.21056698593965836	-0.18138411681737637	-0.18915609186251586	-0.21021770739034562	-0.18992386674726627	-0.18355434187153882	-0.20546911829997946	-0.2000246083079936	-0.19544552212335112	-0.20393088548891075	-0.19930880822340669	-0.20594190055585368	-0.18876164345516794	-0.17687776208407915	-0.20059383105788678	-0.21662394087683567	-0.1906059326687973	-0.19162007254163135	-0.19368112469492052	-0.20419930457047855	-0.20419930457047855	-0.2075954194083675	-0.17753818555218742	-0.16992500144231246	-0.1816068064899477	-0.19930880822340646	-0.20046458240169499	-0.2106790007726576	-0.20401389202159367	-0.21021770739034598	-0.18903382439001706	-0.18171091582002286	-0.17425092684510282	-0.15890359535106044	-0.14295795384204296	-0.1530116185059661	-0.16646114613874083	-0.17687776208407935	-0.1886615640238981	-0.1326377685781187	-0.15417093012776012	-0.13551497065648113	-0.13650199990486211	-0.15754127698647993	-0.19122440324276865	-0.22741049610307276	-0.24100809950379493	-0.2549293561967384
YGR007W	-2.5283789723547887	-2.624490864907793	-2.54432051622381	-2.5647846187835257	-2.5647846187835257	-2.428843298803874	-2.428843298803874	-2.428843298803874	-2.3870231231092474	-2.343954401217361	-2.4150374992788435	-2.39231742277876	-2.369233809665719	-2.3457748368417297	-2.2976805486406846	-2.3457748368417297	-2.2976805486406846	-2.321928094887362	-2.321928094887362	-2.2976805486406846	-2.2976805486406846	-2.423211430724544	-2.373458395527444	-2.347923303420307	-2.321928094887362	-2.321928094887362	-2.295455883526171	-2.295455883526171	-2.295455883526171	-2.295455883526171	-2.212993723334198	-2.184424571137427	-2.184424571137427	-2.212993723334198	-2.212993723334198	-2.321928094887362	-2.2927817492278457	-2.2927817492278457	-2.2927817492278457	-2.2016338611696504	-2.3536369546147005	-2.321928094887362	-2.321928094887362	-2.1699250014423126	-2.1375035237499347	-2.1375035237499347	-2.1375035237499347	-2.1375035237499347	-2.1043366598147357
YOR340C	-2.321928094887362	-2.2479275134435857	-2.2479275134435857	-2.2479275134435857	-2.2479275134435857	-2.2479275134435857	-2.2479275134435857	-2.321928094887362	-2.0	-2.0	-2.0	-2.0	-2.0	-2.0	-2.0	-2.0	-1.9259994185562233	-1.9259994185562233	-1.9259994185562233	-1.9259994185562233	-1.9259994185562233	-1.9259994185562233	-1.9259994185562233	-1.9259994185562233	-1.9259994185562233	-1.9259994185562233	-1.9259994185562233	-1.9259994185562233	-1.9259994185562233	-1.9259994185562233	-1.9259994185562233	-1.9259994185562233	-1.9259994185562233	-1.84799690655495	-1.84799690655495	-1.84799690655495	-1.84799690655495	-1.84799690655495	-1.9259994185562233	-1.84799690655495	-1.84799690655495	-1.84799690655495	-1.7655347463629774	-1.7655347463629774	-1.7655347463629774	-1.7655347463629774	-1.84799690655495	-1.84799690655495	-1.84799690655495
YCL050C	-2.6844981742720706	-2.6844981742720706	-2.6844981742720706	-2.6844981742720706	-2.777607578663552	-2.777607578663552	-2.777607578663552	-2.777607578663552	-3.0	-3.0	-2.969626350956481	-2.969626350956481	-2.969626350956481	-2.9068905956085187	-2.9068905956085187	-3.1699250014423126	-3.1699250014423126	-3.1699250014423126	-3.1699250014423126	-3.1699250014423126	-3.1375035237499347	-3.1043366598147357	-3.0703893278913976	-3.3575520046180833	-3.3575520046180833	-3.3575520046180833	-3.3575520046180833	-3.3575520046180833	-3.3575520046180833	-3.3575520046180833	-3.3575520046180833	-3.3575520046180833	-3.3575520046180833	-3.3575520046180833	-3.3575520046180833	-3.3575520046180833	-3.3575520046180833	-3.3575520046180833	-3.2854022188622483	-3.2479275134435857	-3.2854022188622483	-3.2479275134435857	-3.2479275134435857	-3.2479275134435857	-3.2094533656289497	-3.2094533656289497	-3.2094533656289497	-3.169925001442312	-3.1292830169449664
YBR265W	-3.0588936890535687	-3.0588936890535687	-3.321928094887362	-3.321928094887362	-3.321928094887362	-3.321928094887362	-3.321928094887362	-3.2927817492278457	-3.263034405833794	-3.232660756790275	-3.554588851677637	-3.5235619560570126	-3.5235619560570126	-3.5235619560570126	-3.5235619560570126	-3.5235619560570126	-3.4918530963296748	-3.1699250014423126	-3.1699250014423126	-3.1699250014423126	-3.035623909730721	-3.035623909730721	-3.035623909730721	-2.9634741239748856	-2.9634741239748856	-3.2854022188622483	-3.2854022188622483	-3.2479275134435857	-3.2479275134435857	-3.321928094887362	-3.321928094887362	-3.321928094887362	-3.321928094887362	-3.321928094887362	-3.3575520046180833	-3.3575520046180833	-3.3575520046180833	-3.3575520046180833	-3.3575520046180833	-3.321928094887362	-3.321928094887362	-3.2854022188622483	-3.2854022188622483	-3.169925001442312	-3.169925001442312	-3.169925001442312	-3.169925001442312	-3.1292830169449664	-3.1292830169449664
YPR128C	-1.3219280948873622	-1.3219280948873622	-1.3219280948873622	-1.3219280948873622	-1.3219280948873622	-1.3219280948873622	-1.3219280948873622	-1.3219280948873622	-1.3219280948873622	-1.3219280948873622	-1.3219280948873622	-1.3219280948873622	-1.3219280948873622	-1.3219280948873622	-1.3219280948873622	-1.3219280948873622	-1.3219280948873622	-1.3219280948873622	-1.3219280948873622	-1.3219280948873622	-1.3219280948873622	-1.3219280948873622	-1.3219280948873622	-1.3219280948873622	-1.3219280948873622	-1.3219280948873622	-1.3219280948873622	-1.3219280948873622	-1.3219280948873622	-1.3219280948873622	-1.3219280948873622	-1.3219280948873622	-1.3219280948873622	-1.1699250014423122	-1.1699250014423122	-1.1699250014423122	-0.84799690655495	-0.84799690655495	-0.84799690655495	-0.84799690655495	-0.84799690655495	-0.84799690655495	-1.1699250014423122	-1.1699250014423122	-1.1699250014423122	-0.9999999999999997	-0.9999999999999997	-1.1699250014423122	-1.1699250014423122
YHR142W	1.1699250014423126	1.1699250014423126	1.1699250014423126	1.1699250014423126	1.1699250014423126	1.1699250014423126	1.2479275134435857	1.3219280948873624	1.3219280948873624	1.2479275134435857	1.3219280948873624	1.3219280948873624	1.3219280948873624	1.3219280948873624	1.3219280948873624	1.2479275134435857	1.2479275134435857	1.2479275134435857	1.2479275134435857	1.3219280948873624	1.2479275134435857	1.1699250014423126	1.1699250014423126	1.1699250014423126	1.3625700793847084	1.3625700793847084	1.3625700793847084	1.3625700793847084	1.4405725913859817	1.4405725913859817	1.6629650127224294	1.6629650127224294	1.6629650127224294	1.6629650127224294	1.6629650127224294	1.6629650127224294	1.6629650127224294	1.6629650127224294	1.4405725913859817	1.4405725913859817	1.4405725913859817	1.3625700793847084	1.2479275134435857	1.2479275134435857	1.2479275134435857	1.2479275134435857	1.2479275134435857	1.2479275134435857	1.078002512001273
YKR087C	-2.402098443571346	-2.440572591385982	-2.3625700793847084	-2.3625700793847084	-2.3625700793847084	-2.3625700793847084	-2.3219280948873626	-2.3219280948873626	-2.2801079191927354	-2.2370391973008497	-2.2370391973008497	-2.2370391973008497	-2.2370391973008497	-2.2370391973008497	-2.2370391973008497	-2.0995356735509145	-2.3219280948873626	-2.3219280948873626	-2.3219280948873626	-2.3219280948873626	-2.3219280948873626	-2.3219280948873626	-2.3219280948873626	-2.3219280948873626	-2.3219280948873626	-2.3219280948873626	-2.3219280948873626	-2.3219280948873626	-2.3219280948873626	-2.3219280948873626	-2.273018494406416	-2.273018494406416	-2.273018494406416	-2.273018494406416	-2.273018494406416	-2.273018494406416	-2.222392421336448	-2.222392421336448	-2.1699250014423126	-2.1699250014423126	-2.1699250014423126	-2.0588936890535687	-2.0588936890535687	-2.0588936890535687	-2.0588936890535687	-2.0588936890535687	-2.0588936890535687	-2.0588936890535687	-2.0588936890535687
YJR145C	-2.0	-2.0	-2.0	-2.0	-2.0	-2.0	-2.0	-2.0	-2.0	-2.0	-2.0	-2.3923174227787602	-2.3923174227787602	-2.3923174227787602	-2.3923174227787602	-2.321928094887362	-2.321928094887362	-2.321928094887362	-2.321928094887362	-2.321928094887362	-2.321928094887362	-2.321928094887362	-2.321928094887362	-2.321928094887362	-2.321928094887362	-2.321928094887362	-2.3923174227787602	-2.3923174227787602	-2.321928094887362	-2.321928094887362	-2.321928094887362	-2.321928094887362	-2.321928094887362	-2.321928094887362	-2.321928094887362	-2.321928094887362	-2.3923174227787602	-2.321928094887362	-2.321928094887362	-2.321928094887362	-2.321928094887362	-2.321928094887362	-2.0	-2.0	-2.0	-2.0	-2.0	-2.0	-2.0
YGR163W	-2.655351828612554	-2.6088092426755236	-2.6088092426755236	-2.6088092426755236	-2.678071905112638	-2.678071905112638	-2.678071905112638	-2.655351828612554	-2.6088092426755236	-2.6088092426755236	-2.7608123361205736	-2.736965594166206	-2.736965594166206	-2.7127180479195285	-2.7127180479195285	-2.7127180479195285	-2.6880559936852597	-2.6374299206152916	-2.584962500721156	-2.502500340529183	-2.5305147166987796	-2.502500340529183	-2.502500340529183	-2.473931188332412	-2.4447848426728953	-2.415037499278844	-2.415037499278844	-2.415037499278844	-2.3536369546147005	-2.3536369546147005	-2.321928094887362	-2.2895066171949847	-2.2563397532597853	-2.2563397532597853	-2.2563397532597853	-2.2563397532597853	-2.2563397532597853	-2.2563397532597853	-2.187627003175771	-2.187627003175771	-2.15200309344505	-2.15200309344505	-2.15200309344505	-2.15200309344505	-2.15200309344505	-2.3219280948873626	-2.2854022188622483	-2.3219280948873626	-2.2854022188622483
YOL107W	-2.925999418556223	-2.8875252707415875	-2.8875252707415875	-2.8875252707415875	-2.8875252707415875	-2.8875252707415875	-2.8875252707415875	-2.8875252707415875	-2.8875252707415875	-2.925999418556223	-2.925999418556223	-2.925999418556223	-2.925999418556223	-2.925999418556223	-2.9634741239748856	-2.9634741239748856	-3.0	-2.9634741239748856	-2.9634741239748856	-2.9634741239748856	-3.0	-2.9634741239748856	-2.9634741239748856	-2.9634741239748856	-2.9634741239748856	-2.9634741239748856	-2.925999418556223	-2.925999418556223	-2.8875252707415875	-2.8875252707415875	-2.8875252707415875	-2.8875252707415875	-2.8875252707415875	-2.8875252707415875	-2.8875252707415875	-2.722466024471091	-2.807354922057604	-2.807354922057604	-2.807354922057604	-2.807354922057604	-2.807354922057604	-2.84799690655495	-2.84799690655495	-2.84799690655495	-2.84799690655495	-2.722466024471091	-2.722466024471091	-2.722466024471091	-2.678071905112638
YGR192C	-0.082462160191973	-0.11864449649861908	-0.1683975316957185	-0.16689730874474443	-0.15335077690679672	-0.12663343853101722	-0.1480986389891339	-0.1584293626044831	-0.16710998583525816	-0.13070369164459367	-0.08179409116364718	-0.05794734920927964	-0.056583528366367424	-0.033423001537450335	-0.043721377429317886	-0.0540398397128891	-0.07454695336505403	-0.12373536842224479	-0.11142128266842309	-0.07088348615650976	-0.05929718368377224	-0.06801842342865098	-0.08687745067996702	-0.0851673832626772	-0.06537600885202405	-0.0558532347335174	-0.07400058144377693	-0.08142759934384639	-0.08091999538356748	-0.07847405802308466	-0.0691243606548203	-0.05153030064008223	-0.06672611380081316	-0.08199337219730746	-0.03224033700020784	-0.023846741954367773	-0.00786211777297045	0.0	0.02296114844331095	0.029901485713862034	0.014646775964401261	0.04328409772879978	0.03544883600428977	0.014006857993879525	0.033947331923337536	0.0536878708939882	0.07231420481589006	0.05810295456356819	0.08939908505310667
YPL039W	-2.700439718141092	-2.700439718141092	-2.7548875021634687	-2.4329594072761065	-2.4329594072761065	-2.4329594072761065	-2.4329594072761065	-2.485426827170242	-2.485426827170242	-2.5360529002402097	-2.5360529002402097	-2.5360529002402097	-2.5360529002402097	-2.5360529002402097	-2.6322682154995127	-2.6322682154995127	-2.6322682154995127	-2.6322682154995127	-2.5360529002402097	-2.485426827170242	-2.485426827170242	-2.485426827170242	-2.485426827170242	-2.485426827170242	-2.485426827170242	-2.4329594072761065	-2.4329594072761065	-2.4329594072761065	-2.5360529002402097	-2.5360529002402097	-2.5360529002402097	-2.5360529002402097	-2.5360529002402097	-2.5360529002402097	-2.5360529002402097	-2.5360529002402097	-2.5360529002402097	-2.5360529002402097	-2.5360529002402097	-2.5360529002402097	-2.4329594072761065	-2.4329594072761065	-2.37851162325373	-2.4329594072761065	-2.4329594072761065	-2.4329594072761065	-2.4329594072761065	-2.4329594072761065	-2.4329594072761065
YHR010W	-0.807354922057604	-0.807354922057604	-0.807354922057604	-0.807354922057604	-0.5849625007211561	-0.5849625007211561	-0.5849625007211561	-0.5849625007211561	-0.5849625007211561	-0.5849625007211561	-0.5849625007211561	-0.807354922057604	-0.807354922057604	-0.807354922057604	-0.807354922057604	-0.807354922057604	-0.807354922057604	-0.807354922057604	-0.9999999999999997	-0.9999999999999997	-0.6780719051126376	-0.6780719051126376	-0.6780719051126376	-0.6780719051126376	-0.6780719051126376	-0.6780719051126376	-0.6780719051126376	-0.6780719051126376	-1.0	-1.0	-1.0	-0.84799690655495	-0.84799690655495	-0.84799690655495	-0.84799690655495	-0.84799690655495	-0.84799690655495	-0.3625700793847085	-0.3625700793847085	-0.5849625007211563	-0.5849625007211563	-0.5849625007211563	-0.5849625007211563	-0.5849625007211563	-0.5849625007211563	-0.7369655941662062	-0.5145731728297583	-0.5145731728297583	-0.5145731728297583
YJL088W	-1.3219280948873622	-1.3219280948873622	-1.3219280948873622	-1.3219280948873622	-1.3219280948873622	-1.3219280948873622	-1.3219280948873622	-1.3219280948873622	-1.3219280948873622	-1.3219280948873622	-1.3219280948873622	-1.3219280948873622	-1.3219280948873622	-1.3219280948873622	-1.3219280948873622	-1.3219280948873622	-1.584962500721156	-1.584962500721156	-1.584962500721156	-1.584962500721156	-1.584962500721156	-1.584962500721156	-1.584962500721156	-1.584962500721156	-1.3219280948873622	-1.0	-1.0	-1.0	-1.0	-1.0	-1.0	-1.0	-1.0	-1.0	-1.0	-1.0	-1.0	-1.0	-1.0	-1.3219280948873622	-1.3219280948873622	-1.3219280948873622	-0.7369655941662059	-0.7369655941662059	-0.7369655941662059	-0.7369655941662059	-0.7369655941662059	-1.3219280948873622	-0.7369655941662059
YEL072W	-1.7369655941662059	-1.7369655941662059	-1.7369655941662059	-1.7369655941662059	-1.7369655941662059	-1.7369655941662059	-1.7369655941662059	-1.7369655941662059	-1.7369655941662059	-1.7369655941662059	-1.7369655941662059	-1.7369655941662059	-1.584962500721156	-1.584962500721156	-1.584962500721156	-1.584962500721156	-1.584962500721156	-1.584962500721156	-1.584962500721156	-1.584962500721156	-1.584962500721156	-1.584962500721156	-1.584962500721156	-1.584962500721156	-1.584962500721156	-1.584962500721156	-1.584962500721156	-1.584962500721156	-1.584962500721156	-1.584962500721156	-1.584962500721156	-1.584962500721156	-1.584962500721156	-1.584962500721156	-1.2223924213364477	-1.2223924213364477	-1.2223924213364477	-1.2223924213364477	-1.2223924213364477	-1.2223924213364477	-1.2223924213364477	-1.2223924213364477	-1.2223924213364477	-1.2223924213364477	-1.584962500721156	-1.584962500721156	-1.584962500721156	-1.584962500721156	-1.584962500721156
YLR181C	-2.874469117916141	-2.736965594166206	-2.736965594166206	-2.736965594166206	-2.736965594166206	-2.736965594166206	-2.736965594166206	-2.736965594166206	-2.736965594166206	-2.736965594166206	-2.736965594166206	-2.662965012722429	-2.662965012722429	-2.662965012722429	-2.662965012722429	-2.736965594166206	-2.736965594166206	-2.736965594166206	-2.662965012722429	-2.662965012722429	-2.662965012722429	-2.662965012722429	-2.662965012722429	-2.584962500721156	-2.584962500721156	-2.584962500721156	-2.584962500721156	-2.584962500721156	-2.584962500721156	-2.584962500721156	-2.662965012722429	-2.662965012722429	-2.584962500721156	-2.321928094887362	-2.321928094887362	-2.321928094887362	-2.321928094887362	-2.321928094887362	-2.321928094887362	-2.321928094887362	-2.2223924213364477	-2.2223924213364477	-2.2223924213364477	-2.2223924213364477	-2.2223924213364477	-2.115477217419936	-2.115477217419936	-2.115477217419936	-2.115477217419936
YDR347W	-1.3219280948873626	-1.3219280948873626	-1.3219280948873626	-1.2479275134435857	-1.1699250014423124	-1.1699250014423124	-1.1699250014423124	-1.1699250014423124	-1.1699250014423124	-1.1699250014423124	-1.1699250014423124	-1.2801079191927356	-1.2801079191927356	-1.0000000000000002	-1.0000000000000002	-1.0000000000000002	-1.115477217419936	-1.0000000000000002	-1.0000000000000002	-0.8744691179161412	-0.8744691179161412	-0.8744691179161412	-1.0000000000000002	-0.8744691179161412	-0.8744691179161412	-0.8744691179161412	-1.0000000000000002	-1.0000000000000002	-1.263034405833794	-1.263034405833794	-1.37851162325373	-1.37851162325373	-1.37851162325373	-1.37851162325373	-1.37851162325373	-1.37851162325373	-1.37851162325373	-1.37851162325373	-1.37851162325373	-1.37851162325373	-1.37851162325373	-1.37851162325373	-1.37851162325373	-1.37851162325373	-0.8744691179161412	-0.8744691179161412	-0.8744691179161412	-1.115477217419936	-1.115477217419936
YIR001C	-2.9068905956085187	-2.9068905956085187	-2.9068905956085187	-2.8579809951275723	-2.8579809951275723	-2.8579809951275723	-2.8579809951275723	-2.807354922057604	-2.807354922057604	-2.807354922057604	-2.807354922057604	-2.8579809951275723	-2.8579809951275723	-2.8579809951275723	-2.8579809951275723	-2.8579809951275723	-2.8579809951275723	-3.273018494406416	-3.169925001442312	-3.169925001442312	-3.169925001442312	-3.115477217419936	-3.115477217419936	-3.0588936890535683	-2.9999999999999996	-2.9999999999999996	-2.9999999999999996	-2.9999999999999996	-3.0588936890535683	-3.0588936890535683	-2.9999999999999996	-2.9999999999999996	-2.9999999999999996	-3.0588936890535683	-3.0588936890535683	-3.0588936890535683	-3.0588936890535683	-2.700439718141092	-2.584962500721156	-2.584962500721156	-2.584962500721156	-2.584962500721156	-2.584962500721156	-2.523561956057013	-2.523561956057013	-2.523561956057013	-2.584962500721156	-2.584962500721156	-2.584962500721156
YMR041C	-1.0995356735509145	-1.0995356735509145	-1.0995356735509145	-1.0995356735509145	-1.0995356735509145	-1.0995356735509145	-1.0995356735509145	-1.0995356735509145	-1.0995356735509145	-1.0995356735509145	-1.0995356735509145	-1.0995356735509145	-1.0995356735509145	-1.0995356735509145	-1.0995356735509145	-1.3219280948873626	-1.3219280948873626	-1.0995356735509145	-1.0995356735509145	-1.0995356735509145	-1.0995356735509145	-1.0995356735509145	-1.3219280948873626	-1.3219280948873626	-1.3219280948873626	-1.0995356735509145	-1.0995356735509145	-1.0995356735509145	-1.192645077942396	-1.192645077942396	-1.192645077942396	-1.192645077942396	-1.192645077942396	-1.0000000000000002	-1.0000000000000002	-1.0000000000000002	-0.8930847960834881	-0.8930847960834881	-1.0000000000000002	-1.0000000000000002	-1.0000000000000002	-1.0000000000000002	-1.0000000000000002	-1.0000000000000002	-1.0000000000000002	-1.0000000000000002	-1.0995356735509145	-1.0995356735509145	-1.0995356735509145
YER156C	-1.1043366598147357	-1.1783372412585122	-1.109624491174498	-1.109624491174498	-1.109624491174498	-1.0740005814437767	-1.0740005814437767	-1.1154772174199359	-1.0	-0.9615258521853643	-0.9615258521853643	-1.0	-1.0	-1.0	-0.9593580155026539	-0.9999999999999997	-0.9999999999999997	-0.9999999999999997	-0.9999999999999997	-0.9125371587496606	-0.9541963103868752	-0.9541963103868752	-0.9541963103868752	-0.9541963103868752	-0.9541963103868752	-0.9068905956085185	-0.9068905956085185	-0.9541963103868752	-0.9541963103868752	-0.8579809951275721	-0.8073549220576042	-0.8073549220576042	-0.8073549220576042	-0.9004643264490856	-0.9004643264490856	-0.9004643264490856	-0.9004643264490856	-0.9475325801058645	-0.9475325801058645	-0.9475325801058645	-1.0	-1.0	-1.0	-0.9475325801058645	-1.0544477840223765	-1.0544477840223765	-1.0544477840223765	-1.0544477840223765	-1.0544477840223765
YAL025C	-2.321928094887362	-2.321928094887362	-2.321928094887362	-2.321928094887362	-2.321928094887362	-2.321928094887362	-2.321928094887362	-2.321928094887362	-2.169925001442312	-2.169925001442312	-2.169925001442312	-2.169925001442312	-2.169925001442312	-1.9999999999999998	-1.9999999999999998	-1.9999999999999998	-1.9999999999999998	-1.807354922057604	-1.807354922057604	-1.807354922057604	-1.807354922057604	-1.807354922057604	-1.807354922057604	-1.807354922057604	-1.807354922057604	-1.807354922057604	-1.807354922057604	-1.807354922057604	-1.807354922057604	-1.807354922057604	-1.807354922057604	-1.807354922057604	-1.807354922057604	-1.807354922057604	-1.807354922057604	-1.807354922057604	-1.9999999999999998	-2.169925001442312	-2.169925001442312	-2.169925001442312	-2.169925001442312	-2.169925001442312	-2.169925001442312	-2.169925001442312	-2.169925001442312	-2.169925001442312	-1.9999999999999998	-2.169925001442312	-2.169925001442312
YDR237W	-2.485426827170242	-2.485426827170242	-2.485426827170242	-2.485426827170242	-2.485426827170242	-2.485426827170242	-2.485426827170242	-2.485426827170242	-2.485426827170242	-2.485426827170242	-2.485426827170242	-2.4329594072761065	-2.4329594072761065	-2.4329594072761065	-2.321928094887362	-2.321928094887362	-2.321928094887362	-2.137503523749935	-2.070389327891398	-2.070389327891398	-2.070389327891398	-2.0	-2.0	-2.0	-1.9259994185562233	-2.0	-2.0	-2.0	-2.0	-2.0	-2.0	-2.0	-2.0	-2.0	-2.0	-2.0	-2.0	-2.0	-2.0	-2.0	-2.0	-2.0	-2.0	-2.0	-2.0	-2.0	-2.0	-2.321928094887362	-2.2479275134435857
YKL011C	-2.115477217419936	-2.115477217419936	-2.115477217419936	-2.115477217419936	-2.115477217419936	-2.115477217419936	-2.115477217419936	-2.115477217419936	-2.115477217419936	-2.115477217419936	-2.115477217419936	-2.321928094887362	-2.321928094887362	-2.321928094887362	-2.37851162325373	-2.37851162325373	-2.37851162325373	-2.37851162325373	-2.321928094887362	-2.201633861169651	-2.201633861169651	-2.201633861169651	-2.201633861169651	-2.201633861169651	-2.201633861169651	-2.201633861169651	-2.201633861169651	-2.201633861169651	-2.201633861169651	-2.201633861169651	-2.201633861169651	-2.201633861169651	-2.137503523749935	-2.070389327891398	-2.070389327891398	-2.070389327891398	-2.070389327891398	-2.070389327891398	-2.070389327891398	-2.070389327891398	-2.070389327891398	-2.070389327891398	-2.070389327891398	-2.070389327891398	-1.8073549220576042	-1.8073549220576042	-1.8744691179161412	-2.0	-2.0588936890535687
YLR136C	-1.777607578663552	-1.777607578663552	-1.777607578663552	-1.8365012677171206	-1.8365012677171206	-1.777607578663552	-1.777607578663552	-1.8365012677171206	-1.8365012677171206	-1.777607578663552	-1.777607578663552	-1.777607578663552	-1.777607578663552	-1.777607578663552	-1.8365012677171206	-1.8365012677171206	-2.0588936890535687	-2.0588936890535687	-2.0	-2.0	-1.777607578663552	-1.8365012677171206	-1.8365012677171206	-1.8365012677171206	-1.8365012677171206	-1.8365012677171206	-1.893084796083488	-2.0	-2.0	-1.9475325801058645	-1.9475325801058645	-1.9475325801058645	-2.0	-2.0	-2.0	-2.0	-2.0	-2.0	-2.0	-2.0	-2.050626073069968	-2.050626073069968	-2.050626073069968	-2.0	-2.0	-2.050626073069968	-2.050626073069968	-2.050626073069968	-1.9475325801058645
YOL056W	-1.3923174227787602	-1.3923174227787602	-1.3923174227787602	-1.3219280948873626	-1.3219280948873626	-1.3219280948873626	-1.5145731728297585	-1.5849625007211563	-1.5849625007211563	-1.8073549220576042	-1.8073549220576042	-1.8073549220576042	-1.8073549220576042	-1.8073549220576042	-2.070389327891398	-2.3923174227787602	-2.321928094887362	-2.321928094887362	-2.321928094887362	-2.321928094887362	-2.321928094887362	-2.321928094887362	-2.2479275134435857	-2.2479275134435857	-2.2479275134435857	-2.0	-2.0	-2.0	-2.0	-2.0	-2.321928094887362	-2.321928094887362	-2.321928094887362	-2.321928094887362	-2.321928094887362	-2.321928094887362	-2.2479275134435857	-2.321928094887362	-2.321928094887362	-2.321928094887362	-2.321928094887362	-2.2479275134435857	-2.2479275134435857	-2.2479275134435857	-2.2479275134435857	-2.2479275134435857	-2.2479275134435857	-2.2479275134435857	-2.2479275134435857
YDR204W	-1.415037499278844	-1.415037499278844	-1.6780719051126376	-1.6780719051126376	-1.6780719051126376	-1.6780719051126376	-1.6780719051126376	-1.3219280948873626	-1.222392421336448	-1.222392421336448	-1.222392421336448	-1.222392421336448	-1.222392421336448	-1.222392421336448	-1.222392421336448	-1.222392421336448	-1.222392421336448	-1.222392421336448	-1.222392421336448	-1.222392421336448	-1.222392421336448	-1.0000000000000002	-1.0000000000000002	-1.0000000000000002	-1.0000000000000002	-1.0000000000000002	-1.0000000000000002	-1.0000000000000002	-1.0000000000000002	-1.0000000000000002	-0.8930847960834881	-0.8930847960834881	-0.8930847960834881	-0.8930847960834881	-0.8930847960834881	-0.6520766965796934	-0.8930847960834881	-0.8930847960834881	-0.8930847960834881	-0.8930847960834881	-0.8930847960834881	-0.8930847960834881	-0.8930847960834881	-0.6520766965796934	-0.6520766965796934	-0.6520766965796934	-0.6520766965796934	-0.6520766965796934	-0.6520766965796934
YPL227C	-2.0874628412503395	-2.0874628412503395	-2.0874628412503395	-2.169925001442312	-2.169925001442312	-2.321928094887362	-2.4594316186372973	-2.4594316186372973	-2.4594316186372973	-2.4594316186372973	-2.4594316186372973	-2.4594316186372973	-2.4594316186372973	-2.4594316186372973	-2.523561956057013	-2.523561956057013	-2.523561956057013	-2.523561956057013	-2.523561956057013	-2.523561956057013	-2.523561956057013	-2.523561956057013	-2.523561956057013	-2.523561956057013	-2.584962500721156	-2.584962500721156	-2.584962500721156	-2.584962500721156	-2.584962500721156	-2.584962500721156	-2.584962500721156	-2.584962500721156	-2.584962500721156	-2.584962500721156	-2.584962500721156	-2.584962500721156	-2.700439718141092	-2.700439718141092	-2.700439718141092	-2.700439718141092	-2.700439718141092	-2.7548875021634687	-2.700439718141092	-2.700439718141092	-2.700439718141092	-2.7548875021634687	-2.7548875021634687	-2.7548875021634687	-2.7548875021634687
YJL117W	-1.5193741590935792	-1.6189098326444937	-1.6189098326444937	-1.6189098326444937	-1.6189098326444937	-1.6571122864769912	-1.6571122864769912	-1.6571122864769912	-1.6571122864769912	-1.7258250365610055	-1.7258250365610055	-1.7258250365610055	-1.7258250365610055	-1.6571122864769912	-1.6214883767462702	-1.772589503896927	-1.772589503896927	-1.7004397181410917	-1.5474877953024933	-1.5474877953024933	-1.4288432988038742	-1.502500340529183	-1.3219280948873622	-1.2064508774674263	-1.2064508774674263	-1.2995602818589078	-1.2995602818589078	-1.3219280948873622	-1.4150374992788437	-1.4150374992788437	-1.4150374992788437	-1.4150374992788437	-1.2730184944064158	-1.2730184944064158	-1.2730184944064158	-1.2730184944064158	-1.2223924213364479	-1.2730184944064158	-1.1699250014423122	-1.1154772174199359	-1.0	-0.9434164716336325	-0.9434164716336325	-0.9434164716336325	-0.9434164716336325	-0.9434164716336325	-0.8930847960834878	-0.8365012677171204	-1.0
YJR021C	-2.84799690655495	-2.502500340529183	-2.502500340529183	-2.502500340529183	-2.502500340529183	-2.502500340529183	-2.502500340529183	-2.502500340529183	-2.5443205162238103	-2.5443205162238103	-2.5443205162238103	-2.502500340529183	-2.502500340529183	-2.502500340529183	-2.502500340529183	-2.502500340529183	-2.584962500721156	-2.584962500721156	-2.584962500721156	-2.502500340529183	-2.4594316186372973	-2.4594316186372973	-2.4594316186372973	-2.4594316186372973	-2.4594316186372973	-2.4594316186372973	-2.4594316186372973	-2.4594316186372973	-2.4594316186372973	-2.4594316186372973	-2.4594316186372973	-2.722466024471091	-2.722466024471091	-2.722466024471091	-2.722466024471091	-2.722466024471091	-2.722466024471091	-2.6322682154995127	-2.6322682154995127	-2.9541963103868754	-2.9541963103868754	-3.0	-2.9541963103868754	-3.0	-3.0	-3.0	-2.9541963103868754	-2.9541963103868754	-2.9541963103868754
YKL018W	-2.321928094887362	-2.321928094887362	-2.321928094887362	-2.321928094887362	-2.321928094887362	-2.263034405833794	-2.584962500721156	-2.584962500721156	-2.523561956057013	-2.9999999999999996	-2.9999999999999996	-2.874469117916141	-2.8073549220576037	-2.8073549220576037	-3.321928094887362	-3.321928094887362	-3.2479275134435857	-3.2479275134435857	-3.2479275134435857	-3.2479275134435857	-3.2479275134435857	-3.2479275134435857	-3.2479275134435857	-3.321928094887362	-3.169925001442312	-3.169925001442312	-3.169925001442312	-3.169925001442312	-3.169925001442312	-2.584962500721156	-2.736965594166206	-2.736965594166206	-2.584962500721156	-2.584962500721156	-2.584962500721156	-2.584962500721156	-2.584962500721156	-2.584962500721156	-2.584962500721156	-2.502500340529183	-2.4150374992788435	-2.4150374992788435	-2.502500340529183	-2.502500340529183	-2.502500340529183	-2.502500340529183	-2.502500340529183	-2.502500340529183	-2.502500340529183
YNL290W	-1.8744691179161412	-2.137503523749935	-2.070389327891398	-2.070389327891398	-2.070389327891398	-2.070389327891398	-2.0	-2.0	-2.070389327891398	-2.0	-2.070389327891398	-2.0	-1.9259994185562233	-1.9259994185562233	-1.7655347463629774	-1.7655347463629774	-1.7655347463629774	-1.7655347463629774	-1.7655347463629774	-1.7655347463629774	-1.7655347463629774	-1.7655347463629774	-1.7655347463629774	-1.7655347463629774	-1.7655347463629774	-1.7655347463629774	-1.7655347463629774	-1.6780719051126376	-1.5849625007211563	-1.5849625007211563	-1.5849625007211563	-1.5849625007211563	-1.5849625007211563	-1.5849625007211563	-1.5849625007211563	-1.5849625007211563	-1.5849625007211563	-1.5849625007211563	-1.5849625007211563	-1.9068905956085185	-1.9068905956085185	-1.9068905956085185	-1.9068905956085185	-1.9068905956085185	-2.2223924213364477	-2.2223924213364477	-2.2223924213364477	-2.2223924213364477	-2.2223924213364477
YPR109W	-0.3625700793847085	-0.3625700793847085	-0.3625700793847085	-0.3625700793847085	-0.3625700793847085	-0.3625700793847085	-0.3625700793847085	-0.3625700793847085	-0.3625700793847085	-0.3625700793847085	-0.3625700793847085	-0.3625700793847085	-0.1926450779423959	-0.1926450779423959	-0.1926450779423959	-0.1926450779423959	-0.1926450779423959	-0.1926450779423959	-0.1926450779423959	-0.1926450779423959	-0.1926450779423959	-0.1926450779423959	0.0	0.0	0.0	0.0	0.0	-0.22239242133644782	-0.22239242133644782	-0.22239242133644782	-0.4854268271702417	-0.4854268271702417	-0.4854268271702417	-0.4854268271702417	-0.4854268271702417	-0.807354922057604	-0.807354922057604	-0.807354922057604	-0.807354922057604	-0.9999999999999997	-0.9999999999999997	-0.9999999999999997	-0.9999999999999997	-0.807354922057604	-0.807354922057604	-0.807354922057604	-0.807354922057604	-0.807354922057604	-1.2223924213364477
YNL006W	-1.3025627700204314	-1.3025627700204314	-1.3025627700204314	-1.3025627700204314	-1.3025627700204314	-1.4405725913859813	-1.4405725913859813	-1.4405725913859813	-1.4020984435713457	-1.4405725913859813	-1.4405725913859813	-1.3625700793847082	-1.3625700793847082	-1.3625700793847082	-1.3625700793847082	-1.4020984435713457	-1.4020984435713457	-1.4020984435713457	-1.4020984435713457	-1.4020984435713457	-1.3625700793847082	-1.263034405833794	-1.263034405833794	-1.222392421336448	-1.2801079191927351	-1.2801079191927351	-1.2801079191927351	-1.2370391973008492	-1.0995356735509143	-1.0995356735509143	-1.2064508774674263	-1.2064508774674263	-1.2064508774674263	-1.2064508774674263	-1.2064508774674263	-1.2064508774674263	-1.2064508774674263	-1.15754127698648	-1.15754127698648	-1.0544477840223765	-1.0544477840223765	-0.9434164716336325	-1.1154772174199359	-1.1154772174199359	-1.1154772174199359	-1.1154772174199359	-1.1154772174199359	-1.1154772174199359	-1.2410080995037949
YIL079C	-1.7004397181410922	-1.7004397181410922	-1.7004397181410922	-1.7004397181410922	-1.7004397181410922	-1.7004397181410922	-1.7004397181410922	-1.7004397181410922	-1.7004397181410922	-1.7004397181410922	-1.7004397181410922	-1.7004397181410922	-1.7004397181410922	-1.7004397181410922	-1.7004397181410922	-1.8073549220576042	-1.7004397181410922	-1.37851162325373	-1.37851162325373	-1.37851162325373	-1.37851162325373	-1.37851162325373	-1.37851162325373	-1.37851162325373	-1.263034405833794	-1.263034405833794	-1.263034405833794	-1.263034405833794	-1.263034405833794	-1.263034405833794	-1.263034405833794	-1.263034405833794	-1.263034405833794	-1.263034405833794	-1.0000000000000002	-1.115477217419936	-1.222392421336448	-1.222392421336448	-1.3219280948873626	-1.3219280948873626	-1.3219280948873626	-1.3219280948873626	-1.5025003405291832	-1.5025003405291832	-1.5025003405291832	-1.5849625007211563	-1.5849625007211563	-1.5849625007211563	-1.5849625007211563
YLR211C	-1.5849625007211563	-1.5849625007211563	-1.6374299206152918	-1.8073549220576044	-1.8073549220576044	-1.8073549220576044	-1.857980995127572	-1.9068905956085185	-1.9068905956085185	-1.9068905956085185	-1.9068905956085185	-1.9068905956085185	-2.050626073069968	-2.050626073069968	-2.0995356735509145	-1.9068905956085185	-1.9068905956085185	-1.9068905956085185	-1.9068905956085185	-1.9068905956085185	-1.9068905956085185	-1.9068905956085185	-1.9068905956085185	-1.9068905956085185	-2.0	-2.0	-2.0	-2.0	-2.0	-2.0	-2.0	-2.0	-2.0	-2.0	-2.0	-2.1926450779423963	-2.146841388329271	-2.0995356735509145	-2.050626073069968	-2.050626073069968	-2.050626073069968	-2.050626073069968	-2.050626073069968	-2.050626073069968	-2.0	-1.9475325801058645	-1.9475325801058645	-1.9475325801058645	-1.9475325801058645
YLR246W	-2.7548875021634682	-2.7548875021634682	-2.7142455176661224	-2.700439718141092	-2.8210298589546805	-2.7796099315747	-2.793549122532574	-2.793549122532574	-2.736965594166206	-2.736965594166206	-2.736965594166206	-2.7078192485066896	-2.792557920129523	-2.7078192485066896	-2.678071905112638	-2.678071905112638	-2.7078192485066896	-2.693022246578609	-2.6322682154995127	-2.6322682154995127	-2.6322682154995127	-2.6166713604484944	-2.6009040445901777	-2.584962500721156	-2.6844981742720706	-2.6844981742720706	-2.6520766965796927	-2.6189098326444937	-2.550197082560479	-2.550197082560479	-2.5324950808270206	-2.62148837674627	-2.62148837674627	-2.736965594166206	-2.736965594166206	-2.736965594166206	-2.736965594166206	-2.736965594166206	-2.7548875021634682	-2.7884958948062883	-2.7693870718585836	-2.710493382805015	-2.710493382805015	-2.669851398307669	-2.669851398307669	-2.584962500721156	-2.584962500721156	-2.722466024471091	-2.722466024471091
YLR405W	-2.8073549220576037	-2.8073549220576037	-2.700439718141092	-2.700439718141092	-2.700439718141092	-2.700439718141092	-2.700439718141092	-2.700439718141092	-2.662965012722429	-2.662965012722429	-2.736965594166206	-2.700439718141092	-2.700439718141092	-2.700439718141092	-2.700439718141092	-2.700439718141092	-2.700439718141092	-2.700439718141092	-2.662965012722429	-2.662965012722429	-2.662965012722429	-2.662965012722429	-2.662965012722429	-2.662965012722429	-2.6244908649077936	-2.6244908649077936	-2.6244908649077936	-2.502500340529183	-2.2801079191927354	-2.2801079191927354	-2.3219280948873626	-2.3219280948873626	-2.3219280948873626	-2.2801079191927354	-2.2370391973008497	-2.2370391973008497	-2.2370391973008497	-2.2370391973008497	-2.4594316186372973	-2.4594316186372973	-2.4594316186372973	-2.4594316186372973	-2.4594316186372973	-2.415037499278844	-2.415037499278844	-2.369233809665719	-2.415037499278844	-2.369233809665719	-2.415037499278844
YDR280W	-2.5501970825604796	-2.5501970825604796	-2.5501970825604796	-2.7725895038969273	-2.7725895038969273	-2.7725895038969273	-2.7725895038969273	-2.700439718141092	-2.7725895038969273	-2.7725895038969273	-2.7725895038969273	-2.7725895038969273	-2.700439718141092	-2.7725895038969273	-2.7725895038969273	-2.7725895038969273	-2.7725895038969273	-2.7725895038969273	-2.7725895038969273	-2.7725895038969273	-2.7725895038969273	-2.8073549220576037	-2.8073549220576037	-3.0703893278913976	-3.0	-3.0	-2.9634741239748856	-2.9634741239748856	-2.9634741239748856	-3.0	-2.9634741239748856	-2.9634741239748856	-3.0	-2.9634741239748856	-2.700439718141092	-2.700439718141092	-2.662965012722429	-2.6244908649077936	-2.6244908649077936	-2.700439718141092	-2.700439718141092	-2.7725895038969273	-2.7725895038969273	-2.7725895038969273	-2.7725895038969273	-2.7725895038969273	-2.7725895038969273	-2.7725895038969273	-2.7725895038969273
YPR147C	-2.584962500721156	-2.584962500721156	-2.523561956057013	-2.523561956057013	-2.523561956057013	-2.523561956057013	-2.523561956057013	-2.523561956057013	-2.523561956057013	-2.523561956057013	-2.9385994553358565	-2.874469117916141	-2.9385994553358565	-2.9999999999999996	-2.874469117916141	-3.4594316186372973	-3.4594316186372973	-3.4594316186372973	-3.4594316186372973	-3.4594316186372973	-3.4594316186372973	-3.523561956057013	-3.523561956057013	-3.523561956057013	-3.4594316186372973	-3.4594316186372973	-3.2479275134435857	-3.321928094887362	-3.321928094887362	-3.321928094887362	-3.321928094887362	-3.321928094887362	-3.321928094887362	-3.4594316186372973	-3.4594316186372973	-3.321928094887362	-3.2479275134435857	-3.2479275134435857	-3.321928094887362	-3.2479275134435857	-3.2479275134435857	-3.321928094887362	-3.523561956057013	-3.523561956057013	-3.523561956057013	-2.9385994553358565	-2.9385994553358565	-2.9385994553358565	-2.9385994553358565
YDR184C	-2.700439718141092	-2.700439718141092	-2.700439718141092	-2.700439718141092	-2.700439718141092	-2.700439718141092	-2.700439718141092	-2.700439718141092	-2.700439718141092	-2.584962500721156	-2.4594316186372973	-2.4594316186372973	-2.4594316186372973	-2.4594316186372973	-2.4594316186372973	-2.4594316186372973	-2.4594316186372973	-2.4594316186372973	-2.4594316186372973	-2.4594316186372973	-2.4594316186372973	-2.4594316186372973	-2.4594316186372973	-1.8744691179161408	-1.8744691179161408	-1.8744691179161408	-1.584962500721156	-1.584962500721156	-1.584962500721156	-1.8744691179161408	-1.8744691179161408	-1.8744691179161408	-1.8744691179161408	-1.8744691179161408	-1.8744691179161408	-1.8744691179161408	-1.8744691179161408	-1.8744691179161408	-1.8744691179161408	-1.8744691179161408	-1.8744691179161408	-1.8744691179161408	-1.8744691179161408	-1.8744691179161408	-1.8744691179161408	-1.8744691179161408	-1.8744691179161408	-1.8744691179161408	-1.8744691179161408
YDR368W	-2.2223924213364477	-2.2223924213364477	-2.2223924213364477	-2.2223924213364477	-2.2223924213364477	-2.2223924213364477	-2.2223924213364477	-2.2223924213364477	-2.2223924213364477	-2.115477217419936	-2.2223924213364477	-2.2223924213364477	-2.2223924213364477	-2.2223924213364477	-2.2223924213364477	-2.2223924213364477	-2.2223924213364477	-2.2223924213364477	-2.2223924213364477	-2.2223924213364477	-2.2223924213364477	-2.2223924213364477	-2.807354922057604	-2.700439718141092	-2.700439718141092	-2.807354922057604	-2.807354922057604	-2.807354922057604	-2.807354922057604	-2.700439718141092	-3.700439718141092	-3.4594316186372973	-3.4594316186372973	-3.4594316186372973	-3.4594316186372973	-3.4594316186372973	-3.4594316186372973	-3.4594316186372973	-3.4594316186372973	-3.4594316186372973	-3.4594316186372973	-3.321928094887362	-3.321928094887362	-3.321928094887362	-3.321928094887362	-3.321928094887362	-3.321928094887362	-3.321928094887362	-3.321928094887362
YDR058C	-0.37851162325373	-0.37851162325373	-0.37851162325373	-0.37851162325373	-0.37851162325373	-0.37851162325373	-0.37851162325373	-0.37851162325373	-0.37851162325373	-0.37851162325373	-0.37851162325373	-0.37851162325373	-0.48542682717024194	-0.48542682717024194	-0.5849625007211563	-0.7369655941662062	-0.7369655941662062	-0.7369655941662062	-0.7369655941662062	-0.7369655941662062	-0.7369655941662062	-0.6374299206152918	-0.5305147166987798	-0.5305147166987798	-0.5305147166987798	-0.5305147166987798	-0.5305147166987798	-0.5305147166987798	-0.5305147166987798	-0.5305147166987798	-0.5305147166987798	-0.5305147166987798	-0.5305147166987798	-0.5305147166987798	-0.5305147166987798	-0.5305147166987798	-0.5305147166987798	-0.5305147166987798	-0.5305147166987798	-0.5305147166987798	-0.37851162325373	-0.24100809950379493	-0.24100809950379493	-0.24100809950379493	-0.24100809950379493	-0.24100809950379493	-0.24100809950379493	-0.24100809950379493	-0.24100809950379493
YMR039C	-1.777607578663552	-1.777607578663552	-1.777607578663552	-1.8365012677171206	-1.9475325801058645	-2.0	-2.0	-2.050626073069968	-2.050626073069968	-2.050626073069968	-2.050626073069968	-2.050626073069968	-2.050626073069968	-2.050626073069968	-2.050626073069968	-2.0995356735509145	-2.3219280948873626	-2.3219280948873626	-2.3219280948873626	-2.369233809665719	-2.3219280948873626	-2.3219280948873626	-2.3219280948873626	-2.3219280948873626	-2.3219280948873626	-2.3219280948873626	-2.3219280948873626	-2.3219280948873626	-2.3219280948873626	-2.0995356735509145	-2.0995356735509145	-2.0995356735509145	-2.0995356735509145	-2.146841388329271	-2.146841388329271	-2.146841388329271	-2.1926450779423963	-2.1926450779423963	-2.2370391973008497	-2.2801079191927354	-2.2801079191927354	-2.2801079191927354	-2.2801079191927354	-2.3219280948873626	-2.3625700793847084	-2.3625700793847084	-2.20945336562895	-2.20945336562895	-2.2479275134435857
YLR100W	-3.5360529002402097	-3.510961919277379	-3.510961919277379	-3.510961919277379	-3.510961919277379	-3.4854268271702415	-3.4854268271702415	-3.510961919277379	-3.510961919277379	-3.5360529002402097	-3.5360529002402097	-3.510961919277379	-3.510961919277379	-3.510961919277379	-3.4854268271702415	-3.4594316186372973	-3.4594316186372973	-3.4594316186372973	-3.4594316186372973	-3.4594316186372973	-3.4594316186372973	-3.4594316186372973	-3.4594316186372973	-3.4594316186372973	-3.4594316186372973	-3.4059923596758366	-3.3785116232537296	-3.3785116232537296	-3.7004397181410917	-3.643856189774725	-3.614709844115208	-3.614709844115208	-3.554588851677637	-3.5235619560570126	-3.5235619560570126	-3.459431618637297	-3.459431618637297	-3.426264754702098	-3.426264754702098	-3.3575520046180833	-3.3575520046180833	-3.2854022188622483	-3.2854022188622483	-3.321928094887362	-3.2854022188622483	-3.2479275134435857	-3.2094533656289497	-3.1292830169449664	-3.1292830169449664
YPL273W	-0.8556100906648254	-0.8171359428501895	-0.7369655941662062	-0.6698513983076689	-0.6698513983076689	-0.6280312226130421	-0.6951454184715791	-0.5639008851933263	-0.5639008851933263	-0.5639008851933263	-0.5639008851933263	-0.5639008851933263	-0.6280312226130421	-0.6951454184715791	-0.7369655941662062	-0.7369655941662062	-0.7369655941662062	-0.7369655941662062	-0.6520766965796931	-0.6520766965796931	-0.6076825772212398	-0.6076825772212398	-0.6780719051126376	-0.6589630821649328	-0.6780719051126376	-0.7520724865564145	-0.7520724865564145	-0.632268215499513	-0.7062687969432897	-0.7520724865564145	-0.6780719051126376	-0.6780719051126376	-0.6780719051126376	-0.6780719051126376	-0.632268215499513	-0.6780719051126376	-0.6780719051126376	-0.6780719051126376	-0.7520724865564145	-0.7520724865564145	-0.7520724865564145	-0.6100534816839864	-0.6100534816839864	-0.6100534816839864	-0.6100534816839864	-0.6100534816839864	-0.6100534816839864	-0.6100534816839864	-0.6100534816839864
YDR279W	-0.9068905956085185	-0.9068905956085185	-0.9068905956085185	-0.9068905956085185	-0.9068905956085185	-0.9068905956085185	-0.9068905956085185	-0.9068905956085185	-0.9068905956085185	-0.9068905956085185	-1.0000000000000002	-0.8073549220576044	-0.8073549220576044	-1.0000000000000002	-1.0000000000000002	-1.0000000000000002	-1.0000000000000002	-1.0000000000000002	-1.0000000000000002	-1.0000000000000002	-1.0000000000000002	-1.0000000000000002	-1.0000000000000002	-0.7776075786635522	-0.7776075786635522	-0.7776075786635522	-0.7776075786635522	-0.7776075786635522	-0.7776075786635522	-0.6520766965796934	-0.6520766965796934	-0.6520766965796934	-0.6520766965796934	-0.6520766965796934	-0.6520766965796934	-0.6520766965796934	-0.6520766965796934	-0.6520766965796934	-0.6520766965796934	-0.5145731728297583	-0.5145731728297583	-0.5145731728297583	-0.5145731728297583	-0.7369655941662062	-0.7369655941662062	-0.7369655941662062	-0.7369655941662062	-1.0	-1.0
YJR142W	-2.0395283641866375	-2.0	-2.0	-1.959358015502654	-1.959358015502654	-1.959358015502654	-1.959358015502654	-1.959358015502654	-2.0	-2.1699250014423126	-2.1699250014423126	-2.1292830169449664	-2.1699250014423126	-2.1699250014423126	-2.1699250014423126	-2.1699250014423126	-2.1699250014423126	-2.0874628412503395	-2.0874628412503395	-2.0	-2.0	-1.9541963103868754	-1.9541963103868754	-2.146841388329271	-2.0995356735509145	-2.0995356735509145	-2.0995356735509145	-2.0995356735509145	-2.050626073069968	-2.0	-2.0	-2.0	-2.0	-2.0	-1.9475325801058645	-1.9475325801058645	-2.0	-2.0	-2.0	-2.0	-2.222392421336448	-2.0588936890535687	-1.8365012677171206	-1.8365012677171206	-1.8365012677171206	-1.8365012677171206	-1.8365012677171206	-1.8365012677171206	-1.8365012677171206
YBR159W	-0.38466385023532523	-0.42530583473267103	-0.4048417321729555	-0.35804752069401424	-0.34645041402143145	-0.3136604789037618	-0.3301486016923307	-0.35090716185912807	-0.35090716185912807	-0.3219280948873625	-0.37685430539095605	-0.34330174567992955	-0.3048545815284211	-0.30895024088915224	-0.25583890442959006	-0.27376081242685246	-0.277533975528909	-0.277533975528909	-0.277533975528909	-0.2995602818589079	-0.2995602818589079	-0.3219280948873625	-0.303780748177103	-0.2854022188622484	-0.3081222953623319	-0.2895066171949848	-0.2515387669959645	-0.2515387669959645	-0.228818690495881	-0.2552570552420746	-0.2895066171949848	-0.2552570552420746	-0.21572869105543727	-0.29808135293299476	-0.3171901758806993	-0.3025627700204312	-0.3119440063147402	-0.3318435637524452	-0.35693454471527575	-0.38246963682241325	-0.3765633514642083	-0.40209844357134567	-0.34239219744707805	-0.40209844357134567	-0.4545658634654813	-0.4545658634654813	-0.4545658634654813	-0.4349370567165488	-0.4150374992788438
YPL177C	-0.4150374992788438	-0.8744691179161412	-0.8744691179161412	-0.8744691179161412	-0.8744691179161412	-0.8744691179161412	-1.115477217419936	-1.115477217419936	-0.8930847960834881	-0.8930847960834881	-0.8930847960834881	-0.8930847960834881	-0.8930847960834881	-1.0000000000000002	-1.0995356735509145	-1.3625700793847084	-1.3625700793847084	-1.3625700793847084	-1.3625700793847084	-1.3625700793847084	-1.3625700793847084	-1.3625700793847084	-1.3625700793847084	-1.3625700793847084	-1.3625700793847084	-1.3625700793847084	-1.3625700793847084	-1.3625700793847084	-1.2801079191927356	-1.3625700793847084	-1.3625700793847084	-1.3625700793847084	-1.3625700793847084	-1.5145731728297585	-1.5145731728297585	-1.5145731728297585	-1.3219280948873626	-1.3219280948873626	-1.3219280948873626	-1.15200309344505	-1.15200309344505	-1.15200309344505	-1.2895066171949852	-1.2895066171949852	-1.2895066171949852	-1.263034405833794	-1.263034405833794	-1.263034405833794	-1.263034405833794
YBR129C	-3.1292830169449664	-3.1292830169449664	-3.0660891904577725	-3.0443941193584534	-3.022367813028455	-3.022367813028455	-3.022367813028455	-3.022367813028455	-3.192645077942396	-3.192645077942396	-3.2150128909708506	-3.2150128909708506	-3.192645077942396	-3.192645077942396	-3.1699250014423126	-3.1699250014423126	-3.1699250014423126	-3.0995356735509145	-3.146841388329271	-3.146841388329271	-3.146841388329271	-3.075288127304237	-3.075288127304237	-3.050626073069968	-3.0255350921071376	-3.0	-3.0255350921071376	-3.0255350921071376	-3.0	-3.2223924213364477	-3.169925001442312	-3.142957953842043	-3.142957953842043	-3.0874628412503395	-3.0874628412503395	-3.0588936890535687	-3.0588936890535687	-2.9385994553358565	-2.7162070339994084	-2.6844981742720706	-2.6844981742720706	-2.841302253980942	-2.841302253980942	-2.841302253980942	-2.841302253980942	-2.841302253980942	-2.584962500721156	-2.841302253980942	-2.618909832644494
YHL034C	-0.09729720135491488	-0.06558834162757687	-0.06711419585853708	-0.033947331923337876	0.0	-0.06871275008401437	-0.06871275008401437	-0.03476541816067647	-0.03476541816067647	-0.0703893278913977	0.0	-0.03652587602511404	-0.15200309344504997	-0.15611920191728185	-0.1154772174199359	-0.15611920191728185	-0.11864449649861908	-0.08017034868398333	-0.12199052437861047	-0.12199052437861047	-0.2094533656289497	-0.2094533656289497	-0.12928301694496633	-0.12928301694496633	-0.17508670655809114	-0.17508670655809114	-0.13326653086346404	-0.09019780897157832	-0.09019780897157832	-0.09310940439148148	-0.09310940439148148	-0.13750352374993496	-0.13750352374993496	-0.09621531525930319	-0.09621531525930319	-0.09621531525930319	-0.09621531525930319	-0.09621531525930319	-0.09621531525930319	-0.146841388329271	-0.146841388329271	-0.19930880822340669	-0.10309349296410346	-0.3103401206121506	-0.3561438102252753	-0.3561438102252753	-0.3561438102252753	-0.41503749927884404	-0.36923380966571906
YLR407W	-1.0000000000000002	-1.0000000000000002	-1.0000000000000002	-1.0000000000000002	-1.0000000000000002	-1.0000000000000002	-1.115477217419936	-1.115477217419936	-1.115477217419936	-1.115477217419936	-1.115477217419936	-1.115477217419936	-1.115477217419936	-1.115477217419936	-1.115477217419936	-1.115477217419936	-1.115477217419936	-1.115477217419936	-1.115477217419936	-1.115477217419936	-1.115477217419936	-1.115477217419936	-1.115477217419936	-1.115477217419936	-1.115477217419936	-1.115477217419936	-1.115477217419936	-1.115477217419936	-1.115477217419936	-1.115477217419936	-1.115477217419936	-1.115477217419936	-1.115477217419936	-1.37851162325373	-1.37851162325373	-1.37851162325373	-1.37851162325373	-1.37851162325373	-1.0000000000000002	-1.0000000000000002	-1.0000000000000002	-1.0000000000000002	-1.0000000000000002	-1.0000000000000002	-1.0000000000000002	-1.0000000000000002	-1.0000000000000002	-1.115477217419936	-1.115477217419936
YKR022C	-1.5025003405291832	-1.5025003405291832	-1.5025003405291832	-1.5025003405291832	-1.5025003405291832	-1.5025003405291832	-1.7655347463629774	-1.7655347463629774	-1.7655347463629774	-1.7655347463629774	-1.5025003405291832	-1.5025003405291832	-1.415037499278844	-1.3219280948873626	-1.3219280948873626	-1.3219280948873626	-1.3219280948873626	-1.3219280948873626	-1.3219280948873626	-1.222392421336448	-1.222392421336448	-1.222392421336448	-1.485426827170242	-1.485426827170242	-1.37851162325373	-1.37851162325373	-1.37851162325373	-1.485426827170242	-1.485426827170242	-1.485426827170242	-1.485426827170242	-1.485426827170242	-1.485426827170242	-1.485426827170242	-1.485426827170242	-1.485426827170242	-1.115477217419936	-1.115477217419936	-1.115477217419936	-0.8930847960834881	-0.7776075786635522	-0.6520766965796934	-0.6520766965796934	-0.6520766965796934	-0.6520766965796934	-0.6520766965796934	-0.6520766965796934	-0.6520766965796934	-0.6520766965796934
YLL041C	-1.6629650127224291	-1.6629650127224291	-1.6629650127224291	-1.7004397181410917	-1.7004397181410917	-1.7004397181410917	-1.6629650127224291	-1.5474877953024933	-1.5090136474878575	-1.5090136474878575	-1.4694852833012202	-1.4694852833012202	-1.4288432988038742	-1.4288432988038742	-1.4288432988038742	-1.4288432988038742	-1.54432051622381	-1.54432051622381	-1.502500340529183	-1.6280312226130422	-1.6280312226130422	-1.6280312226130422	-1.5849625007211563	-1.5849625007211563	-1.6280312226130422	-1.6280312226130422	-1.6280312226130422	-1.6280312226130422	-1.6280312226130422	-1.5849625007211563	-1.5849625007211563	-1.5849625007211563	-1.5405683813627027	-1.4947646917495778	-1.4947646917495778	-1.4947646917495778	-1.4947646917495778	-1.4947646917495778	-1.4947646917495778	-1.632268215499513	-1.632268215499513	-1.632268215499513	-1.632268215499513	-1.632268215499513	-1.632268215499513	-1.3985493764902748	-1.3985493764902748	-1.3985493764902748	-1.5360529002402097
YER127W	-3.432959407276106	-3.4059923596758366	-3.4059923596758366	-3.4059923596758366	-3.4059923596758366	-3.263034405833794	-3.321928094887362	-3.321928094887362	-3.321928094887362	-3.321928094887362	-3.263034405833794	-3.232660756790275	-3.232660756790275	-3.232660756790275	-3.232660756790275	-3.263034405833794	-3.232660756790275	-3.232660756790275	-3.232660756790275	-3.2016338611696504	-3.2016338611696504	-3.0703893278913976	-3.3575520046180833	-3.3575520046180833	-3.3575520046180833	-3.3575520046180833	-3.3575520046180833	-3.3575520046180833	-3.3575520046180833	-3.3575520046180833	-3.3575520046180833	-3.321928094887362	-3.2094533656289497	-3.2094533656289497	-3.169925001442312	-3.169925001442312	-3.169925001442312	-3.169925001442312	-3.169925001442312	-3.169925001442312	-3.169925001442312	-3.169925001442312	-3.1292830169449664	-3.1292830169449664	-3.1292830169449664	-2.807354922057604	-3.0	-3.0	-2.9541963103868754
YCL002C	-2.402098443571346	-2.402098443571346	-2.402098443571346	-2.402098443571346	-2.402098443571346	-2.402098443571346	-2.402098443571346	-2.402098443571346	-2.402098443571346	-2.402098443571346	-2.3625700793847084	-2.3625700793847084	-2.3625700793847084	-2.2801079191927354	-2.2801079191927354	-2.1926450779423963	-1.9068905956085185	-1.857980995127572	-1.857980995127572	-1.9068905956085185	-1.9068905956085185	-1.9068905956085185	-1.9541963103868754	-1.9541963103868754	-2.044394119358454	-2.044394119358454	-2.044394119358454	-2.1292830169449664	-2.3219280948873626	-2.3219280948873626	-2.3219280948873626	-2.5443205162238103	-2.584962500721156	-2.584962500721156	-2.5443205162238103	-2.5443205162238103	-2.4594316186372973	-2.4594316186372973	-2.4594316186372973	-2.4594316186372973	-2.4594316186372973	-2.4594316186372973	-2.4594316186372973	-2.4594316186372973	-2.4594316186372973	-2.502500340529183	-2.2801079191927354	-2.146841388329271	-2.146841388329271
YGR283C	-1.5849625007211563	-1.5849625007211563	-1.5849625007211563	-1.5849625007211563	-1.5849625007211563	-1.5849625007211563	-1.5849625007211563	-1.5849625007211563	-1.5145731728297585	-1.5145731728297585	-1.5145731728297585	-1.5145731728297585	-1.5145731728297585	-1.4405725913859817	-1.4405725913859817	-1.9259994185562233	-1.6780719051126376	-1.5849625007211563	-1.5849625007211563	-1.485426827170242	-1.137503523749935	-1.137503523749935	-1.0	-1.0	-1.0	-1.0	-1.0	-1.0	-1.0	-1.0	-1.3219280948873622	-1.3219280948873622	-1.1699250014423122	-1.3219280948873622	-1.3219280948873622	-1.3219280948873622	-1.3219280948873622	-1.3219280948873622	-1.3219280948873622	-1.3219280948873622	-1.3219280948873622	-1.3219280948873622	-1.3219280948873622	-1.3219280948873622	-1.3219280948873622	-1.3219280948873622	-1.3219280948873622	-1.3219280948873622	-1.7369655941662059
YDL236W	-1.938599455335857	-1.938599455335857	-1.938599455335857	-1.938599455335857	-2.0588936890535687	-2.0588936890535687	-2.0588936890535687	-1.938599455335857	-1.938599455335857	-2.201633861169651	-2.137503523749935	-2.137503523749935	-2.137503523749935	-2.137503523749935	-2.137503523749935	-2.070389327891398	-2.070389327891398	-2.070389327891398	-2.070389327891398	-2.070389327891398	-2.3923174227787602	-2.3923174227787602	-2.321928094887362	-2.321928094887362	-2.169925001442312	-2.169925001442312	-2.169925001442312	-2.169925001442312	-2.169925001442312	-2.169925001442312	-1.9068905956085185	-1.9068905956085185	-1.9068905956085185	-1.9068905956085185	-1.9068905956085185	-1.9068905956085185	-1.9068905956085185	-1.9068905956085185	-1.9068905956085185	-1.9068905956085185	-1.9068905956085185	-1.9068905956085185	-1.9068905956085185	-1.9068905956085185	-1.9068905956085185	-1.9068905956085185	-1.9068905956085185	-1.9068905956085185	-1.9068905956085185
YMR180C	-2.614709844115208	-2.584962500721156	-2.415037499278844	-2.584962500721156	-2.614709844115208	-2.614709844115208	-2.614709844115208	-2.614709844115208	-2.614709844115208	-2.614709844115208	-2.584962500721156	-2.614709844115208	-2.584962500721156	-2.584962500721156	-2.4918530963296748	-2.4594316186372973	-2.3923174227787602	-2.426264754702098	-2.426264754702098	-2.426264754702098	-2.3923174227787602	-2.3923174227787602	-2.3923174227787602	-2.2563397532597853	-2.2563397532597853	-2.2563397532597853	-2.2563397532597853	-2.2223924213364477	-2.2563397532597853	-2.2563397532597853	-2.2563397532597853	-2.4594316186372973	-2.4594316186372973	-2.2895066171949847	-2.2895066171949847	-2.2895066171949847	-2.2895066171949847	-2.321928094887362	-2.2895066171949847	-2.321928094887362	-2.4918530963296748	-2.4918530963296748	-2.4918530963296748	-2.4918530963296748	-2.4918530963296748	-2.4594316186372973	-2.4594316186372973	-2.4594316186372973	-2.4594316186372973
YGR080W	-1.1210154009613658	-1.1699250014423124	-1.1210154009613658	-1.1343010917115912	-1.1181814263483143	-1.0853914912306446	-1.0687127500840143	-1.0687127500840143	-1.0518389315196182	-1.034765418160677	-1.106915203916512	-1.0721497857558353	-1.0721497857558353	-1.109624491174498	-1.091922489441039	-1.091922489441039	-1.1271119179033389	-1.091922489441039	-1.1303966372556749	-1.2105669859396582	-1.2105669859396582	-1.1926450779423958	-1.1744977312321363	-1.156119201917282	-1.1375035237499347	-1.179323699444562	-1.197939377611909	-1.197939377611909	-1.179323699444562	-1.1413558492455416	-1.1413558492455416	-1.0824621601919728	-1.1053530001462284	-1.0622842782543427	-1.0622842782543427	-1.0430687218918857	-1.0641303374197153	-1.0430687218918857	-1.0430687218918857	-1.0216950710993187	-0.9999999999999997	-1.0443941193584532	-1.090197808971578	-1.0681715026415792	-0.9999999999999997	-1.0681715026415792	-1.0681715026415792	-1.0230836131130412	-1.0230836131130412
YBR085W	-1.0	-1.0	-1.0	-1.0	-1.0	-1.0	-1.0	-1.0	-1.0	-1.0	-1.0	-1.0	-1.0	-1.0	-1.0	-1.0	-1.3219280948873622	-1.3219280948873622	-1.3219280948873622	-1.3219280948873622	-1.3219280948873622	-1.3219280948873622	-1.3219280948873622	-1.3219280948873622	-1.3219280948873622	-0.7369655941662059	-0.7369655941662059	-0.9999999999999997	-1.2223924213364477	-1.2223924213364477	-1.2223924213364477	-1.2223924213364477	-1.2223924213364477	-1.2223924213364477	-1.2223924213364477	-0.9999999999999997	-0.9999999999999997	-0.9999999999999997	-0.9999999999999997	-0.9999999999999997	-0.9999999999999997	-0.9999999999999997	-0.9999999999999997	-0.9999999999999997	-0.9999999999999997	-0.9999999999999997	-0.9999999999999997	-0.9999999999999997	-1.584962500721156
YGR132C	-1.938599455335857	-1.938599455335857	-1.938599455335857	-2.0	-2.0	-2.0	-2.0	-2.0	-1.938599455335857	-1.938599455335857	-1.938599455335857	-2.263034405833794	-2.263034405833794	-2.263034405833794	-2.584962500721156	-2.584962500721156	-2.584962500721156	-2.584962500721156	-2.584962500721156	-2.584962500721156	-2.584962500721156	-2.584962500721156	-2.584962500721156	-2.584962500721156	-2.523561956057013	-2.523561956057013	-2.523561956057013	-2.523561956057013	-2.523561956057013	-2.523561956057013	-2.523561956057013	-2.523561956057013	-2.4594316186372973	-2.4594316186372973	-2.4594316186372973	-2.4594316186372973	-2.4594316186372973	-2.4594316186372973	-2.4594316186372973	-2.3923174227787602	-2.4594316186372973	-2.4594316186372973	-2.4594316186372973	-2.137503523749935	-2.137503523749935	-2.137503523749935	-2.137503523749935	-2.137503523749935	-2.137503523749935
YJR070C	-1.7162070339994089	-1.7162070339994089	-1.7162070339994089	-1.6520766965796934	-1.7162070339994089	-1.7162070339994089	-1.7162070339994089	-1.7162070339994089	-1.7162070339994089	-1.7162070339994089	-1.7162070339994089	-1.7162070339994089	-1.7162070339994089	-1.7162070339994089	-1.7162070339994089	-1.7162070339994089	-1.7162070339994089	-1.7162070339994089	-1.777607578663552	-2.0	-2.0	-2.0	-2.0	-2.0	-2.0	-1.938599455335857	-1.8744691179161412	-1.8744691179161412	-1.8744691179161412	-2.137503523749935	-2.201633861169651	-2.137503523749935	-2.137503523749935	-2.137503523749935	-2.137503523749935	-2.137503523749935	-2.137503523749935	-2.137503523749935	-2.137503523749935	-2.137503523749935	-2.137503523749935	-2.137503523749935	-2.137503523749935	-2.137503523749935	-2.0	-2.0	-2.0	-2.0	-2.0
YPL076W	-1.5145731728297585	-1.4405725913859817	-1.4405725913859817	-1.4405725913859817	-1.4405725913859817	-1.5145731728297585	-1.5145731728297585	-1.5145731728297585	-1.5145731728297585	-1.5145731728297585	-1.5145731728297585	-1.736965594166206	-1.736965594166206	-1.736965594166206	-1.736965594166206	-1.736965594166206	-1.736965594166206	-1.736965594166206	-1.736965594166206	-1.5849625007211563	-1.5849625007211563	-1.5849625007211563	-1.5849625007211563	-1.8073549220576042	-2.070389327891398	-2.070389327891398	-2.070389327891398	-2.070389327891398	-2.070389327891398	-2.070389327891398	-2.070389327891398	-2.070389327891398	-1.9259994185562233	-1.9259994185562233	-1.7655347463629774	-2.0874628412503395	-2.0874628412503395	-2.0874628412503395	-2.0874628412503395	-2.0	-2.0	-2.0	-2.0	-2.0	-1.9068905956085185	-1.9068905956085185	-1.7004397181410922	-1.7004397181410922	-1.8073549220576042
YLR439W	-1.7914133781885824	-1.7589919004962047	-1.7589919004962047	-1.7589919004962047	-1.7589919004962047	-1.8744691179161406	-1.8744691179161406	-1.8073549220576037	-1.8073549220576037	-1.8073549220576037	-1.7369655941662059	-1.7369655941662059	-1.7369655941662059	-1.8624964762500649	-1.8624964762500649	-1.8624964762500649	-1.8624964762500649	-1.8624964762500649	-1.8624964762500649	-1.8624964762500649	-1.8624964762500649	-1.8259706002249507	-1.7884958948062881	-1.7884958948062881	-1.7500217469916524	-1.7500217469916524	-1.7500217469916524	-1.7500217469916524	-1.669851398307669	-1.669851398307669	-1.669851398307669	-1.669851398307669	-1.6280312226130422	-1.5849625007211563	-1.5849625007211563	-1.3985493764902748	-1.3985493764902748	-1.2954558835261711	-1.2954558835261711	-1.2954558835261711	-1.1699250014423122	-1.1699250014423122	-1.1699250014423122	-1.1699250014423122	-1.1699250014423122	-1.1699250014423122	-1.1154772174199359	-1.1154772174199359	-1.0588936890535683
YHL025W	-0.7776075786635522	-0.7776075786635522	-0.7776075786635522	-0.7776075786635522	-0.7776075786635522	-0.7776075786635522	-0.7004397181410924	-0.7004397181410924	-0.8073549220576044	-0.8073549220576044	-1.0000000000000002	-0.8073549220576044	-0.8073549220576044	-0.8073549220576044	-0.8073549220576044	-0.8073549220576044	-0.8073549220576044	-0.8073549220576044	-0.9068905956085185	-0.9068905956085185	-0.9068905956085185	-0.9068905956085185	-1.0874628412503395	-1.0874628412503395	-1.0874628412503395	-1.0874628412503395	-1.0995356735509145	-1.0995356735509145	-1.0995356735509145	-1.0995356735509145	-1.0995356735509145	-1.192645077942396	-1.2801079191927356	-1.2801079191927356	-1.2801079191927356	-1.2801079191927356	-1.2801079191927356	-1.3625700793847084	-1.3625700793847084	-1.5849625007211563	-1.5849625007211563	-1.5849625007211563	-1.5849625007211563	-1.5849625007211563	-1.5849625007211563	-1.5849625007211563	-1.5849625007211563	-1.5849625007211563	-1.8073549220576042
YCL034W	-2.485426827170242	-2.485426827170242	-2.485426827170242	-2.485426827170242	-2.485426827170242	-2.485426827170242	-2.485426827170242	-2.485426827170242	-2.485426827170242	-2.485426827170242	-2.485426827170242	-2.485426827170242	-2.4329594072761065	-2.4329594072761065	-2.37851162325373	-2.37851162325373	-2.37851162325373	-2.37851162325373	-2.37851162325373	-2.37851162325373	-2.37851162325373	-2.37851162325373	-2.37851162325373	-2.37851162325373	-2.37851162325373	-2.321928094887362	-2.0588936890535687	-2.0	-1.938599455335857	-2.263034405833794	-2.201633861169651	-2.201633861169651	-2.201633861169651	-2.201633861169651	-2.137503523749935	-2.137503523749935	-2.137503523749935	-2.137503523749935	-2.137503523749935	-2.0	-2.0	-2.0	-2.0	-2.0	-2.0	-2.0	-1.9259994185562233	-1.9259994185562233	-1.9259994185562233
YBR104W	-2.502500340529183	-2.502500340529183	-2.4594316186372973	-2.4594316186372973	-2.4594316186372973	-2.4594316186372973	-2.369233809665719	-2.369233809665719	-2.369233809665719	-2.369233809665719	-2.369233809665719	-2.4594316186372973	-2.4594316186372973	-2.4594316186372973	-2.502500340529183	-2.2801079191927354	-2.2801079191927354	-2.2801079191927354	-2.2801079191927354	-2.2801079191927354	-2.2801079191927354	-2.2801079191927354	-2.2801079191927354	-2.2801079191927354	-2.2801079191927354	-2.415037499278844	-2.1926450779423963	-2.1926450779423963	-2.1926450779423963	-2.146841388329271	-2.0995356735509145	-2.0995356735509145	-2.0995356735509145	-2.0995356735509145	-2.0995356735509145	-2.0995356735509145	-2.0995356735509145	-2.0	-2.0	-2.0	-2.0	-2.0	-2.0	-2.0	-2.0	-2.0	-1.8365012677171206	-1.8365012677171206	-1.8365012677171206
YDL179W	-1.9999999999999998	-1.4150374992788435	-1.4150374992788435	-1.4150374992788435	-1.4150374992788435	-1.4150374992788435	-1.2223924213364477	-1.2223924213364477	-1.2223924213364477	-1.2223924213364477	-1.2223924213364477	-1.2223924213364477	-1.2223924213364477	-1.2223924213364477	-1.2223924213364477	-1.2223924213364477	-1.2223924213364477	-1.2223924213364477	-1.2223924213364477	-1.4150374992788435	-1.4150374992788435	-1.4150374992788435	-1.4150374992788435	-1.4150374992788435	-1.4150374992788435	-1.4150374992788435	-1.584962500721156	-1.584962500721156	-1.584962500721156	-1.584962500721156	-1.584962500721156	-1.7369655941662059	-1.7369655941662059	-1.7369655941662059	-1.7369655941662059	-1.7369655941662059	-1.7369655941662059	-1.7369655941662059	-1.7369655941662059	-1.7369655941662059	-1.7369655941662059	-2.0	-2.0	-2.0	-2.0	-2.0	-1.5849625007211563	-1.5849625007211563	-1.5849625007211563
YGR026W	-2.0995356735509145	-2.0995356735509145	-2.0995356735509145	-2.0995356735509145	-2.0995356735509145	-2.0995356735509145	-2.050626073069968	-2.050626073069968	-2.050626073069968	-1.9475325801058645	-2.4329594072761065	-2.4329594072761065	-2.321928094887362	-2.321928094887362	-2.321928094887362	-2.263034405833794	-2.201633861169651	-2.201633861169651	-2.201633861169651	-2.201633861169651	-2.137503523749935	-2.137503523749935	-2.137503523749935	-2.137503523749935	-2.4594316186372973	-2.4594316186372973	-2.3923174227787602	-2.3923174227787602	-2.2479275134435857	-2.0874628412503395	-2.0874628412503395	-2.0874628412503395	-2.0874628412503395	-2.0874628412503395	-2.0874628412503395	-2.0874628412503395	-2.0874628412503395	-2.0874628412503395	-1.9068905956085185	-1.9068905956085185	-2.502500340529183	-2.0874628412503395	-2.169925001442312	-2.169925001442312	-2.169925001442312	-2.169925001442312	-2.0874628412503395	-2.0	-2.0
YNL177C	-1.938599455335857	-2.0588936890535687	-2.0588936890535687	-2.0588936890535687	-2.0588936890535687	-2.0588936890535687	-2.0588936890535687	-2.0588936890535687	-2.0588936890535687	-2.0588936890535687	-2.0588936890535687	-2.0588936890535687	-2.0	-2.0	-2.0	-2.0	-2.0	-1.777607578663552	-1.7162070339994089	-1.7162070339994089	-1.7162070339994089	-1.777607578663552	-1.777607578663552	-1.8365012677171206	-1.8365012677171206	-1.8365012677171206	-1.8365012677171206	-1.9475325801058645	-1.9475325801058645	-1.9475325801058645	-1.9475325801058645	-1.9475325801058645	-1.9475325801058645	-1.9475325801058645	-1.9475325801058645	-1.9475325801058645	-1.8365012677171206	-1.8365012677171206	-1.8365012677171206	-1.8365012677171206	-1.8365012677171206	-1.8365012677171206	-1.8365012677171206	-1.8365012677171206	-1.8365012677171206	-1.8365012677171206	-1.8365012677171206	-1.8365012677171206	-1.8365012677171206
YOR091W	-1.9259994185562233	-1.9259994185562233	-1.9259994185562233	-1.9259994185562233	-1.9259994185562233	-1.9259994185562233	-1.84799690655495	-1.84799690655495	-1.84799690655495	-1.84799690655495	-1.84799690655495	-1.84799690655495	-1.7655347463629774	-1.7655347463629774	-1.7655347463629774	-1.6780719051126376	-1.6780719051126376	-1.6780719051126376	-1.485426827170242	-1.485426827170242	-1.485426827170242	-1.485426827170242	-1.485426827170242	-1.485426827170242	-1.37851162325373	-1.37851162325373	-1.37851162325373	-1.37851162325373	-1.37851162325373	-1.37851162325373	-1.37851162325373	-1.37851162325373	-1.263034405833794	-1.137503523749935	-1.137503523749935	-1.137503523749935	-1.137503523749935	-1.137503523749935	-1.137503523749935	-1.137503523749935	-1.137503523749935	-1.137503523749935	-1.137503523749935	-1.137503523749935	-1.137503523749935	-1.137503523749935	-1.5849625007211563	-1.5849625007211563	-1.5849625007211563
YOR385W	-2.5145731728297585	-2.5145731728297585	-2.5145731728297585	-2.478047296804644	-2.478047296804644	-2.478047296804644	-2.478047296804644	-2.5145731728297585	-2.5501970825604796	-2.5145731728297585	-2.440572591385982	-2.440572591385982	-2.3625700793847084	-2.584962500721156	-2.5443205162238103	-2.584962500721156	-2.4594316186372973	-2.4594316186372973	-2.4594316186372973	-2.2801079191927354	-2.2370391973008497	-2.2370391973008497	-2.1926450779423963	-2.146841388329271	-2.369233809665719	-2.415037499278844	-2.4594316186372973	-2.4594316186372973	-2.4594316186372973	-2.4594316186372973	-2.415037499278844	-2.415037499278844	-2.369233809665719	-2.369233809665719	-2.369233809665719	-2.415037499278844	-2.415037499278844	-2.415037499278844	-2.415037499278844	-2.415037499278844	-2.415037499278844	-2.415037499278844	-2.584962500721156	-2.584962500721156	-2.6244908649077936	-2.6244908649077936	-2.6244908649077936	-2.502500340529183	-2.502500340529183
YDL127W	-0.5145731728297583	-0.3625700793847085	-0.3625700793847085	-0.3625700793847085	-0.16992500144231246	-0.16992500144231246	-0.16992500144231246	-0.16992500144231246	-0.16992500144231246	-0.16992500144231246	-0.16992500144231246	-0.16992500144231246	-0.4594316186372975	-0.4594316186372975	-0.4594316186372975	-0.4594316186372975	-0.4594316186372975	-0.4594316186372975	-0.4594316186372975	-0.4594316186372975	-0.4594316186372975	-0.4594316186372975	-0.4594316186372975	-0.4594316186372975	-0.4594316186372975	-0.4594316186372975	-0.4594316186372975	-0.4594316186372975	-0.4594316186372975	-0.4594316186372975	-0.4594316186372975	-0.4594316186372975	-0.4594316186372975	-0.4594316186372975	-0.4594316186372975	-0.8073549220576044	-0.9068905956085185	-0.9068905956085185	-0.7369655941662062	-0.7369655941662062	-0.7369655941662062	-0.9068905956085185	-0.9068905956085185	-0.9068905956085185	-0.9068905956085185	-0.9068905956085185	-0.9068905956085185	-0.9068905956085185	-0.9068905956085185
YGR060W	-2.502500340529183	-2.502500340529183	-2.502500340529183	-2.502500340529183	-2.584962500721156	-2.584962500721156	-2.662965012722429	-2.8073549220576037	-2.8073549220576037	-2.8073549220576037	-2.8073549220576037	-2.8073549220576037	-2.8073549220576037	-2.8073549220576037	-2.8073549220576037	-2.874469117916141	-2.874469117916141	-2.874469117916141	-2.874469117916141	-2.874469117916141	-2.874469117916141	-2.874469117916141	-2.9385994553358565	-2.9385994553358565	-2.9999999999999996	-2.9999999999999996	-2.584962500721156	-2.584962500721156	-2.584962500721156	-2.584962500721156	-2.263034405833794	-2.263034405833794	-2.263034405833794	-2.263034405833794	-2.263034405833794	-2.263034405833794	-2.263034405833794	-2.263034405833794	-2.321928094887362	-2.321928094887362	-2.321928094887362	-2.321928094887362	-2.4329594072761065	-2.4329594072761065	-2.485426827170242	-2.5360529002402097	-2.5360529002402097	-2.5360529002402097	-2.273018494406416
YLR316C	-1.8744691179161408	-1.8744691179161408	-1.8744691179161408	-1.8744691179161408	-1.8744691179161408	-1.8744691179161408	-1.8744691179161408	-1.8744691179161408	-1.8744691179161408	-1.8744691179161408	-1.7369655941662059	-1.7369655941662059	-1.7369655941662059	-1.7369655941662059	-1.7369655941662059	-1.8744691179161408	-1.8744691179161408	-1.8744691179161408	-1.7369655941662059	-1.7369655941662059	-1.7369655941662059	-1.7369655941662059	-1.4150374992788435	-1.9999999999999998	-1.9999999999999998	-1.9999999999999998	-1.9999999999999998	-1.9999999999999998	-1.807354922057604	-1.584962500721156	-1.584962500721156	-1.584962500721156	-1.584962500721156	-0.9999999999999997	-1.584962500721156	-1.584962500721156	-1.584962500721156	-1.584962500721156	-1.0	-1.0	-1.0	-1.0	-1.0	-1.0	-1.0	-1.0	-1.0	-1.0	-1.0
YPL117C	-2.584962500721156	-2.584962500721156	-2.584962500721156	-2.584962500721156	-2.584962500721156	-2.584962500721156	-2.8073549220576037	-1.807354922057604	-1.807354922057604	-1.807354922057604	-1.807354922057604	-1.807354922057604	-1.807354922057604	-1.807354922057604	-1.807354922057604	-1.807354922057604	-1.807354922057604	-1.807354922057604	-1.807354922057604	-1.9999999999999998	-1.9999999999999998	-1.9999999999999998	-1.9999999999999998	-1.9999999999999998	-1.9999999999999998	-1.9999999999999998	-1.9999999999999998	-1.9999999999999998	-1.9999999999999998	-1.9999999999999998	-1.9999999999999998	-1.9999999999999998	-1.9999999999999998	-1.9999999999999998	-1.9999999999999998	-2.4594316186372973	-2.4594316186372973	-2.4594316186372973	-2.4594316186372973	-2.4594316186372973	-2.4594316186372973	-2.4594316186372973	-2.584962500721156	-2.584962500721156	-2.584962500721156	-2.584962500721156	-2.584962500721156	-2.584962500721156	-2.584962500721156
YGR284C	-2.598259323334614	-2.598259323334614	-2.6244908649077936	-2.8744691179161412	-2.8744691179161412	-2.8612937291684077	-2.8345763907926282	-2.84799690655495	-2.893084796083488	-2.914270125974116	-2.899473124046035	-2.854149133536545	-2.854149133536545	-2.9385994553358565	-2.9068905956085183	-2.890770930245241	-2.857980995127572	-2.857980995127572	-2.691877704637668	-2.691877704637668	-2.691877704637668	-2.691877704637668	-2.691877704637668	-2.6745997132058323	-2.657112286476991	-2.6745997132058323	-2.691877704637668	-2.6745997132058323	-2.6033410300360105	-2.584962500721156	-2.584962500721156	-2.681824039973745	-2.566346822553809	-2.566346822553809	-2.489384840738925	-2.5090136474878575	-2.5090136474878575	-2.489384840738925	-2.604862058158861	-2.5849625007211556	-2.5849625007211556	-2.5849625007211556	-2.5849625007211556	-2.669851398307669	-2.669851398307669	-2.669851398307669	-2.649092838140872	-2.649092838140872	-2.722466024471091
YKL193C	-2.6033410300360105	-2.6033410300360105	-2.6033410300360105	-2.62148837674627	-2.6033410300360105	-2.566346822553809	-2.566346822553809	-2.459431618637297	-2.4405725913859815	-2.4020984435713455	-2.342392197447078	-2.2801079191927354	-2.2801079191927354	-2.2801079191927354	-2.2801079191927354	-2.159198594849254	-2.258734268400168	-2.21501289097085	-2.192645077942396	-2.299560281858908	-2.299560281858908	-2.169925001442312	-2.169925001442312	-2.123382415505282	-2.123382415505282	-2.123382415505282	-2.075288127304237	-2.2064508774674265	-2.2064508774674265	-2.182203331220749	-2.075288127304237	-2.075288127304237	-1.9757524537533224	-1.9757524537533224	-1.9757524537533224	-1.9510903995190534	-1.9510903995190534	-1.8744691179161412	-1.9740047914670553	-2.0809199953835673	-2.054447784022376	-2.054447784022376	-2.054447784022376	-2.054447784022376	-1.9999999999999998	-1.9999999999999998	-1.9999999999999998	-1.9719856238304032	-1.9434164716336324
YPL096W	-2.3219280948873626	-2.3219280948873626	-2.3219280948873626	-2.369233809665719	-2.369233809665719	-2.369233809665719	-2.369233809665719	-2.369233809665719	-2.369233809665719	-2.3219280948873626	-2.3219280948873626	-2.3219280948873626	-2.1699250014423126	-2.1699250014423126	-2.1699250014423126	-2.1699250014423126	-2.1699250014423126	-2.115477217419936	-2.115477217419936	-2.115477217419936	-2.115477217419936	-2.115477217419936	-2.263034405833794	-2.201633861169651	-2.201633861169651	-2.201633861169651	-2.201633861169651	-2.201633861169651	-2.201633861169651	-2.137503523749935	-2.137503523749935	-2.070389327891398	-2.070389327891398	-2.070389327891398	-2.070389327891398	-2.070389327891398	-2.070389327891398	-2.070389327891398	-2.070389327891398	-2.070389327891398	-2.070389327891398	-2.070389327891398	-2.070389327891398	-2.070389327891398	-2.070389327891398	-2.070389327891398	-1.9259994185562233	-1.9259994185562233	-1.84799690655495
YBR119W	-0.9581798243053731	-0.9662512086454599	-0.9701647704592368	-0.9956740745972099	-1.0173820782282363	-1.004365192561402	-1.0	-1.0130561528254465	-0.9912297903722682	-1.0132968226134578	-0.9955403518093001	-1.0180339228302617	-0.9954560748550519	-1.0226487389452004	-1.0407696058022982	-1.0592659494196877	-1.0686038139990237	-1.0780025120012733	-1.06495544184077	-1.060411516695822	-1.0658020583957464	-1.037474705418663	-1.0235355144607894	-1.0236901060451007	-1.033496911988087	-1.033496911988087	-1.0096501700337193	-1.0096501700337193	-1.0389941316158637	-1.0684797378827666	-1.0346461428068912	-1.0395283641866375	-1.060120992437571	-1.0544477840223767	-1.0796171680633682	-1.1050606014745976	-1.100928908850781	-1.0752881273042372	-1.0856300715256961	-1.0960466874710346	-1.100928908850781	-1.1228567477855336	-1.1384819537914312	-1.1747744011037082	-1.1968007074337073	-1.1996723448363646	-1.2045711442492038	-1.230483833689996	-1.2449349899875364
YOR039W	-1.5849625007211563	-1.5849625007211563	-1.5849625007211563	-1.5849625007211563	-1.6520766965796934	-1.6520766965796934	-1.6520766965796934	-1.777607578663552	-1.777607578663552	-1.8744691179161412	-1.8744691179161412	-1.8744691179161412	-1.8073549220576042	-1.736965594166206	-2.0	-2.0	-2.070389327891398	-2.070389327891398	-2.070389327891398	-2.070389327891398	-2.070389327891398	-2.070389327891398	-2.070389327891398	-2.070389327891398	-2.0	-2.0	-1.736965594166206	-1.5849625007211563	-1.5849625007211563	-1.5849625007211563	-1.6629650127224294	-1.6629650127224294	-1.9259994185562233	-1.9259994185562233	-1.9259994185562233	-1.9259994185562233	-1.84799690655495	-1.84799690655495	-2.169925001442312	-2.169925001442312	-2.169925001442312	-2.169925001442312	-2.0874628412503395	-2.0874628412503395	-2.0874628412503395	-2.0874628412503395	-2.0	-2.0874628412503395	-2.0874628412503395
YMR152W	-2.7548875021634687	-2.7548875021634687	-2.7548875021634687	-2.7548875021634687	-2.4329594072761065	-2.4329594072761065	-2.4329594072761065	-2.321928094887362	-2.263034405833794	-2.263034405833794	-2.263034405833794	-2.321928094887362	-2.321928094887362	-2.263034405833794	-2.263034405833794	-2.201633861169651	-2.201633861169651	-2.201633861169651	-2.137503523749935	-2.137503523749935	-2.137503523749935	-2.137503523749935	-2.137503523749935	-2.137503523749935	-2.137503523749935	-2.137503523749935	-2.137503523749935	-2.137503523749935	-2.137503523749935	-2.137503523749935	-2.137503523749935	-2.4594316186372973	-2.4594316186372973	-2.321928094887362	-2.2479275134435857	-2.2479275134435857	-2.321928094887362	-2.321928094887362	-2.321928094887362	-2.321928094887362	-2.321928094887362	-2.321928094887362	-2.321928094887362	-2.321928094887362	-2.321928094887362	-2.2479275134435857	-2.2479275134435857	-2.662965012722429	-2.662965012722429
YGL115W	-1.7078192485066896	-1.6780719051126376	-1.6780719051126376	-1.6780719051126376	-1.6844981742720706	-1.6844981742720706	-1.7914133781885824	-1.7589919004962047	-1.7914133781885824	-1.7589919004962047	-1.7589919004962047	-1.7589919004962047	-1.7589919004962047	-1.7589919004962047	-1.7258250365610055	-1.7258250365610055	-1.7914133781885824	-1.7914133781885824	-1.7914133781885824	-1.7914133781885824	-1.7914133781885824	-1.7914133781885824	-1.8231222379159204	-1.8231222379159204	-1.8231222379159204	-1.8231222379159204	-1.8231222379159204	-1.854149133536545	-1.8231222379159204	-1.8231222379159204	-1.7258250365610055	-1.7914133781885824	-1.7914133781885824	-1.7914133781885824	-1.7914133781885824	-1.8413022539809414	-1.8413022539809414	-1.772589503896927	-1.772589503896927	-1.772589503896927	-1.772589503896927	-1.772589503896927	-1.8413022539809414	-1.8413022539809414	-1.8744691179161406	-1.8744691179161406	-1.8744691179161406	-1.9999999999999998	-1.9999999999999998
YPR093C	-2.1699250014423126	-2.1699250014423126	-2.1699250014423126	-2.1699250014423126	-2.1699250014423126	-2.1699250014423126	-2.0588936890535687	-2.0588936890535687	-2.0588936890535687	-2.0	-2.0	-2.0	-2.0	-2.0	-2.263034405833794	-2.263034405833794	-2.263034405833794	-2.263034405833794	-2.263034405833794	-2.263034405833794	-2.201633861169651	-2.201633861169651	-1.938599455335857	-1.938599455335857	-1.938599455335857	-1.938599455335857	-1.938599455335857	-1.938599455335857	-1.938599455335857	-1.8073549220576042	-1.8073549220576042	-1.8073549220576042	-1.8073549220576042	-2.070389327891398	-2.070389327891398	-2.070389327891398	-2.3923174227787602	-2.3923174227787602	-2.523561956057013	-2.523561956057013	-2.523561956057013	-2.523561956057013	-2.523561956057013	-2.523561956057013	-2.321928094887362	-2.321928094887362	-2.2479275134435857	-2.2479275134435857	-2.2479275134435857
YLR026C	-1.3890422907458992	-1.362570079384708	-1.362570079384708	-1.362570079384708	-1.432959407276106	-1.432959407276106	-1.432959407276106	-1.3785116232537296	-1.3785116232537296	-1.3785116232537296	-1.4059923596758366	-1.4059923596758366	-1.4059923596758366	-1.350497247084133	-1.3219280948873622	-1.42449782852791	-1.3959286763311392	-1.3959286763311392	-1.3667823306716227	-1.2326607567902748	-1.3066613382340515	-1.3066613382340515	-1.3066613382340515	-1.2756344426134272	-1.3219280948873622	-1.3219280948873622	-1.3219280948873622	-1.3388019134517584	-1.3719687773869575	-1.3719687773869575	-1.3719687773869575	-1.4594316186372969	-1.3388019134517584	-1.3388019134517584	-1.4262647547020977	-1.4262647547020977	-1.4262647547020977	-1.4262647547020977	-1.39231742277876	-1.5193741590935792	-1.5193741590935792	-1.5193741590935792	-1.39231742277876	-1.4262647547020977	-1.4262647547020977	-1.39231742277876	-1.39231742277876	-1.39231742277876	-1.39231742277876
YIL019W	-1.9719856238304032	-1.9434164716336324	-1.9434164716336324	-1.914270125974116	-1.914270125974116	-1.914270125974116	-1.914270125974116	-1.884522782580064	-1.884522782580064	-1.884522782580064	-1.854149133536545	-1.7914133781885824	-1.7914133781885824	-1.7914133781885824	-1.8231222379159204	-1.8231222379159204	-1.7914133781885824	-1.6571122864769912	-1.6571122864769912	-1.772589503896927	-1.772589503896927	-1.6629650127224291	-1.6244908649077936	-1.4694852833012202	-1.3870231231092471	-1.3870231231092471	-1.2995602818589078	-1.2995602818589078	-1.3439544012173614	-1.3439544012173614	-1.4150374992788437	-1.4150374992788437	-1.54432051622381	-1.54432051622381	-1.54432051622381	-1.4594316186372973	-1.4594316186372973	-1.5405683813627027	-1.5405683813627027	-1.5405683813627027	-1.4474589769712212	-1.2730184944064158	-1.2730184944064158	-1.2954558835261711	-1.2954558835261711	-1.2954558835261711	-1.2954558835261711	-1.2954558835261711	-1.2954558835261711
YOR213C	-1.7004397181410922	-1.7004397181410922	-1.7004397181410922	-1.7004397181410922	-1.7004397181410922	-1.7004397181410922	-1.7004397181410922	-1.7004397181410922	-1.37851162325373	-1.37851162325373	-1.37851162325373	-1.37851162325373	-1.37851162325373	-1.37851162325373	-1.37851162325373	-1.37851162325373	-1.37851162325373	-1.37851162325373	-1.37851162325373	-1.37851162325373	-1.37851162325373	-1.37851162325373	-1.37851162325373	-1.37851162325373	-1.37851162325373	-1.8073549220576042	-1.8073549220576042	-1.8073549220576042	-1.8073549220576042	-1.8073549220576042	-1.8073549220576042	-1.9068905956085185	-1.9068905956085185	-1.9068905956085185	-1.9068905956085185	-1.9068905956085185	-1.9068905956085185	-1.9068905956085185	-1.9068905956085185	-1.9068905956085185	-1.9068905956085185	-1.9068905956085185	-1.8073549220576042	-1.8073549220576042	-1.8073549220576042	-1.7004397181410922	-1.4594316186372973	-1.4594316186372973	-1.8744691179161408
YKR026C	-3.1375035237499347	-3.1375035237499347	-3.1043366598147357	-3.1043366598147357	-3.1375035237499347	-3.1699250014423126	-3.1375035237499347	-3.1375035237499347	-3.2016338611696504	-3.2016338611696504	-3.1699250014423126	-3.232660756790275	-3.232660756790275	-3.1699250014423126	-3.1699250014423126	-3.1699250014423126	-3.1699250014423126	-3.1699250014423126	-3.1699250014423126	-3.1375035237499347	-3.1043366598147357	-3.0703893278913976	-3.035623909730721	-3.035623909730721	-2.9634741239748856	-2.925999418556223	-2.925999418556223	-3.2479275134435857	-3.2094533656289497	-3.2094533656289497	-3.169925001442312	-3.169925001442312	-3.169925001442312	-3.169925001442312	-3.1292830169449664	-3.1292830169449664	-3.1292830169449664	-3.1292830169449664	-3.169925001442312	-3.169925001442312	-3.169925001442312	-3.169925001442312	-3.169925001442312	-3.169925001442312	-3.169925001442312	-3.1292830169449664	-3.1292830169449664	-3.1292830169449664	-3.1292830169449664
YHR034C	-2.321928094887362	-2.321928094887362	-2.0874628412503395	-2.0874628412503395	-2.0	-2.0	-2.0	-2.0	-1.6780719051126376	-1.6780719051126376	-1.5849625007211563	-1.6780719051126376	-1.6780719051126376	-1.6780719051126376	-1.6780719051126376	-1.6780719051126376	-1.6780719051126376	-1.6780719051126376	-1.6780719051126376	-1.6780719051126376	-1.6780719051126376	-1.6780719051126376	-1.6780719051126376	-1.6780719051126376	-2.169925001442312	-2.169925001442312	-2.169925001442312	-2.169925001442312	-2.169925001442312	-2.169925001442312	-2.169925001442312	-2.169925001442312	-2.169925001442312	-2.2479275134435857	-2.2479275134435857	-2.2479275134435857	-2.2479275134435857	-2.2479275134435857	-2.2479275134435857	-2.2479275134435857	-2.2479275134435857	-2.2479275134435857	-2.2479275134435857	-2.2479275134435857	-2.2479275134435857	-2.2479275134435857	-2.2479275134435857	-2.2479275134435857	-2.169925001442312
YNL265C	-2.3219280948873626	-2.3219280948873626	-2.2801079191927354	-2.3219280948873626	-2.3625700793847084	-2.3219280948873626	-2.3219280948873626	-2.502500340529183	-2.502500340529183	-2.502500340529183	-2.502500340529183	-2.4594316186372973	-2.4594316186372973	-2.4594316186372973	-2.502500340529183	-2.722466024471091	-2.722466024471091	-2.722466024471091	-2.678071905112638	-2.722466024471091	-2.722466024471091	-2.722466024471091	-2.765534746362977	-2.765534746362977	-2.722466024471091	-2.722466024471091	-2.722466024471091	-2.678071905112638	-2.6322682154995127	-2.6322682154995127	-2.6322682154995127	-2.6322682154995127	-2.6322682154995127	-2.6322682154995127	-2.6322682154995127	-2.6322682154995127	-2.8579809951275723	-2.9068905956085187	-2.9068905956085187	-2.9068905956085187	-2.9068905956085187	-2.9068905956085187	-2.9068905956085187	-2.8579809951275723	-2.8579809951275723	-2.7548875021634687	-2.700439718141092	-2.643856189774725	-2.643856189774725
YOL086C	-0.15200309344505014	-0.17584983539941776	-0.1493776240382267	-0.21864028647534023	-0.1926450779423959	-0.16992500144231246	-0.07275634243531408	-0.023846741954367614	0.04654258593703025	0.09310940439148147	0.04580368961312475	0.0874628412503394	0.06413033741971556	0.04243526632039674	0.020758560166797495	0.020464102559715532	0.05970624612426765	0.08017034868398336	0.09953567355091437	0.09953567355091437	0.05810295456356819	0.0955776599822312	0.13210353600734506	0.16772744573806625	0.14809863898913392	0.14260439544280046	0.1408625358398497	0.1740293997750489	0.1538053360790355	0.11818142634831416	0.13430109171159113	0.14852252471008814	0.17753818555218753	0.22239242133644777	0.22239242133644777	0.23446525363702297	0.21759143507262685	0.21076709621682058	0.25218702359680145	0.3119440063147403	0.27633122844725183	0.2735650733259635	0.29661700635817473	0.2937312030567106	0.2937312030567106	0.3556589521999124	0.3797044261665633	0.3103401206121505	0.32192809488736235
YOL053W	-1.7004397181410922	-1.7004397181410922	-1.7004397181410922	-1.7004397181410922	-1.7004397181410922	-1.7004397181410922	-1.4594316186372973	-1.4594316186372973	-1.4594316186372973	-1.4594316186372973	-1.4594316186372973	-1.4594316186372973	-1.4594316186372973	-1.4594316186372973	-1.4594316186372973	-1.4594316186372973	-1.4594316186372973	-1.4594316186372973	-1.4594316186372973	-1.4594316186372973	-1.4594316186372973	-1.4594316186372973	-1.4594316186372973	-1.8744691179161408	-1.8744691179161408	-1.8744691179161408	-2.115477217419936	-2.115477217419936	-2.115477217419936	-2.115477217419936	-1.7004397181410922	-1.7004397181410922	-1.7004397181410922	-1.7004397181410922	-1.7004397181410922	-1.7004397181410922	-1.4594316186372973	-1.4594316186372973	-1.4594316186372973	-1.4594316186372973	-1.4594316186372973	-1.3219280948873622	-1.3219280948873622	-1.3219280948873622	-1.3219280948873622	-1.3219280948873622	-1.3219280948873622	-1.4594316186372973	-1.4594316186372973
YIR021W	-1.415037499278844	-1.415037499278844	-1.415037499278844	-1.415037499278844	-1.415037499278844	-1.415037499278844	-1.5025003405291832	-1.5025003405291832	-1.5025003405291832	-1.5025003405291832	-1.5025003405291832	-1.415037499278844	-1.415037499278844	-1.3219280948873626	-1.3219280948873626	-1.37851162325373	-1.37851162325373	-1.37851162325373	-1.37851162325373	-1.263034405833794	-1.263034405833794	-1.263034405833794	-1.263034405833794	-1.263034405833794	-1.263034405833794	-1.263034405833794	-1.263034405833794	-1.263034405833794	-1.263034405833794	-1.263034405833794	-1.137503523749935	-1.137503523749935	-1.137503523749935	-1.137503523749935	-1.137503523749935	-1.137503523749935	-1.137503523749935	-1.263034405833794	-1.263034405833794	-1.137503523749935	-1.137503523749935	-1.137503523749935	-1.137503523749935	-1.4594316186372973	-1.4594316186372973	-1.4594316186372973	-1.8744691179161408	-1.8744691179161408	-1.8744691179161408
YGL043W	-2.321928094887362	-2.321928094887362	-2.263034405833794	-2.263034405833794	-2.263034405833794	-2.263034405833794	-2.263034405833794	-2.263034405833794	-2.263034405833794	-2.263034405833794	-2.263034405833794	-2.263034405833794	-2.201633861169651	-2.201633861169651	-2.201633861169651	-2.137503523749935	-2.137503523749935	-2.0	-2.0	-2.0	-2.0	-2.0	-2.0	-2.0	-2.4594316186372973	-2.321928094887362	-2.321928094887362	-2.321928094887362	-2.2479275134435857	-2.2479275134435857	-2.2479275134435857	-2.2479275134435857	-2.169925001442312	-2.0874628412503395	-2.0874628412503395	-2.0874628412503395	-2.0874628412503395	-2.0874628412503395	-2.0874628412503395	-2.0874628412503395	-2.0874628412503395	-2.169925001442312	-2.169925001442312	-2.169925001442312	-2.169925001442312	-2.169925001442312	-2.0874628412503395	-2.0874628412503395	-2.502500340529183
YGL100W	-2.0931094043914813	-2.0931094043914813	-2.0473057147783567	-1.954196310386875	-1.954196310386875	-1.954196310386875	-1.882643049361841	-1.882643049361841	-1.857980995127572	-1.8328900141647415	-1.8328900141647415	-1.84799690655495	-1.84799690655495	-1.8210298589546807	-1.8210298589546807	-1.7935491225325735	-1.7935491225325735	-1.7935491225325735	-1.8210298589546807	-1.8210298589546807	-1.8210298589546807	-1.765534746362977	-1.765534746362977	-1.765534746362977	-1.765534746362977	-1.8650704199138914	-1.8365012677171204	-1.9434164716336324	-1.914270125974116	-1.9434164716336324	-1.884522782580064	-1.884522782580064	-1.884522782580064	-1.884522782580064	-1.884522782580064	-1.9999999999999998	-1.884522782580064	-1.884522782580064	-1.854149133536545	-1.7914133781885824	-1.7589919004962047	-1.7589919004962047	-1.7258250365610055	-1.7258250365610055	-1.7258250365610055	-1.6918777046376678	-1.7258250365610055	-1.7258250365610055	-1.7258250365610055
YJR093C	-2.263034405833794	-2.263034405833794	-2.201633861169651	-2.137503523749935	-2.137503523749935	-2.0	-2.0	-2.0	-2.0	-2.0	-2.321928094887362	-2.2479275134435857	-2.662965012722429	-2.662965012722429	-2.736965594166206	-2.736965594166206	-2.736965594166206	-2.662965012722429	-2.662965012722429	-2.584962500721156	-2.584962500721156	-2.662965012722429	-2.662965012722429	-2.662965012722429	-2.662965012722429	-2.502500340529183	-2.502500340529183	-2.502500340529183	-2.502500340529183	-2.502500340529183	-2.321928094887362	-2.321928094887362	-2.321928094887362	-2.321928094887362	-2.2223924213364477	-2.2223924213364477	-2.2223924213364477	-2.2223924213364477	-2.2223924213364477	-2.2223924213364477	-2.700439718141092	-2.700439718141092	-2.700439718141092	-2.700439718141092	-2.700439718141092	-2.700439718141092	-2.700439718141092	-2.807354922057604	-2.807354922057604
[truncated: 3,009 more rows]
[truncated: 1,151 more columns]
