# Supplementary material for: BET family members Bdf1/2 modulate global transcription initiation and elongation in Saccharomyces cerevisiae
Source: eLife. 2021 Jun 17;10:e69619. doi: 10.7554/eLife.69619 (PMC8266393; doi:10.7554/eLife.69619)
Supplement: Figure 6—figure supplement 3—source data 1. [file elife-69619-fig6-figsupp3-data1.csv.zip › Figure 6-figure supplement 3-source data 1.csv]

	0	1	2	3	4	5	6	7	8	9	10	11	12	13	14	15	16	17	18	19	20	21	22	23	24	25	26	27	28	29	30	31	32	33	34	35	36	37	38	39	40	41	42	43	44	45	46	47	48
YFR047C	4.16	4.16	4.16	4.076923076923077	4.076923076923077	4.076923076923077	3.9259259259259256	3.8518518518518516	3.8518518518518516	3.8518518518518516	3.8518518518518516	3.8518518518518516	3.9259259259259256	3.7037037037037033	3.7037037037037033	3.629629629629629	3.629629629629629	3.629629629629629	3.629629629629629	3.629629629629629	3.7037037037037033	3.846153846153846	3.7692307692307687	3.7692307692307687	3.629629629629629	3.629629629629629	3.629629629629629	3.4814814814814814	3.4814814814814814	3.4814814814814814	3.4814814814814814	3.3571428571428568	3.3571428571428568	3.4814814814814814	3.6153846153846154	3.692307692307692	3.7692307692307687	3.6153846153846154	3.6153846153846154	3.7600000000000002	3.7600000000000002	3.7600000000000002	3.84	3.84	3.8	3.84	3.7199999999999998	3.7199999999999998	3.7199999999999998
YDR538W	2.6216216216216215	2.7714285714285714	3.0285714285714285	3.06060606060606	3.06060606060606	3.06060606060606	3.06060606060606	2.9705882352941178	2.8857142857142857	2.9428571428571426	2.9428571428571426	2.9428571428571426	2.9428571428571426	2.7837837837837833	2.7297297297297294	2.6756756756756754	2.6756756756756754	2.722222222222222	2.8	2.8	2.8823529411764706	2.8823529411764706	2.8	2.914285714285714	2.742857142857143	2.742857142857143	2.742857142857143	2.8	2.9696969696969693	2.9696969696969693	2.9696969696969693	3.0624999999999996	3.0624999999999996	3.1612903225806446	3.1612903225806446	3.379310344827586	3.499999999999999	3.499999999999999	3.499999999999999	3.6428571428571423	3.6428571428571423	3.7777777777777772	3.7777777777777772	3.7777777777777772	3.9230769230769225	3.9230769230769225	3.9230769230769225	4.08	4.08
YIL076W	2.8837209302325584	2.8837209302325584	2.952380952380953	2.8095238095238098	2.7619047619047623	2.7619047619047623	2.7619047619047623	2.7619047619047623	2.7619047619047623	2.547619047619048	2.6097560975609757	2.6097560975609757	2.5121951219512195	2.641025641025641	2.58974358974359	2.7297297297297294	2.7297297297297294	2.657894736842105	2.789473684210526	2.789473684210526	2.8648648648648645	2.8648648648648645	2.8648648648648645	2.8055555555555554	2.8857142857142857	2.8857142857142857	2.8857142857142857	2.8055555555555554	2.75	2.75	2.638888888888889	2.5277777777777777	2.583333333333333	2.583333333333333	2.583333333333333	2.583333333333333	2.583333333333333	2.583333333333333	2.583333333333333	2.7142857142857144	2.7142857142857144	2.657142857142857	2.6	2.6	2.6	2.6	2.6	2.5588235294117645	2.4857142857142853
YOR247W	3.3043478260869565	3.2888888888888888	3.217391304347826	3.217391304347826	3.0	2.88	2.9387755102040822	2.82	2.82	2.6730769230769234	2.6730769230769234	2.7115384615384617	2.7115384615384617	2.7115384615384617	2.826923076923077	2.7592592592592595	2.7358490566037736	2.7358490566037736	2.7735849056603774	2.69811320754717	2.69811320754717	2.611111111111111	2.6481481481481484	2.666666666666667	2.618181818181818	2.5614035087719302	2.5964912280701755	2.5714285714285716	2.5714285714285716	2.5714285714285716	2.5263157894736845	2.4827586206896552	2.4827586206896552	2.4	2.3934426229508197	2.3174603174603177	2.3174603174603177	2.3174603174603177	2.2121212121212124	2.1791044776119404	2.2121212121212124	2.056338028169014	1.972972972972973	1.972972972972973	2.0	2.0266666666666664	1.9487179487179487	1.9240506329113924	1.876543209876543
YNL099C	0.9863945578231293	0.9863945578231293	0.9931506849315068	1.0	1.0	1.0	0.986013986013986	0.958041958041958	1.0	1.014388489208633	1.1617647058823528	1.1532846715328466	1.1470588235294117	1.1532846715328466	1.1617647058823528	1.1532846715328466	1.1532846715328466	1.1532846715328466	1.1703703703703703	1.1703703703703703	1.1791044776119401	1.1176470588235294	1.1407407407407408	1.1407407407407408	1.1407407407407408	1.164179104477612	1.1492537313432836	1.1755725190839694	1.216	1.216	1.2	1.1612903225806452	1.1774193548387095	1.168	1.192	1.2016129032258065	1.2622950819672132	1.2213114754098362	1.2627118644067798	1.2956521739130435	1.289473684210526	1.2543859649122806	1.2368421052631577	1.2477876106194692	1.2477876106194692	1.219298245614035	1.2410714285714286	1.2300884955752214	1.2300884955752214
YOR238W	5.727272727272727	5.727272727272727	6.3	6.3	6.3	6.3	6.3	4.499999999999999	4.499999999999999	4.499999999999999	4.642857142857142	4.642857142857142	4.642857142857142	4.642857142857142	5.0	5.0	4.642857142857142	4.642857142857142	4.846153846153846	4.846153846153846	4.499999999999999	4.846153846153846	4.846153846153846	4.846153846153846	4.846153846153846	4.846153846153846	4.846153846153846	4.846153846153846	4.846153846153846	4.846153846153846	5.0	5.0	5.0	5.0	4.846153846153846	4.846153846153846	4.846153846153846	4.846153846153846	4.846153846153846	4.642857142857142	4.642857142857142	4.642857142857142	4.642857142857142	4.499999999999999	4.499999999999999	4.499999999999999	4.499999999999999	4.499999999999999	4.499999999999999
YNL320W	1.8533333333333333	1.8783783783783785	1.8783783783783785	1.8783783783783785	1.8611111111111114	1.8333333333333335	1.9142857142857144	1.791666666666667	1.791666666666667	1.8169014084507045	1.757142857142857	1.757142857142857	1.7857142857142858	1.757142857142857	1.5714285714285714	1.6417910447761195	1.6666666666666667	1.6923076923076923	1.746031746031746	1.7580645161290325	1.7580645161290325	1.7258064516129032	1.7258064516129032	1.7258064516129032	1.7540983606557377	1.7540983606557377	1.7540983606557377	1.7540983606557377	1.7833333333333332	1.8771929824561404	1.8771929824561404	1.9464285714285716	1.9464285714285716	1.981818181818182	1.7894736842105263	1.649122807017544	1.620689655172414	1.649122807017544	1.6785714285714288	1.6785714285714288	1.5789473684210529	1.6666666666666667	1.6981132075471699	1.5660377358490565	1.6037735849056605	1.5283018867924527	1.5283018867924527	1.5283018867924527	1.3584905660377358
YNL252C	0.8924731182795699	0.912087912087912	0.9340659340659341	0.9550561797752809	0.9325842696629212	0.9325842696629212	0.9325842696629212	0.8901098901098901	0.9550561797752809	0.9550561797752809	0.965909090909091	1.090909090909091	1.0113636363636365	1.0	0.9775280898876403	1.0	1.0229885057471266	1.0229885057471266	0.9770114942528736	0.965909090909091	0.9770114942528736	0.9550561797752809	0.8876404494382022	0.8876404494382022	0.8977272727272728	0.9080459770114943	0.9186046511627907	0.9080459770114943	0.9080459770114943	0.9294117647058823	0.9518072289156627	0.9518072289156627	0.9634146341463414	0.9753086419753086	1.0128205128205128	1.0	0.9480519480519481	0.9864864864864865	0.9864864864864865	0.9864864864864865	1.0	1.0	1.0	0.9861111111111112	0.9861111111111112	0.9861111111111112	0.9861111111111112	0.9861111111111112	0.9861111111111112
YER126C	1.3513513513513513	1.361111111111111	1.4	1.4411764705882353	1.4	1.4411764705882353	1.4705882352941178	1.4705882352941178	1.4545454545454544	1.4545454545454544	1.4374999999999998	1.4838709677419353	1.4374999999999998	1.4838709677419353	1.4838709677419353	1.4838709677419353	1.4838709677419353	1.4838709677419353	1.4838709677419353	1.354838709677419	1.4838709677419353	1.5333333333333332	1.3939393939393938	1.3939393939393938	1.4545454545454544	1.4999999999999998	1.4999999999999998	1.4545454545454544	1.4545454545454544	1.4193548387096773	1.4193548387096773	1.3999999999999997	1.5172413793103448	1.4285714285714284	1.4074074074074074	1.3333333333333333	1.2413793103448276	1.3333333333333333	1.3333333333333333	1.3333333333333333	1.4814814814814814	1.4814814814814814	1.4285714285714284	1.4285714285714284	1.3793103448275863	1.5172413793103448	1.8928571428571426	1.8928571428571426	1.8275862068965518
YMR099C	1.8085106382978726	1.7659574468085106	1.7659574468085106	1.7659574468085106	1.844444444444444	1.844444444444444	1.7999999999999998	1.7999999999999998	1.7555555555555555	1.7555555555555555	1.7555555555555555	1.6666666666666667	1.6666666666666667	1.744186046511628	1.744186046511628	1.744186046511628	1.7777777777777777	1.7333333333333334	1.7333333333333334	1.8571428571428574	1.8571428571428574	1.8139534883720931	1.8139534883720931	1.8139534883720931	1.8139534883720931	1.8571428571428574	1.902439024390244	1.902439024390244	1.95	2.0	1.9999999999999998	1.9999999999999998	1.8918918918918919	1.7567567567567566	1.7105263157894737	1.7105263157894737	1.7105263157894737	1.6666666666666667	1.641025641025641	1.5384615384615385	1.6216216216216215	1.6216216216216215	1.6756756756756754	1.7714285714285711	1.657142857142857	1.657142857142857	1.5999999999999999	1.5999999999999999	1.5428571428571427
YNL050C	1.28125	1.28125	1.28125	1.28125	1.3015873015873014	1.3015873015873014	1.2380952380952381	1.2380952380952381	1.2698412698412698	1.25	1.25	1.2903225806451615	1.2903225806451615	1.2903225806451615	1.2698412698412698	1.476190476190476	1.476190476190476	1.476190476190476	1.507936507936508	1.5396825396825395	1.5396825396825395	1.5645161290322582	1.6290322580645162	1.6290322580645162	1.6612903225806452	1.5967741935483872	1.5967741935483872	1.5967741935483872	1.5967741935483872	1.5967741935483872	1.5645161290322582	1.5645161290322582	1.5645161290322582	1.5645161290322582	1.5396825396825395	1.5967741935483872	1.5967741935483872	1.5714285714285716	1.5555555555555554	1.5806451612903225	1.6271186440677967	1.6551724137931034	1.6551724137931034	1.5	1.5	1.5535714285714286	1.5535714285714286	1.5535714285714286	1.517857142857143
YIL148W	4.083333333333332	4.083333333333332	4.083333333333332	4.083333333333332	4.083333333333332	4.083333333333332	4.083333333333332	4.083333333333332	4.416666666666666	3.785714285714285	3.785714285714285	3.9285714285714284	3.9285714285714284	3.785714285714285	4.416666666666666	4.416666666666666	4.416666666666666	4.416666666666666	4.416666666666666	4.416666666666666	4.083333333333332	4.083333333333332	4.083333333333332	4.083333333333332	4.083333333333332	3.6428571428571423	3.6428571428571423	3.6428571428571423	3.9230769230769225	3.9230769230769225	3.9230769230769225	3.9230769230769225	3.6428571428571423	3.6428571428571423	3.6428571428571423	3.6428571428571423	3.6428571428571423	3.6428571428571423	3.6428571428571423	3.6428571428571423	3.6428571428571423	3.785714285714285	3.785714285714285	3.785714285714285	3.428571428571428	3.428571428571428	3.428571428571428	3.428571428571428	3.428571428571428
YER062C	1.5652173913043477	1.5652173913043477	1.5652173913043477	1.5652173913043477	1.5652173913043477	1.478260869565217	1.4166666666666667	1.3599999999999999	1.3599999999999999	1.3599999999999999	1.3599999999999999	1.3599999999999999	1.3599999999999999	1.3599999999999999	1.3599999999999999	1.478260869565217	1.4166666666666667	1.4166666666666667	1.3076923076923077	1.259259259259259	1.3599999999999999	1.4166666666666667	1.4166666666666667	1.3599999999999999	1.3599999999999999	1.4166666666666667	1.4166666666666667	1.4166666666666667	1.25	1.2	1.1851851851851851	1.1428571428571428	1.103448275862069	1.103448275862069	1.103448275862069	1.0666666666666667	1.032258064516129	1.032258064516129	1.032258064516129	1.032258064516129	1.032258064516129	1.032258064516129	1.032258064516129	1.032258064516129	1.032258064516129	1.032258064516129	1.032258064516129	1.032258064516129	1.0
YIL003W	3.5405405405405403	3.6486486486486487	3.6486486486486487	3.702702702702702	3.702702702702702	3.702702702702702	3.702702702702702	3.702702702702702	3.5641025641025643	3.525	3.4	3.375	3.375	3.3249999999999997	3.4615384615384617	3.435897435897436	3.435897435897436	3.435897435897436	3.2682926829268295	3.2682926829268295	3.2195121951219514	3.2195121951219514	3.2195121951219514	3.2195121951219514	3.1951219512195124	3.1951219512195124	3.0	3.071428571428572	3.023809523809524	3.023809523809524	3.023809523809524	3.097560975609756	3.097560975609756	3.023809523809524	3.097560975609756	3.0243902439024395	2.9268292682926833	2.9268292682926833	2.9268292682926833	3.076923076923077	2.9268292682926833	2.8095238095238098	2.8095238095238098	2.785714285714286	2.666666666666667	2.5714285714285716	2.523809523809524	2.5853658536585367	2.5853658536585367
YDL018C	2.5	2.586956521739131	2.586956521739131	2.586956521739131	2.6444444444444444	2.6888888888888887	2.6888888888888887	2.6888888888888887	2.586956521739131	2.586956521739131	2.479166666666667	2.4375	2.4375	2.4375	2.4375	2.4375	2.479166666666667	2.586956521739131	2.5319148936170217	2.5744680851063833	2.5744680851063833	2.5744680851063833	2.5744680851063833	2.5319148936170217	2.469387755102041	2.469387755102041	2.510204081632653	2.510204081632653	2.5625	2.5208333333333335	2.510204081632653	2.510204081632653	2.46	2.2800000000000002	2.2800000000000002	2.2800000000000002	2.3265306122448983	2.2448979591836737	2.2448979591836737	2.2448979591836737	2.291666666666667	2.340425531914894	2.340425531914894	2.2340425531914896	2.2340425531914896	2.1914893617021276	2.297872340425532	2.3478260869565215	2.5454545454545454
YHR088W	0.5735294117647058	0.5672727272727273	0.5745454545454545	0.6080586080586081	0.6051660516605166	0.6067415730337079	0.6015037593984962	0.5763358778625953	0.5747126436781609	0.5859375	0.6	0.589430894308943	0.588477366255144	0.5473251028806584	0.5481171548117154	0.5598290598290597	0.5844155844155844	0.591111111111111	0.5884955752212389	0.5945945945945945	0.597285067873303	0.608294930875576	0.613953488372093	0.5868544600938967	0.5896226415094339	0.6038647342995168	0.5952380952380952	0.6067961165048543	0.5931372549019607	0.5920398009950248	0.5920398009950248	0.572139303482587	0.575	0.5693069306930693	0.575	0.5837563451776648	0.5837563451776648	0.5897435897435898	0.5948717948717949	0.61340206185567	0.616580310880829	0.6	0.5794871794871794	0.5803108808290155	0.5654450261780104	0.5595854922279792	0.5863874345549738	0.5925925925925924	0.6153846153846152
YIL133C	2.677419354838709	2.766666666666666	2.677419354838709	2.5937499999999996	2.5937499999999996	2.5937499999999996	2.5937499999999996	2.5151515151515147	2.5151515151515147	2.454545454545454	2.314285714285714	2.189189189189189	2.078947368421052	2.078947368421052	2.0256410256410255	2.024390243902439	1.9761904761904763	1.9761904761904763	1.9302325581395348	1.7954545454545456	1.840909090909091	1.840909090909091	1.840909090909091	1.840909090909091	1.8372093023255813	1.8372093023255813	1.931818181818182	1.9302325581395348	1.931818181818182	1.931818181818182	1.9777777777777779	1.931818181818182	1.8888888888888888	1.7999999999999998	1.7608695652173914	1.7608695652173914	1.7608695652173914	1.8085106382978726	1.8085106382978726	1.8085106382978726	1.7346938775510206	1.6666666666666667	1.7	1.6666666666666667	1.462962962962963	1.4363636363636363	1.4	1.482142857142857	1.4067796610169492
YBR231C	2.1714285714285713	2.111111111111111	2.111111111111111	2.111111111111111	2.1714285714285713	2.1714285714285713	2.1714285714285713	2.1714285714285713	2.1714285714285713	2.1714285714285713	2.054054054054054	1.8378378378378377	1.8378378378378377	1.8378378378378377	1.8888888888888888	1.8888888888888888	1.8888888888888888	1.8333333333333333	1.7777777777777777	1.7837837837837835	1.8857142857142857	1.8857142857142857	1.7714285714285711	1.7714285714285711	1.7714285714285711	1.7714285714285711	1.7714285714285711	1.7714285714285711	1.7647058823529411	1.7142857142857142	1.7142857142857142	1.7142857142857142	1.7142857142857142	1.7142857142857142	1.6285714285714283	1.6285714285714283	1.6285714285714283	1.6285714285714283	1.6285714285714283	1.6285714285714283	1.676470588235294	1.7272727272727268	1.7272727272727268	1.7272727272727268	1.7272727272727268	1.7812499999999998	1.7812499999999998	1.7812499999999998	1.7812499999999998
YBR228W	1.785714285714286	1.6511627906976745	1.8139534883720931	1.8139534883720931	1.8604651162790697	1.8604651162790697	1.8571428571428574	1.8139534883720931	1.9512195121951221	1.902439024390244	1.95	1.95	2.1025641025641026	2.1025641025641026	2.1025641025641026	2.1025641025641026	2.1025641025641026	2.1025641025641026	2.1025641025641026	2.1025641025641026	2.0	2.0	1.9512195121951221	2.0	2.0256410256410255	2.076923076923077	2.076923076923077	2.076923076923077	2.131578947368421	2.189189189189189	2.135135135135135	2.135135135135135	2.194444444444444	2.257142857142857	2.257142857142857	2.257142857142857	2.194444444444444	2.194444444444444	2.257142857142857	2.257142857142857	2.257142857142857	2.257142857142857	2.257142857142857	2.314285714285714	2.314285714285714	2.314285714285714	2.314285714285714	2.3235294117647056	2.3235294117647056
YMR134W	1.8399999999999999	1.769230769230769	1.769230769230769	1.769230769230769	1.769230769230769	1.9166666666666665	1.8260869565217386	1.8260869565217386	1.8260869565217386	1.8260869565217386	1.8260869565217386	1.8260869565217386	1.8260869565217386	1.7391304347826084	1.6666666666666667	1.6666666666666667	1.6666666666666667	1.5833333333333335	1.4615384615384617	1.52	1.6	1.6799999999999997	1.8260869565217386	1.8260869565217386	1.8260869565217386	1.8260869565217386	1.8260869565217386	1.8260869565217386	1.9090909090909085	1.9130434782608692	1.9130434782608692	1.9130434782608692	1.9130434782608692	1.9130434782608692	1.9130434782608692	1.9999999999999996	1.9999999999999996	1.9090909090909085	1.9090909090909085	1.9999999999999996	1.9999999999999996	1.9130434782608692	1.9130434782608692	1.8333333333333333	1.8333333333333333	1.8333333333333333	1.8399999999999999	1.8399999999999999	1.92
YJL066C	1.7943925233644864	1.7454545454545458	1.6936936936936937	1.6347826086956523	1.6347826086956523	1.620689655172414	1.620689655172414	1.620689655172414	1.606837606837607	1.593220338983051	1.5206611570247937	1.5081967213114758	1.5833333333333333	1.5702479338842976	1.5284552845528456	1.5206611570247937	1.5081967213114758	1.557377049180328	1.5901639344262297	1.5901639344262297	1.5901639344262297	1.573770491803279	1.6000000000000003	1.573770491803279	1.557377049180328	1.5901639344262297	1.5901639344262297	1.6065573770491806	1.6065573770491806	1.6065573770491806	1.5806451612903227	1.5645161290322582	1.577235772357724	1.5645161290322582	1.5520000000000003	1.5360000000000003	1.504	1.4603174603174605	1.4523809523809526	1.4409448818897639	1.4409448818897639	1.4320000000000002	1.4062500000000002	1.3906250000000002	1.4062500000000002	1.4015748031496065	1.4015748031496065	1.4126984126984128	1.4285714285714286
YJL177W	0.6952380952380952	0.6636363636363636	0.7	0.7	0.6936936936936936	0.6936936936936936	0.7	0.7297297297297297	0.7297297297297297	0.7232142857142857	0.7232142857142857	0.6982758620689655	0.6982758620689655	0.7606837606837608	0.7478991596638656	0.7478991596638656	0.717741935483871	0.717741935483871	0.7063492063492064	0.717741935483871	0.7063492063492064	0.6953125000000001	0.7109375	0.7	0.7272727272727273	0.7121212121212122	0.7067669172932332	0.7164179104477612	0.7014925373134329	0.6544117647058824	0.6449275362318841	0.6258992805755395	0.6214285714285713	0.6126760563380281	0.6	0.593103448275862	0.6148648648648649	0.6148648648648649	0.6190476190476191	0.610738255033557	0.5761589403973509	0.5612903225806452	0.5612903225806452	0.5471698113207547	0.5471698113207547	0.5403726708074533	0.5527950310559006	0.5460122699386503	0.536144578313253
YPL131W	2.111111111111111	2.111111111111111	2.0	1.9000000000000001	1.8095238095238095	1.8095238095238095	1.8095238095238095	1.9090909090909085	1.8260869565217386	1.7499999999999998	1.7499999999999998	1.7499999999999998	1.6666666666666667	1.6666666666666667	1.6666666666666667	1.6666666666666667	1.6	1.6	1.5384615384615383	1.4814814814814814	1.6	1.6	1.6	1.6	1.4285714285714284	1.3793103448275863	1.3793103448275863	1.2903225806451613	1.2903225806451613	1.2903225806451613	1.2903225806451613	1.2903225806451613	1.2903225806451613	1.25	1.25	1.25	1.25	1.25	1.2258064516129032	1.2903225806451613	1.2258064516129032	1.2258064516129032	1.1875	1.1515151515151516	1.1176470588235294	1.0857142857142859	1.0	0.9473684210526315	0.9473684210526315
YDL201W	0.6826923076923076	0.6176470588235294	0.6237623762376238	0.63	0.6237623762376238	0.6176470588235294	0.63	0.6428571428571429	0.6224489795918368	0.6428571428571429	0.6020408163265306	0.6082474226804123	0.6210526315789473	0.6210526315789473	0.6276595744680851	0.6276595744680851	0.5978260869565218	0.5978260869565218	0.5913978494623656	0.5698924731182796	0.5760869565217391	0.5760869565217391	0.5638297872340425	0.5638297872340425	0.5760869565217391	0.5638297872340425	0.5425531914893617	0.4945054945054945	0.5	0.5	0.5	0.5280898876404493	0.5280898876404493	0.5280898876404493	0.5280898876404493	0.5340909090909091	0.5632183908045977	0.5697674418604651	0.5697674418604651	0.5662650602409638	0.5465116279069767	0.6	0.5903614457831325	0.5975609756097561	0.5802469135802468	0.573170731707317	0.573170731707317	0.6049382716049382	0.6103896103896104
YDL191W	2.9024390243902443	2.8536585365853657	2.8809523809523814	2.8809523809523814	2.804878048780488	2.804878048780488	2.7560975609756095	2.7560975609756095	2.7560975609756095	2.6904761904761907	2.6904761904761907	2.547619047619048	2.547619047619048	2.595238095238096	2.658536585365854	2.658536585365854	2.725	2.8684210526315788	2.8684210526315788	2.81578947368421	2.81578947368421	2.81578947368421	2.972222222222222	2.972222222222222	2.972222222222222	2.8378378378378377	2.9166666666666665	3.0	3.0	2.857142857142857	2.857142857142857	2.742857142857143	2.8823529411764706	3.0624999999999996	3.0624999999999996	3.1612903225806446	3.499999999999999	3.3571428571428568	3.3571428571428568	3.3571428571428568	3.333333333333333	3.333333333333333	3.333333333333333	3.6	3.2399999999999998	3.2399999999999998	3.2399999999999998	3.2399999999999998	2.851851851851851
YER177W	1.5789473684210524	1.5789473684210524	1.5789473684210524	1.5789473684210524	1.5789473684210524	1.5789473684210524	1.6666666666666665	1.5789473684210524	1.5789473684210524	1.5789473684210524	1.5789473684210524	1.5789473684210524	1.5789473684210524	1.5789473684210524	1.5	1.4285714285714286	1.6190476190476188	1.6190476190476188	1.8095238095238095	1.6521739130434783	1.6521739130434783	1.6521739130434783	1.5652173913043477	1.5652173913043477	1.6521739130434783	1.52	1.52	1.6	1.6	1.4814814814814814	1.4285714285714284	1.4814814814814814	1.4814814814814814	1.4814814814814814	1.4285714285714284	1.4814814814814814	1.4814814814814814	1.4814814814814814	1.4285714285714284	1.3571428571428572	1.3571428571428572	1.3571428571428572	1.3571428571428572	1.3571428571428572	1.310344827586207	1.310344827586207	1.2666666666666668	1.2666666666666668	1.2666666666666668
YPL237W	1.1395348837209303	1.0348837209302326	1.0348837209302326	1.058139534883721	1.0833333333333333	1.0833333333333333	1.0689655172413792	1.0813953488372092	1.0813953488372092	1.107142857142857	1.0689655172413792	1.0919540229885059	1.0795454545454546	1.0568181818181819	1.0674157303370786	1.0919540229885059	1.1046511627906976	1.1046511627906976	1.1046511627906976	1.0674157303370786	1.0674157303370786	1.0777777777777777	1.0777777777777777	1.0777777777777777	1.089887640449438	1.1931818181818183	1.1931818181818183	1.1797752808988764	1.1797752808988764	1.2022471910112358	1.1758241758241759	1.1758241758241759	1.2197802197802199	1.1935483870967742	1.1521739130434783	1.1931818181818183	1.1931818181818183	1.2068965517241381	1.1931818181818183	1.2209302325581395	1.2068965517241381	1.1839080459770115	1.2068965517241381	1.2183908045977012	1.2183908045977012	1.2	1.2	1.2325581395348837	1.1724137931034484
YLR441C	2.7391304347826084	2.8636363636363633	2.8636363636363633	2.8636363636363633	2.7391304347826084	2.7391304347826084	2.6521739130434776	2.7727272727272725	2.7727272727272725	2.9047619047619047	3.05	3.05	3.05	3.0	2.8636363636363633	2.9130434782608687	2.7916666666666665	2.481481481481481	2.3928571428571423	2.3928571428571423	2.535714285714285	2.4482758620689653	2.433333333333333	2.433333333333333	2.433333333333333	2.354838709677419	2.290322580645161	2.290322580645161	2.354838709677419	2.354838709677419	2.32258064516129	2.032258064516129	2.032258064516129	1.9696969696969695	2.03030303030303	2.03030303030303	1.9705882352941175	2.0294117647058822	2.0294117647058822	1.939393939393939	1.939393939393939	1.939393939393939	1.9999999999999998	2.0	2.0	2.0	2.0	1.8888888888888888	1.8888888888888888
YDR450W	6.272727272727272	6.454545454545453	5.916666666666665	5.749999999999999	5.749999999999999	5.749999999999999	5.749999999999999	5.749999999999999	5.749999999999999	5.749999999999999	5.461538461538461	5.461538461538461	5.461538461538461	5.461538461538461	5.461538461538461	5.461538461538461	5.461538461538461	5.461538461538461	5.461538461538461	5.2142857142857135	4.928571428571428	4.266666666666667	4.266666666666667	4.133333333333333	3.8749999999999996	3.4117647058823524	3.6249999999999996	3.6249999999999996	3.6249999999999996	3.4117647058823524	3.4117647058823524	3.294117647058823	3.294117647058823	3.5882352941176463	3.5882352941176463	3.2105263157894735	3.2105263157894735	3.2105263157894735	3.05	3.05	2.9499999999999997	2.9499999999999997	2.5652173913043472	2.36	2.0769230769230766	1.8620689655172413	1.8620689655172413	1.8620689655172413	1.8620689655172413
YLR285W	4.789473684210526	4.894736842105262	4.894736842105262	4.894736842105262	4.894736842105262	5.166666666666666	4.894736842105262	4.789473684210526	4.684210526315789	4.63157894736842	4.526315789473684	4.526315789473684	4.421052631578947	4.666666666666667	4.555555555555555	4.277777777777778	4.277777777777778	4.277777777777778	4.529411764705881	4.529411764705881	4.647058823529411	4.647058823529411	4.937499999999999	4.937499999999999	4.749999999999999	4.470588235294117	4.470588235294117	4.470588235294117	4.470588235294117	4.1764705882352935	4.1764705882352935	4.5625	5.07142857142857	4.499999999999999	4.142857142857142	5.454545454545454	5.454545454545454	5.09090909090909	5.09090909090909	5.6	5.6	5.6	5.5	5.5	4.8181818181818175	4.636363636363636	4.636363636363636	4.454545454545453	4.454545454545453
YBR011C	3.7619047619047614	3.7619047619047614	3.7619047619047614	3.9499999999999997	3.8499999999999996	3.8499999999999996	4.052631578947368	4.052631578947368	3.9473684210526314	3.9473684210526314	3.8421052631578942	3.9473684210526314	3.9473684210526314	3.9473684210526314	3.9473684210526314	4.166666666666667	4.444444444444445	4.222222222222222	4.111111111111111	4.352941176470588	4.352941176470588	4.624999999999999	4.624999999999999	4.624999999999999	4.499999999999999	4.499999999999999	4.499999999999999	4.25	4.533333333333333	4.533333333333333	4.8	5.066666666666666	5.692307692307692	5.384615384615384	5.076923076923077	5.076923076923077	4.7142857142857135	4.7142857142857135	4.57142857142857	4.9230769230769225	4.9230769230769225	4.9230769230769225	4.615384615384615	4.615384615384615	4.769230769230768	4.769230769230768	4.769230769230768	4.769230769230768	4.769230769230768
YDL010W	3.1470588235294117	3.088235294117647	3.088235294117647	3.088235294117647	3.0294117647058822	3.2187499999999996	3.1562499999999996	3.258064516129032	3.258064516129032	3.193548387096774	3.258064516129032	3.1562499999999996	3.1562499999999996	3.1562499999999996	3.1666666666666665	3.233333333333333	3.3928571428571423	3.1379310344827585	3.1379310344827585	3.033333333333333	3.033333333333333	3.033333333333333	3.1379310344827585	3.1379310344827585	3.1379310344827585	3.2499999999999996	3.2499999999999996	3.1071428571428568	3.0357142857142856	3.3199999999999994	3.3199999999999994	3.4	3.1923076923076916	3.0740740740740735	3.0740740740740735	3.0740740740740735	2.9999999999999996	2.9259259259259256	2.851851851851851	2.851851851851851	2.7037037037037033	2.821428571428571	2.9615384615384612	2.9615384615384612	3.0799999999999996	3.0799999999999996	2.9583333333333335	2.9583333333333335	3.08695652173913
YPR165W	1.38	1.46	1.5	1.5	1.5	1.5799999999999998	1.4423076923076925	1.4150943396226416	1.4150943396226416	1.3148148148148149	1.2909090909090908	1.2909090909090908	1.3272727272727272	1.3773584905660377	1.3518518518518519	1.3148148148148149	1.3148148148148149	1.3148148148148149	1.3148148148148149	1.277777777777778	1.277777777777778	1.277777777777778	1.326923076923077	1.3529411764705883	1.277777777777778	1.277777777777778	1.3018867924528301	1.326923076923077	1.38	1.38	1.4081632653061225	1.4680851063829787	1.4375	1.42	1.42	1.42	1.5106382978723405	1.5434782608695652	1.5869565217391306	1.5208333333333333	1.5208333333333333	1.3829787234042554	1.4318181818181819	1.3260869565217392	1.2708333333333333	1.2708333333333333	1.2708333333333333	1.22	1.22
YOL002C	1.2982456140350878	1.2982456140350878	1.2982456140350878	1.2982456140350878	1.2982456140350878	1.2982456140350878	1.2982456140350878	1.368421052631579	1.3793103448275863	1.3793103448275863	1.4137931034482758	1.4385964912280702	1.4385964912280702	1.4385964912280702	1.4385964912280702	1.4385964912280702	1.4385964912280702	1.4642857142857142	1.5272727272727273	1.5000000000000002	1.5555555555555558	1.6153846153846156	1.6730769230769231	1.6730769230769231	1.7058823529411764	1.7346938775510206	1.7708333333333335	1.6875	1.6875	1.6875	1.6041666666666665	1.6041666666666665	1.6382978723404256	1.6808510638297873	1.6808510638297873	1.7173913043478262	1.6458333333333333	1.6458333333333333	1.6458333333333333	1.6458333333333333	1.6458333333333333	1.6041666666666665	1.5625	1.5625	1.5208333333333333	1.5208333333333333	1.5869565217391306	1.6222222222222222	1.6222222222222222
YGL085W	2.2264150943396226	2.2264150943396226	2.230769230769231	2.307692307692308	2.313725490196078	2.2745098039215685	2.235294117647059	2.285714285714286	2.340425531914894	2.340425531914894	2.340425531914894	2.297872340425532	2.340909090909091	2.3414634146341466	2.3414634146341466	2.13953488372093	2.13953488372093	2.1904761904761907	2.1904761904761907	2.13953488372093	2.1904761904761907	2.2439024390243905	2.2439024390243905	2.230769230769231	2.125	2.125	2.0749999999999997	2.0	1.904761904761905	1.9523809523809526	1.9523809523809526	1.9069767441860463	1.9523809523809526	1.9523809523809526	1.9523809523809526	1.9523809523809526	1.904761904761905	1.902439024390244	1.902439024390244	2.0	1.902439024390244	1.8139534883720931	1.902439024390244	1.8571428571428574	1.902439024390244	1.95	1.95	1.95	1.9
YIL124W	1.4772727272727275	1.4772727272727275	1.4444444444444444	1.4444444444444444	1.4130434782608696	1.4130434782608696	1.4130434782608696	1.4130434782608696	1.3404255319148939	1.3404255319148939	1.3125	1.3125	1.3125	1.3125	1.3125	1.3404255319148939	1.3404255319148939	1.2857142857142858	1.3877551020408165	1.3877551020408165	1.3877551020408165	1.3404255319148939	1.3404255319148939	1.3125	1.3125	1.3404255319148939	1.3125	1.2857142857142858	1.3333333333333335	1.3333333333333335	1.3333333333333335	1.3333333333333335	1.3333333333333335	1.3333333333333335	1.2452830188679245	1.2692307692307694	1.2692307692307694	1.2452830188679245	1.2452830188679245	1.3207547169811322	1.3461538461538463	1.3584905660377358	1.4117647058823528	1.3846153846153846	1.3584905660377358	1.4901960784313726	1.5294117647058825	1.5686274509803924	1.5686274509803924
YLR046C	1.6904761904761907	1.6136363636363638	1.6590909090909092	1.6590909090909092	1.6666666666666667	1.7555555555555555	1.6808510638297873	1.7173913043478262	1.7173913043478262	1.8666666666666667	1.8666666666666667	1.8260869565217392	1.8260869565217392	1.8695652173913044	1.911111111111111	1.8695652173913044	1.8695652173913044	1.8695652173913044	1.911111111111111	1.911111111111111	1.956521739130435	1.9574468085106385	1.9574468085106385	1.872340425531915	1.872340425531915	1.872340425531915	1.872340425531915	1.9130434782608694	1.9130434782608694	1.9130434782608694	1.9130434782608694	1.8695652173913044	1.8695652173913044	1.8695652173913044	1.8695652173913044	1.7500000000000002	1.7500000000000002	1.7142857142857146	1.7142857142857146	1.7500000000000002	1.7500000000000002	1.7500000000000002	1.7500000000000002	1.7500000000000002	1.7872340425531918	1.7872340425531918	1.8260869565217392	1.7826086956521738	1.8260869565217392
YNL155W	1.1818181818181819	1.1363636363636365	1.1363636363636365	1.1111111111111112	1.0454545454545454	0.9545454545454545	0.9545454545454545	0.9545454545454545	0.9767441860465115	1.0	1.024390243902439	1.024390243902439	1.0499999999999998	1.1351351351351349	1.1351351351351349	1.1351351351351349	1.1351351351351349	1.1351351351351349	1.1052631578947365	1.1351351351351349	1.1351351351351349	1.108108108108108	1.1714285714285713	1.1714285714285713	1.2058823529411764	1.2058823529411764	1.2424242424242422	1.2424242424242422	1.2424242424242422	1.2424242424242422	1.2424242424242422	1.2812499999999998	1.2812499999999998	1.2812499999999998	1.2812499999999998	1.1935483870967742	1.1935483870967742	1.1935483870967742	1.2758620689655173	1.206896551724138	1.2758620689655173	1.2758620689655173	1.3703703703703702	1.3703703703703702	1.48	1.48	1.4230769230769231	1.4230769230769231	1.4230769230769231
YHR199C	1.75	1.794871794871795	1.8181818181818183	1.7662337662337664	1.7662337662337664	1.7662337662337664	1.7435897435897436	1.717948717948718	1.7402597402597404	1.6623376623376624	1.5802469135802468	1.5802469135802468	1.5802469135802468	1.566265060240964	1.5421686746987953	1.4883720930232558	1.4883720930232558	1.5116279069767442	1.3863636363636365	1.3846153846153846	1.3846153846153846	1.3626373626373627	1.3707865168539324	1.3707865168539324	1.3555555555555554	1.3636363636363638	1.348314606741573	1.3707865168539324	1.3863636363636365	1.4090909090909094	1.4418604651162792	1.4186046511627908	1.4186046511627908	1.4418604651162792	1.4761904761904763	1.3953488372093024	1.3953488372093024	1.3953488372093024	1.411764705882353	1.3953488372093024	1.4285714285714286	1.4186046511627908	1.388235294117647	1.372093023255814	1.372093023255814	1.340909090909091	1.3258426966292134	1.3258426966292134	1.311111111111111
YNL305C	9.923076923076923	9.923076923076923	9.923076923076923	9.923076923076923	10.538461538461538	10.538461538461538	10.538461538461538	10.692307692307692	10.692307692307692	10.692307692307692	10.692307692307692	10.846153846153845	10.846153846153845	10.692307692307692	10.846153846153845	10.846153846153845	10.692307692307692	10.615384615384615	10.615384615384615	10.307692307692308	10.307692307692308	10.307692307692308	9.714285714285714	9.285714285714285	9.285714285714285	9.14285714285714	8.999999999999998	8.999999999999998	8.266666666666667	7.75	7.75	7.5	7.624999999999999	7.624999999999999	7.5	7.5	8.428571428571427	7.714285714285713	7.714285714285713	7.714285714285713	7.714285714285713	7.714285714285713	7.714285714285713	7.57142857142857	7.428571428571428	7.285714285714285	7.285714285714285	6.8	6.199999999999999
YHR062C	1.6666666666666667	1.6666666666666667	1.6250000000000002	1.6250000000000002	1.59375	1.619047619047619	1.5714285714285716	1.5714285714285716	1.5714285714285716	1.5714285714285716	1.5967741935483872	1.5967741935483872	1.5967741935483872	1.5645161290322582	1.6290322580645162	1.6557377049180328	1.7413793103448276	1.7413793103448276	1.7413793103448276	1.7758620689655171	1.7758620689655171	1.7758620689655171	1.7758620689655171	1.8070175438596492	1.8392857142857142	1.8727272727272726	1.8727272727272726	1.8727272727272726	1.9074074074074074	1.9433962264150941	1.9056603773584906	1.7884615384615385	1.7884615384615385	1.7884615384615385	1.8599999999999999	1.9387755102040818	1.9387755102040818	1.9387755102040818	2.021276595744681	2.021276595744681	2.021276595744681	1.9361702127659577	1.8571428571428572	1.8163265306122451	1.8936170212765961	1.8085106382978726	1.8085106382978726	1.8085106382978726	1.5833333333333333
YGR034W	1.8095238095238095	1.8095238095238095	1.7272727272727273	1.7272727272727273	1.6521739130434783	1.6521739130434783	1.7391304347826084	1.7391304347826084	1.7391304347826084	1.7391304347826084	1.7391304347826084	1.8260869565217386	1.6799999999999997	1.6799999999999997	1.615384615384615	1.2692307692307694	1.1785714285714286	1.1785714285714286	1.206896551724138	1.2758620689655173	1.2758620689655173	1.2758620689655173	1.3448275862068966	1.0689655172413794	1.0333333333333334	1.0333333333333334	1.0	1.0	0.8709677419354839	0.8709677419354839	0.8181818181818181	0.823529411764706	0.8	0.7777777777777778	0.736842105263158	0.7777777777777778	0.7777777777777778	0.7567567567567568	0.736842105263158	0.8461538461538463	0.8250000000000001	0.804878048780488	0.7857142857142859	0.7857142857142859	0.7857142857142859	0.8863636363636365	0.8863636363636365	0.8863636363636365	0.8863636363636365
YKR046C	1.153061224489796	1.1649484536082475	1.1354166666666667	1.0824742268041239	1.0824742268041239	1.09375	1.1170212765957446	1.1170212765957446	1.1489361702127658	1.1489361702127658	1.1489361702127658	1.0842105263157893	1.0842105263157893	1.0744680851063828	1.0744680851063828	1.0421052631578949	1.1195652173913042	1.1195652173913042	1.0957446808510636	1.0957446808510636	1.0851063829787233	1.0967741935483872	1.108695652173913	1.108695652173913	1.108695652173913	1.142857142857143	1.1555555555555557	1.1685393258426966	1.1685393258426966	1.1685393258426966	1.181818181818182	1.1954022988505748	1.1724137931034484	1.1724137931034484	1.2142857142857142	1.2619047619047619	1.2771084337349399	1.2857142857142856	1.2857142857142856	1.2857142857142856	1.2469135802469136	1.1829268292682926	1.1829268292682926	1.1829268292682926	1.2222222222222223	1.2278481012658227	1.2278481012658227	1.2435897435897436	1.2435897435897436
YMR178W	2.558139534883721	2.558139534883721	2.558139534883721	2.5714285714285716	2.5714285714285716	2.769230769230769	2.666666666666667	2.666666666666667	2.666666666666667	2.666666666666667	2.666666666666667	2.736842105263158	2.666666666666667	2.6	2.5641025641025643	2.5128205128205128	2.526315789473684	2.526315789473684	2.5945945945945943	2.5945945945945943	2.5945945945945943	2.611111111111111	2.611111111111111	2.473684210526316	2.473684210526316	2.421052631578947	2.421052631578947	2.3684210526315788	2.3684210526315788	2.475	2.475	2.475	2.475	2.5	2.5	2.5	2.5	2.6153846153846154	2.5641025641025643	2.5	2.5	2.6052631578947367	2.6052631578947367	2.552631578947368	2.552631578947368	2.552631578947368	2.5	2.638888888888889	2.638888888888889
YKL128C	1.4193548387096775	1.442622950819672	1.5344827586206897	1.5344827586206897	1.56140350877193	1.4745762711864407	1.4745762711864407	1.4745762711864407	1.4745762711864407	1.4745762711864407	1.4745762711864407	1.5	1.5	1.5	1.4310344827586206	1.4310344827586206	1.368421052631579	1.368421052631579	1.368421052631579	1.392857142857143	1.4545454545454546	1.4545454545454546	1.4545454545454546	1.4545454545454546	1.4035087719298247	1.4285714285714286	1.4285714285714286	1.4035087719298247	1.3333333333333335	1.3214285714285714	1.3454545454545455	1.3454545454545455	1.2982456140350878	1.2982456140350878	1.2280701754385965	1.1785714285714286	1.1785714285714286	1.1785714285714286	1.1785714285714286	1.25	1.25	1.2727272727272727	1.3454545454545455	1.3454545454545455	1.4363636363636363	1.4	1.3636363636363635	1.3636363636363635	1.4
YLL023C	2.2500000000000004	2.2500000000000004	2.2500000000000004	2.3225806451612905	2.3225806451612905	2.285714285714286	2.2903225806451615	2.2580645161290325	2.377049180327869	2.3442622950819674	2.3442622950819674	2.3833333333333333	2.4310344827586206	2.4310344827586206	2.316666666666667	2.355932203389831	2.355932203389831	2.4464285714285716	2.482142857142857	2.482142857142857	2.482142857142857	2.482142857142857	2.4464285714285716	2.4464285714285716	2.4464285714285716	2.4464285714285716	2.403508771929825	2.403508771929825	2.403508771929825	2.3620689655172415	2.3620689655172415	2.288135593220339	2.3275862068965516	2.418181818181818	2.4545454545454546	2.410714285714286	2.4545454545454546	2.381818181818182	2.381818181818182	2.381818181818182	2.3392857142857144	2.3392857142857144	2.3392857142857144	2.381818181818182	2.375	2.517857142857143	2.611111111111111	2.5636363636363635	2.537037037037037
YKL023W	2.6799999999999997	2.6799999999999997	2.6799999999999997	2.7083333333333335	2.625	2.625	2.7083333333333335	2.6	2.826086956521739	2.826086956521739	2.954545454545454	2.954545454545454	2.954545454545454	2.954545454545454	2.826086956521739	2.826086956521739	2.826086956521739	2.7391304347826084	2.7391304347826084	2.8636363636363633	3.0	3.285714285714285	3.285714285714285	3.285714285714285	3.285714285714285	3.285714285714285	3.285714285714285	3.285714285714285	3.4499999999999997	3.285714285714285	3.4499999999999997	3.285714285714285	3.285714285714285	3.476190476190476	3.476190476190476	3.714285714285714	3.714285714285714	3.8095238095238093	3.8095238095238093	3.478260869565217	3.478260869565217	3.652173913043478	3.8260869565217384	3.8260869565217384	3.999999999999999	4.19047619047619	4.19047619047619	4.19047619047619	4.19047619047619
YJL068C	1.457831325301205	1.4146341463414636	1.4457831325301207	1.4457831325301207	1.4457831325301207	1.421686746987952	1.4814814814814816	1.4320987654320987	1.4146341463414636	1.3975903614457832	1.3975903614457832	1.425	1.4124999999999999	1.3544303797468353	1.3544303797468353	1.3048780487804879	1.4683544303797469	1.4683544303797469	1.3037974683544302	1.189873417721519	1.189873417721519	1.189873417721519	1.2051282051282053	1.2051282051282053	1.1794871794871795	1.139240506329114	1.139240506329114	1.1842105263157896	1.2162162162162162	1.2162162162162162	1.191780821917808	1.1643835616438356	1.1111111111111112	1.1111111111111112	1.1267605633802817	1.1428571428571428	1.1267605633802817	1.1714285714285713	1.1714285714285713	1.1714285714285713	1.2	1.2	1.2	1.2	1.2	1.2	1.2	1.2	1.2
YDR043C	2.55	2.55	2.4499999999999997	2.4499999999999997	2.4499999999999997	2.4499999999999997	2.333333333333333	2.333333333333333	2.2380952380952377	1.9999999999999996	1.9999999999999996	1.9999999999999996	1.9999999999999996	1.9999999999999996	1.9999999999999996	1.9999999999999996	1.9999999999999996	1.9999999999999996	1.9999999999999996	2.095238095238095	2.095238095238095	2.1999999999999997	2.1999999999999997	2.31578947368421	2.210526315789473	2.210526315789473	2.210526315789473	2.333333333333333	2.333333333333333	2.333333333333333	2.470588235294117	2.470588235294117	2.7647058823529407	2.7647058823529407	2.6111111111111107	2.684210526315789	2.473684210526315	2.473684210526315	2.473684210526315	2.473684210526315	2.473684210526315	2.2380952380952377	2.2380952380952377	2.142857142857143	2.142857142857143	2.142857142857143	2.142857142857143	2.0454545454545454	1.869565217391304
YDR275W	1.3	1.325	1.3	1.2439024390243902	1.2439024390243902	1.2439024390243902	1.2439024390243902	1.2195121951219514	1.25	1.25	1.25	1.2249999999999999	1.2151898734177216	1.294871794871795	1.3125	1.3625	1.3048780487804879	1.216867469879518	1.216867469879518	1.2409638554216869	1.2317073170731707	1.2716049382716048	1.2716049382716048	1.2560975609756098	1.2560975609756098	1.2560975609756098	1.2560975609756098	1.207317073170732	1.207317073170732	1.25	1.234567901234568	1.234567901234568	1.2375	1.2692307692307694	1.2375	1.2278481012658227	1.2278481012658227	1.2025316455696202	1.2025316455696202	1.217948717948718	1.1923076923076923	1.1666666666666667	1.217948717948718	1.1923076923076923	1.2911392405063291	1.2911392405063291	1.325	1.3766233766233766	1.3766233766233766
YBR191W	5.124999999999999	5.124999999999999	4.777777777777778	4.777777777777778	4.666666666666667	4.666666666666667	4.666666666666667	4.666666666666667	4.777777777777778	4.526315789473684	4.526315789473684	4.526315789473684	4.7368421052631575	4.842105263157894	4.63157894736842	4.63157894736842	4.3	4.3	4.526315789473684	4.526315789473684	4.7368421052631575	4.7368421052631575	4.7368421052631575	4.7368421052631575	4.842105263157894	4.842105263157894	4.842105263157894	4.888888888888888	4.888888888888888	4.888888888888888	4.888888888888888	4.888888888888888	4.842105263157894	4.842105263157894	4.842105263157894	4.789473684210526	4.333333333333333	4.333333333333333	4.136363636363636	4.136363636363636	4.136363636363636	4.136363636363636	4.136363636363636	3.956521739130434	3.739130434782608	3.739130434782608	3.739130434782608	3.739130434782608	3.739130434782608
YBR101C	2.2884615384615388	2.38	2.4375	2.3877551020408165	2.4375	2.4375	2.3541666666666665	2.404255319148936	2.4565217391304346	2.3695652173913047	2.5348837209302326	2.595238095238096	2.658536585365854	2.725	2.675	2.488372093023256	2.488372093023256	2.488372093023256	2.441860465116279	2.3863636363636367	2.431818181818182	2.431818181818182	2.431818181818182	2.431818181818182	2.547619047619048	2.547619047619048	2.547619047619048	2.522727272727273	2.522727272727273	2.431818181818182	2.488372093023256	2.488372093023256	2.6097560975609757	2.775	2.658536585365854	2.707317073170732	2.625	2.625	2.625	2.625	2.8249999999999997	2.8249999999999997	2.775	2.775	2.775	2.775	2.6428571428571432	2.595238095238096	2.547619047619048
YOR079C	2.8064516129032255	2.8064516129032255	2.9	2.9	3.0	3.1071428571428568	2.9642857142857135	2.9642857142857135	2.766666666666666	2.766666666666666	2.766666666666666	2.766666666666666	2.9999999999999996	2.9999999999999996	3.0740740740740735	3.0740740740740735	3.0740740740740735	2.888888888888889	2.888888888888889	2.888888888888889	2.888888888888889	2.888888888888889	2.888888888888889	2.888888888888889	2.888888888888889	3.0	2.888888888888889	2.888888888888889	2.888888888888889	2.888888888888889	2.888888888888889	2.888888888888889	2.8148148148148144	2.8148148148148144	3.04	3.12	3.12	3.04	3.083333333333333	3.083333333333333	2.916666666666667	3.130434782608695	3.130434782608695	3.130434782608695	3.130434782608695	3.130434782608695	3.2173913043478253	3.2173913043478253	3.043478260869565
YDL083C	2.0	2.0	1.8095238095238095	1.8095238095238095	1.8095238095238095	1.8095238095238095	1.8095238095238095	1.7272727272727273	1.7272727272727273	1.478260869565217	1.478260869565217	1.4166666666666667	1.3333333333333335	1.3599999999999999	1.3599999999999999	1.3076923076923077	1.3076923076923077	1.3076923076923077	1.3076923076923077	1.3076923076923077	1.3076923076923077	1.5	1.5652173913043477	1.5833333333333335	1.4074074074074074	1.2	1.2	1.2	1.2	1.2	1.2	1.2	1.125	1.125	1.0909090909090908	1.0333333333333334	1.03125	1.03125	1.0	1.0	0.9705882352941178	0.9705882352941178	1.0	1.2352941176470587	1.1999999999999997	1.257142857142857	1.2777777777777777	1.361111111111111	1.361111111111111
YNL055C	1.2368421052631575	1.2368421052631575	1.2368421052631575	1.27027027027027	1.27027027027027	1.3243243243243241	1.2368421052631575	1.2368421052631575	1.205128205128205	1.2368421052631575	1.3421052631578945	1.4166666666666665	1.3421052631578945	1.3421052631578945	1.3421052631578945	1.275	1.2439024390243902	1.2439024390243902	1.275	1.275	1.275	1.4	1.4	1.3658536585365855	1.3658536585365855	1.3333333333333335	1.4285714285714288	1.4285714285714288	1.4285714285714288	1.4761904761904763	1.4761904761904763	1.3953488372093024	1.3953488372093024	1.3953488372093024	1.4285714285714288	1.4285714285714288	1.4285714285714288	1.3809523809523812	1.3809523809523812	1.4146341463414636	1.4146341463414636	1.5	1.45	1.45	1.5384615384615385	1.5384615384615385	1.5897435897435896	1.6315789473684208	1.6315789473684208
YGL136C	2.3333333333333335	2.3333333333333335	2.482758620689655	2.482758620689655	2.5714285714285707	2.5714285714285707	2.5714285714285707	2.5714285714285707	2.482758620689655	2.4	2.1333333333333333	2.1333333333333333	2.064516129032258	2.064516129032258	2.064516129032258	1.9999999999999998	2.206896551724138	2.206896551724138	2.206896551724138	2.206896551724138	2.2758620689655173	2.103448275862069	2.103448275862069	2.103448275862069	2.103448275862069	2.103448275862069	2.103448275862069	2.033333333333333	1.9677419354838708	1.9677419354838708	1.9354838709677418	1.9354838709677418	1.9354838709677418	1.9354838709677418	1.8709677419354838	1.8709677419354838	1.8709677419354838	1.8709677419354838	1.8709677419354838	1.8709677419354838	1.9999999999999998	1.9354838709677418	1.9354838709677418	1.9354838709677418	1.9354838709677418	1.875	1.875	1.875	1.8181818181818181
YDR262W	8.04761904761905	8.04761904761905	8.146341463414634	7.720930232558141	8.000000000000002	8.000000000000002	7.951219512195123	7.951219512195123	8.0	8.0	7.7	7.794871794871796	7.615384615384616	7.7105263157894735	7.918918918918918	7.916666666666666	8.085714285714285	7.714285714285714	8.242424242424242	7.878787878787878	7.8181818181818175	7.696969696969697	7.636363636363637	7.8125	7.625	7.393939393939394	7.333333333333334	7.562500000000001	7.4375	7.212121212121212	7.0606060606060606	6.794117647058824	6.794117647058824	6.794117647058824	6.764705882352941	6.558823529411765	6.371428571428572	6.371428571428572	6.371428571428572	6.371428571428572	6.314285714285715	6.142857142857143	6.142857142857143	5.578947368421053	5.394736842105263	4.951219512195123	4.75609756097561	4.75609756097561	4.675000000000001
YJL210W	3.1874999999999996	3.1874999999999996	3.4	3.1874999999999996	3.6428571428571423	3.6428571428571423	3.4	3.4	3.785714285714285	3.785714285714285	4.249999999999999	4.249999999999999	4.454545454545453	4.8999999999999995	4.8999999999999995	4.8999999999999995	4.8999999999999995	4.8999999999999995	4.8999999999999995	4.8999999999999995	4.8999999999999995	4.8999999999999995	4.8999999999999995	4.8999999999999995	4.8999999999999995	4.8999999999999995	5.1	5.1	4.454545454545453	4.454545454545453	4.454545454545453	4.454545454545453	4.454545454545453	4.454545454545453	4.454545454545453	4.636363636363636	4.636363636363636	4.636363636363636	4.636363636363636	4.636363636363636	4.636363636363636	5.0	5.0	5.0	5.0	4.8181818181818175	4.8181818181818175	4.8181818181818175	4.8181818181818175
YOL088C	2.451612903225806	2.451612903225806	2.451612903225806	2.451612903225806	2.387096774193548	2.387096774193548	2.387096774193548	2.387096774193548	2.387096774193548	2.387096774193548	2.387096774193548	2.387096774193548	2.387096774193548	2.176470588235294	2.176470588235294	2.176470588235294	2.176470588235294	2.176470588235294	2.176470588235294	2.176470588235294	2.176470588235294	2.235294117647059	2.235294117647059	2.235294117647059	2.235294117647059	2.3030303030303028	2.3030303030303028	2.242424242424242	2.176470588235294	2.1142857142857143	2.1142857142857143	2.0555555555555554	2.0555555555555554	1.9999999999999998	1.9999999999999998	1.9999999999999998	1.9999999999999998	1.9459459459459456	1.9459459459459456	1.9459459459459456	1.9459459459459456	1.9459459459459456	2.057142857142857	2.0	2.0	2.0	2.1714285714285713	2.1714285714285713	2.1714285714285713
YER074W	5.190476190476191	4.863636363636363	5.095238095238095	4.863636363636363	4.954545454545454	4.954545454545454	4.954545454545454	4.954545454545454	4.954545454545454	4.954545454545454	4.954545454545454	4.863636363636363	4.863636363636363	5.0	5.0	4.863636363636363	4.904761904761904	4.904761904761904	4.666666666666666	4.761904761904762	4.761904761904762	4.857142857142857	4.857142857142857	4.857142857142857	4.857142857142857	4.666666666666666	4.666666666666666	4.761904761904762	4.666666666666666	4.666666666666666	4.666666666666666	4.8999999999999995	4.666666666666666	4.666666666666666	4.666666666666666	4.454545454545453	4.2727272727272725	4.045454545454545	4.238095238095238	4.238095238095238	4.238095238095238	3.869565217391304	3.7600000000000002	3.84	3.84	3.84	3.84	3.6799999999999997	3.6799999999999997
YJR096W	1.5428571428571427	1.5428571428571427	1.5999999999999999	1.636363636363636	1.636363636363636	1.636363636363636	1.5151515151515151	1.411764705882353	1.411764705882353	1.411764705882353	1.3333333333333333	1.3333333333333333	1.2777777777777777	1.2777777777777777	1.2777777777777777	1.3333333333333333	1.3055555555555554	1.27027027027027	1.27027027027027	1.27027027027027	1.27027027027027	1.27027027027027	1.2368421052631575	1.394736842105263	1.394736842105263	1.394736842105263	1.394736842105263	1.4999999999999998	1.4999999999999998	1.4999999999999998	1.4864864864864864	1.4864864864864864	1.4444444444444442	1.4444444444444442	1.4444444444444442	1.4857142857142855	1.5757575757575755	1.636363636363636	1.4848484848484846	1.4848484848484846	1.4848484848484846	1.4848484848484846	1.5454545454545452	1.3428571428571427	1.4242424242424239	1.4242424242424239	1.4242424242424239	1.3636363636363635	1.3636363636363635
YNL075W	2.5645161290322585	2.4603174603174605	2.370967741935484	2.370967741935484	2.4032258064516134	2.4032258064516134	2.4098360655737707	2.4499999999999997	2.4915254237288136	2.4499999999999997	2.377049180327869	2.295081967213115	2.295081967213115	2.2222222222222223	2.295081967213115	2.295081967213115	2.3728813559322037	2.355932203389831	2.3898305084745766	2.355932203389831	2.3620689655172415	2.3620689655172415	2.3220338983050848	2.2459016393442623	2.3220338983050848	2.403508771929825	2.4444444444444446	2.4716981132075473	2.3962264150943398	2.185185185185185	2.169811320754717	2.2115384615384617	2.2115384615384617	2.169811320754717	2.169811320754717	2.169811320754717	2.2549019607843137	2.215686274509804	2.215686274509804	2.215686274509804	2.306122448979592	2.404255319148936	2.404255319148936	2.4565217391304346	2.319148936170213	2.1399999999999997	2.18	2.18	2.1
YML107C	0.8840579710144928	0.8840579710144928	0.8970588235294117	0.9384615384615385	0.9384615384615385	0.9384615384615385	0.875	0.8888888888888888	0.8888888888888888	0.8888888888888888	0.8888888888888888	0.8888888888888888	0.873015873015873	0.873015873015873	0.8870967741935485	0.8870967741935485	0.8870967741935485	0.9016393442622951	0.9016393442622951	0.9322033898305085	0.8870967741935485	0.903225806451613	0.9180327868852459	0.9180327868852459	0.9180327868852459	0.903225806451613	0.8870967741935485	0.8870967741935485	0.9016393442622951	0.8360655737704918	0.8360655737704918	0.7540983606557377	0.7333333333333333	0.721311475409836	0.7333333333333333	0.7333333333333333	0.7457627118644068	0.7457627118644068	0.7586206896551724	0.6896551724137931	0.6896551724137931	0.7586206896551724	0.7719298245614035	0.7719298245614035	0.7586206896551724	0.7586206896551724	0.7586206896551724	0.7457627118644068	0.7457627118644068
YHL013C	2.8	2.8	2.8	2.8	2.8	3.043478260869565	3.043478260869565	2.916666666666667	2.916666666666667	2.916666666666667	3.083333333333333	2.96	2.96	2.88	2.88	2.88	2.96	3.083333333333333	3.083333333333333	3.083333333333333	3.083333333333333	3.083333333333333	3.083333333333333	3.083333333333333	3.083333333333333	3.2173913043478253	3.2173913043478253	3.2173913043478253	3.2173913043478253	3.304347826086956	3.304347826086956	3.304347826086956	3.304347826086956	3.478260869565217	3.6363636363636362	3.545454545454545	3.545454545454545	3.714285714285714	3.6190476190476186	3.6190476190476186	3.454545454545454	3.6190476190476186	3.6190476190476186	3.714285714285714	3.714285714285714	3.714285714285714	3.714285714285714	3.9	3.8
YGL232W	1.5238095238095237	1.507936507936508	1.5	1.5	1.4444444444444444	1.467741935483871	1.4918032786885247	1.3559322033898307	1.3793103448275863	1.3793103448275863	1.3793103448275863	1.4285714285714286	1.3793103448275863	1.4285714285714286	1.4285714285714286	1.4444444444444446	1.4716981132075473	1.5399999999999998	1.5	1.5306122448979593	1.4285714285714288	1.4285714285714288	1.4285714285714288	1.3877551020408165	1.4166666666666667	1.3333333333333333	1.391304347826087	1.3478260869565217	1.3478260869565217	1.3043478260869565	1.3043478260869565	1.2608695652173914	1.2608695652173914	1.2608695652173914	1.2608695652173914	1.2608695652173914	1.2888888888888888	1.2608695652173914	1.2608695652173914	1.2173913043478262	1.2444444444444445	1.2444444444444445	1.2444444444444445	1.2444444444444445	1.2727272727272727	1.2444444444444445	1.2444444444444445	1.3488372093023255	1.2093023255813953
YEL019C	2.552631578947368	2.552631578947368	2.6216216216216215	2.6756756756756754	2.6756756756756754	2.6756756756756754	2.6756756756756754	2.7297297297297294	2.657894736842105	2.657894736842105	2.657894736842105	2.657894736842105	2.657894736842105	2.7297297297297294	2.6216216216216215	2.6216216216216215	2.694444444444444	2.794117647058824	2.794117647058824	2.7352941176470584	2.7352941176470584	2.7352941176470584	2.6	2.6	2.657142857142857	2.583333333333333	2.583333333333333	2.657142857142857	2.657142857142857	2.6	2.6176470588235294	2.7352941176470584	2.794117647058824	2.7352941176470584	2.8181818181818175	2.8181818181818175	2.8437499999999996	2.9062499999999996	2.9062499999999996	2.9062499999999996	3.233333333333333	3.3000000000000003	3.3000000000000003	3.3000000000000003	3.5357142857142856	3.4137931034482762	3.2758620689655173	3.2758620689655173	3.3928571428571423
YML106W	1.375	1.375	1.375	1.4666666666666666	1.4666666666666666	1.422222222222222	1.4883720930232558	1.4186046511627908	1.4186046511627908	1.372093023255814	1.4047619047619049	1.4390243902439024	1.3902439024390243	1.4749999999999999	1.4749999999999999	1.525	1.4878048780487805	1.4878048780487805	1.525	1.525	1.525	1.372093023255814	1.575	1.575	1.4749999999999999	1.375	1.2	1.2307692307692308	1.263157894736842	1.263157894736842	1.3513513513513513	1.3513513513513513	1.4285714285714286	1.4285714285714286	1.3513513513513513	1.3513513513513513	1.3243243243243241	1.3243243243243241	1.3243243243243241	1.4	1.3428571428571427	1.27027027027027	1.27027027027027	1.27027027027027	1.3055555555555554	1.205128205128205	1.205128205128205	1.0499999999999998	1.0499999999999998
YMR060C	1.9387755102040818	1.8979591836734693	1.8571428571428572	1.8571428571428572	2.022222222222222	2.022222222222222	2.022222222222222	2.0232558139534884	2.073170731707317	2.024390243902439	2.0749999999999997	2.128205128205128	1.9743589743589742	1.9249999999999998	1.9743589743589742	1.846153846153846	1.846153846153846	1.7692307692307692	1.8648648648648647	1.8648648648648647	1.8648648648648647	1.8648648648648647	1.8648648648648647	1.7027027027027026	1.8529411764705883	1.8	1.8	1.909090909090909	1.909090909090909	1.9687499999999998	1.9687499999999998	1.9687499999999998	1.9687499999999998	2.064516129032258	2.0689655172413794	2.0	2.148148148148148	1.9999999999999998	1.9999999999999998	1.9259259259259256	1.9259259259259256	2.0799999999999996	2.0	2.0833333333333335	2.0833333333333335	2.0833333333333335	2.1666666666666665	2.1666666666666665	2.3636363636363633
YLR209C	1.5306122448979593	1.595744680851064	1.595744680851064	1.595744680851064	1.5869565217391306	1.5869565217391306	1.4791666666666667	1.4791666666666667	1.5106382978723405	1.5434782608695652	1.5869565217391306	1.5869565217391306	1.5869565217391306	1.5434782608695652	1.5434782608695652	1.5434782608695652	1.5777777777777777	1.5777777777777777	1.5777777777777777	1.4888888888888887	1.4255319148936172	1.3829787234042554	1.4130434782608696	1.3695652173913044	1.3695652173913044	1.3695652173913044	1.3555555555555554	1.2666666666666666	1.2666666666666666	1.311111111111111	1.311111111111111	1.311111111111111	1.340909090909091	1.2954545454545454	1.2391304347826086	1.2954545454545454	1.3255813953488371	1.2325581395348837	1.2325581395348837	1.261904761904762	1.2142857142857144	1.119047619047619	1.119047619047619	1.119047619047619	1.146341463414634	1.1749999999999998	1.1749999999999998	1.1749999999999998	1.1749999999999998
YLR243W	1.9436619718309858	1.9436619718309858	1.9714285714285713	2.0	2.028985507246377	1.8985507246376812	1.9545454545454548	1.9545454545454548	1.9242424242424243	1.9242424242424243	1.9242424242424243	1.9538461538461538	1.9230769230769231	1.9841269841269842	1.9841269841269842	1.9841269841269842	2.015873015873016	2.015873015873016	2.016129032258065	2.0491803278688527	2.0491803278688527	2.066666666666667	2.0	2.033333333333333	2.033333333333333	2.103448275862069	2.103448275862069	2.103448275862069	2.103448275862069	2.1403508771929824	2.1785714285714284	2.1785714285714284	2.2592592592592595	2.2592592592592595	2.307692307692308	2.3461538461538463	2.44	2.44	2.18	2.18	2.18	2.18	2.2708333333333335	2.3125	2.319148936170213	2.319148936170213	2.3695652173913047	2.2666666666666666	2.3181818181818183
YOL093W	2.057142857142857	2.057142857142857	2.057142857142857	2.057142857142857	2.057142857142857	2.1176470588235294	2.1176470588235294	2.1515151515151514	2.1515151515151514	2.1515151515151514	2.1515151515151514	2.1515151515151514	2.225806451612903	2.064516129032258	2.064516129032258	1.9999999999999998	1.9999999999999998	1.9999999999999998	1.9999999999999998	1.8709677419354838	1.9354838709677418	1.8709677419354838	1.8064516129032255	1.6774193548387093	1.6774193548387093	1.6129032258064515	1.6774193548387093	1.7333333333333332	1.6666666666666667	1.6666666666666667	1.6666666666666667	1.6666666666666667	1.6129032258064515	1.4838709677419353	1.4838709677419353	1.4838709677419353	1.4838709677419353	1.4838709677419353	1.4838709677419353	1.4193548387096773	1.4193548387096773	1.4193548387096773	1.4193548387096773	1.354838709677419	1.354838709677419	1.3999999999999997	1.3999999999999997	1.3999999999999997	1.2758620689655173
YPL002C	2.1538461538461537	2.1538461538461537	2.1538461538461537	2.1538461538461537	2.1538461538461537	2.1538461538461537	2.1538461538461537	2.074074074074074	2.0769230769230766	2.0769230769230766	1.9999999999999996	2.0799999999999996	1.92	1.92	1.92	2.0	1.923076923076923	1.923076923076923	1.923076923076923	1.923076923076923	1.769230769230769	1.769230769230769	1.769230769230769	1.769230769230769	1.769230769230769	1.8399999999999999	1.8399999999999999	1.6799999999999997	1.6799999999999997	1.7599999999999998	1.7599999999999998	1.7599999999999998	1.7599999999999998	1.7599999999999998	1.56	1.4	1.4	1.4	1.4	1.4	1.346153846153846	1.346153846153846	1.346153846153846	1.1923076923076923	1.1923076923076923	1.1923076923076923	1.1923076923076923	1.1153846153846154	1.1153846153846154
YJR056C	21.400000000000002	22.200000000000003	22.200000000000003	21.8	21.8	21.400000000000002	21.6	21.6	21.6	21.6	21.6	18.909090909090907	18.545454545454547	18.363636363636363	18.18181818181818	18.0	17.818181818181817	18.18181818181818	17.818181818181817	16.166666666666664	16.166666666666664	15.666666666666664	15.499999999999998	16.90909090909091	16.90909090909091	16.90909090909091	16.90909090909091	16.90909090909091	16.545454545454547	17.700000000000003	17.3	17.3	17.1	17.1	17.3	17.700000000000003	17.3	16.5	16.5	15.799999999999999	16.200000000000003	16.0	16.0	15.6	15.6	15.6	15.6	15.6	15.2
YGL019W	2.3414634146341466	2.3414634146341466	2.3902439024390243	2.4499999999999997	2.4615384615384617	2.4	2.4	2.4499999999999997	2.4499999999999997	2.4499999999999997	2.4499999999999997	2.2926829268292686	2.2926829268292686	2.1707317073170733	2.1463414634146343	2.1463414634146343	2.0952380952380953	2.0000000000000004	2.05	2.05	2.05	2.05	2.05	2.0	2.0	2.0	2.0	1.9512195121951221	1.9512195121951221	1.9512195121951221	1.9487179487179487	1.9487179487179487	1.9487179487179487	1.9	1.8499999999999999	1.8048780487804879	1.8499999999999999	1.65	1.65	1.65	1.65	1.45	1.3333333333333333	1.3333333333333333	1.3684210526315788	1.405405405405405	1.405405405405405	1.5294117647058822	1.5294117647058822
YLR283W	2.137931034482759	2.1754385964912286	2.2142857142857144	2.1754385964912286	2.1754385964912286	2.137931034482759	2.103448275862069	2.1785714285714284	2.2142857142857144	2.2142857142857144	2.2545454545454544	2.290909090909091	2.132075471698113	2.132075471698113	2.132075471698113	2.132075471698113	2.169811320754717	2.132075471698113	2.0545454545454542	2.132075471698113	2.056603773584906	1.9464285714285716	1.9642857142857144	1.9642857142857144	1.9642857142857144	2.037037037037037	2.037037037037037	2.0185185185185186	2.0185185185185186	1.9814814814814816	1.9444444444444446	1.9444444444444446	1.9811320754716981	1.9811320754716981	2.057692307692308	2.057692307692308	2.057692307692308	2.0961538461538467	2.058823529411765	2.058823529411765	2.1428571428571432	2.0612244897959187	2.0612244897959187	2.1041666666666665	2.1041666666666665	2.1041666666666665	2.1041666666666665	2.1956521739130435	2.148936170212766
YPR061C	1.5609756097560976	1.5609756097560976	1.5121951219512195	1.4634146341463417	1.4634146341463417	1.4634146341463417	1.3658536585365855	1.4	1.4	1.4	1.3499999999999999	1.3499999999999999	1.3499999999999999	1.3499999999999999	1.3499999999999999	1.3170731707317074	1.3170731707317074	1.2380952380952381	1.1707317073170733	1.15	1.0999999999999999	1.0499999999999998	1.0499999999999998	1.0526315789473684	1.081081081081081	1.0857142857142859	1.1612903225806452	1.1612903225806452	1.2258064516129032	1.2258064516129032	1.2258064516129032	1.2258064516129032	1.2258064516129032	1.2258064516129032	1.5161290322580643	1.5161290322580643	1.4687499999999998	1.5666666666666664	1.5666666666666664	1.5666666666666664	1.5666666666666664	1.6206896551724137	1.6785714285714282	1.7407407407407403	1.7407407407407403	1.7407407407407403	1.7407407407407403	1.7407407407407403	1.7407407407407403
YGL224C	2.022222222222222	2.116279069767442	2.1136363636363638	2.1136363636363638	2.0217391304347827	2.0217391304347827	2.1136363636363638	2.1136363636363638	2.0666666666666664	2.0666666666666664	2.0666666666666664	2.0666666666666664	1.9777777777777779	2.022727272727273	2.022727272727273	2.022727272727273	1.9777777777777779	1.9772727272727273	2.0232558139534884	1.9772727272727273	1.8636363636363638	1.8636363636363638	1.9069767441860463	1.9069767441860463	1.8604651162790697	1.904761904761905	1.904761904761905	1.904761904761905	2.0000000000000004	2.0000000000000004	2.0000000000000004	2.048780487804878	2.0	2.0	2.0	1.9512195121951221	1.8048780487804879	1.8048780487804879	1.8048780487804879	1.6097560975609757	1.6097560975609757	1.5714285714285716	1.4090909090909092	1.4090909090909092	1.4090909090909092	1.4761904761904763	1.4285714285714288	1.4634146341463417	1.4634146341463417
YML125C	0.8125	0.7647058823529412	0.8125	0.8125	0.8125	0.7878787878787878	0.7878787878787878	0.7647058823529412	0.7878787878787878	0.823529411764706	0.823529411764706	0.823529411764706	0.5588235294117647	0.5588235294117647	0.5588235294117647	0.5588235294117647	0.6176470588235294	0.6176470588235294	0.6176470588235294	0.6176470588235294	0.6176470588235294	0.6176470588235294	0.6176470588235294	0.6176470588235294	0.6176470588235294	0.6176470588235294	0.6176470588235294	0.6176470588235294	0.6	0.6176470588235294	0.6176470588235294	0.6176470588235294	0.6176470588235294	0.6176470588235294	0.6363636363636364	0.6363636363636364	0.6363636363636364	0.65625	0.65625	0.65625	0.6176470588235294	0.6363636363636364	0.6363636363636364	0.6363636363636364	0.6363636363636364	0.6176470588235294	0.6176470588235294	0.6176470588235294	0.6176470588235294
YGL128C	1.4871794871794872	1.4615384615384617	1.5000000000000002	1.5000000000000002	1.4933333333333332	1.4933333333333332	1.4933333333333332	1.5135135135135136	1.5774647887323943	1.5774647887323943	1.5492957746478875	1.527777777777778	1.3750000000000002	1.337837837837838	1.402777777777778	1.4225352112676057	1.4225352112676057	1.4225352112676057	1.4225352112676057	1.4428571428571428	1.4428571428571428	1.4428571428571428	1.492537313432836	1.5151515151515151	1.5454545454545454	1.5454545454545454	1.5151515151515151	1.5151515151515151	1.5151515151515151	1.4769230769230768	1.4769230769230768	1.4769230769230768	1.4769230769230768	1.4769230769230768	1.4769230769230768	1.4769230769230768	1.4545454545454546	1.4603174603174602	1.6406250000000002	1.6935483870967745	1.639344262295082	1.639344262295082	1.639344262295082	1.639344262295082	1.639344262295082	1.639344262295082	1.5873015873015874	1.5873015873015874	1.639344262295082
YPR016C	1.4918032786885247	1.467741935483871	1.4918032786885247	1.403225806451613	1.380952380952381	1.380952380952381	1.380952380952381	1.467741935483871	1.4444444444444444	1.467741935483871	1.5833333333333333	1.5833333333333333	1.5166666666666666	1.4833333333333334	1.4833333333333334	1.4166666666666667	1.4166666666666667	1.4166666666666667	1.4166666666666667	1.4833333333333334	1.4833333333333334	1.459016393442623	1.5166666666666666	1.5423728813559323	1.459016393442623	1.4354838709677422	1.3934426229508197	1.3934426229508197	1.370967741935484	1.370967741935484	1.3934426229508197	1.440677966101695	1.56140350877193	1.6607142857142856	1.5714285714285714	1.5999999999999999	1.5999999999999999	1.5999999999999999	1.5714285714285714	1.5636363636363635	1.5636363636363635	1.5849056603773586	1.5272727272727273	1.5272727272727273	1.576923076923077	1.5185185185185186	1.5555555555555558	1.5555555555555558	1.3818181818181818
YJR083C	1.564102564102564	1.6486486486486485	1.564102564102564	1.564102564102564	1.564102564102564	1.564102564102564	1.525	1.525	1.525	1.564102564102564	1.564102564102564	1.3333333333333333	1.3076923076923077	1.3333333333333333	1.4864864864864864	1.3513513513513513	1.5405405405405403	1.6486486486486485	1.75	1.75	1.75	1.6944444444444442	1.6944444444444442	1.6388888888888886	1.6388888888888886	1.6944444444444442	1.6944444444444442	1.6944444444444442	1.6388888888888886	1.6388888888888886	1.6388888888888886	1.6388888888888886	1.6388888888888886	1.6388888888888886	1.6388888888888886	1.6388888888888886	1.6944444444444442	1.6944444444444442	1.6486486486486485	1.7428571428571427	1.7428571428571427	1.7428571428571427	1.7941176470588234	1.7352941176470587	1.7352941176470587	1.7941176470588234	1.8484848484848482	1.8484848484848482	1.8484848484848482
YOR251C	2.242424242424242	2.3124999999999996	2.3124999999999996	2.3749999999999996	2.451612903225806	2.451612903225806	2.451612903225806	2.451612903225806	2.451612903225806	2.451612903225806	2.451612903225806	2.5161290322580645	2.5161290322580645	2.5161290322580645	2.5161290322580645	2.6	2.533333333333333	2.533333333333333	2.6	2.533333333333333	2.3333333333333335	2.3333333333333335	2.413793103448276	2.413793103448276	2.413793103448276	2.413793103448276	2.4999999999999996	2.4999999999999996	2.4999999999999996	2.4999999999999996	2.4999999999999996	2.4999999999999996	2.4999999999999996	2.4999999999999996	2.2758620689655173	2.2758620689655173	2.2758620689655173	2.2758620689655173	2.2758620689655173	2.444444444444444	2.6399999999999997	2.6399999999999997	2.916666666666667	2.916666666666667	2.916666666666667	2.8333333333333335	2.956521739130434	2.956521739130434	2.956521739130434
YFL005W	1.5434782608695652	1.5604395604395604	1.4725274725274726	1.4505494505494505	1.4945054945054945	1.4945054945054945	1.4777777777777776	1.49438202247191	1.49438202247191	1.49438202247191	1.49438202247191	1.5056179775280898	1.5056179775280898	1.5056179775280898	1.4772727272727275	1.438202247191011	1.4942528735632186	1.4318181818181819	1.4090909090909094	1.4482758620689655	1.4588235294117649	1.4352941176470588	1.4047619047619047	1.421686746987952	1.3975903614457832	1.3975903614457832	1.3975903614457832	1.3580246913580247	1.4444444444444444	1.4556962025316456	1.4556962025316456	1.430379746835443	1.4675324675324675	1.4675324675324675	1.4675324675324675	1.5890410958904109	1.5890410958904109	1.6111111111111112	1.5492957746478875	1.5492957746478875	1.5211267605633803	1.5714285714285714	1.6521739130434785	1.6811594202898552	1.6811594202898552	1.6521739130434785	1.6716417910447763	1.723076923076923	1.7777777777777777
YGR084C	1.3441108545034641	1.3487297921478059	1.369767441860465	1.369767441860465	1.37122969837587	1.369767441860465	1.372960372960373	1.3785046728971961	1.4000000000000001	1.3966745843230404	1.4033412887828163	1.4144578313253013	1.4213075060532687	1.4199029126213591	1.4087591240875912	1.4296296296296296	1.4314214463840398	1.4278606965174128	1.4328358208955223	1.4335839598997495	1.4444444444444444	1.4540816326530612	1.4387755102040816	1.4447300771208227	1.4404145077720207	1.4072164948453607	1.3943298969072164	1.3890339425587466	1.3994778067885116	1.4083769633507854	1.417989417989418	1.4160000000000001	1.4200542005420054	1.4285714285714286	1.4666666666666668	1.4500000000000002	1.4591549295774648	1.4382022471910112	1.4371428571428573	1.4190751445086704	1.4132947976878611	1.4139941690962097	1.4306784660766962	1.425595238095238	1.431547619047619	1.462686567164179	1.4670658682634732	1.4698795180722892	1.4759036144578312
YGR062C	1.1056338028169015	1.1134751773049645	1.127659574468085	1.1071428571428572	1.1231884057971016	1.108695652173913	1.0942028985507246	1.125	1.126865671641791	1.1185185185185185	1.1037037037037036	1.1037037037037036	1.0888888888888888	1.0970149253731343	1.0970149253731343	1.0740740740740742	1.0740740740740742	1.0833333333333333	1.0833333333333333	1.0833333333333333	1.0833333333333333	1.0916030534351144	1.0763358778625953	1.0763358778625953	1.0846153846153845	1.0692307692307692	1.0775193798449612	1.0615384615384615	1.069767441860465	1.0615384615384615	1.0606060606060606	1.044776119402985	1.044776119402985	1.0606060606060606	1.1653543307086613	1.1746031746031746	1.2222222222222223	1.2096774193548387	1.2096774193548387	1.2	1.2	1.1904761904761905	1.1811023622047245	1.1904761904761905	1.2357723577235773	1.2131147540983607	1.1707317073170733	1.2	1.1803278688524592
YGL174W	2.6874999999999996	2.6874999999999996	2.7741935483870965	2.903225806451613	2.903225806451613	2.8387096774193545	2.8387096774193545	2.8387096774193545	2.7741935483870965	2.7741935483870965	2.7741935483870965	2.7741935483870965	2.7741935483870965	2.5454545454545454	2.5454545454545454	2.5454545454545454	2.6060606060606055	2.5151515151515147	2.5151515151515147	2.5151515151515147	2.3823529411764706	2.5151515151515147	2.677419354838709	2.677419354838709	2.677419354838709	2.677419354838709	2.677419354838709	2.677419354838709	2.7419354838709675	2.870967741935484	2.9354838709677415	2.9354838709677415	2.9354838709677415	2.9354838709677415	3.096774193548387	3.310344827586207	3.310344827586207	3.241379310344828	3.241379310344828	3.407407407407407	3.407407407407407	3.333333333333333	3.333333333333333	3.6	3.75	3.75	3.75	3.5000000000000004	3.652173913043478
YGR152C	3.5483870967741935	3.483870967741935	3.483870967741935	3.483870967741935	3.3749999999999996	3.483870967741935	3.483870967741935	3.5999999999999996	3.5999999999999996	3.5999999999999996	3.483870967741935	3.3548387096774195	3.225806451612903	3.225806451612903	3.3548387096774195	3.3548387096774195	3.3548387096774195	3.225806451612903	3.225806451612903	3.266666666666666	3.5555555555555554	3.5555555555555554	3.7600000000000002	3.7600000000000002	3.916666666666667	3.916666666666667	4.08695652173913	4.08695652173913	4.08695652173913	3.999999999999999	3.999999999999999	3.913043478260869	4.090909090909091	4.3809523809523805	4.714285714285714	4.714285714285714	4.714285714285714	4.714285714285714	4.619047619047619	4.285714285714286	4.142857142857142	4.142857142857142	4.142857142857142	4.142857142857142	4.1	3.904761904761904	3.7619047619047614	3.666666666666666	3.7619047619047614
YIL044C	1.8472222222222223	1.8472222222222223	1.8472222222222223	1.777777777777778	1.777777777777778	1.777777777777778	1.7222222222222225	1.7222222222222225	1.6805555555555556	1.6805555555555556	1.6714285714285713	1.625	1.625	1.625	1.5694444444444444	1.6956521739130435	1.535211267605634	1.5571428571428572	1.5571428571428572	1.5571428571428572	1.5285714285714285	1.5285714285714285	1.5	1.5000000000000002	1.5000000000000002	1.4687500000000002	1.4687500000000002	1.4687500000000002	1.5161290322580647	1.5409836065573772	1.4754098360655739	1.4098360655737705	1.3870967741935485	1.3870967741935485	1.3870967741935485	1.4193548387096775	1.3968253968253967	1.3968253968253967	1.4193548387096775	1.442622950819672	1.442622950819672	1.4098360655737705	1.4333333333333333	1.457627118644068	1.4827586206896552	1.4137931034482758	1.4137931034482758	1.4385964912280702	1.375
YDL052C	1.3243243243243241	1.3243243243243241	1.361111111111111	1.472222222222222	1.5588235294117647	1.606060606060606	1.606060606060606	1.606060606060606	1.7096774193548385	1.7096774193548385	1.7096774193548385	1.7096774193548385	1.7096774193548385	1.7096774193548385	1.7096774193548385	1.8275862068965518	1.8275862068965518	1.7666666666666666	1.7666666666666666	1.7666666666666666	1.7666666666666666	1.7666666666666666	1.8275862068965518	1.7586206896551724	1.7586206896551724	1.8888888888888886	1.8888888888888886	1.7777777777777777	1.7777777777777777	1.7777777777777777	1.8518518518518516	1.8518518518518516	1.8518518518518516	1.7777777777777777	1.7407407407407403	1.6666666666666665	1.6666666666666665	1.7407407407407403	1.7407407407407403	1.3333333333333333	1.3599999999999999	1.3599999999999999	1.3599999999999999	1.478260869565217	1.478260869565217	1.478260869565217	1.4166666666666667	1.4166666666666667	1.4166666666666667
YKL019W	2.7857142857142856	2.7857142857142856	2.7857142857142856	2.7857142857142856	2.8571428571428568	2.8571428571428568	2.8571428571428568	2.8571428571428568	2.888888888888889	2.888888888888889	2.5172413793103448	2.5172413793103448	2.5172413793103448	2.5172413793103448	2.586206896551724	2.5172413793103448	2.5172413793103448	2.4482758620689653	2.714285714285714	2.8571428571428568	2.928571428571428	2.928571428571428	2.8275862068965516	2.8275862068965516	2.6451612903225805	2.625	2.625	2.5624999999999996	2.5624999999999996	2.5624999999999996	2.5624999999999996	2.6451612903225805	2.6451612903225805	2.6451612903225805	2.4848484848484844	2.4848484848484844	2.424242424242424	2.424242424242424	2.6060606060606055	2.5454545454545454	2.4	2.4	2.4	2.3333333333333335	2.3333333333333335	2.4	2.3333333333333335	2.3333333333333335	2.2777777777777777
YER142C	1.9512195121951221	1.9512195121951221	1.9	1.9487179487179487	2.0512820512820515	2.0512820512820515	2.162162162162162	2.216216216216216	2.162162162162162	2.162162162162162	2.216216216216216	2.2222222222222223	2.054054054054054	2.111111111111111	1.9999999999999998	1.9999999999999998	1.9999999999999998	1.9999999999999998	2.057142857142857	2.1176470588235294	2.1176470588235294	2.057142857142857	1.9428571428571428	1.9428571428571428	1.8857142857142857	1.8285714285714285	1.9411764705882353	1.8823529411764706	1.8285714285714285	1.8285714285714285	1.8285714285714285	1.8285714285714285	1.7714285714285711	1.7714285714285711	1.8235294117647056	1.9374999999999998	2.0666666666666664	2.1379310344827585	2.296296296296296	2.296296296296296	2.222222222222222	2.222222222222222	2.222222222222222	2.222222222222222	2.222222222222222	2.222222222222222	2.222222222222222	2.222222222222222	2.269230769230769
YCR004C	0.9187817258883249	0.9086294416243654	0.9175257731958762	0.922279792746114	0.9738219895287958	1.027027027027027	0.9617486338797815	0.9887640449438203	1.0057142857142858	1.0292397660818713	1.017751479289941	0.9759036144578314	0.981818181818182	0.9937888198757763	0.949685534591195	0.9556962025316456	0.967948717948718	0.967948717948718	0.9869281045751634	1.0	1.0	1.0202702702702704	1.0202702702702704	1.0136054421768708	1.0	1.0	0.9455782312925171	0.952054794520548	0.9455782312925171	0.9727891156462585	0.9662162162162162	0.9724137931034482	0.9929577464788732	0.9929577464788732	0.9788732394366197	0.9574468085106383	0.9366197183098591	0.9366197183098591	0.9366197183098591	0.95	0.9357142857142857	0.9424460431654675	0.9347826086956522	0.8913043478260869	0.8913043478260869	0.8913043478260869	0.880597014925373	0.874074074074074	0.8676470588235293
YNR054C	1.7428571428571427	1.8571428571428572	1.8285714285714285	1.8285714285714285	1.8285714285714285	1.7297297297297296	1.7567567567567566	1.7567567567567566	1.7567567567567566	1.7567567567567566	1.6486486486486485	1.7428571428571427	1.7428571428571427	1.7941176470588234	1.7941176470588234	1.7941176470588234	1.7941176470588234	1.7941176470588234	1.7941176470588234	1.7941176470588234	1.7352941176470587	1.7352941176470587	1.7352941176470587	1.676470588235294	1.676470588235294	1.7878787878787876	1.7878787878787876	1.7878787878787876	1.7878787878787876	1.7352941176470587	1.7352941176470587	1.7352941176470587	1.7352941176470587	1.7352941176470587	1.7352941176470587	1.7352941176470587	1.7352941176470587	1.7352941176470587	1.7352941176470587	1.7352941176470587	1.7352941176470587	1.7352941176470587	1.7352941176470587	1.7352941176470587	1.7352941176470587	1.7352941176470587	1.7878787878787876	1.7878787878787876	1.7812499999999998
YBL087C	2.75	2.75	2.619047619047619	2.619047619047619	2.619047619047619	2.619047619047619	2.619047619047619	2.619047619047619	2.619047619047619	2.619047619047619	2.5	2.5909090909090904	2.5909090909090904	2.5909090909090904	2.478260869565217	2.478260869565217	2.28	2.1111111111111107	2.192307692307692	2.1111111111111107	2.035714285714285	1.8333333333333333	1.7741935483870968	1.71875	1.7741935483870968	1.7741935483870968	1.5999999999999999	1.6666666666666667	1.6129032258064515	1.6129032258064515	1.5625	1.5483870967741935	1.5483870967741935	1.4374999999999998	1.4999999999999998	1.5625	1.5625	1.5625	1.588235294117647	1.4705882352941178	1.4705882352941178	1.3888888888888888	1.3888888888888888	1.3888888888888888	1.4285714285714286	1.4285714285714286	1.4285714285714286	1.3888888888888888	1.3888888888888888
YGR239C	1.7968750000000002	1.7968750000000002	1.7968750000000002	1.8253968253968254	1.7903225806451615	1.819672131147541	1.819672131147541	1.9137931034482758	1.8793103448275863	1.8793103448275863	1.8771929824561404	1.842105263157895	1.842105263157895	1.842105263157895	1.842105263157895	1.842105263157895	1.8070175438596492	1.7758620689655171	1.7368421052631582	1.7368421052631582	1.7368421052631582	1.7368421052631582	1.7368421052631582	1.7368421052631582	1.7368421052631582	1.6779661016949154	1.6779661016949154	1.593220338983051	1.5333333333333332	1.5333333333333332	1.7636363636363634	1.7358490566037734	1.7358490566037734	1.7358490566037734	1.6981132075471699	1.6981132075471699	1.711538461538462	1.7450980392156865	1.78	1.8399999999999999	1.8571428571428572	1.8163265306122451	1.8163265306122451	1.8163265306122451	1.8599999999999999	1.8979591836734693	1.8541666666666667	1.8541666666666667	1.8163265306122451
YFR027W	2.6756756756756754	2.6756756756756754	2.6756756756756754	2.8285714285714287	2.8285714285714287	2.8285714285714287	2.8285714285714287	2.7714285714285714	2.7714285714285714	2.7714285714285714	2.7714285714285714	2.7142857142857144	2.7142857142857144	2.7142857142857144	2.7142857142857144	2.7142857142857144	2.7142857142857144	2.542857142857143	2.6176470588235294	2.6176470588235294	2.6176470588235294	2.676470588235294	2.7575757575757573	2.696969696969697	2.696969696969697	2.7575757575757573	2.7575757575757573	2.696969696969697	2.78125	2.870967741935484	2.870967741935484	2.870967741935484	2.870967741935484	2.8064516129032255	2.8064516129032255	2.8064516129032255	2.870967741935484	2.870967741935484	2.870967741935484	2.870967741935484	2.966666666666667	2.966666666666667	2.966666666666667	2.9	3.0	2.9	2.9	2.8064516129032255	2.8064516129032255
YDL142C	3.888888888888889	3.961538461538461	3.961538461538461	3.961538461538461	3.961538461538461	3.961538461538461	4.038461538461538	4.038461538461538	3.888888888888889	3.629629629629629	3.629629629629629	3.629629629629629	3.629629629629629	3.9199999999999995	3.9199999999999995	4.0	3.916666666666667	3.375	3.2916666666666665	3.2916666666666665	3.2916666666666665	3.2916666666666665	3.2916666666666665	3.2916666666666665	3.375	3.375	3.375	3.375	3.375	3.5217391304347823	3.5217391304347823	3.5217391304347823	3.681818181818181	3.772727272727272	3.9523809523809517	4.0476190476190474	4.0476190476190474	4.0476190476190474	4.0476190476190474	3.8571428571428568	3.8571428571428568	3.8571428571428568	3.7619047619047614	3.4347826086956514	3.4347826086956514	3.7619047619047614	3.7619047619047614	3.7619047619047614	3.5909090909090904
YDR068W	2.7021276595744683	2.6458333333333335	2.6458333333333335	2.6458333333333335	2.6458333333333335	2.5918367346938775	2.5918367346938775	2.6458333333333335	2.7021276595744683	2.7021276595744683	2.8863636363636367	3.023809523809524	3.023809523809524	3.071428571428572	3.023809523809524	3.023809523809524	3.175	3.125	3.125	3.125	3.125	3.125	3.289473684210526	3.289473684210526	3.2368421052631575	3.289473684210526	3.289473684210526	3.289473684210526	3.416666666666666	3.416666666666666	3.416666666666666	3.416666666666666	3.3611111111111107	3.3055555555555554	3.4	3.371428571428571	3.228571428571428	3.228571428571428	3.2857142857142856	3.2857142857142856	3.2857142857142856	3.2857142857142856	3.3823529411764706	3.3823529411764706	3.3823529411764706	3.2941176470588234	3.2941176470588234	3.235294117647059	3.2941176470588234
YPL079W	1.9693877551020411	1.9895833333333335	1.9270833333333335	1.9892473118279572	1.8988764044943822	1.9655172413793107	1.988372093023256	2.060240963855422	2.012048192771085	1.9647058823529415	1.9647058823529415	1.9058823529411768	1.9285714285714288	1.9058823529411768	1.8823529411764706	2.012048192771085	2.0121951219512195	1.9135802469135803	1.8641975308641976	1.8641975308641976	1.75	1.7249999999999999	1.7249999999999999	1.717948717948718	1.736842105263158	1.810810810810811	1.8783783783783785	1.8513513513513513	1.902777777777778	1.8333333333333335	1.8591549295774648	1.7746478873239437	1.8529411764705883	2.0	1.8484848484848484	1.8484848484848484	1.8484848484848484	1.7846153846153845	1.7999999999999998	1.830769230769231	1.8030303030303032	1.830769230769231	1.9682539682539684	2.0000000000000004	2.0000000000000004	2.0000000000000004	2.0000000000000004	2.1016949152542375	2.1016949152542375
YML052W	5.545454545454545	5.727272727272727	5.727272727272727	5.909090909090908	6.5	5.909090909090908	5.909090909090908	5.909090909090908	5.909090909090908	5.909090909090908	5.0	5.0	5.0	5.3076923076923075	5.461538461538461	5.153846153846153	5.153846153846153	5.0	4.642857142857142	4.499999999999999	4.499999999999999	4.499999999999999	3.9374999999999996	3.9374999999999996	3.9374999999999996	3.9374999999999996	3.9374999999999996	4.846153846153846	4.846153846153846	4.846153846153846	3.5882352941176463	3.5882352941176463	3.5882352941176463	3.5882352941176463	3.611111111111111	3.722222222222222	3.722222222222222	3.6666666666666665	3.7647058823529407	3.7647058823529407	3.3684210526315783	3.3684210526315783	3.1999999999999997	3.3	3.3	3.5	3.5	3.4	3.4
YOR358W	2.76	2.5555555555555554	2.481481481481481	2.481481481481481	2.481481481481481	2.481481481481481	2.481481481481481	2.481481481481481	2.310344827586207	2.310344827586207	2.310344827586207	2.310344827586207	2.310344827586207	2.3928571428571423	2.3928571428571423	2.3928571428571423	2.444444444444444	2.444444444444444	2.5384615384615383	2.5384615384615383	2.5384615384615383	2.192307692307692	2.1153846153846154	2.2	2.1111111111111107	2.1111111111111107	2.1111111111111107	2.1111111111111107	2.1111111111111107	2.1111111111111107	2.035714285714285	1.96551724137931	1.96551724137931	1.96551724137931	1.7272727272727268	1.6285714285714283	1.6285714285714283	1.5714285714285714	1.5277777777777777	1.5277777777777777	1.5277777777777777	1.583333333333333	1.583333333333333	1.583333333333333	1.4999999999999998	1.5526315789473681	1.7631578947368418	1.7631578947368418	1.7631578947368418
YKR014C	2.0256410256410255	2.0256410256410255	2.189189189189189	2.189189189189189	2.25	2.25	2.25	2.3055555555555554	2.361111111111111	2.4285714285714284	2.314285714285714	2.257142857142857	2.257142857142857	2.314285714285714	2.314285714285714	2.25	2.3235294117647056	2.3235294117647056	2.3235294117647056	2.3235294117647056	2.3235294117647056	2.3235294117647056	2.3235294117647056	2.3235294117647056	2.257142857142857	2.314285714285714	2.1999999999999997	2.1999999999999997	2.333333333333333	2.333333333333333	2.333333333333333	2.65625	2.441176470588235	2.441176470588235	2.5151515151515147	2.5757575757575757	2.6999999999999997	2.5666666666666664	2.655172413793103	2.793103448275862	2.862068965517241	2.766666666666666	2.677419354838709	2.677419354838709	2.677419354838709	2.6129032258064515	2.677419354838709	2.6129032258064515	2.6999999999999997
YFR004W	1.819672131147541	1.7619047619047619	1.7619047619047619	1.737704918032787	1.7704918032786885	1.7049180327868854	1.7049180327868854	1.7241379310344829	1.6666666666666667	1.6949152542372883	1.6721311475409837	1.6721311475409837	1.7586206896551724	1.7758620689655171	1.7894736842105263	1.7894736842105263	1.8545454545454545	1.7894736842105263	1.7857142857142858	1.7857142857142858	1.7857142857142858	1.7543859649122808	1.851851851851852	1.851851851851852	1.851851851851852	1.9230769230769234	1.9607843137254903	1.9607843137254903	1.9607843137254903	1.9599999999999997	1.92	1.959183673469388	2.0	2.0	1.9583333333333335	2.0000000000000004	1.9583333333333335	2.1363636363636367	2.1363636363636367	2.1363636363636367	2.1860465116279073	2.2325581395348837	2.181818181818182	2.181818181818182	2.1363636363636367	2.1363636363636367	2.1363636363636367	2.090909090909091	2.090909090909091
YDR472W	0.6869266055045873	0.6877152698048221	0.6869965477560416	0.6838487972508591	0.6890660592255126	0.6923076923076924	0.7142857142857143	0.7120000000000001	0.7120000000000001	0.7149372862029648	0.7134703196347032	0.7188571428571429	0.718213058419244	0.7226027397260275	0.7209567198177678	0.7209567198177678	0.7230419977298526	0.7136414881623451	0.7075365579302588	0.7005586592178771	0.6988888888888889	0.7048997772828508	0.6921373200442968	0.6899224806201552	0.6859045504994451	0.6762114537444934	0.6670305676855895	0.6684901531728666	0.6670305676855895	0.6684782608695652	0.6684782608695652	0.6634199134199136	0.6677524429967427	0.6655844155844156	0.6691810344827587	0.6699134199134199	0.6620021528525296	0.6590909090909092	0.6612377850162867	0.6630552546045504	0.6612377850162867	0.6605405405405406	0.6720955483170468	0.6728060671722644	0.6720779220779222	0.6706392199349945	0.673580786026201	0.6706652126499456	0.667763157894737
YNL322C	4.461538461538462	4.461538461538462	4.461538461538462	4.461538461538462	4.461538461538462	4.461538461538462	4.833333333333332	5.333333333333332	5.333333333333332	5.333333333333332	5.916666666666665	5.916666666666665	5.916666666666665	5.916666666666665	5.916666666666665	5.916666666666665	5.916666666666665	5.916666666666665	5.916666666666665	5.916666666666665	5.916666666666665	5.916666666666665	6.454545454545453	6.454545454545453	6.454545454545453	6.454545454545453	6.272727272727272	6.272727272727272	6.272727272727272	6.272727272727272	6.8999999999999995	6.8999999999999995	6.8999999999999995	6.8999999999999995	6.8999999999999995	6.8999999999999995	6.8999999999999995	6.699999999999999	6.699999999999999	5.8	5.8	5.8	5.8	5.8	5.8	5.8	5.8	5.8	6.699999999999999
YPR149W	1.2708333333333333	1.2448979591836735	1.196078431372549	1.0961538461538463	1.057692307692308	1.0377358490566038	1.0754716981132075	1.0754716981132075	1.0363636363636362	1.0727272727272725	1.0925925925925926	1.1132075471698113	1.150943396226415	1.1296296296296298	1.1666666666666667	1.1636363636363636	1.1228070175438596	1.1228070175438596	1.1228070175438596	1.1228070175438596	1.1428571428571428	1.1428571428571428	1.1428571428571428	1.1636363636363636	1.1428571428571428	1.1578947368421053	1.1578947368421053	1.1578947368421053	1.0645161290322582	1.0967741935483872	1.1111111111111112	1.09375	1.0769230769230769	1.0294117647058825	1.0294117647058825	1.0149253731343284	0.9714285714285714	0.9577464788732395	0.9041095890410958	0.9342105263157895	0.9740259740259741	0.9615384615384616	0.9220779220779222	1.051948051948052	0.986842105263158	0.9615384615384616	0.9615384615384616	0.9375	0.9375
YLR414C	5.117647058823528	5.117647058823528	5.117647058823528	5.235294117647059	5.352941176470588	5.352941176470588	5.235294117647059	5.235294117647059	5.235294117647059	4.882352941176469	4.882352941176469	4.999999999999999	4.999999999999999	4.999999999999999	4.473684210526315	4.473684210526315	4.473684210526315	3.9999999999999996	3.9999999999999996	3.9999999999999996	3.7894736842105257	3.7894736842105257	3.7894736842105257	3.7894736842105257	3.428571428571428	3.5238095238095233	3.5238095238095233	3.428571428571428	3.428571428571428	2.7826086956521734	2.7391304347826084	2.7391304347826084	2.7391304347826084	2.7391304347826084	2.7391304347826084	2.7391304347826084	2.6521739130434776	2.6521739130434776	2.6521739130434776	2.6521739130434776	2.6521739130434776	2.6521739130434776	2.9047619047619047	2.7727272727272725	2.7727272727272725	2.7727272727272725	2.9047619047619047	2.9047619047619047	2.9047619047619047
YGR147C	1.3170731707317072	1.3170731707317072	1.3140243902439024	1.3042168674698795	1.2981927710843373	1.2951807228915662	1.2874251497005988	1.2994011976047903	1.3263473053892216	1.3403614457831323	1.3765060240963856	1.3855421686746987	1.4024024024024022	1.400602409638554	1.4199395770392749	1.392749244712991	1.400602409638554	1.3644578313253013	1.3666666666666667	1.3871951219512193	1.393292682926829	1.3902439024390243	1.396341463414634	1.393292682926829	1.3895705521472392	1.403669724770642	1.403669724770642	1.415902140672783	1.4334365325077398	1.4361370716510904	1.4440993788819874	1.453125	1.4485981308411213	1.450310559006211	1.4351851851851853	1.450310559006211	1.471875	1.4627329192546583	1.458204334365325	1.5015873015873018	1.5094339622641508	1.5266457680250785	1.4646153846153847	1.4646153846153847	1.4875776397515525	1.4738461538461538	1.4875776397515525	1.4891640866873064	1.4720496894409936
YNL032W	2.3	2.3	2.3793103448275863	2.3793103448275863	2.241379310344828	2.241379310344828	2.241379310344828	2.241379310344828	2.241379310344828	2.1724137931034484	2.1724137931034484	2.1724137931034484	2.103448275862069	2.0344827586206895	2.0344827586206895	1.96551724137931	1.96551724137931	2.035714285714285	2.035714285714285	2.035714285714285	1.96551724137931	1.8999999999999997	1.96551724137931	1.96551724137931	1.96551724137931	1.896551724137931	1.896551724137931	1.896551724137931	1.896551724137931	1.896551724137931	1.896551724137931	2.0370370370370368	2.1111111111111107	2.192307692307692	2.192307692307692	2.28	2.28	2.304347826086956	2.3913043478260865	2.5	2.75	2.833333333333333	2.833333333333333	2.833333333333333	2.9999999999999996	2.7647058823529407	2.7647058823529407	2.7647058823529407	2.8125
YNL286W	1.06	1.0460526315789473	1.0460526315789473	1.0460526315789473	1.0529801324503312	1.066225165562914	1.066225165562914	1.0536912751677852	1.0608108108108107	1.0753424657534247	1.0337837837837838	1.047945205479452	1.0337837837837838	1.0	0.9452054794520548	0.9452054794520548	0.9577464788732395	0.9577464788732395	0.9571428571428572	0.9710144927536233	0.9852941176470589	0.9852941176470589	0.9705882352941176	0.9420289855072465	0.9219858156028369	0.9285714285714286	0.9428571428571428	0.9428571428571428	0.9	0.9264705882352942	0.9264705882352942	0.9264705882352942	0.874074074074074	0.8529411764705882	0.8529411764705882	0.8529411764705882	0.8235294117647058	0.8235294117647058	0.8235294117647058	0.8235294117647058	0.8270676691729324	0.8270676691729324	0.8208955223880596	0.8270676691729324	0.8120300751879699	0.828125	0.828125	0.8412698412698413	0.848
YER099C	2.7037037037037033	2.7777777777777777	2.7777777777777777	2.7777777777777777	2.7777777777777777	3.125	3.2916666666666665	3.2916666666666665	3.375	3.375	3.5217391304347823	3.4347826086956514	3.652173913043478	3.652173913043478	3.4166666666666665	3.28	3.28	3.28	3.1538461538461533	3.1538461538461533	3.0769230769230766	3.0769230769230766	3.0769230769230766	3.0769230769230766	3.0370370370370368	3.0370370370370368	3.0370370370370368	3.111111111111111	2.896551724137931	2.9655172413793105	3.0344827586206895	3.0344827586206895	2.896551724137931	2.9655172413793105	2.655172413793103	2.655172413793103	2.5666666666666664	2.5666666666666664	2.5666666666666664	2.483870967741935	2.483870967741935	2.483870967741935	2.354838709677419	2.28125	2.212121212121212	2.2727272727272725	2.333333333333333	2.333333333333333	2.333333333333333
YKL094W	2.859649122807018	2.859649122807018	2.6315789473684212	2.6315789473684212	2.777777777777778	2.777777777777778	2.777777777777778	2.777777777777778	2.884615384615385	3.0612244897959187	3.0612244897959187	3.0	3.108695652173913	3.1521739130434785	3.1521739130434785	3.085106382978724	3.085106382978724	3.1956521739130435	3.0625	3.0625	3.0625	3.125	3.125	3.125	3.125	3.0612244897959187	3.0	3.0	3.0	3.0	2.96	2.8461538461538463	2.8461538461538463	2.884615384615385	2.690909090909091	2.5454545454545454	2.456140350877193	2.456140350877193	2.4909090909090907	2.3620689655172415	2.3620689655172415	2.368421052631579	2.3275862068965516	2.3275862068965516	2.368421052631579	2.368421052631579	2.410714285714286	2.4	2.4727272727272727
YOR111W	1.3653846153846154	1.4313725490196079	1.3773584905660377	1.3773584905660377	1.3773584905660377	1.3773584905660377	1.3773584905660377	1.3396226415094339	1.2641509433962264	1.3137254901960784	1.3137254901960784	1.3137254901960784	1.3137254901960784	1.2641509433962264	1.2641509433962264	1.2641509433962264	1.2641509433962264	1.3137254901960784	1.326923076923077	1.3529411764705883	1.38	1.3137254901960784	1.2352941176470589	1.2745098039215688	1.3137254901960784	1.2264150943396226	1.2264150943396226	1.3018867924528301	1.3396226415094339	1.3396226415094339	1.326923076923077	1.3018867924528301	1.3773584905660377	1.403846153846154	1.403846153846154	1.403846153846154	1.4313725490196079	1.4313725490196079	1.4313725490196079	1.3773584905660377	1.3773584905660377	1.3773584905660377	1.3773584905660377	1.3773584905660377	1.3773584905660377	1.3773584905660377	1.3773584905660377	1.3653846153846154	1.2884615384615385
YMR149W	1.8354430379746836	1.7721518987341773	1.7283950617283952	1.7283950617283952	1.7468354430379747	1.620253164556962	1.7066666666666666	1.7534246575342465	1.7534246575342465	1.8028169014084507	1.7746478873239437	1.8260869565217392	1.8260869565217392	1.8260869565217392	1.8260869565217392	1.8260869565217392	1.7681159420289856	1.7428571428571427	1.7428571428571427	1.6714285714285713	1.6956521739130435	1.6956521739130435	1.6956521739130435	1.6714285714285713	1.7205882352941175	1.876923076923077	1.967741935483871	1.9516129032258067	1.9836065573770492	1.9516129032258067	1.9516129032258067	1.9523809523809523	1.9838709677419355	1.9838709677419355	1.9838709677419355	1.8593750000000002	1.890625	1.9206349206349207	1.890625	1.890625	1.7968750000000002	1.7187500000000002	1.6060606060606062	1.575757575757576	1.5384615384615385	1.6129032258064517	1.6129032258064517	1.5873015873015874	1.6129032258064517
YNL312W	1.6749999999999998	1.525	1.525	1.5128205128205128	1.4615384615384615	1.4615384615384615	1.4615384615384615	1.375	1.4864864864864864	1.4864864864864864	1.3783783783783783	1.3783783783783783	1.5945945945945943	1.5945945945945943	1.7575757575757573	1.7575757575757573	1.8124999999999998	1.8124999999999998	1.8709677419354838	1.8709677419354838	1.8064516129032255	1.7419354838709675	1.6874999999999998	1.7419354838709675	1.7419354838709675	1.6774193548387093	1.6774193548387093	1.7333333333333332	1.6666666666666667	1.6666666666666667	1.6129032258064515	1.6129032258064515	1.6129032258064515	1.6129032258064515	1.6129032258064515	1.5483870967741935	1.4838709677419353	1.4838709677419353	1.4838709677419353	1.4838709677419353	1.4838709677419353	1.586206896551724	1.5333333333333332	1.586206896551724	1.586206896551724	1.586206896551724	1.4137931034482758	1.4137931034482758	1.1612903225806452
YPL078C	1.9661016949152543	2.137931034482759	2.1754385964912286	2.1754385964912286	2.2631578947368425	2.2280701754385968	2.2280701754385968	2.381818181818182	2.5454545454545454	2.5454545454545454	2.456140350877193	2.3793103448275863	2.3	2.3	2.2258064516129035	2.180327868852459	2.2166666666666663	2.2166666666666663	2.2166666666666663	2.183333333333333	2.2586206896551726	2.2586206896551726	2.2586206896551726	2.2586206896551726	2.2586206896551726	2.2982456140350878	2.2982456140350878	2.385964912280702	2.428571428571429	2.3928571428571432	2.3928571428571432	2.4727272727272727	2.4363636363636365	2.381818181818182	2.309090909090909	2.2363636363636363	2.2777777777777777	2.2777777777777777	2.2777777777777777	2.1111111111111116	2.1111111111111116	2.0727272727272728	2.150943396226415	2.134615384615385	2.134615384615385	2.134615384615385	2.2115384615384617	2.1730769230769234	2.132075471698113
YHR144C	33.21052631578947	33.21052631578947	33.473684210526315	33.0	30.5	30.6	30.3	35.647058823529406	36.764705882352935	36.764705882352935	36.88235294117647	36.64705882352941	36.99999999999999	37.11764705882353	37.588235294117645	39.625	37.29411764705882	37.17647058823529	37.17647058823529	36.470588235294116	36.52941176470588	36.17647058823529	35.8235294117647	31.421052631578945	31.31578947368421	31.31578947368421	31.31578947368421	31.105263157894736	30.68421052631579	30.47368421052631	31.72222222222222	32.38888888888889	32.5	32.44444444444444	33.0	34.588235294117645	34.23529411764706	34.23529411764706	33.8235294117647	35.625	37.06666666666667	37.2	36.800000000000004	36.666666666666664	36.6	36.333333333333336	36.333333333333336	36.46666666666667	35.800000000000004
YNL003C	1.7333333333333334	1.7333333333333334	1.7808219178082192	1.777777777777778	1.777777777777778	1.7500000000000002	1.7222222222222225	1.5342465753424657	1.4864864864864866	1.5135135135135136	1.5833333333333335	1.5774647887323943	1.5999999999999999	1.5999999999999999	1.5774647887323943	1.527777777777778	1.4647887323943662	1.5211267605633803	1.5428571428571427	1.5362318840579712	1.5362318840579712	1.5362318840579712	1.5362318840579712	1.5142857142857142	1.5	1.4705882352941178	1.5	1.4714285714285713	1.4927536231884058	1.5970149253731345	1.621212121212121	1.590909090909091	1.5846153846153845	1.696969696969697	1.75	1.75	1.7187500000000002	1.8032786885245902	1.8032786885245902	1.8360655737704918	1.8360655737704918	1.8360655737704918	1.8032786885245902	1.7704918032786885	1.7419354838709677	1.870967741935484	1.870967741935484	1.9016393442622952	1.9333333333333333
YNL315C	4.419354838709677	4.419354838709677	4.483870967741935	4.483870967741935	4.483870967741935	4.419354838709677	4.419354838709677	4.354838709677419	4.161290322580645	4.096774193548387	4.096774193548387	3.9677419354838706	4.172413793103448	4.172413793103448	4.0344827586206895	4.0344827586206895	4.0344827586206895	4.172413793103448	4.172413793103448	4.481481481481481	4.653846153846153	4.653846153846153	4.346153846153846	4.52	4.52	4.52	4.52	4.035714285714285	3.8965517241379306	4.185185185185184	4.153846153846153	4.153846153846153	4.0	4.0	4.0	4.0	4.0	4.0	3.7692307692307687	3.7692307692307687	3.629629629629629	3.629629629629629	3.5555555555555554	3.4814814814814814	3.4814814814814814	3.407407407407407	3.6799999999999997	3.6799999999999997	3.5199999999999996
YOR292C	8.555555555555555	8.555555555555555	9.0	9.0	9.444444444444445	7.727272727272727	8.09090909090909	9.88888888888889	11.125000000000002	11.125000000000002	11.125000000000002	13.571428571428573	13.571428571428573	13.571428571428573	13.571428571428573	13.571428571428573	15.833333333333334	16.166666666666668	16.5	16.833333333333332	16.833333333333332	16.833333333333332	16.833333333333332	16.833333333333332	16.833333333333332	16.833333333333332	16.833333333333332	16.5	16.5	17.166666666666664	17.166666666666664	16.833333333333332	16.833333333333332	16.833333333333332	17.666666666666668	17.666666666666668	17.666666666666668	17.666666666666668	17.666666666666668	17.666666666666668	17.666666666666668	17.666666666666668	15.142857142857144	15.142857142857144	15.142857142857144	15.142857142857144	13.25	13.25	13.25
YOL073C	3.0540540540540535	3.1714285714285713	3.1714285714285713	3.1714285714285713	3.1714285714285713	3.057142857142857	2.972222222222222	2.972222222222222	3.057142857142857	3.057142857142857	3.057142857142857	3.1142857142857143	3.057142857142857	3.1470588235294117	3.1470588235294117	3.1470588235294117	3.1470588235294117	3.088235294117647	3.088235294117647	3.088235294117647	3.2058823529411766	3.2058823529411766	3.2058823529411766	3.40625	3.40625	3.40625	3.40625	3.0624999999999996	3.0624999999999996	3.125	3.0303030303030303	2.9696969696969693	3.0	3.0	3.0	3.0	3.058823529411765	3.058823529411765	3.058823529411765	3.0	2.914285714285714	3.0	3.0	3.0	3.0909090909090904	3.0909090909090904	3.0909090909090904	3.0909090909090904	3.0909090909090904
YNL129W	1.7999999999999998	1.9333333333333333	2.0666666666666664	2.0666666666666664	2.0666666666666664	2.0666666666666664	2.0666666666666664	2.0666666666666664	1.9999999999999998	1.9999999999999998	1.9999999999999998	1.9374999999999998	1.9374999999999998	1.9374999999999998	1.9374999999999998	1.9374999999999998	2.0624999999999996	1.9999999999999998	1.9999999999999998	2.0606060606060606	1.9428571428571428	1.9428571428571428	1.9428571428571428	1.9428571428571428	2.0	2.0	2.0	2.0	2.0	2.0	2.0	2.0	1.8918918918918919	1.8918918918918919	1.9459459459459456	1.9459459459459456	1.9459459459459456	1.8947368421052628	1.8421052631578947	1.8421052631578947	1.9473684210526312	1.9473684210526312	1.8974358974358974	1.846153846153846	1.846153846153846	1.8974358974358974	1.8974358974358974	1.7692307692307692	1.7692307692307692
YGL050W	14.222222222222221	14.222222222222221	14.0	14.384615384615383	14.8	14.076923076923077	14.320000000000002	13.111111111111109	12.571428571428571	12.206896551724137	12.344827586206899	12.551724137931034	13.333333333333332	12.310344827586208	12.17241379310345	12.17241379310345	11.965517241379311	11.793103448275863	11.793103448275863	11.299999999999999	11.299999999999999	11.100000000000001	11.033333333333333	11.033333333333333	10.9	10.966666666666667	11.344827586206897	11.344827586206897	10.827586206896553	10.827586206896553	10.586206896551726	10.517241379310345	10.482758620689657	10.448275862068966	10.310344827586208	10.310344827586208	11.074074074074074	10.814814814814815	11.11111111111111	10.962962962962962	10.88888888888889	10.962962962962962	10.74074074074074	10.666666666666666	10.37037037037037	10.37037037037037	10.071428571428571	9.857142857142856	9.857142857142856
YGL098W	0.948170731707317	0.9628482972136222	0.944954128440367	0.9292307692307693	0.916923076923077	0.9316770186335402	0.8960244648318042	0.9046153846153847	0.9195046439628483	0.9252336448598132	0.9228395061728396	0.916923076923077	0.9107692307692308	0.9263803680981596	0.941717791411043	0.941717791411043	0.9261538461538462	0.9235474006116208	0.9207317073170731	0.9263803680981596	0.9349845201238389	0.937888198757764	0.9651898734177214	0.9713375796178343	0.9591194968553459	0.9561128526645767	0.9528301886792453	0.9528301886792453	0.9528301886792453	0.940251572327044	0.9394904458598725	0.9213836477987422	0.9213836477987422	0.9276729559748428	0.9339622641509434	0.9335443037974683	0.942857142857143	0.9647435897435896	0.9525316455696202	0.9616613418530352	0.9585987261146497	0.964968152866242	0.9522292993630573	0.9552715654952078	0.9465408805031447	0.9555555555555556	0.9525316455696202	0.9583333333333333	0.9552715654952078
YOR006C	0.8453038674033148	0.8435754189944132	0.8342541436464087	0.8435754189944132	0.8579545454545454	0.8728323699421965	0.8479532163742689	0.8245614035087718	0.8245614035087718	0.8245614035087718	0.8176470588235294	0.8035714285714285	0.8012048192771083	0.8012048192771083	0.8036809815950919	0.81875	0.8136645962732918	0.81875	0.826923076923077	0.826923076923077	0.8496732026143792	0.8496732026143792	0.8496732026143792	0.8181818181818181	0.8051948051948052	0.7973856209150327	0.8157894736842106	0.8421052631578947	0.847682119205298	0.84	0.8133333333333332	0.8	0.7763157894736842	0.7763157894736842	0.7631578947368421	0.76	0.7549668874172186	0.7755102040816327	0.7972027972027973	0.7887323943661971	0.8028169014084507	0.7972027972027973	0.7605633802816901	0.7272727272727274	0.6785714285714286	0.6594202898550725	0.6594202898550725	0.6642335766423357	0.6277372262773723
YFR041C	2.7419354838709675	2.7419354838709675	2.5757575757575757	2.5757575757575757	2.5757575757575757	2.5757575757575757	2.636363636363636	2.636363636363636	2.636363636363636	2.636363636363636	2.5757575757575757	2.5757575757575757	2.5757575757575757	2.5757575757575757	2.5151515151515147	2.5151515151515147	2.5151515151515147	2.5151515151515147	2.454545454545454	2.454545454545454	2.5312499999999996	2.5937499999999996	2.5937499999999996	2.65625	2.78125	2.78125	2.78125	2.65625	2.5757575757575757	2.5757575757575757	2.5151515151515147	2.5151515151515147	2.5151515151515147	2.5151515151515147	2.5151515151515147	2.5151515151515147	2.5151515151515147	2.5151515151515147	2.636363636363636	2.636363636363636	2.636363636363636	2.5757575757575757	2.5757575757575757	2.636363636363636	2.636363636363636	2.677419354838709	2.677419354838709	2.677419354838709	2.5151515151515147
YDR162C	2.4130434782608696	2.4565217391304346	2.466666666666667	2.466666666666667	2.466666666666667	2.4222222222222225	2.4772727272727275	2.4772727272727275	2.4772727272727275	2.4222222222222225	2.4772727272727275	2.441860465116279	2.441860465116279	2.488372093023256	2.547619047619048	2.547619047619048	2.4523809523809526	2.5121951219512195	2.4878048780487805	2.5853658536585367	2.65	2.5128205128205128	2.4615384615384617	2.4615384615384617	2.526315789473684	2.526315789473684	2.4615384615384617	2.4615384615384617	2.4615384615384617	2.358974358974359	2.358974358974359	2.486486486486486	2.486486486486486	2.5405405405405403	2.5405405405405403	2.5405405405405403	2.5945945945945943	2.5945945945945943	2.5945945945945943	2.5945945945945943	2.486486486486486	2.4324324324324325	2.5714285714285716	2.5714285714285716	2.5714285714285716	2.5714285714285716	2.514285714285714	2.6285714285714286	2.6285714285714286
YOR106W	2.5245901639344264	2.566666666666667	2.610169491525424	2.610169491525424	2.610169491525424	2.610169491525424	2.6	2.6	2.7500000000000004	2.6551724137931036	2.6551724137931036	2.6551724137931036	2.6551724137931036	2.610169491525424	2.610169491525424	2.7500000000000004	2.7500000000000004	2.7500000000000004	2.7500000000000004	2.7500000000000004	2.7500000000000004	2.7500000000000004	2.7500000000000004	2.7500000000000004	2.7142857142857144	2.678571428571429	2.678571428571429	2.8181818181818183	2.8181818181818183	2.8181818181818183	2.8545454545454545	2.8392857142857144	2.9444444444444446	2.9444444444444446	2.9444444444444446	2.9444444444444446	2.9074074074074074	2.9622641509433962	2.9074074074074074	2.9074074074074074	2.8333333333333335	2.8333333333333335	2.7358490566037736	2.7884615384615388	2.826923076923077	2.826923076923077	2.730769230769231	2.730769230769231	2.7692307692307696
YCR016W	2.6874999999999996	2.5624999999999996	2.733333333333333	2.733333333333333	2.6	2.6	2.466666666666667	2.466666666666667	2.466666666666667	2.466666666666667	2.466666666666667	2.466666666666667	2.3333333333333335	2.3333333333333335	2.466666666666667	2.466666666666667	2.466666666666667	2.466666666666667	2.466666666666667	2.466666666666667	2.466666666666667	2.466666666666667	2.466666666666667	2.466666666666667	2.466666666666667	2.6	2.6	2.6	2.6	2.6	2.6	2.466666666666667	2.466666666666667	2.466666666666667	2.642857142857143	2.642857142857143	2.642857142857143	2.7857142857142856	2.7857142857142856	2.7857142857142856	2.7857142857142856	2.7857142857142856	2.7857142857142856	2.7857142857142856	2.7857142857142856	2.928571428571428	2.928571428571428	2.928571428571428	2.928571428571428
YDL124W	2.36	2.36	2.458333333333333	2.6666666666666665	2.291666666666667	2.291666666666667	2.3913043478260865	2.5652173913043472	2.5652173913043472	2.458333333333333	2.458333333333333	2.5652173913043472	2.5652173913043472	2.5652173913043472	2.5	2.5	2.619047619047619	2.8095238095238093	2.761904761904762	2.761904761904762	2.761904761904762	2.857142857142857	2.857142857142857	2.857142857142857	2.9047619047619047	2.9047619047619047	2.9047619047619047	2.9047619047619047	2.9047619047619047	2.9047619047619047	2.9047619047619047	2.9047619047619047	2.857142857142857	2.857142857142857	2.857142857142857	2.619047619047619	2.619047619047619	2.5238095238095237	2.4090909090909087	2.5	2.3913043478260865	2.478260869565217	2.478260869565217	2.304347826086956	2.304347826086956	2.304347826086956	2.304347826086956	2.4090909090909087	2.4090909090909087
YOR130C	3.714285714285714	3.714285714285714	3.8095238095238093	3.8095238095238093	3.8095238095238093	3.714285714285714	3.5238095238095233	3.5238095238095233	3.5238095238095233	3.428571428571428	3.428571428571428	3.428571428571428	3.428571428571428	3.428571428571428	3.333333333333333	3.333333333333333	3.6842105263157894	3.6842105263157894	3.6842105263157894	3.6842105263157894	3.6842105263157894	3.6842105263157894	3.6842105263157894	3.888888888888889	3.888888888888889	4.117647058823529	3.88235294117647	3.88235294117647	3.88235294117647	3.647058823529411	3.647058823529411	3.647058823529411	3.647058823529411	3.647058823529411	3.75	3.4999999999999996	3.2499999999999996	3.4666666666666663	3.2499999999999996	3.2499999999999996	3.2499999999999996	3.2499999999999996	3.2499999999999996	3.3749999999999996	3.3749999999999996	3.6249999999999996	3.75	3.75	3.75
YLR079W	2.38	2.38	2.428571428571429	2.469387755102041	2.469387755102041	2.469387755102041	2.469387755102041	2.469387755102041	2.428571428571429	2.428571428571429	2.3877551020408165	2.6739130434782608	2.630434782608696	2.630434782608696	2.5744680851063833	2.5744680851063833	2.617021276595745	2.617021276595745	2.617021276595745	2.5744680851063833	2.617021276595745	2.5744680851063833	2.5744680851063833	2.6888888888888887	2.6888888888888887	2.6739130434782608	2.6444444444444444	2.6444444444444444	2.6444444444444444	2.7906976744186047	2.8571428571428577	2.8571428571428577	2.7906976744186047	2.714285714285715	2.714285714285715	2.6190476190476195	2.6190476190476195	2.8571428571428577	2.7906976744186047	2.7906976744186047	2.7906976744186047	2.7906976744186047	2.7906976744186047	2.7906976744186047	2.7906976744186047	2.8571428571428577	2.744186046511628	2.744186046511628	2.744186046511628
YML087C	0.6756756756756757	0.6756756756756757	0.6756756756756757	0.6756756756756757	0.6578947368421052	0.6578947368421052	0.6578947368421052	0.6578947368421052	0.763157894736842	0.763157894736842	0.763157894736842	0.7105263157894737	0.7105263157894737	0.7105263157894737	0.7105263157894737	0.7948717948717949	0.7692307692307693	0.7692307692307693	0.7692307692307693	0.8717948717948718	0.894736842105263	0.894736842105263	0.894736842105263	0.894736842105263	0.8717948717948718	0.9444444444444444	0.888888888888889	0.888888888888889	0.888888888888889	0.888888888888889	0.9142857142857144	0.9142857142857144	0.9714285714285714	0.9444444444444444	0.9444444444444444	0.894736842105263	0.894736842105263	0.9473684210526315	0.9473684210526315	0.9473684210526315	1.0	0.9500000000000001	0.9500000000000001	0.8461538461538463	0.8461538461538463	0.868421052631579	0.868421052631579	0.868421052631579	1.0
YJR088C	2.7380952380952386	2.7380952380952386	2.804878048780488	2.682926829268293	2.682926829268293	2.682926829268293	2.682926829268293	2.682926829268293	2.682926829268293	2.5714285714285716	2.5714285714285716	2.5714285714285716	2.5714285714285716	2.5714285714285716	2.6341463414634148	2.682926829268293	2.6046511627906974	2.6046511627906974	2.666666666666667	2.731707317073171	2.731707317073171	2.5853658536585367	2.5853658536585367	2.5853658536585367	2.536585365853659	2.536585365853659	2.666666666666667	2.666666666666667	2.536585365853659	2.536585365853659	2.536585365853659	2.523809523809524	2.4761904761904767	2.536585365853659	2.536585365853659	2.536585365853659	2.536585365853659	2.536585365853659	2.536585365853659	2.536585365853659	2.536585365853659	2.536585365853659	2.4761904761904767	2.3902439024390243	2.1219512195121952	2.1219512195121952	2.128205128205128	2.128205128205128	2.0749999999999997
YLR205C	3.241379310344828	2.933333333333333	2.8666666666666667	2.8666666666666667	2.4848484848484844	2.6060606060606055	2.6060606060606055	2.709677419354839	2.733333333333333	2.6666666666666665	2.6666666666666665	2.733333333333333	2.8275862068965516	2.733333333333333	3.0	3.0	3.0	3.214285714285714	3.214285714285714	3.214285714285714	3.214285714285714	3.103448275862069	3.172413793103448	3.0666666666666664	2.903225806451613	2.903225806451613	2.903225806451613	3.214285714285714	3.333333333333333	3.4615384615384612	3.4615384615384612	3.423076923076923	3.269230769230769	3.222222222222222	3.222222222222222	3.222222222222222	3.346153846153846	3.4799999999999995	3.4	3.2962962962962963	3.2962962962962963	3.2962962962962963	3.2499999999999996	3.1379310344827585	3.1379310344827585	3.1379310344827585	3.1379310344827585	3.1379310344827585	3.1379310344827585
YLL027W	2.8615384615384616	2.830769230769231	2.830769230769231	2.8000000000000003	2.7575757575757582	2.8888888888888893	2.8253968253968256	2.918032786885246	2.918032786885246	2.918032786885246	2.8196721311475414	2.7868852459016393	2.766666666666667	2.813559322033899	2.733333333333334	2.779661016949153	2.7586206896551726	2.7586206896551726	2.827586206896552	2.827586206896552	2.8771929824561413	2.8070175438596494	2.8070175438596494	2.8070175438596494	2.5789473684210527	2.649122807017544	2.603448275862069	2.649122807017544	2.7454545454545456	2.7454545454545456	2.603448275862069	2.603448275862069	2.5689655172413794	2.5689655172413794	2.709090909090909	2.826923076923077	2.8823529411764706	2.8823529411764706	2.7058823529411766	2.666666666666667	2.588235294117647	2.5000000000000004	2.5769230769230775	2.5769230769230775	2.481481481481482	2.481481481481482	2.3636363636363638	2.3636363636363638	2.3214285714285716
YKL091C	1.6210526315789473	1.6210526315789473	1.6288659793814433	1.663157894736842	1.663157894736842	1.625	1.625	1.625	1.5625	1.5416666666666665	1.5744680851063828	1.6129032258064517	1.553191489361702	1.553191489361702	1.553191489361702	1.568421052631579	1.5368421052631578	1.4210526315789473	1.336734693877551	1.3505154639175259	1.40625	1.4210526315789473	1.40625	1.4210526315789473	1.4210526315789473	1.3263157894736841	1.3617021276595742	1.3829787234042552	1.3263157894736841	1.3263157894736841	1.2989690721649485	1.2604166666666667	1.2708333333333333	1.2577319587628866	1.2842105263157895	1.2842105263157895	1.2842105263157895	1.2708333333333333	1.2708333333333333	1.2708333333333333	1.2577319587628866	1.2448979591836735	1.2448979591836735	1.2577319587628866	1.2783505154639176	1.2783505154639176	1.25	1.25	1.2421052631578946
YOR223W	0.7793427230046949	0.7547169811320754	0.7619047619047619	0.7655502392344496	0.758454106280193	0.7560975609756098	0.7560975609756098	0.7688442211055275	0.7846153846153846	0.8010471204188481	0.8032786885245901	0.8055555555555556	0.8100558659217876	0.8238636363636362	0.8285714285714286	0.8497109826589595	0.7976878612716762	0.807017543859649	0.8284023668639052	0.825301204819277	0.7999999999999999	0.825	0.85	0.8860759493670887	0.8758169934640524	0.8533333333333333	0.863013698630137	0.863013698630137	0.8356164383561644	0.8413793103448275	0.8251748251748252	0.8251748251748252	0.8194444444444443	0.807142857142857	0.8248175182481752	0.8208955223880596	0.8270676691729324	0.8333333333333334	0.8333333333333334	0.7894736842105263	0.8076923076923077	0.8076923076923077	0.8203125000000001	0.8110236220472441	0.7857142857142858	0.8114754098360657	0.7166666666666667	0.6833333333333332	0.7130434782608696
YHR167W	2.705882352941176	2.705882352941176	2.705882352941176	2.705882352941176	2.705882352941176	2.705882352941176	2.705882352941176	2.705882352941176	2.705882352941176	2.727272727272727	2.9999999999999996	2.9999999999999996	2.8749999999999996	2.8749999999999996	2.9999999999999996	3.1999999999999997	3.1999999999999997	3.310344827586207	3.310344827586207	3.241379310344828	3.172413793103448	3.172413793103448	3.407407407407407	3.592592592592592	3.592592592592592	3.4444444444444438	3.4444444444444438	3.3214285714285707	3.4642857142857135	3.4642857142857135	3.4642857142857135	3.592592592592592	3.592592592592592	3.592592592592592	3.592592592592592	3.6666666666666665	3.7407407407407405	3.6666666666666665	3.518518518518518	3.6538461538461537	3.6538461538461537	3.346153846153846	3.3199999999999994	3.3199999999999994	3.1599999999999997	3.2399999999999998	3.2399999999999998	3.0799999999999996	3.0799999999999996
YCR015C	0.8109090909090909	0.7934782608695653	0.7761732851985559	0.7733812949640287	0.787769784172662	0.7906137184115524	0.7978339350180506	0.7849462365591398	0.7738515901060071	0.7992957746478874	0.8	0.7879858657243817	0.7824561403508772	0.8197879858657244	0.8210526315789475	0.833922261484099	0.823943661971831	0.823943661971831	0.823943661971831	0.8169014084507042	0.7972027972027972	0.7832167832167832	0.7909407665505227	0.7964912280701756	0.7700348432055749	0.7534722222222223	0.7534722222222223	0.7570422535211268	0.7935943060498221	0.7892857142857144	0.7733812949640287	0.7934782608695653	0.8051470588235294	0.8021978021978022	0.7977941176470589	0.8125	0.8029739776951673	0.8014981273408239	0.7835820895522387	0.7574626865671642	0.7592592592592593	0.7518518518518519	0.7518518518518519	0.7509293680297399	0.7481203007518797	0.7566539923954373	0.7701149425287357	0.7786259541984732	0.7680608365019013
YMR130W	1.6101694915254239	1.6101694915254239	1.576271186440678	1.576271186440678	1.5499999999999998	1.5499999999999998	1.5499999999999998	1.4833333333333334	1.5166666666666666	1.4333333333333333	1.4333333333333333	1.4666666666666666	1.5172413793103448	1.5172413793103448	1.4666666666666666	1.4666666666666666	1.5	1.5	1.5	1.4516129032258067	1.4516129032258067	1.5	1.5	1.5	1.5	1.5	1.5593220338983051	1.5593220338983051	1.5333333333333332	1.5254237288135595	1.5254237288135595	1.5517241379310345	1.5	1.5	1.5517241379310345	1.5517241379310345	1.4827586206896552	1.5087719298245614	1.5087719298245614	1.4333333333333333	1.4333333333333333	1.4098360655737705	1.4193548387096775	1.4838709677419355	1.4838709677419355	1.4838709677419355	1.4838709677419355	1.4838709677419355	1.4193548387096775
YML073C	5.277777777777778	5.277777777777778	5.277777777777778	5.277777777777778	5.277777777777778	5.277777777777778	5.9375	5.687499999999999	5.3125	5.3125	5.3125	5.3125	5.3125	5.666666666666667	5.666666666666667	5.666666666666667	5.666666666666667	5.666666666666667	5.8	5.8	6.066666666666666	5.812499999999999	5.470588235294117	5.470588235294117	5.470588235294117	5.470588235294117	5.470588235294117	4.705882352941176	4.705882352941176	4.705882352941176	4.444444444444445	4.111111111111111	3.9999999999999996	3.888888888888889	3.888888888888889	4.111111111111111	4.111111111111111	4.111111111111111	3.8947368421052624	3.7894736842105257	3.578947368421052	3.3684210526315783	3.3684210526315783	3.1999999999999997	3.1999999999999997	3.0476190476190474	3.0476190476190474	2.952380952380952	2.8181818181818175
YOR284W	1.7341772151898733	1.7341772151898733	1.6753246753246755	1.6753246753246755	1.6493506493506493	1.6493506493506493	1.6493506493506493	1.6233766233766236	1.5974025974025974	1.5769230769230769	1.5512820512820513	1.5512820512820513	1.4285714285714286	1.4473684210526316	1.4666666666666666	1.4285714285714286	1.4473684210526316	1.4473684210526316	1.4473684210526316	1.4666666666666666	1.4473684210526316	1.4594594594594594	1.4594594594594594	1.418918918918919	1.3918918918918919	1.3918918918918919	1.364864864864865	1.364864864864865	1.364864864864865	1.364864864864865	1.337837837837838	1.3108108108108107	1.2933333333333332	1.2933333333333332	1.2933333333333332	1.2666666666666666	1.3108108108108107	1.2567567567567568	1.2465753424657533	1.273972602739726	1.2361111111111114	1.2083333333333333	1.2083333333333333	1.2083333333333333	1.1805555555555556	1.1805555555555556	1.2142857142857142	1.2142857142857142	1.2142857142857142
YKR037C	2.2666666666666666	2.1333333333333333	2.1333333333333333	2.1333333333333333	2.1333333333333333	1.9066666666666665	1.9066666666666665	1.9066666666666665	1.8311688311688312	1.88	1.88	1.88	1.9315068493150684	1.9315068493150684	1.8767123287671232	1.8493150684931507	1.8493150684931507	1.8493150684931507	1.7972972972972974	1.7702702702702704	1.7397260273972601	1.7397260273972601	1.7361111111111114	1.7605633802816902	1.8115942028985508	1.8115942028985508	1.8382352941176472	1.865671641791045	1.893939393939394	1.893939393939394	1.893939393939394	1.8382352941176472	1.7794117647058822	1.7794117647058822	1.8059701492537314	1.8333333333333335	1.7968750000000002	1.7968750000000002	1.9166666666666667	1.8499999999999999	1.9827586206896552	1.9827586206896552	1.9482758620689653	1.9464285714285716	1.8703703703703705	1.9056603773584906	1.9056603773584906	1.9423076923076925	1.8979591836734693
YKL055C	0.9043478260869565	0.896551724137931	0.896551724137931	0.9043478260869565	0.9043478260869565	0.920353982300885	0.920353982300885	0.920353982300885	0.9107142857142857	0.9285714285714287	0.8839285714285715	0.8839285714285715	0.8839285714285715	0.908256880733945	0.908256880733945	0.908256880733945	0.908256880733945	0.908256880733945	0.908256880733945	0.891891891891892	0.9459459459459459	0.990990990990991	0.990990990990991	0.9821428571428572	0.9821428571428572	0.990990990990991	0.9908256880733943	1.0	1.0093457943925233	1.0188679245283019	1.0093457943925233	1.0093457943925233	1.0384615384615383	1.0485436893203883	1.0485436893203883	1.0980392156862746	1.1199999999999999	1.1287128712871288	1.1400000000000001	1.1515151515151516	1.1313131313131313	1.1414141414141412	1.1414141414141412	1.1111111111111112	1.1111111111111112	1.1340206185567012	1.1340206185567012	1.125	1.1666666666666667
YML026C	5.083333333333332	4.692307692307692	4.846153846153846	4.499999999999999	4.142857142857142	4.07142857142857	4.07142857142857	4.07142857142857	4.07142857142857	3.5624999999999996	3.6874999999999996	3.470588235294117	3.470588235294117	3.470588235294117	3.470588235294117	3.3529411764705874	2.9999999999999996	2.9999999999999996	2.9999999999999996	2.8499999999999996	2.8499999999999996	2.714285714285714	2.714285714285714	2.714285714285714	3.0	3.0	3.095238095238095	3.476190476190476	3.476190476190476	3.1739130434782603	3.1739130434782603	3.1739130434782603	3.1739130434782603	2.92	3.0	2.84	2.7307692307692304	2.7307692307692304	2.5769230769230766	2.310344827586207	2.310344827586207	2.3928571428571423	2.310344827586207	2.103448275862069	2.1724137931034484	2.032258064516129	1.8709677419354838	1.8709677419354838	1.9999999999999998
YGL103W	1.4999999999999996	1.4999999999999996	1.4285714285714284	1.3793103448275863	1.3793103448275863	1.2499999999999998	1.129032258064516	1.129032258064516	1.15625	1.0571428571428572	1.0571428571428572	1.1666666666666665	1.162162162162162	1.162162162162162	1.2285714285714284	1.153846153846154	1.1025641025641026	1.1219512195121952	1.0952380952380953	1.069767441860465	1.069767441860465	1.2790697674418605	1.170212765957447	1.1	1.3137254901960784	1.1551724137931034	1.1355932203389831	1.0806451612903225	1.046875	1.0151515151515151	1.0	1.0	1.0	1.0	1.0	1.0	0.9420289855072465	0.9420289855072465	0.8904109589041096	0.8666666666666667	0.8666666666666667	0.8666666666666667	0.8289473684210527	0.9367088607594937	0.9249999999999999	0.9024390243902439	0.8915662650602411	0.9647058823529411	1.0235294117647058
YDL173W	2.706896551724138	2.741379310344828	2.706896551724138	2.6166666666666667	2.5833333333333335	2.5833333333333335	2.7678571428571432	2.6724137931034484	2.6724137931034484	2.7500000000000004	2.7192982456140355	2.593220338983051	2.593220338983051	2.68421052631579	2.68421052631579	2.68421052631579	2.614035087719299	2.5689655172413794	2.5689655172413794	2.603448275862069	2.5593220338983054	2.603448275862069	2.5593220338983054	2.5254237288135597	2.475409836065574	2.475409836065574	2.475409836065574	2.4285714285714284	2.4285714285714284	2.4285714285714284	2.4375	2.4375	2.4761904761904763	2.4	2.4	2.4761904761904763	2.4285714285714284	2.4285714285714284	2.3492063492063493	2.4262295081967213	2.5645161290322585	2.5645161290322585	2.5645161290322585	2.6065573770491803	2.6065573770491803	2.5737704918032787	2.5737704918032787	2.593220338983051	2.593220338983051
YOR074C	2.8823529411764706	2.8823529411764706	2.823529411764706	2.7647058823529416	2.7647058823529416	2.8823529411764706	2.7352941176470584	2.676470588235294	2.6176470588235294	2.7352941176470584	2.7352941176470584	2.7352941176470584	2.7352941176470584	2.7352941176470584	2.657142857142857	2.657142857142857	2.7142857142857144	2.7142857142857144	2.7142857142857144	2.7142857142857144	2.7142857142857144	2.7142857142857144	2.7142857142857144	2.7142857142857144	2.638888888888889	2.638888888888889	2.638888888888889	2.638888888888889	2.583333333333333	2.5277777777777777	2.542857142857143	2.542857142857143	2.542857142857143	2.542857142857143	2.6	2.6	2.6	2.542857142857143	2.542857142857143	2.542857142857143	2.542857142857143	2.542857142857143	2.361111111111111	2.25	2.25	2.189189189189189	2.189189189189189	2.2972972972972974	2.2972972972972974
YNL289W	3.1739130434782616	3.1641791044776126	3.1641791044776126	3.338461538461539	3.338461538461539	3.338461538461539	3.390625000000001	3.3593750000000004	3.2812500000000004	3.35483870967742	3.4354838709677424	3.4754098360655745	3.3333333333333335	3.3333333333333335	3.3333333333333335	3.500000000000001	3.53225806451613	3.53225806451613	3.5081967213114758	3.387096774193549	3.387096774193549	3.387096774193549	3.4193548387096784	3.387096774193549	3.387096774193549	3.322580645161291	3.138461538461539	3.2380952380952386	3.344262295081968	3.344262295081968	3.4000000000000004	3.517241379310345	3.517241379310345	3.7818181818181817	3.8148148148148153	3.8113207547169816	3.8113207547169816	3.7358490566037736	3.9200000000000004	4.0612244897959195	3.96	3.96	4.020833333333334	3.7400000000000007	3.734693877551021	3.7291666666666674	3.891304347826088	3.7777777777777777	3.695652173913044
YPR057W	1.1228070175438596	1.1228070175438596	1.1228070175438596	1.1228070175438596	1.1228070175438596	1.1228070175438596	1.1228070175438596	1.1228070175438596	1.1228070175438596	1.1228070175438596	1.1228070175438596	1.1428571428571428	1.1428571428571428	1.0847457627118644	1.0508474576271185	1.016949152542373	1.016949152542373	1.016949152542373	0.9836065573770493	0.9836065573770493	0.9677419354838711	0.8360655737704918	0.8360655737704918	0.9836065573770493	1.016949152542373	0.9830508474576272	1.016949152542373	1.016949152542373	1.016949152542373	1.016949152542373	1.0508474576271185	1.016949152542373	1.0508474576271185	1.0508474576271185	1.0163934426229508	1.0163934426229508	1.0344827586206897	1.0344827586206897	1.0344827586206897	1.0344827586206897	1.0344827586206897	1.0526315789473686	1.0526315789473686	1.0175438596491229	1.0357142857142858	1.1153846153846154	1.0566037735849056	1.0566037735849056	1.0566037735849056
YCL031C	1.1515151515151516	1.1875	1.1875	1.2903225806451613	1.3333333333333333	1.3333333333333333	1.3793103448275863	1.3793103448275863	1.3793103448275863	1.4482758620689653	1.4482758620689653	1.4482758620689653	1.4482758620689653	1.615384615384615	1.615384615384615	1.5384615384615383	1.5384615384615383	1.5555555555555551	1.5555555555555551	1.5555555555555551	1.52	1.6	1.6	1.6	1.6	1.6	1.6	1.6	1.7599999999999998	1.7599999999999998	1.7599999999999998	1.7599999999999998	1.7599999999999998	1.7599999999999998	1.7599999999999998	1.9130434782608692	1.9130434782608692	1.9130434782608692	1.9130434782608692	1.9130434782608692	1.9130434782608692	1.9130434782608692	1.9130434782608692	1.9130434782608692	1.9130434782608692	1.8260869565217386	1.9130434782608692	1.9130434782608692	1.9130434782608692
YBR175W	3.0000000000000004	2.961538461538462	2.961538461538462	2.961538461538462	2.884615384615385	2.884615384615385	2.807692307692308	2.7692307692307696	2.730769230769231	2.6923076923076925	2.76	2.76	2.76	2.875	2.8541666666666665	2.8723404255319154	2.787234042553192	2.847826086956522	2.782608695652174	2.891304347826087	2.782608695652174	2.909090909090909	2.909090909090909	3.047619047619048	3.023809523809524	2.8095238095238098	2.7906976744186047	2.8095238095238098	2.8095238095238098	2.744186046511628	2.744186046511628	2.744186046511628	2.5454545454545454	2.5714285714285716	2.4545454545454546	2.409090909090909	2.409090909090909	2.409090909090909	2.4545454545454546	2.4545454545454546	2.5000000000000004	2.558139534883721	2.6190476190476195	2.6190476190476195	2.523809523809524	2.4761904761904767	2.4761904761904767	2.536585365853659	2.3333333333333335
YLR007W	4.583333333333333	5.5	5.3	5.3	5.3	5.3	5.3	5.3	5.3	5.3	5.3	5.1	5.1	5.1	5.1	5.1	5.1	5.1	5.1	5.1	5.1	4.199999999999999	4.199999999999999	4.199999999999999	4.199999999999999	4.199999999999999	4.199999999999999	4.199999999999999	4.199999999999999	4.199999999999999	3.4	3.2	3.2	3.0	3.2	3.2	3.2	3.2	3.4	4.0	4.0	4.0	4.0	4.500000000000001	4.500000000000001	4.500000000000001	4.500000000000001	6.0	6.0
YLR150W	0.4655172413793104	0.45762711864406785	0.45762711864406785	0.4426229508196722	0.435483870967742	0.4285714285714286	0.38461538461538464	0.3787878787878788	0.4090909090909091	0.4090909090909091	0.4029850746268657	0.39130434782608703	0.3970588235294118	0.39130434782608703	0.38571428571428573	0.3802816901408451	0.3802816901408451	0.34722222222222227	0.2916666666666667	0.34722222222222227	0.3424657534246575	0.36986301369863017	0.44444444444444453	0.44444444444444453	0.4383561643835617	0.46478873239436624	0.547945205479452	0.5333333333333333	0.5066666666666667	0.4871794871794872	0.4871794871794872	0.5194805194805195	0.5454545454545454	0.5316455696202531	0.5185185185185185	0.5185185185185185	0.5185185185185185	0.5432098765432098	0.5301204819277109	0.5238095238095237	0.5176470588235293	0.5176470588235293	0.5227272727272727	0.5340909090909091	0.5164835164835164	0.5108695652173912	0.5108695652173912	0.5053763440860215	0.5157894736842105
YGR280C	2.931034482758621	2.931034482758621	2.7419354838709675	2.65625	2.65625	2.7419354838709675	2.677419354838709	2.766666666666666	2.862068965517241	3.0740740740740735	3.0740740740740735	3.0740740740740735	3.0740740740740735	3.0740740740740735	3.0740740740740735	3.0384615384615383	3.0384615384615383	3.115384615384615	3.115384615384615	3.115384615384615	3.115384615384615	3.115384615384615	2.9615384615384612	2.9615384615384612	2.9615384615384612	2.9999999999999996	2.9999999999999996	2.851851851851851	2.9615384615384612	3.1739130434782603	3.1739130434782603	3.1739130434782603	3.260869565217391	3.260869565217391	3.260869565217391	3.4347826086956514	3.4347826086956514	3.4347826086956514	3.347826086956521	3.1739130434782603	3.260869565217391	3.347826086956521	3.347826086956521	3.347826086956521	3.347826086956521	3.347826086956521	3.347826086956521	3.347826086956521	3.347826086956521
YNR061C	4.416666666666667	4.416666666666667	4.608695652173912	4.8181818181818175	4.8181818181818175	4.8181818181818175	4.8181818181818175	4.8181818181818175	4.8181818181818175	4.8181818181818175	4.636363636363636	4.636363636363636	4.136363636363636	4.045454545454545	4.045454545454545	4.238095238095238	4.238095238095238	4.238095238095238	4.238095238095238	4.238095238095238	4.238095238095238	4.238095238095238	4.0	4.0	4.0	3.8095238095238093	3.818181818181818	3.818181818181818	3.818181818181818	3.818181818181818	3.818181818181818	4.1	4.1	4.1	3.9	4.333333333333333	4.105263157894736	4.111111111111111	4.111111111111111	3.7894736842105257	3.7894736842105257	3.7894736842105257	3.5	3.05	3.05	3.05	3.2105263157894735	3.2105263157894735	3.5882352941176463
YBR187W	4.777777777777778	4.777777777777778	4.777777777777778	4.777777777777778	4.777777777777778	4.777777777777778	4.777777777777778	4.777777777777778	4.777777777777778	4.777777777777778	4.777777777777778	4.777777777777778	4.555555555555555	5.999999999999999	5.999999999999999	5.999999999999999	5.444444444444444	6.125	6.125	6.125	5.444444444444444	6.125	5.666666666666666	5.444444444444444	5.444444444444444	5.999999999999999	5.999999999999999	5.999999999999999	5.999999999999999	5.999999999999999	5.999999999999999	5.3999999999999995	5.3999999999999995	5.3999999999999995	5.3999999999999995	4.8999999999999995	4.8999999999999995	4.8999999999999995	4.8999999999999995	4.699999999999999	4.8999999999999995	4.8999999999999995	4.8999999999999995	4.8999999999999995	5.1	5.1	5.1	5.1	4.5
YOR143C	3.862068965517241	3.612903225806451	3.733333333333333	3.862068965517241	4.0	4.0344827586206895	3.7586206896551726	3.7586206896551726	3.7586206896551726	3.689655172413793	3.689655172413793	3.6551724137931036	3.6551724137931036	3.6551724137931036	3.433333333333333	3.433333333333333	3.32258064516129	3.32258064516129	3.32258064516129	3.32258064516129	3.32258064516129	3.32258064516129	3.1212121212121207	3.0294117647058822	3.1212121212121207	3.193548387096774	3.193548387096774	3.193548387096774	2.794117647058824	2.794117647058824	2.8181818181818175	2.636363636363636	2.636363636363636	2.636363636363636	2.636363636363636	2.65625	2.65625	2.65625	2.5937499999999996	2.862068965517241	2.862068965517241	2.5161290322580645	2.5161290322580645	2.5517241379310343	2.5517241379310343	2.4666666666666663	2.32258064516129	2.32258064516129	2.32258064516129
YJL006C	12.375	12.933333333333335	12.666666666666666	12.666666666666666	12.533333333333333	13.428571428571427	13.142857142857142	12.357142857142856	12.357142857142856	12.357142857142856	12.214285714285714	12.071428571428571	11.928571428571429	12.857142857142856	12.857142857142856	13.142857142857142	13.142857142857142	14.153846153846155	14.307692307692308	13.285714285714285	13.142857142857142	12.928571428571429	12.785714285714286	11.800000000000002	11.4	11.4	11.4	11.0	11.0	11.266666666666667	11.266666666666667	11.133333333333335	11.642857142857142	11.642857142857142	11.642857142857142	10.733333333333334	10.733333333333334	10.733333333333334	10.333333333333334	9.666666666666666	10.357142857142856	10.214285714285712	10.214285714285712	9.928571428571427	9.928571428571427	9.928571428571427	10.692307692307692	10.23076923076923	10.23076923076923
YMR310C	1.5810810810810814	1.5405405405405408	1.5540540540540542	1.5270270270270272	1.5066666666666668	1.5066666666666668	1.5066666666666668	1.5066666666666668	1.516778523489933	1.5405405405405408	1.5694444444444444	1.5555555555555556	1.5664335664335667	1.5555555555555556	1.5211267605633805	1.5319148936170215	1.5142857142857145	1.5474452554744529	1.558823529411765	1.5555555555555556	1.537313432835821	1.537313432835821	1.537313432835821	1.548872180451128	1.5725190839694658	1.5572519083969467	1.5230769230769232	1.5000000000000002	1.5076923076923079	1.4923076923076926	1.4769230769230772	1.4531250000000002	1.4645669291338586	1.4645669291338586	1.4453125000000002	1.4453125000000002	1.4409448818897639	1.4921875000000002	1.4230769230769231	1.4365079365079367	1.404761904761905	1.4140625000000002	1.4715447154471548	1.4596774193548387	1.5338983050847461	1.5431034482758623	1.560344827586207	1.556521739130435	1.5701754385964914
YDR503C	1.646153846153846	1.646153846153846	1.5507246376811594	1.5441176470588236	1.5441176470588236	1.5671641791044777	1.5671641791044777	1.5671641791044777	1.5074626865671643	1.5074626865671643	1.3432835820895523	1.3939393939393938	1.3939393939393938	1.3939393939393938	1.4153846153846152	1.4603174603174602	1.492063492063492	1.5714285714285716	1.5714285714285716	1.6031746031746033	1.5238095238095237	1.5238095238095237	1.5238095238095237	1.5238095238095237	1.492063492063492	1.492063492063492	1.5238095238095237	1.4769230769230768	1.4461538461538461	1.4461538461538461	1.4328358208955225	1.4776119402985077	1.397058823529412	1.397058823529412	1.397058823529412	1.397058823529412	1.4179104477611941	1.4477611940298507	1.5230769230769232	1.4696969696969697	1.4393939393939394	1.409090909090909	1.3582089552238807	1.3582089552238807	1.397058823529412	1.397058823529412	1.4057971014492754	1.4057971014492754	1.3943661971830987
YOL080C	1.6666666666666665	1.6666666666666665	1.6666666666666665	1.6666666666666665	1.6666666666666665	1.6666666666666665	1.6666666666666665	1.7142857142857142	1.7575757575757573	1.7575757575757573	1.7575757575757573	1.7575757575757573	1.6969696969696968	1.6969696969696968	1.6969696969696968	1.7499999999999998	1.7499999999999998	1.7419354838709675	1.7999999999999998	1.7999999999999998	1.9999999999999998	1.9259259259259256	1.8518518518518516	1.8148148148148144	1.8148148148148144	1.8148148148148144	1.8148148148148144	1.8148148148148144	1.7407407407407403	1.8	1.9565217391304346	2.0454545454545454	2.0454545454545454	2.142857142857143	2.0476190476190474	2.052631578947368	2.157894736842105	2.157894736842105	2.4117647058823524	2.2941176470588234	2.4375	2.4375	2.4375	2.4375	3.2499999999999996	3.2499999999999996	3.2499999999999996	3.416666666666666	3.2499999999999996
YIL050W	1.6140350877192984	1.6785714285714288	1.7454545454545454	1.7454545454545454	1.7454545454545454	1.7454545454545454	1.6842105263157896	1.6842105263157896	1.6271186440677967	1.6551724137931034	1.633333333333333	1.7627118644067798	1.728813559322034	1.6949152542372883	1.6666666666666667	1.6271186440677967	1.5593220338983051	1.576271186440678	1.576271186440678	1.5517241379310345	1.5593220338983051	1.5593220338983051	1.5593220338983051	1.6034482758620687	1.631578947368421	1.6379310344827587	1.6379310344827587	1.620689655172414	1.6379310344827587	1.6101694915254239	1.5322580645161292	1.5322580645161292	1.5161290322580647	1.5322580645161292	1.5084745762711866	1.5084745762711866	1.459016393442623	1.4262295081967213	1.4262295081967213	1.403225806451613	1.403225806451613	1.4603174603174602	1.5238095238095237	1.5076923076923074	1.5076923076923074	1.5076923076923074	1.4242424242424243	1.4242424242424243	1.5454545454545454
YGR104C	2.466666666666667	2.4130434782608696	2.4130434782608696	2.3695652173913047	2.2608695652173916	2.2608695652173916	2.2608695652173916	2.2391304347826084	2.2608695652173916	2.2608695652173916	2.2666666666666666	2.217391304347826	2.2666666666666666	2.2666666666666666	2.2666666666666666	2.2444444444444445	2.2444444444444445	2.181818181818182	2.181818181818182	2.181818181818182	2.181818181818182	2.181818181818182	2.181818181818182	2.1363636363636367	2.1363636363636367	2.1363636363636367	2.1363636363636367	2.1363636363636367	2.1363636363636367	2.2380952380952386	2.1904761904761907	2.2439024390243905	2.2439024390243905	2.2439024390243905	2.2439024390243905	2.2439024390243905	2.358974358974359	2.358974358974359	2.3333333333333335	2.3333333333333335	2.394736842105263	2.289473684210526	2.351351351351351	2.394736842105263	2.394736842105263	2.394736842105263	2.459459459459459	2.513513513513513	2.459459459459459
YIL063C	0.9885714285714287	0.9885714285714287	0.9827586206896551	0.9827586206896551	0.9827586206896551	0.9712643678160919	0.9657142857142859	0.9657142857142859	0.9421965317919075	0.9190751445086704	0.9235294117647058	0.9289940828402365	0.9285714285714285	0.9107142857142856	0.9281437125748502	0.920731707317073	0.9378881987577639	0.9254658385093167	0.93125	0.930379746835443	0.9745222929936306	0.967948717948718	0.9423076923076923	0.8987341772151899	0.9044585987261147	0.8789808917197451	0.9019607843137255	0.8278145695364238	0.8333333333333334	0.8066666666666666	0.8013245033112583	0.8120805369127516	0.8389261744966443	0.831081081081081	0.8255033557046979	0.8255033557046979	0.831081081081081	0.8424657534246575	0.8482758620689654	0.8541666666666665	0.8472222222222221	0.8671328671328672	0.8671328671328672	0.8611111111111112	0.8611111111111112	0.8611111111111112	0.8435374149659864	0.8378378378378379	0.7986577181208053
YDR003W	1.954198473282443	1.9692307692307693	1.984732824427481	1.984732824427481	1.984732824427481	1.984848484848485	2.030534351145038	2.0152671755725193	1.9923664122137406	2.0610687022900764	1.9923664122137406	2.0232558139534884	2.007751937984496	2.0234375000000004	2.055118110236221	2.055118110236221	2.088	2.0714285714285716	2.0546875000000004	2.039370078740158	1.968503937007874	1.9360000000000002	1.9512195121951221	1.910569105691057	1.910569105691057	1.9512195121951221	1.9674796747967485	1.9674796747967485	1.9674796747967485	1.9836065573770496	1.9586776859504136	1.9915966386554624	2.025641025641026	2.0431034482758625	2.0431034482758625	2.0608695652173914	2.026315789473684	2.008849557522124	2.026785714285715	1.9911504424778763	1.9736842105263157	1.9391304347826088	1.8706896551724141	1.8706896551724141	1.8706896551724141	1.8869565217391306	1.8928571428571432	1.9099099099099102	1.9099099099099102
YDL230W	4.888888888888888	4.888888888888888	5.5	5.5	5.5	4.888888888888888	4.888888888888888	4.888888888888888	4.666666666666666	4.666666666666666	4.666666666666666	4.666666666666666	4.888888888888888	4.888888888888888	4.777777777777778	4.777777777777778	4.888888888888888	4.888888888888888	4.888888888888888	5.111111111111111	5.111111111111111	5.333333333333333	6.0	6.0	5.75	5.75	5.75	5.75	5.75	5.75	5.111111111111111	4.0	4.0	4.0	4.0	4.0	4.0	4.0	4.0	4.0	4.0	4.0	4.0	4.25	4.25	4.750000000000001	4.750000000000001	4.750000000000001	4.750000000000001
YLR132C	2.818181818181819	2.818181818181819	2.8837209302325584	2.818181818181819	2.818181818181819	2.818181818181819	2.7272727272727275	2.7272727272727275	2.522727272727273	2.4772727272727275	2.4772727272727275	2.4772727272727275	2.4772727272727275	2.4772727272727275	2.431818181818182	2.431818181818182	2.409090909090909	2.409090909090909	2.409090909090909	2.363636363636364	2.536585365853659	2.6	2.4871794871794872	2.4871794871794872	2.3249999999999997	2.425	2.425	2.425	2.4871794871794872	2.552631578947368	2.5	2.6216216216216215	2.8181818181818175	2.8181818181818175	2.8181818181818175	2.7575757575757573	2.7575757575757573	2.7575757575757573	2.7575757575757573	2.696969696969697	2.5937499999999996	2.5937499999999996	2.677419354838709	2.677419354838709	2.677419354838709	2.387096774193548	2.387096774193548	2.5517241379310343	2.5517241379310343
YNL002C	3.0	3.157894736842105	3.0	3.0	3.0	2.947368421052631	2.947368421052631	2.947368421052631	2.8421052631578942	2.88235294117647	2.88235294117647	3.0624999999999996	3.499999999999999	3.3571428571428563	3.4615384615384612	3.4615384615384612	3.4615384615384612	3.214285714285714	3.071428571428571	3.071428571428571	3.071428571428571	3.3076923076923075	3.3076923076923075	3.3076923076923075	3.083333333333333	2.8461538461538463	2.692307692307692	2.4999999999999996	2.4999999999999996	2.4999999999999996	2.692307692307692	2.692307692307692	2.692307692307692	2.692307692307692	2.5384615384615388	2.2	2.1333333333333333	2.1333333333333333	2.1333333333333333	2.1333333333333333	1.6666666666666667	1.6875	1.6875	1.6875	1.6875	1.6875	1.5625	1.5625	1.4705882352941175
YPL159C	1.53125	1.53125	1.53125	1.5	1.5154639175257731	1.5806451612903227	1.5638297872340423	1.5268817204301077	1.5666666666666667	1.5666666666666667	1.5666666666666667	1.5842696629213482	1.620689655172414	1.620689655172414	1.620689655172414	1.5977011494252875	1.5617977528089888	1.5795454545454548	1.5795454545454548	1.5617977528089888	1.5795454545454548	1.517241379310345	1.5402298850574714	1.5402298850574714	1.5632183908045978	1.517241379310345	1.5903614457831325	1.5903614457831325	1.6341463414634148	1.5	1.4512195121951221	1.4512195121951221	1.4875	1.5063291139240507	1.5063291139240507	1.430379746835443	1.4675324675324675	1.4743589743589745	1.4102564102564104	1.3846153846153846	1.3846153846153846	1.3670886075949367	1.3670886075949367	1.3499999999999999	1.3846153846153846	1.3924050632911393	1.2375	1.2375	1.2692307692307694
YMR048W	1.9090909090909092	1.9444444444444446	1.9444444444444446	1.8703703703703705	1.9074074074074074	1.9074074074074074	1.9074074074074074	1.8727272727272726	1.9090909090909092	1.9090909090909092	1.9444444444444446	2.0192307692307696	2.1875	2.1875	2.1875	2.2340425531914896	2.1875	2.2340425531914896	2.1914893617021276	2.2391304347826084	2.2391304347826084	2.2391304347826084	2.2391304347826084	2.2391304347826084	2.2391304347826084	2.2391304347826084	2.340909090909091	2.340909090909091	2.1777777777777776	2.1777777777777776	2.1555555555555554	1.872340425531915	1.7872340425531918	1.7446808510638299	1.7391304347826089	1.7391304347826089	1.7333333333333334	1.7777777777777777	1.7777777777777777	1.7777777777777777	1.7333333333333334	1.772727272727273	1.7272727272727273	1.7272727272727273	1.7272727272727273	1.6888888888888889	1.608695652173913	1.666666666666667	1.666666666666667
YIL069C	1.9999999999999996	1.9999999999999996	1.9999999999999996	1.9999999999999996	1.9999999999999996	1.8260869565217386	1.8260869565217386	1.7391304347826084	1.7391304347826084	1.7391304347826084	1.6666666666666667	1.6666666666666667	1.6666666666666667	1.6666666666666667	1.6666666666666667	1.6666666666666667	1.6666666666666667	1.6666666666666667	1.7499999999999998	1.7499999999999998	1.7499999999999998	1.8333333333333333	1.8333333333333333	1.7599999999999998	1.6	1.4814814814814814	1.5555555555555551	1.7037037037037035	1.7777777777777777	1.714285714285714	1.714285714285714	1.714285714285714	1.714285714285714	1.7241379310344829	1.7241379310344829	1.6666666666666667	1.4705882352941178	1.4705882352941178	1.4705882352941178	1.4705882352941178	1.3888888888888888	1.263157894736842	1.1025641025641026	1.1025641025641026	1.075	1.1707317073170733	1.2682926829268293	1.2682926829268293	1.2093023255813953
YMR096W	4.3	4.290322580645161	4.290322580645161	4.030303030303029	4.030303030303029	4.090909090909091	4.151515151515151	4.151515151515151	4.281249999999999	4.281249999999999	4.281249999999999	3.9687499999999996	3.9687499999999996	3.9687499999999996	3.848484848484848	3.848484848484848	3.7272727272727266	3.90625	3.6562499999999996	3.6562499999999996	3.545454545454545	3.545454545454545	3.606060606060606	3.606060606060606	3.4242424242424234	3.4242424242424234	3.5312499999999996	3.59375	3.59375	3.606060606060606	3.7272727272727266	3.7272727272727266	3.8437499999999996	3.735294117647059	3.848484848484848	3.848484848484848	3.848484848484848	3.848484848484848	3.848484848484848	3.9090909090909087	3.9090909090909087	3.9687499999999996	3.9687499999999996	3.9687499999999996	3.9687499999999996	3.9687499999999996	3.8437499999999996	3.8437499999999996	3.8437499999999996
YCR002C	2.536585365853659	2.3720930232558137	2.439024390243903	2.3902439024390243	2.5128205128205128	2.4499999999999997	2.3902439024390243	2.5128205128205128	2.5128205128205128	2.5128205128205128	2.4102564102564106	2.1951219512195124	2.0930232558139537	2.0930232558139537	2.0930232558139537	2.13953488372093	2.307692307692308	2.307692307692308	2.307692307692308	2.15	2.048780487804878	2.048780487804878	2.048780487804878	2.0	2.048780487804878	2.048780487804878	2.048780487804878	2.048780487804878	2.048780487804878	2.1707317073170733	2.125	2.0256410256410255	1.9743589743589742	2.0270270270270268	1.9729729729729728	1.9189189189189186	1.972222222222222	1.972222222222222	1.9189189189189186	1.8648648648648647	1.9166666666666665	1.9999999999999998	2.1142857142857143	2.1142857142857143	2.1142857142857143	2.242424242424242	2.3030303030303028	2.3030303030303028	2.3030303030303028
YDR233C	1.25	1.25	1.2244897959183674	1.2244897959183674	1.142857142857143	1.1020408163265307	1.1020408163265307	1.1020408163265307	1.0799999999999998	1.0799999999999998	1.1199999999999999	1.0566037735849056	1.0566037735849056	1.0	1.018181818181818	1.018181818181818	1.037037037037037	1.018181818181818	1.0943396226415094	1.0740740740740742	1.1454545454545455	1.1454545454545455	1.105263157894737	1.0862068965517242	1.0677966101694916	1.0327868852459017	1.0983606557377048	1.0806451612903225	1.0806451612903225	1.0806451612903225	1.0634920634920635	1.0952380952380951	1.0952380952380951	1.0952380952380951	1.0615384615384615	1.123076923076923	1.123076923076923	1.140625	1.1060606060606062	1.1060606060606062	1.1060606060606062	1.1492537313432836	1.1492537313432836	1.2089552238805972	1.2089552238805972	1.1617647058823528	1.1126760563380282	1.1126760563380282	1.0547945205479452
YBR251W	1.5185185185185184	1.5185185185185184	1.5185185185185184	1.5185185185185184	1.5769230769230766	1.5769230769230766	1.5769230769230766	1.5769230769230766	1.5769230769230766	1.64	1.5185185185185184	1.5185185185185184	1.5185185185185184	1.5185185185185184	1.5185185185185184	1.5925925925925923	1.5925925925925923	1.5925925925925923	1.5925925925925923	1.6538461538461537	1.6538461538461537	1.5357142857142856	1.4827586206896552	1.4827586206896552	1.310344827586207	1.310344827586207	1.310344827586207	1.310344827586207	1.310344827586207	1.310344827586207	1.206896551724138	1.206896551724138	1.206896551724138	1.206896551724138	1.2499999999999998	1.206896551724138	1.3448275862068966	1.3448275862068966	1.3448275862068966	1.3448275862068966	1.3448275862068966	1.3448275862068966	1.206896551724138	1.206896551724138	1.206896551724138	1.206896551724138	1.2499999999999998	1.2499999999999998	1.2499999999999998
YNR003C	3.1599999999999997	3.2916666666666665	3.208333333333333	3.208333333333333	3.2916666666666665	3.2916666666666665	3.208333333333333	3.208333333333333	3.1599999999999997	3.1599999999999997	3.1599999999999997	3.1599999999999997	3.1599999999999997	3.4347826086956514	3.4347826086956514	3.4347826086956514	3.4347826086956514	3.4347826086956514	3.4347826086956514	3.4347826086956514	3.4347826086956514	3.4347826086956514	3.4347826086956514	3.4347826086956514	3.7619047619047614	3.7619047619047614	3.681818181818181	3.681818181818181	3.681818181818181	3.681818181818181	3.681818181818181	3.681818181818181	3.681818181818181	3.681818181818181	3.681818181818181	3.681818181818181	3.772727272727272	3.772727272727272	3.772727272727272	3.772727272727272	3.9523809523809517	3.9523809523809517	3.7619047619047614	3.7619047619047614	3.666666666666666	3.666666666666666	3.666666666666666	3.571428571428571	3.571428571428571
YPR139C	2.275	2.275	2.3249999999999997	2.3846153846153846	2.4871794871794872	2.3846153846153846	2.3846153846153846	2.3846153846153846	2.3333333333333335	2.3846153846153846	2.3846153846153846	2.3846153846153846	2.435897435897436	2.435897435897436	2.4871794871794872	2.5384615384615388	2.5384615384615388	2.6756756756756754	2.6756756756756754	2.6756756756756754	2.6756756756756754	2.6052631578947367	2.6052631578947367	2.657894736842105	2.358974358974359	2.358974358974359	2.358974358974359	2.358974358974359	2.358974358974359	2.358974358974359	2.358974358974359	2.358974358974359	2.358974358974359	2.421052631578947	1.9523809523809526	2.1025641025641026	2.1025641025641026	2.1025641025641026	1.9743589743589742	1.9743589743589742	1.8780487804878048	1.8780487804878048	1.8717948717948718	1.8717948717948718	1.8717948717948718	1.8717948717948718	1.8717948717948718	1.8717948717948718	1.8717948717948718
YDR384C	2.5238095238095237	2.5238095238095237	2.304347826086956	2.2608695652173907	2.1666666666666665	2.0	2.0	2.0833333333333335	2.25	2.0833333333333335	2.0	2.0	2.0	1.8518518518518516	1.9259259259259256	1.9259259259259256	1.7777777777777777	1.6296296296296293	1.7599999999999998	1.6799999999999997	1.8399999999999999	1.8399999999999999	1.6799999999999997	1.6799999999999997	1.7599999999999998	1.7599999999999998	1.6296296296296293	1.6296296296296293	1.6296296296296293	1.5555555555555551	1.6799999999999997	1.6799999999999997	1.7499999999999998	1.7499999999999998	1.7499999999999998	1.7499999999999998	1.7499999999999998	1.7499999999999998	2.0	1.92	2.0	2.0	2.0	2.0	1.9999999999999996	1.9999999999999996	1.9999999999999996	1.9999999999999996	2.1111111111111107
YHR187W	2.0512820512820515	2.0512820512820515	2.0512820512820515	2.0512820512820515	2.0512820512820515	2.1052631578947367	2.052631578947368	2.1052631578947367	2.1052631578947367	1.904761904761905	1.904761904761905	1.7142857142857144	1.7142857142857144	1.666666666666667	1.6190476190476193	1.6190476190476193	1.789473684210526	1.789473684210526	1.6842105263157892	1.6842105263157892	1.641025641025641	1.641025641025641	1.641025641025641	1.6842105263157892	1.7714285714285711	1.7714285714285711	1.7714285714285711	1.657142857142857	1.5999999999999999	1.6470588235294117	1.6470588235294117	1.7058823529411764	1.7575757575757573	1.7575757575757573	1.7575757575757573	1.7575757575757573	1.7575757575757573	1.6969696969696968	1.6969696969696968	1.6969696969696968	1.6969696969696968	1.6969696969696968	1.6969696969696968	1.6969696969696968	1.6969696969696968	1.6969696969696968	1.6969696969696968	1.6969696969696968	1.6969696969696968
YPL055C	1.6153846153846154	1.6153846153846154	1.6153846153846154	1.6153846153846154	1.846153846153846	2.1818181818181817	2.1818181818181817	2.0	2.1818181818181817	2.1818181818181817	2.1818181818181817	2.1818181818181817	2.1818181818181817	2.1818181818181817	2.1818181818181817	2.1818181818181817	1.9999999999999996	1.9999999999999996	1.9999999999999996	2.1666666666666665	2.1666666666666665	2.1666666666666665	2.1666666666666665	2.1666666666666665	2.1666666666666665	2.1666666666666665	2.3636363636363633	2.3636363636363633	2.3636363636363633	2.3636363636363633	2.3636363636363633	2.5454545454545454	2.727272727272727	2.727272727272727	3.0	3.0	3.0	3.0	3.0	3.0	3.0	3.0	2.727272727272727	2.3076923076923075	2.3076923076923075	2.3076923076923075	2.3076923076923075	2.4615384615384617	2.4615384615384617
YDR085C	1.7	1.6666666666666667	1.6666666666666667	1.7058823529411764	1.7058823529411764	1.7399999999999998	1.78	1.78	1.6666666666666667	1.6666666666666667	1.6666666666666667	1.693877551020408	1.693877551020408	1.693877551020408	1.7659574468085106	1.872340425531915	1.9130434782608694	2.045454545454546	2.045454545454546	2.045454545454546	1.75	1.75	1.75	1.7045454545454548	1.7045454545454548	1.7999999999999998	1.7555555555555555	1.7954545454545456	1.7954545454545456	1.7954545454545456	1.711111111111111	1.711111111111111	1.711111111111111	1.75	1.711111111111111	1.75	1.7906976744186045	1.7906976744186045	1.7906976744186045	1.8372093023255813	1.7954545454545456	1.75	1.7954545454545456	1.8372093023255813	1.8837209302325582	1.8837209302325582	1.8837209302325582	1.8837209302325582	1.9767441860465118
YPL266W	1.7792207792207793	1.7733333333333332	1.7733333333333332	1.7466666666666666	1.6973684210526316	1.6973684210526316	1.6973684210526316	1.6710526315789473	1.64	1.64	1.6351351351351353	1.625	1.5555555555555556	1.5999999999999999	1.5428571428571427	1.588235294117647	1.588235294117647	1.588235294117647	1.588235294117647	1.7142857142857142	1.619047619047619	1.5555555555555554	1.5238095238095237	1.5873015873015874	1.5873015873015874	1.633333333333333	1.6065573770491803	1.5409836065573772	1.5409836065573772	1.5333333333333332	1.5333333333333332	1.5593220338983051	1.5593220338983051	1.5999999999999999	1.5666666666666667	1.5666666666666667	1.5666666666666667	1.620689655172414	1.5517241379310345	1.5517241379310345	1.586206896551724	1.5517241379310345	1.5254237288135595	1.5254237288135595	1.5254237288135595	1.4000000000000001	1.4000000000000001	1.3666666666666665	1.3666666666666665
YBR290W	1.0545454545454545	1.0545454545454545	1.0740740740740742	1.0740740740740742	1.0740740740740742	1.0740740740740742	1.1153846153846154	1.2083333333333333	1.2083333333333333	1.2340425531914896	1.148936170212766	1.1063829787234043	1.1063829787234043	1.1063829787234043	1.125	1.125	1.2448979591836735	1.3541666666666667	1.3541666666666667	1.4130434782608696	1.3125	1.3125	1.4565217391304348	1.4565217391304348	1.4888888888888887	1.4888888888888887	1.4888888888888887	1.5999999999999999	1.6363636363636365	1.4782608695652175	1.511111111111111	1.4782608695652175	1.4782608695652175	1.4782608695652175	1.4782608695652175	1.4782608695652175	1.565217391304348	1.565217391304348	1.565217391304348	1.565217391304348	1.608695652173913	1.608695652173913	1.6956521739130437	1.6956521739130437	1.6521739130434783	1.6521739130434783	1.6170212765957448	1.6170212765957448	1.6170212765957448
YOR288C	1.7368421052631577	1.7368421052631577	1.8421052631578947	1.7435897435897436	1.7435897435897436	1.7837837837837835	1.7837837837837835	1.7297297297297296	1.7297297297297296	1.7297297297297296	1.7297297297297296	1.7297297297297296	1.8285714285714285	1.7297297297297296	1.6666666666666665	1.6666666666666665	1.611111111111111	1.5675675675675675	1.5675675675675675	1.5675675675675675	1.6216216216216215	1.6666666666666665	1.6216216216216215	1.6756756756756754	1.6756756756756754	1.6756756756756754	1.6756756756756754	1.6756756756756754	1.6756756756756754	1.5675675675675675	1.6216216216216215	1.5675675675675675	1.5675675675675675	1.5675675675675675	1.5675675675675675	1.6216216216216215	1.526315789473684	1.526315789473684	1.657142857142857	1.588235294117647	1.6666666666666665	1.71875	1.71875	1.6666666666666665	1.6666666666666665	1.6666666666666665	1.6666666666666665	1.6666666666666665	1.6666666666666665
YLR271W	0.9411764705882353	0.9411764705882353	0.9552238805970149	0.9411764705882353	0.9552238805970149	0.9846153846153846	0.9846153846153846	1.0158730158730158	1.0158730158730158	1.0819672131147542	1.0819672131147542	1.0819672131147542	1.0819672131147542	1.0999999999999999	1.0819672131147542	1.0819672131147542	1.0819672131147542	1.1475409836065575	1.2295081967213115	1.262295081967213	1.305084745762712	1.305084745762712	1.262295081967213	1.180327868852459	1.180327868852459	1.180327868852459	1.2	1.305084745762712	1.2833333333333332	1.3	1.3	1.3333333333333333	1.3559322033898307	1.3559322033898307	1.3559322033898307	1.3666666666666665	1.4137931034482758	1.4237288135593222	1.4237288135593222	1.4237288135593222	1.5172413793103448	1.5999999999999999	1.543859649122807	1.543859649122807	1.543859649122807	1.4915254237288136	1.4915254237288136	1.4915254237288136	1.457627118644068
YOL094C	2.2439024390243905	2.2439024390243905	2.2439024390243905	2.2439024390243905	2.2439024390243905	2.2439024390243905	2.2439024390243905	2.1463414634146343	2.1463414634146343	2.097560975609756	2.097560975609756	2.097560975609756	2.15	2.097560975609756	2.097560975609756	2.097560975609756	2.097560975609756	1.9285714285714288	1.9285714285714288	1.9285714285714288	1.904761904761905	1.8181818181818183	1.772727272727273	1.772727272727273	1.772727272727273	1.9090909090909094	1.9090909090909094	1.8636363636363638	1.9523809523809526	1.9523809523809526	1.95	1.902439024390244	1.95	1.95	1.95	1.904761904761905	1.904761904761905	1.904761904761905	1.904761904761905	1.9512195121951221	1.853658536585366	1.853658536585366	1.853658536585366	2.0270270270270268	2.0270270270270268	1.8378378378378377	1.8378378378378377	1.8378378378378377	1.7297297297297296
YLR340W	2.6538461538461537	2.6538461538461537	2.5555555555555554	2.5555555555555554	2.5555555555555554	2.5555555555555554	2.7407407407407405	2.7407407407407405	2.7407407407407405	2.7407407407407405	2.7407407407407405	2.7407407407407405	2.96	2.96	2.666666666666666	2.5517241379310343	2.5517241379310343	2.5517241379310343	2.5517241379310343	2.5517241379310343	2.4666666666666663	2.5517241379310343	2.5517241379310343	2.5517241379310343	2.5517241379310343	2.7407407407407405	2.7407407407407405	2.7407407407407405	2.7407407407407405	2.7407407407407405	2.6428571428571423	2.689655172413793	2.6333333333333333	2.709677419354839	2.709677419354839	2.709677419354839	2.709677419354839	2.709677419354839	2.5483870967741935	2.5483870967741935	2.4062499999999996	2.4062499999999996	2.257142857142857	2.2285714285714286	2.1666666666666665	2.1666666666666665	2.1052631578947367	2.1052631578947367	2.0
YHR083W	2.906976744186047	2.906976744186047	2.906976744186047	2.6888888888888887	2.6888888888888887	2.6888888888888887	2.6888888888888887	2.6888888888888887	2.6444444444444444	2.704545454545455	2.659090909090909	2.627906976744186	2.627906976744186	2.627906976744186	2.6904761904761907	2.6904761904761907	2.785714285714286	2.785714285714286	2.804878048780488	2.804878048780488	2.804878048780488	2.9268292682926833	3.0	3.0	3.0	2.9499999999999997	3.128205128205128	3.128205128205128	3.128205128205128	3.128205128205128	3.2105263157894735	3.2105263157894735	3.2105263157894735	3.2105263157894735	3.157894736842105	3.157894736842105	2.947368421052631	3.1999999999999997	3.2941176470588234	3.3939393939393936	3.5151515151515147	3.4375	3.333333333333333	3.4375	3.5999999999999996	3.6551724137931036	3.6551724137931036	3.419354838709677	3.533333333333333
YNL090W	1.2602739726027397	1.352112676056338	1.2253521126760563	1.1756756756756757	1.2191780821917808	1.2191780821917808	1.2054794520547945	1.2191780821917808	1.2465753424657533	1.2465753424657533	1.2465753424657533	1.263888888888889	1.2916666666666667	1.2916666666666667	1.2916666666666667	1.3285714285714285	1.3285714285714285	1.2535211267605635	1.2608695652173914	1.2608695652173914	1.2142857142857142	1.2142857142857142	1.173913043478261	1.157142857142857	1.1408450704225352	1.1408450704225352	1.1126760563380282	1.1126760563380282	1.1126760563380282	1.1285714285714286	1.2054794520547945	1.2162162162162162	1.2500000000000002	1.222222222222222	1.222222222222222	1.222222222222222	1.2285714285714284	1.2285714285714284	1.2463768115942029	1.2285714285714284	1.257142857142857	1.257142857142857	1.2753623188405796	1.2753623188405796	1.2753623188405796	1.257142857142857	1.257142857142857	1.257142857142857	1.3714285714285714
YHR156C	4.517241379310345	4.517241379310345	4.517241379310345	4.517241379310345	4.517241379310345	4.448275862068966	4.448275862068966	4.678571428571428	4.678571428571428	4.851851851851851	4.925925925925926	4.925925925925926	4.851851851851851	4.851851851851851	5.038461538461538	5.038461538461538	5.038461538461538	5.038461538461538	5.038461538461538	4.846153846153846	4.846153846153846	4.846153846153846	5.04	5.727272727272727	5.727272727272727	5.545454545454545	5.454545454545454	5.2727272727272725	5.2727272727272725	5.523809523809524	5.523809523809524	5.2727272727272725	5.09090909090909	5.09090909090909	5.136363636363636	5.136363636363636	5.136363636363636	4.999999999999999	4.625	4.625	4.625	4.826086956521738	4.4399999999999995	4.279999999999999	4.36	4.279999999999999	4.279999999999999	4.458333333333333	4.458333333333333
YPL156C	1.4489795918367347	1.5106382978723405	1.5106382978723405	1.4489795918367347	1.4489795918367347	1.489795918367347	1.489795918367347	1.489795918367347	1.392156862745098	1.4313725490196079	1.4705882352941178	1.4150943396226416	1.4150943396226416	1.4150943396226416	1.3396226415094339	1.3396226415094339	1.2678571428571428	1.2678571428571428	1.2456140350877194	1.2456140350877194	1.2105263157894737	1.2105263157894737	1.2321428571428572	1.2105263157894737	1.1694915254237288	1.1311475409836065	1.1639344262295082	1.126984126984127	1.1363636363636365	1.119402985074627	1.119402985074627	1.1159420289855073	1.144927536231884	1.0821917808219177	1.0821917808219177	1.1095890410958904	1.125	1.125	1.125	1.0799999999999998	1.0533333333333332	1.0394736842105263	1.0128205128205128	1.0128205128205128	0.9342105263157895	0.9726027397260274	0.9726027397260274	0.9466666666666667	0.9466666666666667
YML050W	2.844827586206897	2.8793103448275867	2.7833333333333337	2.8644067796610178	2.816666666666667	2.816666666666667	2.8833333333333333	2.8833333333333333	2.8833333333333333	2.9827586206896552	2.9827586206896552	2.9322033898305087	2.9322033898305087	2.9322033898305087	2.8644067796610178	2.816666666666667	2.9137931034482762	2.8793103448275867	2.8103448275862073	2.775862068965518	2.775862068965518	2.775862068965518	2.706896551724138	2.706896551724138	2.6206896551724137	2.6551724137931036	2.7017543859649127	2.7017543859649127	2.7017543859649127	2.7017543859649127	2.7017543859649127	2.7017543859649127	2.7894736842105265	2.7894736842105265	2.7894736842105265	2.7894736842105265	2.7894736842105265	2.7894736842105265	2.8245614035087727	2.775862068965518	2.775862068965518	2.8103448275862073	2.728813559322034	2.65	2.65	2.55	2.5081967213114753	2.475409836065574	2.540983606557377
YNR028W	2.235294117647059	2.2941176470588234	2.2941176470588234	2.3823529411764706	2.3823529411764706	2.3823529411764706	2.3823529411764706	2.3823529411764706	2.3823529411764706	2.3823529411764706	2.3823529411764706	2.3823529411764706	2.5312499999999996	2.5937499999999996	2.5937499999999996	2.5937499999999996	2.5937499999999996	2.5937499999999996	2.4687499999999996	2.5483870967741935	2.5483870967741935	2.5483870967741935	2.5483870967741935	2.3666666666666667	2.3	2.1562499999999996	2.3333333333333335	2.3333333333333335	2.3333333333333335	2.413793103448276	2.413793103448276	2.4999999999999996	2.4999999999999996	2.4999999999999996	2.4999999999999996	2.464285714285714	2.535714285714285	2.535714285714285	2.6296296296296293	2.6296296296296293	2.6296296296296293	2.84	2.84	2.84	2.88	2.88	2.88	2.84	2.84
YNL215W	1.156862745098039	1.196078431372549	1.2079207920792079	1.2079207920792079	1.2277227722772277	1.2277227722772277	1.2277227722772277	1.2277227722772277	1.2525252525252526	1.2653061224489797	1.2371134020618557	1.263157894736842	1.2421052631578946	1.2553191489361701	1.2688172043010753	1.2688172043010753	1.2553191489361701	1.2553191489361701	1.2688172043010753	1.2688172043010753	1.2688172043010753	1.2688172043010753	1.3043478260869565	1.2903225806451615	1.3333333333333335	1.3333333333333335	1.305263157894737	1.3191489361702127	1.297872340425532	1.3695652173913044	1.3260869565217392	1.3260869565217392	1.3406593406593406	1.3296703296703296	1.3444444444444443	1.3444444444444443	1.3370786516853932	1.2934782608695654	1.3076923076923077	1.3370786516853932	1.3522727272727275	1.3076923076923077	1.2307692307692308	1.2584269662921348	1.2808988764044944	1.2666666666666666	1.2555555555555555	1.2555555555555555	1.2758620689655173
YMR281W	3.9374999999999996	3.9374999999999996	3.9374999999999996	3.9374999999999996	3.8124999999999996	3.8124999999999996	3.8124999999999996	3.8124999999999996	3.8124999999999996	3.8124999999999996	3.8124999999999996	4.357142857142857	4.357142857142857	4.357142857142857	4.357142857142857	4.357142857142857	4.357142857142857	4.357142857142857	4.357142857142857	4.357142857142857	4.357142857142857	3.933333333333333	4.2142857142857135	4.2142857142857135	4.2142857142857135	4.357142857142857	4.2142857142857135	4.2142857142857135	4.2142857142857135	4.2142857142857135	4.07142857142857	4.2142857142857135	3.933333333333333	4.066666666666666	4.066666666666666	4.357142857142857	4.357142857142857	5.083333333333332	4.916666666666665	4.583333333333333	4.333333333333332	4.166666666666666	4.166666666666666	4.166666666666666	4.166666666666666	3.846153846153846	3.846153846153846	3.692307692307692	3.692307692307692
YJR111C	3.0857142857142854	2.9999999999999996	2.9999999999999996	2.8055555555555554	2.8055555555555554	2.8055555555555554	2.8055555555555554	2.638888888888889	2.7142857142857144	2.6176470588235294	2.7187499999999996	2.7187499999999996	2.7187499999999996	2.7419354838709675	2.7419354838709675	2.6333333333333333	2.6333333333333333	2.433333333333333	2.433333333333333	2.3666666666666667	2.3	2.1	2.1	2.033333333333333	2.033333333333333	1.9666666666666666	1.8999999999999997	1.7812499999999998	1.7812499999999998	1.7812499999999998	1.7812499999999998	1.7812499999999998	1.8999999999999997	1.8387096774193545	1.8333333333333333	1.8333333333333333	1.896551724137931	1.896551724137931	2.0370370370370368	2.0370370370370368	2.0370370370370368	1.9999999999999998	1.9999999999999998	1.9999999999999998	1.8148148148148144	1.7407407407407403	1.7407407407407403	1.7407407407407403	1.7407407407407403
YCL059C	2.8	2.8	2.7555555555555555	2.5217391304347827	2.5217391304347827	2.5217391304347827	2.5217391304347827	2.5217391304347827	2.3260869565217392	2.2826086956521743	2.2826086956521743	2.2826086956521743	2.3333333333333335	2.3863636363636367	2.431818181818182	2.295454545454546	2.2444444444444445	2.2444444444444445	2.295454545454546	2.295454545454546	2.340909090909091	2.340909090909091	2.340909090909091	2.441860465116279	2.441860465116279	2.441860465116279	2.488372093023256	2.5348837209302326	2.4772727272727275	2.5348837209302326	2.5348837209302326	2.5348837209302326	2.5348837209302326	2.627906976744186	2.6428571428571432	2.6428571428571432	2.595238095238096	2.595238095238096	2.658536585365854	2.658536585365854	2.658536585365854	2.658536585365854	2.725	2.7435897435897436	2.6923076923076925	2.58974358974359	2.58974358974359	2.4615384615384617	2.4615384615384617
YDR353W	1.4838709677419355	1.4545454545454546	1.4545454545454546	1.3636363636363638	1.462686567164179	1.462686567164179	1.4545454545454546	1.4545454545454546	1.4328358208955225	1.5	1.5	1.492063492063492	1.4285714285714286	1.3538461538461537	1.3333333333333333	1.3939393939393938	1.4153846153846152	1.4603174603174602	1.4375	1.4375	1.4375	1.4603174603174602	1.4153846153846152	1.4375	1.4603174603174602	1.4193548387096775	1.4193548387096775	1.4193548387096775	1.403225806451613	1.3442622950819672	1.4237288135593222	1.4035087719298247	1.4035087719298247	1.4035087719298247	1.4285714285714286	1.4285714285714286	1.5185185185185186	1.4814814814814816	1.4814814814814816	1.4074074074074074	1.4339622641509433	1.4339622641509433	1.4339622641509433	1.4339622641509433	1.4181818181818182	1.4181818181818182	1.4444444444444446	1.388888888888889	1.263157894736842
YIL041W	2.4716981132075473	2.4716981132075473	2.4716981132075473	2.5686274509803924	2.5294117647058827	2.4901960784313726	2.392156862745098	2.392156862745098	2.392156862745098	2.392156862745098	2.44	2.36	2.36	2.4081632653061225	2.36734693877551	2.36734693877551	2.285714285714286	2.3617021276595747	2.3617021276595747	2.3617021276595747	2.3541666666666665	2.306122448979592	2.2653061224489797	2.224489795918368	2.2291666666666665	2.3260869565217392	2.4222222222222225	2.4222222222222225	2.418604651162791	2.6097560975609757	2.6097560975609757	2.7435897435897436	2.8461538461538463	2.794871794871795	2.794871794871795	2.6923076923076925	2.58974358974359	2.58974358974359	2.525	2.525	2.58974358974359	2.435897435897436	2.3333333333333335	2.3333333333333335	2.2820512820512824	2.243243243243243	2.3823529411764706	2.3823529411764706	2.333333333333333
YHR198C	1.0197368421052633	1.0333333333333334	0.98	0.9199999999999999	0.9261744966442952	0.9261744966442952	0.9199999999999999	0.9600000000000001	0.9600000000000001	0.9600000000000001	0.9801324503311257	0.9605263157894737	0.948051948051948	0.9733333333333333	1.0	1.006711409395973	1.027027027027027	1.027027027027027	1.027027027027027	1.0	1.0	1.0068027210884354	1.0136986301369864	1.0136986301369864	0.9931972789115646	1.0136986301369864	1.0138888888888888	1.0138888888888888	1.0354609929078014	1.0422535211267605	1.0140845070422535	1.0140845070422535	1.0285714285714287	1.0285714285714287	1.0140845070422535	1.0140845070422535	1.0780141843971631	1.0857142857142856	1.1	1.1079136690647482	1.1079136690647482	1.1304347826086958	1.0942028985507246	1.102189781021898	1.0785714285714285	1.0785714285714285	1.0575539568345322	1.065217391304348	1.065217391304348
YIL145C	10.214285714285712	10.07142857142857	10.07142857142857	9.785714285714285	9.785714285714285	9.07142857142857	9.615384615384615	10.416666666666664	10.416666666666664	10.416666666666664	8.928571428571427	8.785714285714285	8.642857142857142	8.5	8.357142857142856	8.357142857142856	8.357142857142856	7.928571428571428	7.928571428571428	7.928571428571428	8.23076923076923	8.23076923076923	8.384615384615385	8.076923076923077	8.749999999999998	8.749999999999998	8.416666666666664	8.416666666666664	8.416666666666664	8.249999999999998	7.916666666666665	8.249999999999998	8.249999999999998	7.999999999999998	6.857142857142856	6.499999999999999	6.2142857142857135	6.071428571428571	6.071428571428571	5.785714285714285	5.785714285714285	4.999999999999999	4.999999999999999	4.999999999999999	4.999999999999999	4.999999999999999	4.999999999999999	4.999999999999999	4.999999999999999
YHR046C	2.888888888888889	2.888888888888889	2.888888888888889	2.846153846153846	2.846153846153846	2.846153846153846	3.2173913043478253	3.2173913043478253	3.2173913043478253	3.2173913043478253	3.2173913043478253	3.2173913043478253	3.2173913043478253	3.2173913043478253	3.2173913043478253	3.545454545454545	3.545454545454545	3.545454545454545	3.454545454545454	3.6190476190476186	3.6190476190476186	3.571428571428571	3.571428571428571	3.571428571428571	3.75	3.65	3.578947368421052	3.1999999999999997	3.578947368421052	3.578947368421052	3.578947368421052	3.578947368421052	3.578947368421052	3.578947368421052	3.4	3.4	3.4	3.578947368421052	3.578947368421052	3.578947368421052	3.578947368421052	3.9999999999999996	4.5	4.5	4.5	4.5	4.388888888888888	4.76470588235294	5.062499999999999
YPR199C	1.9565217391304346	1.9565217391304346	1.9565217391304346	2.0454545454545454	2.136363636363636	2.136363636363636	2.136363636363636	2.2380952380952377	2.2380952380952377	2.142857142857143	2.142857142857143	2.142857142857143	2.0476190476190474	2.0476190476190474	2.0476190476190474	2.0476190476190474	2.0476190476190474	2.0476190476190474	1.9545454545454544	1.9545454545454544	2.0476190476190474	2.0476190476190474	1.857142857142857	1.6666666666666665	1.4761904761904763	1.4761904761904763	1.4761904761904763	1.4761904761904763	1.4761904761904763	1.4761904761904763	1.4761904761904763	1.4761904761904763	1.4761904761904763	1.2857142857142858	1.2857142857142858	1.2857142857142858	1.2857142857142858	1.2857142857142858	1.380952380952381	1.380952380952381	1.45	1.611111111111111	1.611111111111111	1.5	1.4210526315789473	1.277777777777778	0.9444444444444445	0.9444444444444445	0.9444444444444445
YBL027W	3.0769230769230766	2.9230769230769234	2.9230769230769234	2.9230769230769234	2.9230769230769234	2.9230769230769234	2.9230769230769234	2.9230769230769234	2.9230769230769234	2.9230769230769234	2.9230769230769234	2.9230769230769234	2.9230769230769234	2.9230769230769234	2.9230769230769234	2.9230769230769234	2.9230769230769234	2.9230769230769234	2.9230769230769234	2.9230769230769234	2.7142857142857144	2.7142857142857144	2.999999999999999	2.7142857142857144	2.7142857142857144	2.7142857142857144	2.7142857142857144	2.571428571428571	2.571428571428571	2.571428571428571	2.4	2.4	2.25	2.25	2.25	2.25	2.25	2.25	2.1875	2.1875	2.6874999999999996	2.6874999999999996	2.6874999999999996	2.6874999999999996	2.388888888888889	2.388888888888889	2.388888888888889	2.388888888888889	2.388888888888889
YLR018C	2.733333333333333	2.733333333333333	2.928571428571428	2.928571428571428	3.1538461538461533	3.416666666666666	3.416666666666666	3.416666666666666	3.416666666666666	3.416666666666666	3.416666666666666	3.416666666666666	3.416666666666666	3.416666666666666	3.416666666666666	3.416666666666666	3.5833333333333326	3.5833333333333326	3.9090909090909087	3.9090909090909087	3.9090909090909087	3.9090909090909087	4.3	4.3	4.3	4.3	4.777777777777778	4.777777777777778	4.777777777777778	4.777777777777778	4.777777777777778	4.777777777777778	5.0	5.0	5.0	4.555555555555555	4.555555555555555	4.777777777777778	4.777777777777778	4.777777777777778	5.375	5.375	5.375	5.375	5.375	5.375	4.875	4.875	4.875
YPR004C	1.9999999999999998	1.9999999999999998	2.064516129032258	2.064516129032258	2.064516129032258	2.064516129032258	1.939393939393939	1.939393939393939	1.9999999999999998	1.9999999999999998	2.064516129032258	2.225806451612903	2.225806451612903	2.0937499999999996	2.310344827586207	2.225806451612903	2.225806451612903	2.225806451612903	2.225806451612903	2.225806451612903	2.290322580645161	2.290322580645161	2.6296296296296293	2.6538461538461537	2.6538461538461537	2.76	2.76	2.76	2.76	2.6799999999999997	2.6799999999999997	2.7916666666666665	2.7916666666666665	2.9130434782608687	2.8095238095238093	2.8095238095238093	2.714285714285714	2.8499999999999996	3.166666666666666	3.1052631578947363	3.2777777777777772	3.2777777777777772	3.2777777777777772	2.8888888888888884	2.631578947368421	2.631578947368421	2.631578947368421	2.631578947368421	2.7368421052631575
YJL196C	2.478260869565217	2.478260869565217	2.5652173913043472	2.36	2.5652173913043472	2.714285714285714	2.8095238095238093	2.8095238095238093	2.8095238095238093	2.8095238095238093	2.714285714285714	2.2608695652173907	2.347826086956521	2.347826086956521	2.347826086956521	2.347826086956521	2.347826086956521	2.347826086956521	2.347826086956521	2.347826086956521	2.347826086956521	2.347826086956521	2.347826086956521	2.347826086956521	2.347826086956521	2.5652173913043472	2.3913043478260865	2.478260869565217	2.478260869565217	2.5909090909090904	2.5909090909090904	2.5909090909090904	2.8095238095238093	2.7727272727272725	2.681818181818181	2.681818181818181	2.8095238095238093	2.8095238095238093	2.8095238095238093	2.8095238095238093	2.9499999999999997	2.8499999999999996	2.8499999999999996	2.75	2.619047619047619	2.619047619047619	2.9047619047619047	2.9047619047619047	3.0
YPR058W	1.504504504504505	1.4864864864864866	1.5137614678899083	1.5137614678899083	1.5137614678899083	1.5137614678899083	1.5137614678899083	1.5833333333333337	1.5607476635514022	1.575471698113208	1.5714285714285714	1.5714285714285714	1.5714285714285714	1.5714285714285714	1.527777777777778	1.5714285714285714	1.6336633663366338	1.6161616161616161	1.639175257731959	1.639175257731959	1.6701030927835057	1.639175257731959	1.65625	1.6210526315789473	1.6041666666666667	1.6210526315789473	1.6210526315789473	1.5957446808510638	1.6129032258064517	1.6129032258064517	1.6129032258064517	1.6263736263736264	1.6263736263736264	1.6590909090909092	1.6046511627906976	1.6470588235294117	1.6829268292682926	1.7249999999999999	1.7249999999999999	1.7249999999999999	1.7249999999999999	1.8181818181818183	1.8181818181818183	1.794871794871795	1.842105263157895	1.810810810810811	1.8611111111111114	1.8611111111111114	1.9142857142857144
YGL005C	1.84375	1.8153846153846152	1.723076923076923	1.75	1.7777777777777777	1.7777777777777777	1.7777777777777777	1.8360655737704918	1.8360655737704918	1.8666666666666665	1.8666666666666665	1.8666666666666665	1.9655172413793105	1.9655172413793105	2.0000000000000004	2.036363636363636	2.036363636363636	2.036363636363636	2.036363636363636	2.036363636363636	2.036363636363636	2.036363636363636	2.1132075471698113	2.1132075471698113	2.153846153846154	2.153846153846154	2.076923076923077	2.0377358490566038	2.076923076923077	1.830188679245283	1.7636363636363634	1.5964912280701755	1.5964912280701755	1.5964912280701755	1.5423728813559323	1.5423728813559323	1.4237288135593222	1.377049180327869	1.4237288135593222	1.4237288135593222	1.457627118644068	1.3898305084745763	1.3275862068965516	1.3508771929824561	1.3508771929824561	1.3508771929824561	1.3859649122807018	1.3508771929824561	1.3508771929824561
YJL145W	2.0000000000000004	2.0000000000000004	2.0000000000000004	2.0000000000000004	2.0000000000000004	2.0000000000000004	1.9615384615384617	2.0408163265306123	2.0833333333333335	2.0833333333333335	2.0	2.0869565217391304	2.1333333333333333	2.181818181818182	2.181818181818182	2.181818181818182	2.090909090909091	2.181818181818182	2.181818181818182	2.181818181818182	2.181818181818182	2.181818181818182	2.181818181818182	2.181818181818182	2.181818181818182	2.181818181818182	2.1333333333333333	2.088888888888889	2.0434782608695654	2.0434782608695654	2.1363636363636367	2.1363636363636367	2.1363636363636367	2.1363636363636367	2.1904761904761907	2.1904761904761907	2.1904761904761907	2.1428571428571432	2.0930232558139537	2.0465116279069764	2.0952380952380953	2.0952380952380953	2.0952380952380953	2.0000000000000004	2.1	2.1	2.1	2.15	2.2105263157894735
YIR011C	2.2	2.2	2.1555555555555554	2.2045454545454546	2.255813953488372	2.3095238095238098	2.523809523809524	2.4651162790697674	2.4651162790697674	2.4651162790697674	2.4651162790697674	2.3720930232558137	2.3255813953488373	2.2093023255813953	2.3170731707317076	2.3170731707317076	2.3170731707317076	2.2195121951219514	2.439024390243903	2.2790697674418605	2.2325581395348837	2.023809523809524	2.023809523809524	1.8809523809523812	1.8333333333333335	1.8333333333333335	1.7906976744186045	1.7906976744186045	1.8333333333333335	1.8333333333333335	1.8333333333333335	2.0256410256410255	2.0256410256410255	2.078947368421052	2.078947368421052	1.9210526315789471	1.9210526315789471	1.9210526315789471	1.9189189189189186	1.9189189189189186	1.9189189189189186	1.9189189189189186	1.9189189189189186	1.9729729729729728	1.9729729729729728	1.9729729729729728	1.9729729729729728	1.9189189189189186	1.9189189189189186
YOR096W	3.318181818181818	3.4999999999999996	3.4347826086956514	3.4347826086956514	3.4347826086956514	3.375	3.375	3.375	3.2399999999999998	3.2399999999999998	3.208333333333333	3.375	3.375	3.375	3.375	3.375	2.9999999999999996	2.9999999999999996	3.115384615384615	2.9999999999999996	3.222222222222222	3.222222222222222	3.1923076923076916	3.0740740740740735	3.0740740740740735	3.0740740740740735	3.0740740740740735	3.407407407407407	3.4814814814814814	3.241379310344828	3.241379310344828	3.032258064516129	2.9090909090909087	2.9090909090909087	2.742857142857143	2.8	2.8	2.8	2.6486486486486482	2.6486486486486482	2.6486486486486482	2.6486486486486482	2.5128205128205128	2.5128205128205128	2.5128205128205128	2.5128205128205128	2.5128205128205128	2.5	2.439024390243903
YBR061C	1.9508196721311477	1.9833333333333334	1.9833333333333334	2.0169491525423733	1.9833333333333334	2.0169491525423733	2.0172413793103448	1.9821428571428572	1.9821428571428572	2.055555555555556	1.9464285714285716	1.9464285714285716	1.9464285714285716	1.9464285714285716	1.981818181818182	1.981818181818182	1.8793103448275863	1.8448275862068966	1.8793103448275863	1.8793103448275863	1.8448275862068966	1.8793103448275863	1.8135593220338984	1.7833333333333332	1.8448275862068966	1.8448275862068966	1.8448275862068966	1.8771929824561404	1.842105263157895	1.842105263157895	1.7719298245614037	1.8035714285714286	1.8363636363636362	1.8363636363636362	1.8703703703703705	1.8363636363636362	1.8363636363636362	1.8545454545454545	1.8545454545454545	1.8545454545454545	1.8888888888888888	1.9245283018867925	1.9615384615384617	1.9615384615384617	1.9615384615384617	1.9615384615384617	1.9615384615384617	2.04	2.0408163265306123
YFR045W	1.75	1.75	1.707317073170732	1.75	1.707317073170732	1.75	1.794871794871795	1.7560975609756098	1.7560975609756098	1.7999999999999998	1.7560975609756098	1.7560975609756098	1.7560975609756098	1.7560975609756098	1.7560975609756098	1.7317073170731707	1.7317073170731707	1.6046511627906976	1.6046511627906976	1.6046511627906976	1.6046511627906976	1.6046511627906976	1.6046511627906976	1.6904761904761907	1.6136363636363638	1.6136363636363638	1.5681818181818183	1.5681818181818183	1.5681818181818183	1.6363636363636365	1.6363636363636365	1.6363636363636365	1.6363636363636365	1.590909090909091	1.6363636363636365	1.5999999999999999	1.5999999999999999	1.5999999999999999	1.5777777777777777	1.5777777777777777	1.5777777777777777	1.5777777777777777	1.6976744186046513	1.5777777777777777	1.5333333333333332	1.5333333333333332	1.5777777777777777	1.5777777777777777	1.5434782608695652
YLR017W	2.2708333333333335	2.340425531914894	2.340425531914894	2.319148936170213	2.319148936170213	2.319148936170213	2.4444444444444446	2.4444444444444446	2.4444444444444446	2.4444444444444446	2.4444444444444446	2.3555555555555556	2.4	2.4	2.4	2.4	2.4	2.4	2.4444444444444446	2.4444444444444446	2.4	2.3478260869565215	2.3111111111111113	2.536585365853659	2.5384615384615388	2.5384615384615388	2.435897435897436	2.3846153846153846	2.3846153846153846	2.394736842105263	2.4054054054054053	2.4054054054054053	2.2972972972972974	2.243243243243243	2.135135135135135	2.135135135135135	2.142857142857143	2.085714285714286	2.085714285714286	2.0285714285714285	2.0285714285714285	2.0285714285714285	2.0285714285714285	2.0285714285714285	2.1515151515151514	2.2187499999999996	2.088235294117647	2.088235294117647	2.088235294117647
YDL059C	2.263157894736842	2.052631578947368	2.052631578947368	2.052631578947368	2.1666666666666665	2.055555555555556	2.055555555555556	2.055555555555556	1.9444444444444444	1.9444444444444444	2.0588235294117645	2.0588235294117645	2.0588235294117645	2.0588235294117645	2.0588235294117645	1.9444444444444444	2.0588235294117645	2.0588235294117645	2.0588235294117645	1.9411764705882353	1.9411764705882353	1.9411764705882353	1.9411764705882353	2.0625	2.0625	2.0625	1.9375	1.9375	1.9375	1.9375	1.9375	1.9375	1.9375	1.9375	1.9375	1.9375	1.9375	1.8235294117647058	1.9411764705882353	1.9411764705882353	2.0625	2.0625	2.0625	2.0625	2.1875	2.466666666666667	2.8461538461538463	3.3636363636363633	3.083333333333333
YKR088C	0.9238095238095237	0.9047619047619048	0.9047619047619048	0.8878504672897197	0.8878504672897197	0.8796296296296298	0.8715596330275229	0.8454545454545453	0.8454545454545453	0.8378378378378377	0.8378378378378377	0.8348623853211009	0.8425925925925927	0.8425925925925927	0.8666666666666666	0.883495145631068	0.8725490196078433	0.8640776699029128	0.898989898989899	0.8877551020408163	0.8969072164948454	0.90625	0.8877551020408163	0.8877551020408163	0.863157894736842	0.8210526315789474	0.7999999999999999	0.8085106382978723	0.8125	0.7916666666666666	0.7916666666666666	0.8041237113402062	0.8723404255319148	0.8936170212765957	0.8842105263157896	0.8723404255319148	0.8723404255319148	0.8817204301075269	0.8913043478260869	0.911111111111111	0.898876404494382	0.8863636363636365	0.8863636363636365	0.9176470588235294	0.8953488372093023	0.8953488372093023	0.8850574712643678	0.872093023255814	0.8488372093023256
YHR085W	1.5090909090909088	1.537037037037037	1.5660377358490565	1.5660377358490565	1.5660377358490565	1.5283018867924527	1.5283018867924527	1.5283018867924527	1.5	1.5	1.3518518518518519	1.3773584905660377	1.3773584905660377	1.388888888888889	1.388888888888889	1.388888888888889	1.388888888888889	1.388888888888889	1.4	1.4	1.392857142857143	1.4444444444444446	1.4444444444444446	1.4444444444444446	1.3571428571428572	1.3571428571428572	1.3571428571428572	1.3214285714285714	1.3214285714285714	1.3703703703703705	1.3518518518518519	1.3518518518518519	1.3148148148148149	1.3148148148148149	1.3396226415094339	1.3396226415094339	1.3773584905660377	1.3773584905660377	1.403846153846154	1.3653846153846154	1.3396226415094339	1.4705882352941178	1.5625	1.5	1.5625	1.5625	1.5208333333333333	1.5106382978723405	1.5106382978723405
YKL150W	2.8787878787878785	2.96875	3.064516129032258	2.9354838709677415	2.7575757575757573	2.7575757575757573	2.9062499999999996	2.696969696969697	2.696969696969697	2.696969696969697	2.696969696969697	2.696969696969697	2.636363636363636	2.5757575757575757	2.65625	2.65625	2.677419354838709	2.677419354838709	2.354838709677419	2.354838709677419	2.354838709677419	2.290322580645161	2.290322580645161	2.433333333333333	2.433333333333333	2.354838709677419	2.5172413793103448	2.5172413793103448	2.5172413793103448	2.5172413793103448	2.5172413793103448	2.5172413793103448	2.5172413793103448	2.3666666666666667	2.258064516129032	2.258064516129032	2.258064516129032	2.258064516129032	2.258064516129032	2.0937499999999996	1.9696969696969695	1.9696969696969695	1.9696969696969695	2.0909090909090904	2.225806451612903	2.212121212121212	2.121212121212121	2.0606060606060606	2.181818181818181
YOR312C	3.333333333333333	3.333333333333333	3.333333333333333	3.2380952380952377	3.428571428571428	3.5238095238095233	3.5238095238095233	3.8947368421052624	3.7894736842105257	3.7894736842105257	3.7894736842105257	3.7894736842105257	3.9999999999999996	3.9999999999999996	3.9999999999999996	3.9999999999999996	3.9999999999999996	4.235294117647058	4.235294117647058	4.235294117647058	4.235294117647058	4.235294117647058	4.235294117647058	3.9999999999999996	3.9999999999999996	3.9999999999999996	3.88235294117647	3.88235294117647	3.88235294117647	4.3999999999999995	4.25	4.25	3.9999999999999996	3.8749999999999996	3.9999999999999996	3.9999999999999996	3.9999999999999996	3.8749999999999996	3.8749999999999996	3.8749999999999996	3.8749999999999996	4.133333333333333	3.8749999999999996	3.8749999999999996	3.8749999999999996	3.8749999999999996	3.8749999999999996	3.8749999999999996	3.8749999999999996
YCL055W	1.9411764705882353	1.9411764705882353	1.9411764705882353	1.9411764705882353	1.9411764705882353	1.9411764705882353	1.9411764705882353	1.9411764705882353	1.9411764705882353	1.9411764705882353	1.9411764705882353	1.9411764705882353	1.7058823529411762	1.7058823529411762	1.7058823529411762	1.7058823529411762	1.7058823529411762	1.7058823529411762	1.588235294117647	1.588235294117647	1.588235294117647	1.588235294117647	1.588235294117647	1.588235294117647	1.8124999999999998	1.9375	2.1875	2.1875	2.1875	2.3125	2.3125	2.3125	2.3125	2.3125	2.1875	2.1875	2.1875	2.176470588235294	2.176470588235294	2.055555555555556	2.1666666666666665	2.052631578947368	2.052631578947368	2.052631578947368	2.052631578947368	2.052631578947368	2.052631578947368	2.052631578947368	2.052631578947368
YKL040C	2.75	2.75	2.8285714285714287	2.8285714285714287	2.8285714285714287	2.7142857142857144	2.7142857142857144	2.388888888888889	2.388888888888889	2.388888888888889	2.457142857142857	2.514285714285714	2.4	2.441176470588235	2.3823529411764706	2.3823529411764706	2.6060606060606055	2.5882352941176467	2.5882352941176467	2.5882352941176467	2.666666666666666	2.7499999999999996	2.666666666666666	2.666666666666666	2.666666666666666	2.696969696969697	2.696969696969697	2.696969696969697	2.696969696969697	2.696969696969697	2.696969696969697	2.65625	2.4687499999999996	2.4687499999999996	2.5483870967741935	2.677419354838709	2.7419354838709675	2.7419354838709675	2.931034482758621	2.7419354838709675	2.7419354838709675	2.7419354838709675	2.8064516129032255	2.8064516129032255	2.8064516129032255	2.7419354838709675	2.6129032258064515	2.5483870967741935	2.5483870967741935
YLR242C	3.083333333333333	3.1142857142857143	3.057142857142857	3.057142857142857	3.1714285714285713	3.1714285714285713	3.1714285714285713	3.0	3.0	3.0	3.0	2.9428571428571426	2.9428571428571426	2.9428571428571426	3.0294117647058822	3.0294117647058822	3.0	3.0303030303030303	2.8823529411764706	2.857142857142857	2.857142857142857	2.8	2.8	2.9696969696969693	2.9696969696969693	2.9696969696969693	2.848484848484848	2.6	2.6	2.5588235294117645	2.8064516129032255	2.8064516129032255	2.636363636363636	2.636363636363636	2.636363636363636	2.5151515151515147	2.5151515151515147	2.5757575757575757	2.65625	2.5937499999999996	2.5937499999999996	2.5937499999999996	2.5937499999999996	2.5937499999999996	2.5937499999999996	2.677419354838709	2.677419354838709	2.677419354838709	2.677419354838709
YCR073W-A	16.4	16.0	16.0	18.999999999999996	18.999999999999996	16.749999999999996	16.749999999999996	16.749999999999996	16.749999999999996	16.749999999999996	17.249999999999996	18.25	18.25	18.25	24.33333333333333	24.999999999999996	24.999999999999996	24.33333333333333	24.999999999999996	24.999999999999996	24.999999999999996	26.33333333333333	26.33333333333333	26.33333333333333	27.66666666666666	27.66666666666666	41.49999999999999	41.49999999999999	41.49999999999999	40.49999999999999	40.49999999999999	40.49999999999999	41.49999999999999	41.49999999999999	41.49999999999999	39.49999999999999	39.49999999999999	39.49999999999999	39.49999999999999	39.49999999999999	39.49999999999999	40.49999999999999	40.49999999999999	40.49999999999999	40.49999999999999	39.49999999999999	39.49999999999999	39.49999999999999	39.49999999999999
YNL159C	2.5641025641025643	2.5641025641025643	2.5641025641025643	2.4871794871794872	2.4871794871794872	2.4871794871794872	2.4871794871794872	2.2564102564102564	2.2564102564102564	2.2564102564102564	2.2564102564102564	2.31578947368421	2.31578947368421	2.657894736842105	2.657894736842105	2.8857142857142857	2.8857142857142857	2.8857142857142857	2.8285714285714287	2.7714285714285714	2.7714285714285714	2.7714285714285714	2.7714285714285714	2.7714285714285714	2.7714285714285714	2.9714285714285715	2.914285714285714	2.914285714285714	2.914285714285714	3.1874999999999996	3.25	3.25	3.419354838709677	3.419354838709677	3.533333333333333	3.533333333333333	3.533333333333333	3.533333333333333	3.6551724137931036	4.0	4.08	4.0	3.692307692307692	3.692307692307692	3.692307692307692	3.692307692307692	3.692307692307692	3.692307692307692	3.692307692307692
YOR174W	1.8548387096774195	1.8548387096774195	1.8548387096774195	1.8548387096774195	1.8548387096774195	1.8852459016393444	1.8852459016393444	1.8852459016393444	1.8852459016393444	1.8852459016393444	1.8548387096774195	1.8852459016393444	1.8548387096774195	1.8548387096774195	1.8548387096774195	1.8548387096774195	1.8548387096774195	1.8852459016393444	1.9166666666666667	1.9833333333333334	1.8852459016393444	1.9180327868852458	1.9180327868852458	1.9180327868852458	1.8666666666666665	1.95	1.95	1.95	2.0526315789473686	1.9827586206896552	2.017543859649123	1.9827586206896552	2.0172413793103448	1.9830508474576272	1.9827586206896552	2.0172413793103448	2.086206896551724	2.086206896551724	2.086206896551724	1.9655172413793105	1.9655172413793105	1.9000000000000001	1.9000000000000001	1.9000000000000001	1.9000000000000001	1.9000000000000001	1.9333333333333333	1.9333333333333333	1.9000000000000001
YBR213W	1.3333333333333335	1.3548387096774195	1.3225806451612903	1.2903225806451615	1.2903225806451615	1.2903225806451615	1.3220338983050848	1.2666666666666666	1.2666666666666666	1.2459016393442623	1.2258064516129032	1.15625	1.15625	1.171875	1.1904761904761905	1.1904761904761905	1.222222222222222	1.222222222222222	1.222222222222222	1.305084745762712	1.305084745762712	1.305084745762712	1.305084745762712	1.3275862068965516	1.3275862068965516	1.2711864406779663	1.305084745762712	1.305084745762712	1.3859649122807018	1.4363636363636363	1.4363636363636363	1.4727272727272727	1.5283018867924527	1.4528301886792452	1.4528301886792452	1.490566037735849	1.4528301886792452	1.4528301886792452	1.425925925925926	1.425925925925926	1.425925925925926	1.4150943396226416	1.3773584905660377	1.3396226415094339	1.3396226415094339	1.392156862745098	1.4313725490196079	1.403846153846154	1.403846153846154
YGR079W	2.4999999999999996	2.4999999999999996	2.4999999999999996	2.4999999999999996	2.4999999999999996	2.4999999999999996	2.4999999999999996	2.4999999999999996	2.4999999999999996	2.4999999999999996	2.4999999999999996	2.4999999999999996	2.4999999999999996	2.3076923076923075	2.142857142857143	2.142857142857143	2.2666666666666666	1.8888888888888888	1.777777777777778	1.473684210526316	1.368421052631579	1.368421052631579	1.3	1.1304347826086956	1.1666666666666667	1.2	1.111111111111111	1.111111111111111	1.1851851851851851	1.1851851851851851	1.1851851851851851	1.1851851851851851	1.1428571428571428	1.1724137931034482	1.1724137931034482	1.2	1.0909090909090908	1.0909090909090908	1.0588235294117647	1.1176470588235294	1.1764705882352942	1.1428571428571428	1.1111111111111112	1.1111111111111112	1.0	1.0	1.0	1.0	0.9500000000000001
YGL091C	1.5205479452054795	1.5205479452054795	1.563380281690141	1.563380281690141	1.5362318840579712	1.457142857142857	1.457142857142857	1.436619718309859	1.4647887323943662	1.4647887323943662	1.4647887323943662	1.4857142857142858	1.4857142857142858	1.457142857142857	1.492537313432836	1.492537313432836	1.492537313432836	1.492537313432836	1.537313432835821	1.537313432835821	1.537313432835821	1.5846153846153845	1.5606060606060606	1.5846153846153845	1.5076923076923074	1.5555555555555554	1.5238095238095237	1.5238095238095237	1.5238095238095237	1.5483870967741937	1.5483870967741937	1.5737704918032787	1.5409836065573772	1.5409836065573772	1.5499999999999998	1.4333333333333333	1.4098360655737705	1.4333333333333333	1.4333333333333333	1.457627118644068	1.457627118644068	1.4333333333333333	1.3548387096774195	1.4000000000000001	1.4237288135593222	1.4482758620689655	1.5000000000000002	1.4642857142857142	1.4107142857142858
YER148W	2.310344827586207	2.241379310344828	2.310344827586207	2.310344827586207	2.310344827586207	2.481481481481481	2.481481481481481	2.481481481481481	2.481481481481481	2.5769230769230766	2.423076923076923	2.346153846153846	2.346153846153846	2.44	2.2399999999999998	2.2399999999999998	2.2399999999999998	2.5599999999999996	2.5599999999999996	2.3703703703703702	2.5599999999999996	2.5599999999999996	2.5599999999999996	2.5599999999999996	2.5599999999999996	2.5599999999999996	2.5599999999999996	2.4799999999999995	2.4799999999999995	2.583333333333333	2.583333333333333	2.5	2.458333333333333	2.458333333333333	2.36	2.291666666666667	2.291666666666667	2.291666666666667	2.291666666666667	2.304347826086956	2.304347826086956	2.304347826086956	2.304347826086956	2.304347826086956	2.4090909090909087	2.318181818181818	2.0909090909090904	1.9090909090909085	1.9999999999999996
YPL077C	3.5833333333333335	3.5833333333333335	3.5833333333333335	3.5833333333333335	3.44	3.44	3.3600000000000003	3.3600000000000003	3.652173913043478	3.652173913043478	3.652173913043478	3.652173913043478	3.4166666666666665	3.5833333333333335	3.5833333333333335	3.5833333333333335	3.6666666666666665	3.5833333333333335	3.5000000000000004	3.5000000000000004	3.5000000000000004	3.44	3.44	3.3600000000000003	3.28	3.28	3.12	3.25	3.25	3.25	3.25	3.3913043478260865	3.3913043478260865	3.714285714285714	3.714285714285714	3.714285714285714	3.714285714285714	3.8095238095238093	3.8095238095238093	3.8095238095238093	3.714285714285714	3.6190476190476186	3.6190476190476186	3.6190476190476186	3.6190476190476186	4.0	4.0	3.9	3.9
YDL065C	1.7173913043478262	1.8372093023255813	1.8372093023255813	1.8372093023255813	1.8372093023255813	1.8372093023255813	1.8372093023255813	1.7555555555555555	1.8372093023255813	1.8372093023255813	1.8372093023255813	1.7555555555555555	1.840909090909091	1.840909090909091	1.8863636363636362	1.8863636363636362	1.8863636363636362	1.8863636363636362	1.8863636363636362	1.9302325581395348	1.9302325581395348	1.9302325581395348	1.9302325581395348	1.9767441860465118	1.9767441860465118	1.9302325581395348	1.9302325581395348	1.9302325581395348	1.9302325581395348	1.8863636363636362	1.8863636363636362	1.8863636363636362	1.8863636363636362	1.840909090909091	1.8863636363636362	1.6818181818181819	1.6818181818181819	1.6818181818181819	1.6444444444444444	1.6818181818181819	1.6818181818181819	1.7674418604651163	1.8048780487804879	1.8048780487804879	1.8048780487804879	1.8048780487804879	1.8048780487804879	1.8048780487804879	1.8048780487804879
YER170W	1.2450980392156863	1.221153846153846	1.2254901960784315	1.2254901960784315	1.221153846153846	1.2254901960784315	1.2019230769230769	1.2019230769230769	1.2019230769230769	1.2019230769230769	1.2019230769230769	1.2019230769230769	1.2254901960784315	1.2254901960784315	1.2376237623762376	1.2376237623762376	1.25	1.2755102040816328	1.25	1.25	1.25	1.2574257425742574	1.2574257425742574	1.297029702970297	1.2772277227722773	1.2772277227722773	1.27	1.27	1.2959183673469388	1.2959183673469388	1.2959183673469388	1.3368421052631578	1.3368421052631578	1.351063829787234	1.351063829787234	1.3297872340425532	1.3297872340425532	1.3157894736842106	1.3157894736842106	1.3085106382978722	1.3225806451612903	1.2688172043010753	1.2391304347826089	1.2527472527472527	1.2333333333333334	1.1590909090909092	1.1954022988505748	1.2380952380952381	1.2470588235294118
YOL096C	2.428571428571429	2.3095238095238098	2.2619047619047623	2.2142857142857144	2.2142857142857144	2.0681818181818183	2.0681818181818183	2.0681818181818183	2.116279069767442	2.116279069767442	2.116279069767442	2.0232558139534884	1.9767441860465118	1.9767441860465118	1.9767441860465118	1.9767441860465118	1.9767441860465118	2.2325581395348837	2.3414634146341466	2.3414634146341466	2.4	2.35	2.35	2.35	2.4	2.4	2.3414634146341466	2.3414634146341466	2.1707317073170733	2.097560975609756	2.097560975609756	2.097560975609756	2.048780487804878	2.048780487804878	2.048780487804878	2.048780487804878	2.1	2.1	2.0512820512820515	2.0512820512820515	2.1052631578947367	1.9999999999999998	1.9999999999999998	1.9999999999999998	2.054054054054054	2.054054054054054	2.054054054054054	2.054054054054054	2.054054054054054
YHR071W	1.6875	1.557692307692308	1.5961538461538463	1.6346153846153848	1.5961538461538463	1.5961538461538463	1.5961538461538463	1.5192307692307694	1.5799999999999998	1.5799999999999998	1.5799999999999998	1.5799999999999998	1.5490196078431373	1.5882352941176472	1.5882352941176472	1.6199999999999999	1.6199999999999999	1.6599999999999997	1.5961538461538463	1.5660377358490565	1.5660377358490565	1.5660377358490565	1.482142857142857	1.517857142857143	1.4655172413793105	1.456140350877193	1.4067796610169492	1.4067796610169492	1.383333333333333	1.383333333333333	1.383333333333333	1.4166666666666667	1.370967741935484	1.370967741935484	1.3387096774193548	1.370967741935484	1.3174603174603172	1.2878787878787878	1.2878787878787878	1.2878787878787878	1.3906250000000002	1.3906250000000002	1.3181818181818181	1.421875	1.3582089552238807	1.3582089552238807	1.338235294117647	1.3880597014925373	1.3582089552238807
YMR299C	1.392156862745098	1.3523809523809522	1.3653846153846152	1.3725490196078431	1.3333333333333333	1.2952380952380953	1.2952380952380953	1.2952380952380953	1.2952380952380953	1.2952380952380953	1.2952380952380953	1.2952380952380953	1.2571428571428571	1.2815533980582525	1.3203883495145632	1.3203883495145632	1.3076923076923077	1.2571428571428571	1.2571428571428571	1.2571428571428571	1.1523809523809523	1.1523809523809523	1.1553398058252429	1.2038834951456312	1.215686274509804	1.2038834951456312	1.1359223300970873	1.1359223300970873	1.1584158415841583	1.1666666666666667	1.1666666666666667	1.1553398058252429	1.1414141414141412	1.1414141414141412	1.153061224489796	1.153061224489796	1.1326530612244898	1.1443298969072166	1.1326530612244898	1.1237113402061858	1.1030927835051547	1.1030927835051547	1.1030927835051547	1.1145833333333333	1.1263157894736842	1.1382978723404253	1.1505376344086022	1.1505376344086022	1.1382978723404253
YOR362C	15.454545454545453	15.636363636363638	15.636363636363638	14.727272727272728	14.727272727272728	14.727272727272728	16.200000000000003	16.200000000000003	16.200000000000003	16.0	15.6	15.6	15.4	15.799999999999999	15.6	15.6	15.6	15.6	15.6	15.2	15.2	15.2	15.2	15.2	15.2	15.0	14.799999999999999	13.454545454545453	13.09090909090909	12.727272727272727	14.0	14.0	11.499999999999998	11.499999999999998	11.333333333333332	11.999999999999998	11.999999999999998	10.999999999999998	10.999999999999998	10.999999999999998	10.307692307692308	10.307692307692308	10.307692307692308	10.0	10.666666666666664	10.666666666666664	10.666666666666664	10.666666666666664	10.333333333333332
YIL023C	1.9999999999999996	1.9999999999999996	1.9999999999999996	1.9999999999999996	2.0769230769230766	2.0769230769230766	1.9999999999999998	1.9999999999999998	1.9999999999999998	1.9999999999999998	1.9999999999999998	2.1599999999999997	2.1599999999999997	2.1599999999999997	2.1599999999999997	2.0769230769230766	2.230769230769231	2.230769230769231	2.230769230769231	2.230769230769231	2.32	2.32	2.32	2.32	2.6086956521739126	2.6086956521739126	2.6086956521739126	2.6086956521739126	2.6086956521739126	2.6086956521739126	2.6086956521739126	2.6086956521739126	2.6086956521739126	2.695652173913043	2.695652173913043	2.695652173913043	2.695652173913043	2.695652173913043	2.952380952380952	2.952380952380952	2.952380952380952	2.952380952380952	2.952380952380952	2.952380952380952	2.857142857142857	2.857142857142857	2.857142857142857	2.857142857142857	2.6086956521739126
YOR152C	0.4931129476584022	0.4958448753462604	0.49175824175824184	0.48907103825136616	0.4958448753462604	0.49303621169916445	0.4958904109589041	0.4986225895316804	0.4986225895316804	0.49041095890410963	0.473972602739726	0.47107438016528924	0.4765840220385675	0.4752747252747253	0.4726775956284153	0.4822888283378747	0.48097826086956524	0.47708894878706204	0.4596774193548387	0.4786096256684493	0.4786096256684493	0.46315789473684216	0.46965699208443273	0.47214854111405835	0.4787234042553191	0.47619047619047616	0.4814814814814815	0.48021108179419536	0.4827586206896552	0.48663101604278086	0.4879356568364612	0.4879356568364612	0.4932975871313673	0.4720000000000001	0.4786096256684493	0.4773333333333334	0.47354497354497355	0.4576719576719576	0.45931758530183725	0.45526315789473687	0.4459102902374671	0.4629629629629629	0.4605263157894737	0.4569190600522193	0.4569190600522193	0.44356955380577434	0.4447368421052632	0.4459102902374671	0.4523809523809524
YCR036W	1.8999999999999997	1.8999999999999997	1.689655172413793	1.689655172413793	1.689655172413793	1.5172413793103448	1.6296296296296293	1.5555555555555551	1.5555555555555551	1.5555555555555551	1.5	1.5	1.9565217391304346	2.0454545454545454	2.136363636363636	2.2380952380952377	2.2380952380952377	2.3499999999999996	2.25	2.0999999999999996	2.05	2.05	2.05	1.952380952380952	2.05	2.15	2.15	2.15	2.263157894736842	2.263157894736842	2.157894736842105	2.157894736842105	2.052631578947368	2.052631578947368	2.1666666666666665	2.1666666666666665	2.1666666666666665	2.1666666666666665	2.1666666666666665	2.055555555555556	2.0588235294117645	2.0588235294117645	2.176470588235294	2.0588235294117645	1.9444444444444444	2.0588235294117645	2.0588235294117645	2.0588235294117645	1.9411764705882353
YJL180C	3.0909090909090904	3.0303030303030303	3.0303030303030303	3.1612903225806446	3.499999999999999	3.499999999999999	3.3571428571428568	3.3571428571428568	3.241379310344828	3.285714285714285	3.285714285714285	3.214285714285714	3.214285714285714	3.214285714285714	3.214285714285714	3.214285714285714	3.214285714285714	3.4615384615384612	3.4615384615384612	3.4615384615384612	3.384615384615384	3.384615384615384	3.384615384615384	3.230769230769231	3.1538461538461533	3.4166666666666665	3.4166666666666665	3.6363636363636362	3.6363636363636362	3.6363636363636362	4.0	4.0	4.0	3.9	3.9	3.8	4.05	4.05	4.05	4.05	3.8571428571428568	3.7619047619047614	3.7619047619047614	3.4347826086956514	3.5909090909090904	3.5909090909090904	3.5909090909090904	3.5909090909090904	3.5909090909090904
YGR033C	2.3200000000000003	2.4933333333333336	2.4933333333333336	2.3670886075949373	2.417721518987342	2.417721518987342	2.3875	2.358024691358025	2.358024691358025	2.358024691358025	2.3827160493827164	2.4074074074074074	2.4375	2.4250000000000003	2.4250000000000003	2.455696202531646	2.4125	2.4125	2.373493975903615	2.3975903614457836	2.349397590361446	2.3614457831325306	2.385542168674699	2.385542168674699	2.337349397590362	2.3975903614457836	2.4457831325301207	2.4457831325301207	2.421686746987952	2.4512195121951224	2.4457831325301207	2.388235294117647	2.3837209302325584	2.3139534883720936	2.290697674418605	2.2643678160919545	2.2643678160919545	2.2643678160919545	2.2643678160919545	2.238636363636364	2.238636363636364	2.238636363636364	2.258426966292135	2.258426966292135	2.2840909090909096	2.2840909090909096	2.2613636363636367	2.238636363636364	2.188888888888889
YHR090C	1.2923076923076924	1.28125	1.28125	1.28125	1.2	1.2903225806451615	1.2903225806451615	1.2903225806451615	1.2258064516129032	1.2258064516129032	1.2459016393442623	1.2666666666666666	1.2711864406779663	1.2333333333333332	1.1311475409836065	1.1694915254237288	1.0677966101694916	1.1016949152542375	1.120689655172414	1.1607142857142858	1.2909090909090908	1.2909090909090908	1.3148148148148149	1.3396226415094339	1.3396226415094339	1.3148148148148149	1.3148148148148149	1.3653846153846154	1.4423076923076925	1.4150943396226416	1.5	1.4150943396226416	1.4423076923076925	1.4705882352941178	1.5098039215686274	1.4807692307692308	1.5799999999999998	1.5799999999999998	1.6458333333333333	1.5531914893617023	1.5531914893617023	1.5208333333333333	1.5208333333333333	1.5208333333333333	1.4791666666666667	1.4791666666666667	1.5106382978723405	1.5531914893617023	1.6590909090909092
YDR064W	1.0952380952380951	1.1774193548387097	1.2096774193548387	1.2096774193548387	1.2295081967213115	1.2711864406779663	1.2711864406779663	1.2295081967213115	1.0819672131147542	1.09375	1.1111111111111112	1.125	1.1428571428571428	1.1428571428571428	1.1111111111111112	1.0476190476190477	1.0461538461538462	1.0149253731343284	1.0461538461538462	1.0303030303030303	1.0769230769230769	1.1076923076923075	1.125	1.125	1.180327868852459	1.3220338983050848	1.3220338983050848	1.3559322033898307	1.3333333333333333	1.3898305084745763	1.25	1.2121212121212122	1.1940298507462688	1.1428571428571428	1.2	1.183098591549296	1.1666666666666667	1.1111111111111112	1.1111111111111112	1.0526315789473684	1.038961038961039	1.0526315789473684	1.0666666666666667	1.0526315789473684	1.0810810810810811	1.105263157894737	1.077922077922078	1.0897435897435899	1.1333333333333333
YDR051C	0.8723404255319149	0.8723404255319149	0.8723404255319149	0.8723404255319149	0.8723404255319149	0.8913043478260869	0.8913043478260869	0.911111111111111	0.9555555555555555	0.9555555555555555	0.9772727272727274	0.9555555555555555	0.9555555555555555	0.9555555555555555	1.0	1.0	1.0	0.9782608695652175	0.9347826086956522	0.9347826086956522	0.9347826086956522	0.9347826086956522	0.9347826086956522	0.9555555555555555	1.0232558139534882	1.0232558139534882	1.0232558139534882	1.0232558139534882	1.0232558139534882	1.0232558139534882	1.0476190476190477	1.0476190476190477	1.0952380952380953	1.069767441860465	1.069767441860465	1.0454545454545454	1.0454545454545454	1.069767441860465	1.0232558139534882	1.0232558139534882	0.9777777777777776	0.9777777777777776	1.0	1.0	1.0	1.0	1.0	1.0	1.0
YHR133C	2.8125	2.903225806451613	2.903225806451613	2.903225806451613	2.903225806451613	2.903225806451613	2.903225806451613	2.8387096774193545	2.8387096774193545	2.7741935483870965	2.7741935483870965	2.6451612903225805	2.5624999999999996	2.5624999999999996	2.733333333333333	2.733333333333333	2.733333333333333	2.733333333333333	2.6666666666666665	2.6666666666666665	2.6666666666666665	2.6	2.6	2.689655172413793	2.689655172413793	2.888888888888889	2.8571428571428568	2.8571428571428568	2.7586206896551726	2.7586206896551726	2.7586206896551726	2.7586206896551726	2.7586206896551726	2.7586206896551726	2.7586206896551726	2.7586206896551726	2.7586206896551726	2.7586206896551726	2.689655172413793	2.6206896551724137	2.6206896551724137	2.6206896551724137	2.6206896551724137	2.6428571428571423	2.6428571428571423	2.5714285714285707	2.5714285714285707	2.5714285714285707	2.4999999999999996
YJR077C	4.863636363636363	4.7727272727272725	5.526315789473684	5.944444444444444	5.095238095238095	4.809523809523809	4.809523809523809	4.809523809523809	4.809523809523809	5.31578947368421	5.31578947368421	5.823529411764706	6.1875	6.1875	6.437499999999999	6.437499999999999	6.437499999999999	6.437499999999999	6.437499999999999	6.312499999999999	6.312499999999999	6.312499999999999	6.312499999999999	6.312499999999999	6.1875	5.5	5.5	5.5	5.388888888888888	5.166666666666666	4.777777777777778	4.777777777777778	4.722222222222222	4.722222222222222	4.722222222222222	4.722222222222222	4.611111111111111	5.187499999999999	5.062499999999999	4.647058823529411	4.647058823529411	4.882352941176469	4.611111111111111	4.611111111111111	4.611111111111111	4.611111111111111	4.611111111111111	4.611111111111111	4.611111111111111
YBR189W	4.937499999999999	4.937499999999999	4.6875	4.6875	4.411764705882352	4.411764705882352	4.6875	4.6875	4.6875	4.437499999999999	4.437499999999999	4.733333333333333	5.07142857142857	5.07142857142857	5.07142857142857	4.733333333333333	4.866666666666666	5.2142857142857135	5.285714285714285	5.285714285714285	5.285714285714285	5.285714285714285	5.285714285714285	5.1428571428571415	5.1428571428571415	5.1428571428571415	5.1428571428571415	5.692307692307692	5.285714285714285	5.785714285714285	5.785714285714285	5.9230769230769225	5.499999999999999	5.769230769230769	5.615384615384615	5.230769230769231	4.857142857142857	4.857142857142857	4.857142857142857	4.428571428571428	4.7142857142857135	4.642857142857142	4.642857142857142	4.642857142857142	4.642857142857142	4.499999999999999	4.642857142857142	4.642857142857142	4.285714285714286
YOR104W	2.057142857142857	1.9999999999999998	1.9999999999999998	1.9999999999999998	1.861111111111111	1.861111111111111	1.8108108108108105	1.8108108108108105	1.8108108108108105	1.9166666666666665	1.9166666666666665	1.8108108108108105	1.861111111111111	1.8108108108108105	1.9142857142857141	1.9142857142857141	1.8108108108108105	1.8108108108108105	1.6749999999999998	1.6749999999999998	1.6749999999999998	1.547619047619048	1.547619047619048	1.4651162790697674	1.4651162790697674	1.372093023255814	1.372093023255814	1.372093023255814	1.372093023255814	1.372093023255814	1.372093023255814	1.372093023255814	1.4047619047619049	1.4047619047619049	1.4047619047619049	1.3863636363636365	1.340909090909091	1.340909090909091	1.2954545454545454	1.2954545454545454	1.3255813953488371	1.3255813953488371	1.3255813953488371	1.3255813953488371	1.3255813953488371	1.3255813953488371	1.3095238095238098	1.3571428571428572	1.3255813953488371
YMR242C	3.533333333333333	3.533333333333333	3.533333333333333	3.533333333333333	3.533333333333333	3.533333333333333	3.533333333333333	2.9999999999999996	2.9999999999999996	2.9999999999999996	2.9999999999999996	2.9999999999999996	2.8235294117647056	2.8235294117647056	2.473684210526315	2.473684210526315	2.473684210526315	2.3499999999999996	2.3499999999999996	2.3499999999999996	2.3499999999999996	2.3499999999999996	2.3499999999999996	2.3499999999999996	2.2380952380952377	2.3499999999999996	2.3499999999999996	2.142857142857143	2.095238095238095	2.333333333333333	2.333333333333333	2.0434782608695645	1.8799999999999997	2.04	2.04	2.04	1.9599999999999997	1.9599999999999997	2.04	1.9615384615384612	1.8888888888888886	1.7586206896551724	1.7586206896551724	1.7586206896551724	1.7586206896551724	1.7586206896551724	1.7241379310344829	1.5483870967741935	1.4838709677419353
YDL108W	2.2285714285714286	2.2285714285714286	2.2285714285714286	2.2285714285714286	2.2285714285714286	2.2285714285714286	2.2941176470588234	2.3636363636363633	2.3636363636363633	2.3636363636363633	2.3636363636363633	2.3030303030303028	2.235294117647059	2.3030303030303028	2.242424242424242	2.3030303030303028	2.242424242424242	2.242424242424242	2.242424242424242	2.242424242424242	2.242424242424242	2.242424242424242	2.2187499999999996	2.2187499999999996	2.1515151515151514	2.1515151515151514	2.535714285714285	2.6538461538461537	2.6538461538461537	2.76	2.76	2.76	2.76	2.84	2.84	2.84	2.9583333333333335	2.9583333333333335	2.8	2.7307692307692304	2.7307692307692304	2.7307692307692304	2.7307692307692304	2.7307692307692304	2.84	2.84	2.84	2.7307692307692304	2.7307692307692304
YNL217W	1.4	1.4583333333333335	1.4583333333333335	1.4583333333333335	1.5416666666666667	1.5416666666666667	1.48	1.48	1.48	1.5416666666666667	1.5416666666666667	1.5416666666666667	1.5416666666666667	1.48	1.48	1.48	1.48	1.3703703703703702	1.3703703703703702	1.4230769230769231	1.4230769230769231	1.4230769230769231	1.4230769230769231	1.3703703703703702	1.3703703703703702	1.3703703703703702	1.3214285714285714	1.3214285714285714	1.3214285714285714	1.2758620689655173	1.3	1.2333333333333334	1.2333333333333334	1.2333333333333334	1.1935483870967742	1.1935483870967742	1.1935483870967742	1.15625	1.0294117647058825	1.2352941176470587	1.2352941176470587	1.2941176470588234	1.2941176470588234	1.2941176470588234	1.3939393939393938	1.3939393939393938	1.4705882352941178	1.4705882352941178	1.3714285714285714
YOR075W	2.0256410256410255	2.076923076923077	2.131578947368421	2.024390243902439	2.024390243902439	2.1707317073170733	2.1190476190476195	2.1190476190476195	2.166666666666667	2.0681818181818183	2.022222222222222	2.022222222222222	2.022222222222222	2.1136363636363638	2.1136363636363638	2.0	2.0	1.9545454545454548	1.911111111111111	2.0666666666666664	2.0666666666666664	2.0666666666666664	2.0666666666666664	2.1555555555555554	2.0638297872340425	2.021276595744681	2.021276595744681	2.021276595744681	2.021276595744681	2.021276595744681	1.9787234042553192	1.8510638297872342	1.8510638297872342	1.8510638297872342	1.8510638297872342	1.8510638297872342	1.8367346938775513	1.8367346938775513	1.8367346938775513	1.8367346938775513	1.875	1.956521739130435	1.956521739130435	1.956521739130435	2.0	2.0	1.9777777777777779	1.9777777777777779	1.9333333333333331
YJR105W	3.1538461538461533	3.1538461538461533	3.0769230769230766	3.0	3.0769230769230766	3.0769230769230766	3.0769230769230766	3.0769230769230766	3.2	3.2	3.478260869565217	3.478260869565217	3.5652173913043472	3.3913043478260865	3.3913043478260865	3.3913043478260865	3.3913043478260865	3.3913043478260865	3.3913043478260865	3.3913043478260865	3.3913043478260865	3.3913043478260865	3.3913043478260865	3.3913043478260865	3.2173913043478253	3.2173913043478253	3.130434782608695	3.130434782608695	3.130434782608695	3.130434782608695	3.6842105263157894	3.578947368421052	3.55	3.285714285714285	3.08695652173913	2.9999999999999996	2.8695652173913038	2.8695652173913038	3.1428571428571423	3.1428571428571423	3.1428571428571423	3.1428571428571423	3.428571428571428	3.8947368421052624	3.8947368421052624	3.8947368421052624	3.8947368421052624	3.5238095238095233	3.5238095238095233
YJL203W	3.0666666666666664	2.7878787878787876	2.7878787878787876	2.727272727272727	2.727272727272727	2.6470588235294117	2.6470588235294117	2.8125	2.8125	2.8125	2.966666666666667	2.966666666666667	2.966666666666667	3.1071428571428568	2.9642857142857135	2.793103448275862	2.793103448275862	2.793103448275862	2.793103448275862	2.793103448275862	2.793103448275862	2.655172413793103	2.655172413793103	2.4	2.4	2.4666666666666663	2.5517241379310343	2.482758620689655	2.482758620689655	2.2758620689655173	2.2758620689655173	2.2758620689655173	2.206896551724138	2.206896551724138	2.206896551724138	2.206896551724138	2.206896551724138	2.206896551724138	2.206896551724138	2.3703703703703702	2.3703703703703702	2.285714285714285	2.1111111111111107	2.1111111111111107	2.1111111111111107	2.1111111111111107	2.1111111111111107	2.192307692307692	2.2
YDR411C	2.32	2.32	2.4	2.4	2.32	2.32	2.2399999999999998	2.2399999999999998	2.2399999999999998	2.2399999999999998	2.2399999999999998	2.7083333333333335	2.7083333333333335	2.7083333333333335	2.7391304347826084	2.7391304347826084	2.76	2.76	2.875	2.5416666666666665	2.458333333333333	2.458333333333333	2.458333333333333	2.458333333333333	2.5652173913043472	2.5652173913043472	2.5652173913043472	2.5652173913043472	2.5652173913043472	2.5652173913043472	2.8095238095238093	2.5909090909090904	2.5909090909090904	2.5909090909090904	2.9047619047619047	2.8095238095238093	2.8095238095238093	2.8095238095238093	2.8095238095238093	2.8095238095238093	2.8095238095238093	2.9499999999999997	3.05	3.05	3.05	3.05	3.05	3.05	3.05
YFL034C-B	1.1720183486238531	1.1425233644859811	1.1305361305361306	1.1100702576112411	1.1030444964871193	1.1166666666666667	1.1247002398081534	1.1046228710462287	1.1170731707317074	1.1127450980392155	1.1160493827160494	1.1047381546134665	1.0866336633663367	1.0820895522388059	1.0829145728643215	1.0728643216080402	1.0681818181818183	1.0583756345177666	1.0792838874680308	1.0820512820512822	1.0822622107969153	1.088082901554404	1.0909090909090908	1.09375	1.1142857142857143	1.125984251968504	1.1105263157894738	1.094240837696335	1.1164021164021163	1.105263157894737	1.1063829787234043	1.0831099195710454	1.0864864864864865	1.0864864864864865	1.0815217391304348	1.088888888888889	1.088888888888889	1.1101694915254239	1.1070422535211268	1.0704225352112675	1.0742857142857143	1.0888252148997135	1.096209912536443	1.1275964391691393	1.1275964391691393	1.1223880597014926	1.101190476190476	1.113095238095238	1.1035502958579881
YOL151W	1.7222222222222223	1.8235294117647058	1.8235294117647058	1.8235294117647058	1.8235294117647058	1.8235294117647058	1.8235294117647058	1.7058823529411762	1.7058823529411762	1.9411764705882353	1.9411764705882353	1.9411764705882353	1.9411764705882353	2.0625	1.9411764705882353	1.9411764705882353	1.9411764705882353	1.9411764705882353	1.9411764705882353	1.9411764705882353	1.9411764705882353	2.0625	2.0625	2.0625	2.0625	2.1875	2.1875	2.1875	2.1875	2.1875	2.1875	2.3333333333333335	2.3333333333333335	2.3333333333333335	2.3333333333333335	2.2	2.0625	2.0625	1.9411764705882353	1.9411764705882353	1.736842105263158	1.7619047619047619	1.5714285714285714	1.5714285714285714	1.6666666666666665	1.6666666666666665	1.8421052631578947	1.6818181818181817	1.6818181818181817
YMR228W	2.1714285714285713	2.1142857142857143	2.1142857142857143	2.242424242424242	2.242424242424242	2.181818181818181	2.181818181818181	2.181818181818181	2.181818181818181	2.32258064516129	2.32258064516129	2.32258064516129	2.4	2.3571428571428568	2.444444444444444	2.5384615384615383	2.5384615384615383	2.5384615384615383	2.5384615384615383	2.5384615384615383	2.384615384615384	2.296296296296296	2.296296296296296	2.296296296296296	2.0769230769230766	2.0769230769230766	2.0769230769230766	2.2	2.2	2.0799999999999996	2.0799999999999996	2.1599999999999997	2.0799999999999996	2.0799999999999996	2.1666666666666665	2.1666666666666665	2.2608695652173907	2.2608695652173907	2.2608695652173907	2.2608695652173907	2.2608695652173907	1.9166666666666665	1.8333333333333333	1.8333333333333333	1.8333333333333333	1.875	1.9565217391304346	1.9565217391304346	1.9565217391304346
YOR279C	2.439024390243903	2.439024390243903	2.439024390243903	2.439024390243903	2.439024390243903	2.439024390243903	2.439024390243903	2.4878048780487805	2.3170731707317076	2.3170731707317076	2.2195121951219514	2.2195121951219514	2.2195121951219514	2.2195121951219514	2.2195121951219514	2.2195121951219514	2.1707317073170733	2.1190476190476195	2.1190476190476195	2.023809523809524	2.0714285714285716	2.0232558139534884	2.0232558139534884	2.0232558139534884	2.0232558139534884	2.0232558139534884	1.9767441860465118	1.9767441860465118	1.9268292682926829	1.75	1.75	1.7	1.7435897435897436	1.7435897435897436	1.6923076923076923	1.8205128205128205	1.8205128205128205	1.8684210526315788	1.8684210526315788	1.8684210526315788	1.7368421052631577	1.7368421052631577	1.7368421052631577	1.7368421052631577	1.7837837837837835	1.7837837837837835	1.7837837837837835	1.8378378378378377	1.8378378378378377
YMR267W	1.12	1.12	1.1232876712328765	1.1232876712328765	1.095890410958904	1.1111111111111112	1.1267605633802817	1.1142857142857143	1.1470588235294117	1.1818181818181819	1.2	1.2	1.2615384615384615	1.2424242424242424	1.2615384615384615	1.2615384615384615	1.2424242424242424	1.2424242424242424	1.2424242424242424	1.3015873015873014	1.3015873015873014	1.2615384615384615	1.2424242424242424	1.1818181818181819	1.1818181818181819	1.2769230769230768	1.2769230769230768	1.2769230769230768	1.296875	1.296875	1.2575757575757576	1.2769230769230768	1.296875	1.296875	1.296875	1.2461538461538462	1.2461538461538462	1.3387096774193548	1.360655737704918	1.4918032786885247	1.4918032786885247	1.4918032786885247	1.4918032786885247	1.5166666666666666	1.5423728813559323	1.5689655172413792	1.6842105263157896	1.5666666666666667	1.5666666666666667
YPR180W	2.4	2.4	2.4	2.257142857142857	2.1999999999999997	2.1999999999999997	2.1999999999999997	2.1999999999999997	2.1999999999999997	2.1999999999999997	2.1999999999999997	2.1999999999999997	2.1999999999999997	2.1470588235294117	2.1470588235294117	2.1470588235294117	2.1470588235294117	2.212121212121212	2.212121212121212	2.28125	2.1470588235294117	2.1470588235294117	2.088235294117647	2.088235294117647	2.088235294117647	2.433333333333333	2.5172413793103448	2.6071428571428568	2.6071428571428568	2.6071428571428568	2.6071428571428568	2.5172413793103448	2.3793103448275863	2.3793103448275863	2.310344827586207	2.1666666666666665	2.1666666666666665	2.233333333333333	2.5	2.586206896551724	2.655172413793103	2.655172413793103	2.655172413793103	2.851851851851851	2.851851851851851	2.8148148148148144	2.8148148148148144	2.888888888888889	2.8148148148148144
YOR164C	2.3846153846153846	2.513513513513513	2.513513513513513	2.513513513513513	2.513513513513513	2.513513513513513	2.4324324324324325	2.5	2.5	2.5555555555555554	2.5555555555555554	2.705882352941176	2.7878787878787876	2.7878787878787876	2.7878787878787876	2.7878787878787876	2.7878787878787876	2.7878787878787876	2.7878787878787876	2.7878787878787876	2.7878787878787876	2.7878787878787876	2.9677419354838706	2.9677419354838706	2.8064516129032255	2.8064516129032255	2.870967741935484	2.8064516129032255	2.8064516129032255	2.8064516129032255	2.8064516129032255	3.0689655172413794	2.870967741935484	2.78125	2.870967741935484	2.7419354838709675	2.6999999999999997	2.6999999999999997	2.6333333333333333	2.6333333333333333	2.7241379310344827	2.586206896551724	2.535714285714285	2.535714285714285	2.535714285714285	2.535714285714285	2.535714285714285	2.4482758620689653	2.4482758620689653
YEL017W	3.428571428571428	3.428571428571428	3.428571428571428	3.1428571428571423	3.428571428571428	3.3333333333333335	3.3333333333333335	3.3333333333333335	3.1999999999999997	3.1999999999999997	3.1999999999999997	3.692307692307692	3.692307692307692	3.692307692307692	3.692307692307692	3.692307692307692	3.692307692307692	3.285714285714285	3.285714285714285	3.571428571428571	3.7142857142857135	3.4666666666666663	3.4666666666666663	3.4666666666666663	3.4666666666666663	3.4666666666666663	3.2499999999999996	3.2499999999999996	3.125	3.125	3.125	3.125	2.9999999999999996	2.6874999999999996	2.6874999999999996	2.6874999999999996	2.6874999999999996	2.6874999999999996	2.6874999999999996	2.6874999999999996	2.5624999999999996	2.5624999999999996	2.6874999999999996	2.6874999999999996	2.6874999999999996	2.6874999999999996	2.529411764705882	2.529411764705882	2.4117647058823524
YOL120C	1.7241379310344829	1.7241379310344829	1.7241379310344829	1.7857142857142856	1.8518518518518516	1.923076923076923	1.9259259259259256	2.0769230769230766	1.9999999999999998	2.0769230769230766	1.9999999999999998	1.9999999999999998	1.9999999999999998	1.9999999999999998	2.0769230769230766	2.0769230769230766	2.074074074074074	2.074074074074074	1.8620689655172413	1.8620689655172413	1.8620689655172413	1.8620689655172413	1.7419354838709675	1.7419354838709675	1.6774193548387093	1.6774193548387093	1.6129032258064515	1.6129032258064515	1.6129032258064515	1.6129032258064515	1.5625	1.5625	1.6249999999999998	1.5757575757575755	1.5757575757575755	1.4857142857142855	1.5999999999999999	1.5555555555555554	1.5555555555555554	1.5555555555555554	1.5555555555555554	1.5555555555555554	1.4736842105263155	1.4736842105263155	1.4736842105263155	1.5135135135135134	1.5135135135135134	1.405405405405405	1.3684210526315788
YDR288W	3.037735849056604	3.037735849056604	3.0	3.0576923076923084	3.0576923076923084	2.961538461538462	2.9423076923076925	2.9230769230769234	2.9230769230769234	2.980392156862745	2.88	2.82	2.9791666666666665	2.9183673469387754	2.9183673469387754	2.9183673469387754	2.9183673469387754	2.86	2.86	2.86	2.86	2.86	2.7399999999999998	2.557692307692308	2.557692307692308	2.557692307692308	2.557692307692308	2.4716981132075473	2.4716981132075473	2.4716981132075473	2.358490566037736	2.358490566037736	2.358490566037736	2.358490566037736	2.2777777777777777	2.2777777777777777	2.2777777777777777	2.3333333333333335	2.2549019607843137	2.2115384615384617	2.25	2.2115384615384617	2.2115384615384617	2.26	2.26	2.3	2.2115384615384617	2.2115384615384617	2.1730769230769234
YCR047C	2.2399999999999998	2.0799999999999996	2.0799999999999996	2.0799999999999996	2.0799999999999996	1.92	2.0	1.8333333333333333	1.9130434782608692	1.9999999999999996	1.9999999999999996	1.8181818181818181	1.8181818181818181	1.8181818181818181	1.7391304347826084	1.7391304347826084	1.7391304347826084	1.7272727272727273	1.7272727272727273	1.7142857142857142	1.9000000000000001	1.9000000000000001	1.7	1.7	1.7	1.526315789473684	1.526315789473684	1.526315789473684	1.526315789473684	1.526315789473684	1.526315789473684	1.526315789473684	1.526315789473684	1.526315789473684	1.631578947368421	1.631578947368421	1.631578947368421	1.7222222222222223	1.7222222222222223	1.7222222222222223	1.7222222222222223	1.5	1.5	1.5	1.1666666666666667	1.1666666666666667	1.2352941176470587	1.2352941176470587	1.2352941176470587
YML025C	11.0	12.375000000000002	12.375000000000002	12.375000000000002	12.375000000000002	12.375000000000002	12.375000000000002	12.375000000000002	12.375000000000002	12.375000000000002	12.625	12.625	12.875	12.875	12.875	12.875	11.222222222222221	11.222222222222221	10.6	10.6	10.6	10.6	10.9	11.1	10.09090909090909	10.09090909090909	10.09090909090909	10.09090909090909	10.09090909090909	10.09090909090909	10.09090909090909	10.09090909090909	10.09090909090909	10.09090909090909	10.09090909090909	10.09090909090909	10.09090909090909	8.58333333333333	8.916666666666664	8.916666666666664	8.916666666666664	8.916666666666664	8.58333333333333	8.58333333333333	7.999999999999998	7.999999999999998	7.999999999999998	7.999999999999998	7.833333333333332
YAR015W	1.5555555555555554	1.4999999999999998	1.5428571428571427	1.5428571428571427	1.588235294117647	1.588235294117647	1.588235294117647	1.588235294117647	1.636363636363636	1.636363636363636	1.636363636363636	1.5757575757575755	1.5757575757575755	1.5151515151515151	1.3939393939393938	1.4374999999999998	1.4374999999999998	1.3749999999999998	1.4666666666666666	1.4482758620689653	1.4482758620689653	1.4482758620689653	1.3999999999999997	1.4666666666666666	1.4666666666666666	1.2666666666666668	1.2666666666666668	1.1333333333333333	1.1724137931034482	1.0	1.074074074074074	1.074074074074074	1.074074074074074	1.074074074074074	1.074074074074074	0.9615384615384615	0.9615384615384615	0.9615384615384615	0.9615384615384615	0.9615384615384615	1.0	1.0	0.9259259259259258	0.9259259259259258	1.0	1.0	1.0	1.0	1.0
YFR025C	21.761904761904763	22.047619047619047	22.19047619047619	22.19047619047619	22.095238095238095	22.0	23.3	22.900000000000002	23.89473684210526	23.578947368421055	22.94736842105263	22.94736842105263	22.842105263157894	22.842105263157894	22.842105263157894	22.63157894736842	22.473684210526315	22.473684210526315	23.61111111111111	23.61111111111111	23.444444444444446	23.444444444444446	23.11111111111111	22.77777777777778	22.38888888888889	22.0	21.333333333333332	21.222222222222225	21.222222222222225	21.11111111111111	21.38888888888889	22.29411764705882	22.05882352941176	21.294117647058822	20.11111111111111	20.0	19.77777777777778	19.666666666666664	19.666666666666664	20.705882352941178	20.705882352941178	20.52941176470588	20.294117647058822	21.4375	21.4375	21.4375	21.5625	21.0625	21.733333333333334
YBL068W	1.7812500000000002	1.6923076923076923	1.723076923076923	1.7538461538461538	1.7812500000000002	1.7142857142857142	1.746031746031746	1.746031746031746	1.7777777777777777	1.7538461538461538	1.8095238095238095	1.9016393442622952	1.9016393442622952	1.9016393442622952	1.9016393442622952	1.9016393442622952	1.9016393442622952	1.9000000000000001	1.8360655737704918	1.7666666666666666	1.7666666666666666	1.7666666666666666	1.7333333333333334	1.7333333333333334	1.7096774193548387	1.7096774193548387	1.737704918032787	1.737704918032787	1.737704918032787	1.7540983606557377	1.7166666666666666	1.7758620689655171	1.8596491228070178	1.892857142857143	1.892857142857143	1.8571428571428574	1.767857142857143	1.8	1.8214285714285714	1.8214285714285714	1.7894736842105263	1.7894736842105263	1.7894736842105263	1.7241379310344829	1.7894736842105263	1.7894736842105263	1.75	1.75	1.8148148148148149
YIL077C	1.7647058823529413	1.843137254901961	1.92	1.8800000000000001	1.8399999999999999	1.8800000000000001	1.9183673469387759	2.0	2.0851063829787235	2.0851063829787235	2.1777777777777776	2.0434782608695654	2.0000000000000004	2.0000000000000004	2.0000000000000004	2.042553191489362	1.9130434782608694	1.9555555555555553	2.0465116279069764	2.13953488372093	2.2325581395348837	2.2325581395348837	2.2325581395348837	2.2325581395348837	2.13953488372093	2.13953488372093	2.1904761904761907	2.2439024390243905	2.2439024390243905	2.1951219512195124	2.1951219512195124	2.0930232558139537	1.956521739130435	1.872340425531915	1.891304347826087	2.111111111111111	2.111111111111111	2.111111111111111	2.159090909090909	2.2045454545454546	2.2500000000000004	2.295454545454546	2.148936170212766	2.1521739130434785	2.0638297872340425	2.108695652173913	2.0638297872340425	2.1555555555555554	2.111111111111111
YPL206C	2.4074074074074074	2.4074074074074074	2.4074074074074074	2.333333333333333	2.423076923076923	2.423076923076923	2.6153846153846154	2.6153846153846154	2.6153846153846154	2.6153846153846154	2.6153846153846154	2.6153846153846154	2.5384615384615383	2.5384615384615383	2.5384615384615383	2.4615384615384612	2.296296296296296	2.296296296296296	2.296296296296296	2.296296296296296	2.296296296296296	2.296296296296296	2.296296296296296	2.444444444444444	2.444444444444444	2.444444444444444	2.444444444444444	2.444444444444444	2.444444444444444	2.444444444444444	2.444444444444444	2.444444444444444	2.4999999999999996	2.4999999999999996	2.3571428571428568	2.4285714285714284	2.3571428571428568	2.3571428571428568	2.3703703703703702	2.3703703703703702	2.3703703703703702	2.3703703703703702	2.296296296296296	2.384615384615384	2.384615384615384	2.384615384615384	2.3703703703703702	2.4615384615384612	2.5599999999999996
YNL096C	3.9473684210526314	3.9473684210526314	3.571428571428571	3.571428571428571	3.571428571428571	3.571428571428571	3.476190476190476	3.476190476190476	3.476190476190476	3.3809523809523805	3.3809523809523805	3.2272727272727266	3.08695652173913	3.08695652173913	3.08695652173913	3.08695652173913	2.9583333333333335	2.9583333333333335	2.84	2.84	2.84	2.84	2.84	2.84	2.84	2.84	2.84	2.84	2.84	2.84	2.84	2.6296296296296293	2.535714285714285	2.4482758620689653	2.4482758620689653	2.535714285714285	2.433333333333333	2.433333333333333	2.28125	2.28125	2.28125	2.142857142857143	2.142857142857143	2.142857142857143	2.142857142857143	2.142857142857143	2.257142857142857	2.0277777777777777	1.9189189189189186
YNL058C	2.954545454545454	2.7083333333333335	2.7083333333333335	2.7083333333333335	2.7083333333333335	2.6799999999999997	2.6799999999999997	2.6799999999999997	2.625	2.7391304347826084	2.8636363636363633	3.0	3.15	3.05	3.05	3.05	3.1052631578947363	2.9999999999999996	2.9999999999999996	2.894736842105263	2.894736842105263	2.894736842105263	2.894736842105263	2.894736842105263	2.894736842105263	2.833333333333333	2.722222222222222	2.722222222222222	2.722222222222222	2.722222222222222	2.722222222222222	2.722222222222222	2.722222222222222	2.722222222222222	1.9047619047619047	1.7142857142857142	1.7142857142857142	1.8	1.8	1.894736842105263	1.894736842105263	1.631578947368421	1.631578947368421	1.631578947368421	1.631578947368421	1.631578947368421	1.631578947368421	1.7222222222222223	1.7222222222222223
YBR146W	2.2058823529411766	2.2058823529411766	2.2058823529411766	2.2058823529411766	2.1176470588235294	2.1176470588235294	1.9705882352941175	1.9411764705882353	1.9411764705882353	1.9999999999999998	2.0	2.0	2.0606060606060606	1.939393939393939	1.8787878787878785	1.8181818181818181	1.7058823529411764	1.7058823529411764	1.7058823529411764	1.7058823529411764	1.7058823529411764	1.6470588235294117	1.6470588235294117	1.6470588235294117	1.6470588235294117	1.588235294117647	1.588235294117647	1.6470588235294117	1.6470588235294117	1.6470588235294117	1.6470588235294117	1.7058823529411764	1.611111111111111	1.611111111111111	1.7575757575757573	1.7058823529411764	1.6470588235294117	1.6470588235294117	1.6470588235294117	1.6470588235294117	1.588235294117647	1.588235294117647	1.5625	1.5151515151515151	1.5151515151515151	1.7241379310344829	1.6129032258064515	1.6129032258064515	1.6129032258064515
YBR160W	0.8235294117647058	0.8571428571428571	0.8749999999999999	0.8749999999999999	0.8571428571428571	0.8571428571428571	0.8571428571428571	0.8571428571428571	0.8571428571428571	0.8399999999999999	0.8399999999999999	0.8	0.8	0.7083333333333334	0.723404255319149	0.7391304347826088	0.7391304347826088	0.7391304347826088	0.7391304347826088	0.7555555555555555	0.6666666666666666	0.6818181818181819	0.6818181818181819	0.7142857142857144	0.7142857142857144	0.7142857142857144	0.7142857142857144	0.7142857142857144	0.7142857142857144	0.7142857142857144	0.7142857142857144	0.7142857142857144	0.7142857142857144	0.7142857142857144	0.7142857142857144	0.6818181818181819	0.6818181818181819	0.6818181818181819	0.6818181818181819	0.6818181818181819	0.6818181818181819	0.6521739130434783	0.5652173913043479	0.5652173913043479	0.6086956521739132	0.6363636363636365	0.6363636363636365	0.6363636363636365	0.5227272727272728
YPL173W	2.478260869565217	2.375	2.375	2.291666666666667	2.3913043478260865	2.3913043478260865	2.5	2.4090909090909087	2.4090909090909087	2.4090909090909087	2.4090909090909087	2.4090909090909087	2.4090909090909087	2.4090909090909087	2.4090909090909087	2.4090909090909087	2.304347826086956	2.2083333333333335	2.125	2.125	2.125	2.04	2.04	1.9599999999999997	1.9599999999999997	1.9599999999999997	2.0416666666666665	2.125	2.125	2.125	2.2173913043478257	2.2173913043478257	2.2173913043478257	2.0434782608695645	2.0434782608695645	1.9565217391304346	1.869565217391304	1.869565217391304	1.869565217391304	1.7826086956521736	1.869565217391304	1.869565217391304	1.5217391304347825	1.5217391304347825	1.5217391304347825	1.5217391304347825	1.5217391304347825	1.5217391304347825	1.5217391304347825
YCL009C	1.5795454545454548	1.5795454545454548	1.5977011494252875	1.5402298850574714	1.552941176470588	1.517241379310345	1.4942528735632186	1.5176470588235293	1.5357142857142856	1.5542168674698797	1.5357142857142856	1.5357142857142856	1.5542168674698797	1.493975903614458	1.4457831325301207	1.4698795180722892	1.3734939759036147	1.3734939759036147	1.3253012048192774	1.3253012048192774	1.3580246913580247	1.375	1.3499999999999999	1.3499999999999999	1.3333333333333333	1.3846153846153846	1.4342105263157896	1.4342105263157896	1.4342105263157896	1.4155844155844157	1.4155844155844157	1.3896103896103897	1.3717948717948718	1.3896103896103897	1.4342105263157896	1.48	1.48	1.5205479452054795	1.535211267605634	1.513888888888889	1.513888888888889	1.6470588235294117	1.8181818181818183	1.7878787878787878	1.7878787878787878	1.7878787878787878	1.7424242424242424	1.7164179104477615	1.7164179104477615
YMR142C	4.2142857142857135	4.2142857142857135	3.9285714285714284	3.9285714285714284	3.9285714285714284	3.9285714285714284	3.9285714285714284	3.9285714285714284	3.9285714285714284	3.9285714285714284	3.9285714285714284	3.9285714285714284	3.785714285714285	3.9285714285714284	3.4375	3.4375	3.5624999999999996	3.3124999999999996	3.3124999999999996	3.1874999999999996	3.1874999999999996	3.1874999999999996	3.3124999999999996	3.3124999999999996	3.117647058823529	3.117647058823529	2.894736842105263	2.894736842105263	2.894736842105263	3.1052631578947363	3.1052631578947363	3.1052631578947363	3.1052631578947363	3.1052631578947363	2.9499999999999997	2.8095238095238093	2.380952380952381	2.380952380952381	2.476190476190476	2.476190476190476	2.2608695652173907	2.2608695652173907	2.347826086956521	2.25	2.25	2.0769230769230766	1.9999999999999998	1.9999999999999998	1.8620689655172413
YDR435C	1.575	1.575	1.575	1.564102564102564	1.7105263157894737	1.7105263157894737	1.657894736842105	1.657894736842105	1.657894736842105	1.657894736842105	1.7027027027027026	1.657894736842105	1.6052631578947367	1.6052631578947367	1.6052631578947367	1.6944444444444442	1.6944444444444442	1.6944444444444442	1.7941176470588234	1.7647058823529411	1.7647058823529411	1.7647058823529411	1.7647058823529411	1.7647058823529411	1.875	1.9354838709677418	1.8709677419354838	1.8064516129032255	1.7499999999999998	1.7499999999999998	1.5937499999999998	1.5937499999999998	1.5312499999999998	1.5312499999999998	1.5312499999999998	1.633333333333333	1.633333333333333	1.633333333333333	1.5	1.3666666666666665	1.3666666666666665	1.3666666666666665	1.4137931034482758	1.4137931034482758	1.4137931034482758	1.4827586206896552	1.4827586206896552	1.5517241379310345	1.5517241379310345
YPR114W	0.7922077922077921	0.8157894736842106	0.8486842105263158	0.8486842105263158	0.8486842105263158	0.8	0.7898089171974523	0.7701863354037266	0.779874213836478	0.775	0.7577639751552794	0.7777777777777776	0.7777777777777776	0.7924528301886792	0.7898089171974523	0.7643312101910829	0.7741935483870968	0.7843137254901962	0.7973856209150327	0.7870967741935483	0.7898089171974523	0.7741935483870968	0.7843137254901962	0.7682119205298014	0.7814569536423841	0.8079470198675497	0.8187919463087248	0.8187919463087248	0.8211920529801325	0.8322147651006712	0.8378378378378379	0.8513513513513514	0.84	0.8993288590604027	0.8874172185430464	0.8874172185430464	0.8741721854304636	0.868421052631579	0.8496732026143792	0.8387096774193549	0.8387096774193549	0.8289473684210527	0.847682119205298	0.8590604026845636	0.8590604026845636	0.8648648648648648	0.8707482993197279	0.8533333333333333	0.8513513513513514
YPL111W	4.142857142857142	4.142857142857142	3.6249999999999996	3.6249999999999996	3.75	3.75	3.75	3.75	3.3749999999999996	3.3749999999999996	3.4999999999999996	3.4999999999999996	3.3749999999999996	3.3749999999999996	3.125	2.941176470588235	2.941176470588235	2.941176470588235	2.631578947368421	2.631578947368421	2.631578947368421	2.631578947368421	2.631578947368421	2.631578947368421	2.631578947368421	2.631578947368421	2.631578947368421	2.631578947368421	2.526315789473684	2.526315789473684	2.4	2.4	2.4	2.4	2.4	2.4	2.4	2.4	2.4	2.4	2.2727272727272725	2.3636363636363633	2.2608695652173907	2.2608695652173907	2.0434782608695645	2.0416666666666665	1.958333333333333	1.72	1.72
YPR129W	6.076923076923077	6.076923076923077	6.076923076923077	5.769230769230769	5.769230769230769	5.769230769230769	5.769230769230769	5.769230769230769	6.8181818181818175	6.454545454545453	6.272727272727272	6.272727272727272	6.272727272727272	6.272727272727272	6.272727272727272	6.272727272727272	5.749999999999999	5.749999999999999	5.749999999999999	5.749999999999999	5.749999999999999	5.749999999999999	5.749999999999999	6.09090909090909	6.09090909090909	6.09090909090909	5.8181818181818175	7.111111111111111	7.333333333333333	7.111111111111111	7.111111111111111	7.555555555555555	7.555555555555555	7.0	7.0	7.0	7.199999999999999	7.199999999999999	6.545454545454544	6.545454545454544	5.999999999999998	5.999999999999998	5.999999999999998	7.199999999999999	7.199999999999999	7.199999999999999	7.199999999999999	7.0	7.0
YLR457C	2.346153846153846	2.346153846153846	2.346153846153846	2.259259259259259	2.259259259259259	2.1785714285714284	2.1785714285714284	2.1785714285714284	2.1785714285714284	2.1785714285714284	2.2499999999999996	2.2499999999999996	2.1785714285714284	2.1785714285714284	2.1785714285714284	2.1785714285714284	2.1785714285714284	2.1785714285714284	2.1785714285714284	2.241379310344828	2.241379310344828	2.241379310344828	2.241379310344828	2.3928571428571423	2.464285714285714	2.464285714285714	2.464285714285714	2.464285714285714	2.6538461538461537	2.6538461538461537	2.6538461538461537	2.76	2.76	2.76	2.76	2.6799999999999997	2.875	2.8333333333333335	2.916666666666667	3.043478260869565	2.916666666666667	2.916666666666667	2.8333333333333335	2.583333333333333	2.8181818181818175	2.8181818181818175	2.8181818181818175	2.8181818181818175	2.8181818181818175
YML112W	2.8529411764705888	2.8529411764705888	2.8529411764705888	2.6911764705882355	2.772727272727273	2.772727272727273	2.8181818181818183	2.8181818181818183	2.8181818181818183	2.8181818181818183	2.8181818181818183	2.8181818181818183	2.8181818181818183	2.8181818181818183	2.7538461538461543	2.7121212121212124	2.651515151515152	2.651515151515152	2.7343750000000004	2.7777777777777777	2.80952380952381	2.80952380952381	2.7619047619047623	2.758064516129033	2.758064516129033	2.65	2.5238095238095237	2.5645161290322585	2.421875	2.421875	2.421875	2.421875	2.421875	2.28125	2.3548387096774195	2.3870967741935485	2.4666666666666663	2.4	2.355932203389831	2.3898305084745766	2.3898305084745766	2.4482758620689653	2.491228070175439	2.4482758620689653	2.3620689655172415	2.396551724137931	2.3620689655172415	2.3275862068965516	2.2586206896551726
YDR313C	1.6181818181818182	1.6272727272727274	1.6289592760180995	1.6008968609865473	1.6160714285714286	1.608888888888889	1.592105263157895	1.5695652173913044	1.5833333333333333	1.5956521739130436	1.603448275862069	1.593073593073593	1.6017316017316017	1.5965665236051503	1.5879828326180256	1.5897435897435896	1.603448275862069	1.5914893617021275	1.6293103448275863	1.6394849785407726	1.6681034482758619	1.6767241379310343	1.6794871794871795	1.6866952789699572	1.6751054852320675	1.6541666666666668	1.6778242677824267	1.7142857142857144	1.732217573221757	1.741666666666667	1.7344398340248963	1.7190082644628097	1.722448979591837	1.721311475409836	1.7551020408163265	1.763265306122449	1.7349397590361446	1.7349397590361446	1.7661290322580647	1.7651821862348176	1.7520000000000002	1.745019920318725	1.745019920318725	1.7410358565737052	1.7410358565737052	1.7410358565737052	1.756	1.74	1.697211155378486
YOR158W	3.647058823529411	3.647058823529411	3.8749999999999996	3.647058823529411	3.7647058823529407	3.470588235294117	3.470588235294117	3.470588235294117	3.6874999999999996	3.6666666666666665	3.6666666666666665	3.6666666666666665	3.6666666666666665	3.7999999999999994	3.7999999999999994	3.7999999999999994	3.7999999999999994	3.7999999999999994	3.7999999999999994	3.533333333333333	3.6666666666666665	3.6666666666666665	3.933333333333333	3.933333333333333	3.933333333333333	3.933333333333333	3.933333333333333	3.933333333333333	3.7999999999999994	3.7999999999999994	3.7999999999999994	4.384615384615384	4.538461538461538	4.538461538461538	5.181818181818181	5.181818181818181	5.181818181818181	5.181818181818181	5.181818181818181	4.384615384615384	4.749999999999999	4.749999999999999	4.749999999999999	4.749999999999999	4.749999999999999	4.749999999999999	4.749999999999999	4.384615384615384	4.692307692307692
YBL050W	1.744186046511628	1.744186046511628	1.744186046511628	1.744186046511628	1.6976744186046513	1.6976744186046513	1.6976744186046513	1.6976744186046513	1.6976744186046513	1.6511627906976745	1.7317073170731707	1.7317073170731707	1.6904761904761907	1.6904761904761907	1.7317073170731707	1.7317073170731707	1.7317073170731707	1.6829268292682926	1.7249999999999999	1.7692307692307692	1.7692307692307692	1.8648648648648647	1.9142857142857141	1.9142857142857141	1.9142857142857141	1.8571428571428572	1.9696969696969695	1.9696969696969695	1.9696969696969695	1.8484848484848482	1.8484848484848482	1.9062499999999998	1.9062499999999998	1.9062499999999998	1.9032258064516128	1.9032258064516128	1.8437499999999998	1.7812499999999998	1.8999999999999997	1.8999999999999997	1.7666666666666666	1.7666666666666666	1.7666666666666666	1.8275862068965518	1.896551724137931	1.9642857142857142	1.9642857142857142	1.9642857142857142	2.0370370370370368
YKL178C	0.9090909090909091	0.905511811023622	0.8923679060665362	0.8901960784313725	0.884990253411306	0.8897485493230174	0.8585271317829458	0.8635477582846004	0.8596491228070176	0.865234375	0.873767258382643	0.8794466403162056	0.8781925343811395	0.8779527559055118	0.8693957115009746	0.874015748031496	0.8627450980392157	0.8588235294117648	0.8764705882352942	0.883399209486166	0.8860510805500983	0.8825831702544031	0.888671875	0.8912621359223301	0.900390625	0.8852140077821012	0.9117647058823529	0.9268774703557312	0.9304174950298211	0.9363817097415507	0.9281437125748503	0.9247524752475248	0.9117647058823529	0.9178082191780821	0.9150197628458498	0.9078431372549021	0.9035433070866141	0.8912621359223301	0.9007782101167316	0.8820116054158608	0.8714011516314779	0.8544061302681992	0.8606870229007634	0.8639846743295019	0.8435114503816795	0.8413001912045889	0.83587786259542	0.83587786259542	0.8396946564885497
YOR311C	1.0642857142857143	1.0604982206405693	1.042857142857143	1.0285714285714287	1.0359712230215827	1.0036496350364963	1.0145985401459854	1.007380073800738	1.0259259259259261	1.029739776951673	1.007220216606498	1.0073529411764706	1.0378787878787878	1.0188679245283019	1.0114068441064639	1.0190114068441065	1.0344827586206895	1.0384615384615385	1.0424710424710424	1.046692607003891	1.0346153846153847	1.0153846153846156	1.0232558139534884	1.0544747081712063	1.0191570881226053	1.0191570881226053	1.05859375	1.0544747081712063	1.046692607003891	1.074803149606299	1.0544747081712063	1.0549019607843138	1.05859375	1.0627450980392157	1.1071428571428572	1.1214574898785425	1.0887096774193548	1.076305220883534	1.076305220883534	1.0806451612903225	1.0887096774193548	1.1341463414634148	1.1352459016393444	1.1387755102040817	1.1097560975609755	1.1097560975609755	1.1387755102040817	1.1611570247933884	1.1410788381742738
YGR205W	0.9381443298969072	0.9381443298969072	0.9578947368421052	1.0106382978723405	1.0106382978723405	0.989010989010989	1.010989010989011	1.0222222222222221	1.010989010989011	1.0454545454545454	1.0574712643678161	1.0574712643678161	1.127906976744186	1.1046511627906976	1.1547619047619047	1.130952380952381	1.130952380952381	1.1176470588235294	1.1647058823529413	1.130952380952381	1.1511627906976745	1.1785714285714286	1.1547619047619047	1.1411764705882352	1.1927710843373496	1.2560975609756098	1.2469135802469136	1.294871794871795	1.2625	1.2469135802469136	1.2317073170731707	1.2962962962962963	1.2962962962962963	1.375	1.375	1.3924050632911393	1.3037974683544302	1.3376623376623376	1.294871794871795	1.294871794871795	1.3205128205128205	1.294871794871795	1.3289473684210527	1.276315789473684	1.276315789473684	1.276315789473684	1.2597402597402598	1.2597402597402598	1.2692307692307694
YNL141W	1.1666666666666667	1.1666666666666667	1.1666666666666667	1.0	1.0	1.0	1.0	1.0	1.0	1.0	1.0	0.42857142857142866	0.42857142857142866	0.14285714285714288	0.14285714285714288	0.14285714285714288	0.14285714285714288	0.14285714285714288	0.7142857142857143	0.7142857142857143	0.625	0.625	0.875	0.875	0.875	0.875	0.875	0.7777777777777777	1.7500000000000002	1.7500000000000002	2.0000000000000004	2.0000000000000004	1.5555555555555556	1.4000000000000001	1.4000000000000001	1.4000000000000001	1.4000000000000001	1.4000000000000001	1.5555555555555556	1.5555555555555556	1.6666666666666665	1.6666666666666665	1.6666666666666665	1.5	1.5	1.6666666666666665	1.6666666666666665	1.6666666666666665	1.6666666666666665
YDL198C	1.5409836065573772	1.593220338983051	1.593220338983051	1.620689655172414	1.620689655172414	1.620689655172414	1.649122807017544	1.649122807017544	1.6842105263157896	1.6271186440677967	1.6551724137931034	1.6551724137931034	1.620689655172414	1.6785714285714288	1.666666666666667	1.666666666666667	1.5789473684210529	1.6071428571428572	1.5789473684210529	1.5254237288135595	1.5254237288135595	1.4237288135593222	1.4237288135593222	1.3898305084745763	1.3220338983050848	1.3448275862068966	1.4035087719298247	1.4181818181818182	1.3793103448275863	1.4035087719298247	1.4181818181818182	1.3818181818181818	1.3090909090909089	1.263157894736842	1.263157894736842	1.2280701754385965	1.2363636363636363	1.1578947368421053	1.1578947368421053	1.1578947368421053	1.1578947368421053	1.1578947368421053	1.1186440677966103	1.1578947368421053	1.0689655172413792	1.0508474576271185	1.0163934426229508	1.0508474576271185	0.9830508474576272
YNR035C	0.6835443037974683	0.6582278481012658	0.6410256410256411	0.6493506493506495	0.6578947368421053	0.6301369863013698	0.6301369863013698	0.647887323943662	0.5294117647058824	0.5294117647058824	0.5396825396825397	0.5714285714285715	0.5666666666666667	0.5666666666666667	0.5862068965517241	0.5862068965517241	0.5614035087719299	0.5614035087719299	0.5263157894736843	0.4912280701754387	0.4912280701754387	0.5090909090909091	0.5000000000000001	0.5000000000000001	0.5000000000000001	0.5000000000000001	0.5000000000000001	0.5000000000000001	0.5000000000000001	0.5000000000000001	0.5357142857142857	0.5357142857142857	0.5357142857142857	0.5357142857142857	0.5357142857142857	0.5357142857142857	0.5357142857142857	0.5714285714285715	0.6296296296296297	0.7037037037037038	0.7962962962962964	0.8867924528301886	0.9038461538461539	0.8333333333333334	0.8333333333333334	0.8181818181818182	0.8181818181818182	0.8490566037735849	0.8703703703703703
YFR031C-A	2.1739130434782608	2.1739130434782608	2.1739130434782608	2.454545454545454	2.347826086956521	2.347826086956521	2.4090909090909087	2.318181818181818	2.318181818181818	2.2173913043478257	2.125	1.8888888888888886	1.8888888888888886	1.8214285714285712	1.8214285714285712	1.8214285714285712	1.7586206896551724	1.7586206896551724	1.7586206896551724	2.103448275862069	2.103448275862069	2.103448275862069	2.103448275862069	2.103448275862069	2.103448275862069	2.103448275862069	2.103448275862069	2.103448275862069	2.103448275862069	1.9677419354838708	1.9032258064516128	1.8437499999999998	1.8437499999999998	1.8437499999999998	1.7878787878787876	1.8437499999999998	1.8437499999999998	1.8437499999999998	1.8437499999999998	1.7878787878787876	1.7352941176470587	1.6388888888888886	1.6388888888888886	1.6388888888888886	1.6388888888888886	1.6388888888888886	1.676470588235294	1.583333333333333	1.5405405405405403
YDR175C	1.4827586206896552	1.4827586206896552	1.4482758620689655	1.473684210526316	1.5555555555555558	1.5555555555555558	1.6153846153846156	1.6153846153846156	1.7599999999999998	1.6800000000000002	1.5918367346938778	1.625	1.6595744680851066	1.6595744680851066	1.6595744680851066	1.8181818181818183	1.772727272727273	1.7272727272727273	1.7272727272727273	1.7272727272727273	1.8095238095238098	1.853658536585366	1.902439024390244	1.902439024390244	1.853658536585366	1.853658536585366	1.9	1.8499999999999999	1.9	1.8499999999999999	1.95	2.0	2.0	2.0	2.0	2.0	2.0	1.8717948717948718	1.7804878048780488	1.7804878048780488	1.8717948717948718	1.8717948717948718	1.8717948717948718	1.9189189189189186	2.0277777777777777	2.0277777777777777	1.9189189189189186	1.9729729729729728	1.9729729729729728
YJL023C	2.875	3.026315789473684	3.026315789473684	3.026315789473684	3.026315789473684	3.026315789473684	3.1388888888888884	3.1388888888888884	3.1388888888888884	3.0540540540540535	3.1388888888888884	3.194444444444444	3.194444444444444	3.194444444444444	3.194444444444444	3.194444444444444	3.1714285714285713	2.9999999999999996	3.1388888888888884	3.083333333333333	2.914285714285714	2.9714285714285715	2.9714285714285715	2.857142857142857	2.8857142857142857	2.8857142857142857	2.8857142857142857	2.9428571428571426	3.1212121212121207	3.0	3.0	2.96875	3.064516129032258	3.129032258064516	3.129032258064516	3.129032258064516	3.233333333333333	3.233333333333333	3.2758620689655173	3.2068965517241375	3.2068965517241375	3.6399999999999997	3.6399999999999997	3.6399999999999997	3.8	4.130434782608695	4.3181818181818175	4.227272727272727	4.045454545454545
YKR013W	2.0625	1.98	1.98	1.98	1.9411764705882355	1.9411764705882355	1.9411764705882355	1.9411764705882355	1.9411764705882355	1.9038461538461542	1.9038461538461542	1.9038461538461542	2.0000000000000004	2.03921568627451	2.1176470588235294	2.1599999999999997	2.12	2.0384615384615388	2.0000000000000004	1.9230769230769234	1.8888888888888888	1.8545454545454545	1.8545454545454545	1.75	1.75	1.8148148148148149	1.75	1.75	1.719298245614035	1.75	1.689655172413793	1.689655172413793	1.7241379310344829	1.6666666666666667	1.6666666666666667	1.6666666666666667	1.6666666666666667	1.7	1.7333333333333334	1.7333333333333334	1.7333333333333334	1.67741935483871	1.67741935483871	1.67741935483871	1.67741935483871	1.67741935483871	1.650793650793651	1.650793650793651	1.6825396825396826
YIL106W	1.6153846153846154	1.7499999999999998	1.7499999999999998	1.7499999999999998	1.7499999999999998	1.4166666666666665	1.3076923076923077	1.3846153846153846	1.3846153846153846	1.3846153846153846	1.3846153846153846	1.2	1.2	1.2	1.2	1.2	1.0666666666666667	1.0666666666666667	1.0666666666666667	1.0666666666666667	1.0666666666666667	0.875	0.875	0.875	0.875	0.875	0.875	0.9333333333333335	0.9333333333333335	0.9333333333333335	0.8000000000000002	0.8000000000000002	0.8000000000000002	0.7058823529411765	0.6666666666666667	0.6666666666666667	0.5217391304347826	0.5217391304347826	0.4347826086956521	0.4347826086956521	0.4347826086956521	0.4347826086956521	0.4166666666666667	0.4166666666666667	0.4166666666666667	0.4	0.4	0.4	0.4
YMR316W	2.3666666666666667	2.3666666666666667	2.3666666666666667	2.3666666666666667	2.3666666666666667	2.233333333333333	2.233333333333333	2.233333333333333	2.161290322580645	2.655172413793103	2.655172413793103	2.851851851851851	2.7241379310344827	2.7241379310344827	2.655172413793103	2.7241379310344827	2.689655172413793	2.689655172413793	2.689655172413793	2.5517241379310343	2.482758620689655	2.482758620689655	2.5714285714285707	2.413793103448276	2.5925925925925926	2.7407407407407405	2.7407407407407405	2.96	2.96	2.96	3.083333333333333	2.916666666666667	2.7199999999999998	2.7199999999999998	2.7199999999999998	2.8	2.8	2.88	2.88	2.666666666666666	2.5925925925925926	2.692307692307692	2.692307692307692	2.5769230769230766	2.5	2.6	2.6	2.6	2.6
YJR100C	4.6000000000000005	4.73529411764706	4.73529411764706	4.818181818181818	4.818181818181818	4.818181818181818	4.818181818181818	4.818181818181818	4.696969696969696	4.696969696969696	4.757575757575757	4.757575757575757	4.906249999999999	4.906249999999999	4.906249999999999	4.906249999999999	4.781249999999999	4.84375	4.84375	4.84375	4.84375	4.806451612903226	4.806451612903226	4.806451612903226	4.806451612903226	4.806451612903226	4.870967741935484	4.870967741935484	4.935483870967741	4.935483870967741	5.0	5.096774193548387	5.096774193548387	4.937499999999999	5.096774193548387	4.727272727272727	5.032258064516129	5.032258064516129	5.032258064516129	5.032258064516129	5.642857142857142	5.178571428571428	5.249999999999999	5.428571428571428	5.571428571428571	5.379310344827586	5.379310344827586	5.448275862068965	5.448275862068965
YMR143W	2.65	2.75	2.65	2.5238095238095237	2.5238095238095237	2.2173913043478257	2.0434782608695645	2.2380952380952377	2.142857142857143	2.0476190476190474	2.0476190476190474	2.136363636363636	2.136363636363636	2.2272727272727266	2.333333333333333	2.333333333333333	2.2380952380952377	2.0476190476190474	2.0476190476190474	1.8636363636363633	1.8636363636363633	1.6956521739130432	1.6521739130434783	1.6521739130434783	1.6521739130434783	1.7391304347826084	1.7391304347826084	1.6666666666666667	1.6666666666666667	1.6666666666666667	1.6	1.6	1.6	1.6	1.6	1.6	1.6	1.6666666666666667	1.6799999999999997	1.6799999999999997	1.6799999999999997	1.615384615384615	1.615384615384615	1.52	1.52	1.52	1.52	1.52	1.6799999999999997
YDL099W	1.7500000000000002	1.7500000000000002	1.7500000000000002	1.7083333333333333	1.7083333333333333	1.7021276595744683	1.6170212765957448	1.6521739130434783	1.608695652173913	1.4565217391304348	1.4255319148936172	1.4565217391304348	1.565217391304348	1.565217391304348	1.565217391304348	1.565217391304348	1.565217391304348	1.4565217391304348	1.4565217391304348	1.4565217391304348	1.4565217391304348	1.5227272727272727	1.4888888888888887	1.4888888888888887	1.4444444444444444	1.4444444444444444	1.422222222222222	1.422222222222222	1.340909090909091	1.340909090909091	1.3571428571428572	1.3571428571428572	1.2500000000000002	1.375	1.375	1.394736842105263	1.4324324324324322	1.3783783783783783	1.3783783783783783	1.4166666666666665	1.4166666666666665	1.5999999999999999	1.5999999999999999	1.6470588235294117	1.588235294117647	1.5294117647058822	1.5294117647058822	1.5294117647058822	1.5294117647058822
YPL052W	1.6923076923076923	1.6923076923076923	1.6923076923076923	1.564102564102564	1.5128205128205128	1.5128205128205128	1.4473684210526314	1.394736842105263	1.4324324324324322	1.5142857142857142	1.4857142857142855	1.4285714285714286	1.3714285714285714	1.4285714285714286	1.4285714285714286	1.4285714285714286	1.3714285714285714	1.3714285714285714	1.3714285714285714	1.3714285714285714	1.411764705882353	1.4705882352941178	1.4285714285714286	1.2857142857142858	1.2857142857142858	1.257142857142857	1.257142857142857	1.257142857142857	1.257142857142857	1.257142857142857	1.257142857142857	1.1142857142857143	1.1142857142857143	1.1818181818181817	1.333333333333333	1.333333333333333	1.2941176470588234	1.2903225806451613	1.2903225806451613	1.2903225806451613	1.3793103448275863	1.4285714285714284	1.4285714285714284	1.4285714285714284	1.4285714285714284	1.4814814814814814	1.4814814814814814	1.4615384615384617	1.52
YML004C	2.947368421052631	2.947368421052631	2.947368421052631	2.789473684210526	2.789473684210526	2.789473684210526	2.789473684210526	2.789473684210526	2.789473684210526	2.789473684210526	2.789473684210526	2.789473684210526	2.789473684210526	2.789473684210526	2.789473684210526	2.789473684210526	2.789473684210526	2.789473684210526	2.894736842105263	2.9999999999999996	3.3529411764705874	3.3529411764705874	3.3529411764705874	3.3529411764705874	2.9999999999999996	2.9999999999999996	2.894736842105263	2.894736842105263	2.684210526315789	2.684210526315789	2.684210526315789	2.684210526315789	2.55	2.55	2.65	2.5238095238095237	2.55	2.4285714285714284	2.4285714285714284	2.4285714285714284	2.4285714285714284	2.4285714285714284	2.2272727272727266	2.1304347826086953	1.9599999999999997	2.1304347826086953	2.1304347826086953	2.1304347826086953	2.2173913043478257
YLR192C	2.135593220338983	2.135593220338983	2.135593220338983	2.135593220338983	2.135593220338983	2.135593220338983	2.0877192982456143	2.1607142857142856	2.1607142857142856	2.272727272727273	2.240740740740741	2.1999999999999997	2.240740740740741	2.2830188679245285	2.320754716981132	2.3653846153846154	2.3653846153846154	2.411764705882353	2.411764705882353	2.3653846153846154	2.3653846153846154	2.3653846153846154	2.2884615384615388	2.25	2.25	2.0961538461538467	2.0384615384615388	2.0384615384615388	2.076923076923077	2.0	1.9622641509433965	1.9615384615384617	1.9615384615384617	1.8846153846153846	1.843137254901961	1.807692307692308	1.7735849056603774	1.6981132075471699	1.6981132075471699	1.730769230769231	1.8	1.9183673469387759	1.92	1.959183673469388	1.8775510204081634	1.875	1.875	2.0	2.0
YIL117C	3.2727272727272725	3.2727272727272725	3.1666666666666665	3.1666666666666665	3.1666666666666665	3.1666666666666665	3.1666666666666665	3.1666666666666665	3.333333333333333	3.4545454545454546	3.4545454545454546	3.6363636363636362	3.4545454545454546	3.4545454545454546	3.4545454545454546	3.4545454545454546	3.4545454545454546	3.4545454545454546	3.4545454545454546	3.4545454545454546	3.4545454545454546	3.4545454545454546	3.8000000000000003	3.8000000000000003	3.8000000000000003	3.4545454545454546	3.4545454545454546	2.9230769230769234	2.9230769230769234	2.9230769230769234	2.9230769230769234	2.9230769230769234	3.0769230769230766	2.769230769230769	2.769230769230769	2.769230769230769	2.6153846153846154	2.6153846153846154	2.2666666666666666	2.0	2.0	2.2	2.2	2.2	2.2666666666666666	2.2666666666666666	2.2666666666666666	2.2666666666666666	2.2666666666666666
YGL153W	3.3636363636363633	3.3030303030303028	3.40625	3.40625	3.5312499999999996	3.28125	3.1818181818181817	3.0909090909090904	3.0909090909090904	3.0909090909090904	3.1515151515151514	2.914285714285714	2.9714285714285715	2.9428571428571426	2.9428571428571426	2.8857142857142857	2.8857142857142857	2.8285714285714287	2.8285714285714287	2.75	2.8285714285714287	2.8285714285714287	2.8285714285714287	2.8285714285714287	2.8285714285714287	2.9117647058823533	2.9117647058823533	2.794117647058824	2.794117647058824	2.8787878787878785	2.8181818181818175	2.870967741935484	2.870967741935484	2.870967741935484	2.870967741935484	2.870967741935484	2.870967741935484	2.870967741935484	2.870967741935484	2.709677419354839	2.709677419354839	2.709677419354839	2.709677419354839	2.709677419354839	2.709677419354839	2.7741935483870965	2.6451612903225805	2.6451612903225805	2.6451612903225805
YBR087W	2.0681818181818183	2.0869565217391304	2.0869565217391304	2.0434782608695654	2.0434782608695654	2.0434782608695654	2.0434782608695654	2.0434782608695654	2.1363636363636367	2.1363636363636367	2.181818181818182	2.181818181818182	2.1363636363636367	2.1363636363636367	2.088888888888889	2.0434782608695654	2.0434782608695654	2.0434782608695654	2.0434782608695654	2.0434782608695654	2.0000000000000004	2.0000000000000004	1.9166666666666665	1.8936170212765961	1.8936170212765961	1.8163265306122451	1.78	1.7450980392156865	1.7058823529411764	1.78	1.78	1.8199999999999998	1.8199999999999998	1.8199999999999998	1.78	1.78	1.711538461538462	1.6730769230769231	1.6730769230769231	1.711538461538462	1.78	1.78	1.711538461538462	1.711538461538462	1.711538461538462	1.711538461538462	1.7358490566037734	1.6981132075471699	1.6666666666666667
YGR057C	2.0416666666666665	2.1276595744680855	2.173913043478261	2.1276595744680855	2.170212765957447	2.1276595744680855	2.1276595744680855	2.170212765957447	2.217391304347826	2.173913043478261	2.130434782608696	2.173913043478261	2.130434782608696	2.0	2.0	2.0	2.0	1.9130434782608694	1.9347826086956523	1.9347826086956523	1.9777777777777779	2.022727272727273	2.1190476190476195	2.0714285714285716	2.166666666666667	2.3421052631578947	2.3421052631578947	2.3421052631578947	2.394736842105263	2.5277777777777777	2.4722222222222223	2.4166666666666665	2.4166666666666665	2.4857142857142853	2.636363636363636	2.636363636363636	2.636363636363636	2.636363636363636	2.636363636363636	2.636363636363636	2.5588235294117645	2.5588235294117645	2.6176470588235294	2.696969696969697	2.636363636363636	2.7187499999999996	2.870967741935484	2.870967741935484	2.9354838709677415
YDR530C	3.347826086956521	3.347826086956521	3.347826086956521	3.208333333333333	3.208333333333333	3.347826086956521	3.347826086956521	3.4347826086956514	3.4347826086956514	3.4347826086956514	3.4347826086956514	3.4347826086956514	3.4347826086956514	3.5217391304347823	3.4347826086956514	3.4347826086956514	3.4347826086956514	3.4347826086956514	3.4347826086956514	3.652173913043478	3.652173913043478	3.9090909090909087	4.0	4.0476190476190474	3.782608695652173	3.782608695652173	3.782608695652173	3.782608695652173	3.869565217391304	3.869565217391304	3.869565217391304	3.869565217391304	3.869565217391304	3.869565217391304	3.869565217391304	3.695652173913043	3.695652173913043	3.44	3.739130434782608	3.739130434782608	3.869565217391304	3.869565217391304	3.869565217391304	3.5217391304347823	3.5217391304347823	3.5217391304347823	3.5217391304347823	3.2399999999999998	3.2399999999999998
YNL302C	4.3999999999999995	3.88235294117647	3.9999999999999996	3.9999999999999996	3.9999999999999996	3.9999999999999996	4.235294117647058	4.235294117647058	3.7894736842105257	3.7894736842105257	3.6842105263157894	3.7894736842105257	3.7894736842105257	3.7894736842105257	3.7894736842105257	3.7894736842105257	3.7894736842105257	3.7894736842105257	3.7894736842105257	3.7894736842105257	3.6999999999999997	3.6999999999999997	3.6999999999999997	3.285714285714285	3.285714285714285	3.285714285714285	3.285714285714285	3.4499999999999997	3.285714285714285	3.19047619047619	3.19047619047619	2.9130434782608687	2.9130434782608687	3.130434782608695	3.130434782608695	3.130434782608695	3.130434782608695	2.9130434782608687	2.9130434782608687	2.9130434782608687	2.9130434782608687	2.9999999999999996	2.9999999999999996	2.9999999999999996	2.9999999999999996	3.136363636363636	3.136363636363636	2.875	2.76
YKL110C	2.0444444444444443	2.0444444444444443	2.0444444444444443	2.0444444444444443	2.090909090909091	2.0444444444444443	2.0444444444444443	2.0444444444444443	2.13953488372093	2.13953488372093	2.13953488372093	2.0930232558139537	2.0	1.9534883720930234	1.9534883720930234	1.9534883720930234	1.9090909090909094	1.9090909090909094	1.9090909090909094	1.9545454545454548	1.9545454545454548	1.9534883720930234	1.9534883720930234	2.0	1.9534883720930234	2.0	1.9545454545454548	2.097560975609756	2.097560975609756	2.048780487804878	2.1	2.1	2.1	1.9534883720930234	2.024390243902439	2.024390243902439	2.024390243902439	2.024390243902439	2.024390243902439	2.024390243902439	2.048780487804878	2.048780487804878	2.048780487804878	1.9268292682926829	1.9268292682926829	1.9268292682926829	1.8048780487804879	1.761904761904762	1.7142857142857144
YDR361C	2.612244897959184	2.612244897959184	2.5918367346938775	2.533333333333333	2.533333333333333	2.488888888888889	2.4444444444444446	2.4444444444444446	2.4444444444444446	2.4444444444444446	2.4	2.511627906976744	2.511627906976744	2.558139534883721	2.558139534883721	2.558139534883721	2.558139534883721	2.558139534883721	2.6190476190476195	2.682926829268293	2.8	2.8	2.8	2.641025641025641	2.7837837837837833	2.7837837837837833	2.7297297297297294	2.8857142857142857	2.9705882352941178	3.06060606060606	3.06060606060606	3.0	3.09375	3.193548387096774	3.5999999999999996	3.533333333333333	3.533333333333333	3.533333333333333	3.586206896551724	3.586206896551724	3.7037037037037033	3.7037037037037033	3.846153846153846	3.846153846153846	3.7037037037037033	3.846153846153846	4.0	4.0	3.9199999999999995
YGR146C	2.235294117647059	2.235294117647059	2.235294117647059	2.2800000000000002	2.2800000000000002	2.235294117647059	2.235294117647059	2.235294117647059	2.150943396226415	2.2800000000000002	2.2800000000000002	2.150943396226415	2.1923076923076925	2.269230769230769	2.269230769230769	2.269230769230769	2.3529411764705883	2.313725490196078	2.269230769230769	2.2264150943396226	2.145454545454545	2.185185185185185	2.185185185185185	2.2222222222222223	2.185185185185185	2.185185185185185	2.0727272727272728	2.1111111111111116	2.037037037037037	2.0	2.0	1.8750000000000002	1.8750000000000002	1.8103448275862069	1.8135593220338984	1.8135593220338984	1.7833333333333332	1.7540983606557377	1.7258064516129032	1.7258064516129032	1.8135593220338984	1.8135593220338984	1.7457627118644068	1.7457627118644068	1.7166666666666666	1.842105263157895	1.6500000000000001	1.6500000000000001	1.5333333333333332
YPR176C	1.92	1.8399999999999999	1.7777777777777777	1.7777777777777777	1.714285714285714	1.714285714285714	1.714285714285714	1.6428571428571426	1.6428571428571426	1.6428571428571426	1.6428571428571426	1.6428571428571426	1.6428571428571426	1.7037037037037035	1.7037037037037035	1.7037037037037035	1.5714285714285712	1.5714285714285712	1.6296296296296293	1.6296296296296293	1.6296296296296293	1.6296296296296293	1.5555555555555551	1.5555555555555551	1.5555555555555551	1.5714285714285712	1.5714285714285712	1.714285714285714	1.6551724137931034	1.7777777777777777	1.7777777777777777	1.7037037037037035	1.7037037037037035	1.5555555555555551	1.5384615384615383	1.5384615384615383	1.6	1.6	1.6	1.6	1.6	1.6	1.8181818181818181	1.9047619047619047	1.9047619047619047	1.9047619047619047	1.9047619047619047	2.1052631578947367	2.0
YPL031C	3.1219512195121952	3.1219512195121952	3.1219512195121952	3.1219512195121952	3.1707317073170733	3.25	3.475	3.475	3.3902439024390247	3.425	3.5641025641025643	3.5641025641025643	3.5641025641025643	3.6666666666666665	3.6666666666666665	3.5749999999999997	3.8684210526315783	3.9210526315789473	3.9210526315789473	3.9210526315789473	3.9210526315789473	3.9736842105263155	3.9736842105263155	3.7631578947368416	3.6666666666666665	3.6666666666666665	3.6666666666666665	3.7631578947368416	3.6578947368421053	3.6578947368421053	3.6578947368421053	3.7105263157894735	3.7105263157894735	3.7105263157894735	3.7105263157894735	3.7105263157894735	3.6153846153846154	3.6153846153846154	3.525	3.439024390243903	3.439024390243903	3.4634146341463414	3.4634146341463414	3.4634146341463414	3.51219512195122	3.51219512195122	3.2727272727272734	3.1363636363636367	3.1363636363636367
YOR246C	7.590909090909092	7.590909090909092	7.499999999999999	7.499999999999999	7.09090909090909	7.09090909090909	7.09090909090909	7.045454545454545	7.3809523809523805	7.142857142857142	7.142857142857142	6.952380952380952	6.952380952380952	6.454545454545453	6.454545454545453	6.454545454545453	6.454545454545453	6.454545454545453	6.045454545454544	6.045454545454544	6.045454545454544	6.045454545454544	6.045454545454544	6.333333333333332	6.333333333333332	6.19047619047619	6.5	6.3999999999999995	6.3999999999999995	6.1499999999999995	6.1499999999999995	6.05	6.05	6.05	6.05	6.578947368421052	6.473684210526315	6.473684210526315	6.473684210526315	6.473684210526315	6.473684210526315	6.833333333333332	6.833333333333332	6.833333333333332	6.722222222222221	6.611111111111111	7.933333333333334	7.933333333333334	7.933333333333334
YPL244C	3.136363636363636	3.136363636363636	3.2272727272727266	3.3636363636363633	3.545454545454545	3.6363636363636362	3.6363636363636362	3.6363636363636362	3.6363636363636362	3.6363636363636362	3.6363636363636362	3.3333333333333335	3.3333333333333335	3.4166666666666665	3.4166666666666665	3.3333333333333335	3.3333333333333335	3.541666666666667	3.375	3.541666666666667	3.541666666666667	3.7083333333333335	3.7083333333333335	3.7083333333333335	3.7083333333333335	3.7083333333333335	3.7083333333333335	3.7083333333333335	3.7083333333333335	3.7083333333333335	3.7083333333333335	3.7083333333333335	3.8	3.9583333333333335	3.9583333333333335	3.8	3.8	3.8	3.8	3.8	3.8	3.8	3.8	3.8	3.8	3.8	3.9583333333333335	3.9583333333333335	3.9583333333333335
YHR106W	1.8309859154929577	1.7746478873239437	1.7746478873239437	1.8	1.8	1.8260869565217392	1.8	1.8260869565217392	1.8260869565217392	1.8260869565217392	1.8260869565217392	1.8260869565217392	1.8260869565217392	1.7971014492753625	1.7971014492753625	1.7971014492753625	1.8260869565217392	1.8059701492537314	1.8059701492537314	1.8059701492537314	1.8030303030303032	1.7121212121212122	1.6865671641791045	1.6865671641791045	1.765625	1.765625	1.7968750000000002	1.7384615384615383	1.7692307692307692	1.7692307692307692	1.7968750000000002	1.7692307692307692	1.828125	1.7999999999999998	1.857142857142857	1.7968750000000002	1.7968750000000002	1.734375	1.7619047619047619	1.7903225806451615	1.8548387096774195	1.8524590163934425	1.8524590163934425	1.9152542372881356	1.8524590163934425	1.819672131147541	1.7903225806451615	1.7903225806451615	1.8253968253968254
YMR262W	1.7428571428571427	1.7428571428571427	1.7941176470588234	1.7941176470588234	1.7941176470588234	1.7941176470588234	1.7941176470588234	1.8529411764705883	1.909090909090909	2.1	2.1	2.1	2.1724137931034484	2.1	2.1724137931034484	2.1724137931034484	2.1724137931034484	2.1724137931034484	2.1	2.1	2.1	2.1	2.1	2.1724137931034484	2.0344827586206895	2.0344827586206895	2.0344827586206895	2.0344827586206895	2.0344827586206895	1.896551724137931	1.896551724137931	1.896551724137931	1.96551724137931	2.1851851851851847	2.1851851851851847	2.259259259259259	2.259259259259259	2.259259259259259	2.44	2.44	2.5416666666666665	2.5416666666666665	2.5416666666666665	2.5416666666666665	2.625	2.625	2.625	2.7083333333333335	2.625
YLR426W	1.7068965517241381	1.6229508196721314	1.6229508196721314	1.6229508196721314	1.6229508196721314	1.5967741935483872	1.5645161290322582	1.5645161290322582	1.5396825396825395	1.6451612903225807	1.6451612903225807	1.6129032258064517	1.6129032258064517	1.6129032258064517	1.6666666666666667	1.6666666666666667	1.6666666666666667	1.6949152542372883	1.6666666666666667	1.7	1.7	1.6721311475409837	1.6451612903225807	1.6451612903225807	1.6451612903225807	1.6451612903225807	1.7	1.6666666666666667	1.639344262295082	1.6721311475409837	1.6721311475409837	1.5245901639344261	1.5245901639344261	1.576271186440678	1.5833333333333333	1.6166666666666665	1.6166666666666665	1.6166666666666665	1.6166666666666665	1.5499999999999998	1.5499999999999998	1.5833333333333333	1.5499999999999998	1.5499999999999998	1.5499999999999998	1.576271186440678	1.576271186440678	1.576271186440678	1.631578947368421
YGR161C	2.761904761904762	3.15	3.31578947368421	3.4210526315789473	3.6315789473684204	3.6315789473684204	3.7368421052631575	3.944444444444444	3.944444444444444	3.7368421052631575	3.7368421052631575	3.55	3.3499999999999996	3.19047619047619	3.19047619047619	3.285714285714285	3.285714285714285	3.285714285714285	3.3809523809523805	3.3809523809523805	3.7619047619047614	3.7619047619047614	3.4347826086956514	3.2916666666666665	3.2916666666666665	3.2916666666666665	3.208333333333333	3.1851851851851847	3.3076923076923075	3.230769230769231	3.111111111111111	3.111111111111111	3.111111111111111	3.111111111111111	2.896551724137931	2.896551724137931	2.896551724137931	2.896551724137931	2.8000000000000003	2.8000000000000003	2.8000000000000003	2.8000000000000003	2.896551724137931	3.0	3.310344827586207	3.096774193548387	3.096774193548387	3.096774193548387	3.1612903225806446
YKR081C	3.130434782608695	3.043478260869565	3.043478260869565	3.333333333333333	3.1428571428571423	2.952380952380952	3.2631578947368416	3.4444444444444438	3.4444444444444438	3.4444444444444438	3.4444444444444438	3.222222222222222	3.222222222222222	3.5	3.222222222222222	3.222222222222222	3.294117647058823	3.294117647058823	3.4999999999999996	3.4999999999999996	3.3749999999999996	3.3749999999999996	3.3749999999999996	3.3749999999999996	3.3749999999999996	3.3749999999999996	3.3749999999999996	3.3749999999999996	3.2499999999999996	3.2499999999999996	3.2499999999999996	3.125	3.125	2.9999999999999996	2.9999999999999996	2.705882352941176	2.705882352941176	2.5555555555555554	2.705882352941176	2.705882352941176	2.6470588235294117	2.8125	2.8125	2.8125	2.25	2.4	2.571428571428571	2.571428571428571	2.4285714285714284
YIL154C	3.2380952380952386	3.2380952380952386	3.2093023255813953	3.2093023255813953	3.2093023255813953	3.1363636363636367	3.0444444444444443	3.0444444444444443	2.8541666666666665	2.8541666666666665	2.8541666666666665	2.8958333333333335	2.8958333333333335	2.957446808510639	2.8541666666666665	2.914893617021277	2.914893617021277	2.914893617021277	2.914893617021277	2.914893617021277	2.914893617021277	2.914893617021277	2.914893617021277	2.914893617021277	2.957446808510639	2.8510638297872344	2.8510638297872344	2.8510638297872344	2.8510638297872344	2.8085106382978724	2.8085106382978724	2.869565217391304	2.91304347826087	2.91304347826087	2.91304347826087	2.977777777777778	2.977777777777778	2.977777777777778	2.977777777777778	2.977777777777778	2.9555555555555553	2.9555555555555553	2.9555555555555553	2.9555555555555553	2.933333333333333	3.0	3.0	3.0	3.0
YER175C	1.171875	1.171875	1.109375	1.0757575757575757	1.0597014925373134	1.0597014925373134	1.0441176470588236	1.0441176470588236	1.0	0.9861111111111112	1.0	1.0	1.0	1.0	1.0	0.9718309859154929	0.9857142857142857	0.9857142857142857	1.0142857142857142	1.0142857142857142	1.0142857142857142	1.0	0.9857142857142857	0.9857142857142857	1.042857142857143	1.042857142857143	1.042857142857143	1.042857142857143	1.0441176470588236	1.0441176470588236	1.028985507246377	1.028985507246377	1.0142857142857142	1.0142857142857142	1.0142857142857142	1.0142857142857142	0.9305555555555556	0.9305555555555556	0.9305555555555556	0.9305555555555556	0.9154929577464789	0.9436619718309859	0.9305555555555556	0.9305555555555556	0.9305555555555556	0.9305555555555556	0.9305555555555556	0.9041095890410958	0.7808219178082191
YOR271C	0.43882978723404253	0.4346666666666667	0.44594594594594594	0.44959128065395093	0.4490358126721763	0.4717514124293786	0.4914285714285715	0.49710982658959546	0.49418604651162795	0.4796511627906977	0.48104956268221566	0.4852941176470588	0.4764705882352942	0.4835820895522389	0.48493975903614456	0.48493975903614456	0.4893617021276596	0.5015384615384616	0.4890965732087227	0.4921630094043887	0.4903846153846153	0.4855305466237942	0.488673139158576	0.48344370860927144	0.4899328859060402	0.49659863945578225	0.5017182130584192	0.5017182130584192	0.5087108013937282	0.5229681978798586	0.51985559566787	0.5220588235294117	0.5278810408921932	0.5056603773584906	0.5210727969348659	0.5296442687747036	0.5317460317460317	0.5201612903225806	0.5222672064777327	0.5265306122448979	0.5397489539748954	0.5466101694915254	0.5466101694915254	0.5407725321888411	0.543103448275862	0.5478260869565217	0.5599999999999999	0.5599999999999999	0.5753424657534246
YGR007W	1.9166666666666672	1.8363636363636366	1.814814814814815	1.814814814814815	1.851851851851852	1.869158878504673	1.8504672897196264	1.8679245283018868	1.8857142857142857	1.8857142857142857	1.8269230769230769	1.8613861386138615	1.8252427184466022	1.8252427184466022	1.805825242718447	1.805825242718447	1.7572815533980586	1.7920792079207923	1.8080808080808082	1.8469387755102045	1.8659793814432992	1.885416666666667	1.885416666666667	1.885416666666667	1.9247311827956994	1.9255319148936172	1.9255319148936172	1.8602150537634412	1.8586956521739133	1.8586956521739133	1.8602150537634412	1.8631578947368423	1.8210526315789475	1.7789473684210528	1.819148936170213	1.9042553191489364	1.9247311827956994	1.9247311827956994	1.9670329670329674	1.9670329670329674	1.9888888888888892	1.9887640449438204	2.0114942528735633	2.0114942528735633	2.0588235294117645	2.0588235294117645	2.0357142857142856	2.060240963855422	2.060975609756098
YOR340C	4.0740740740740735	4.0740740740740735	4.0740740740740735	3.9999999999999996	3.9999999999999996	3.9999999999999996	3.9999999999999996	3.7241379310344827	3.7241379310344827	3.7241379310344827	3.6551724137931036	3.6551724137931036	3.785714285714285	3.8571428571428563	3.8571428571428563	3.785714285714285	3.785714285714285	3.6428571428571423	3.6428571428571423	3.6428571428571423	3.571428571428571	3.571428571428571	3.571428571428571	3.571428571428571	3.499999999999999	3.428571428571428	3.428571428571428	3.428571428571428	3.3571428571428568	3.4814814814814814	3.407407407407407	3.407407407407407	3.407407407407407	3.2592592592592586	3.1428571428571423	3.1428571428571423	3.1428571428571423	3.071428571428571	3.071428571428571	3.230769230769231	3.230769230769231	3.230769230769231	3.0384615384615383	2.923076923076923	2.923076923076923	2.923076923076923	2.923076923076923	2.923076923076923	3.2173913043478253
YCL050C	2.0638297872340425	2.1555555555555554	2.0638297872340425	2.108695652173913	2.0638297872340425	2.108695652173913	2.108695652173913	2.0638297872340425	2.0638297872340425	2.170212765957447	2.170212765957447	2.170212765957447	2.217391304347826	2.217391304347826	2.130434782608696	2.0851063829787235	2.0851063829787235	2.042553191489362	2.042553191489362	2.042553191489362	2.042553191489362	2.042553191489362	2.042553191489362	2.042553191489362	1.8085106382978726	1.8085106382978726	1.8085106382978726	1.8085106382978726	1.7872340425531918	1.7872340425531918	1.7872340425531918	1.6382978723404256	1.6382978723404256	1.7826086956521738	1.8604651162790697	1.8604651162790697	1.8604651162790697	1.8139534883720931	1.8499999999999999	1.8499999999999999	1.8499999999999999	1.794871794871795	1.794871794871795	1.794871794871795	1.794871794871795	1.794871794871795	1.794871794871795	1.794871794871795	1.7368421052631577
YBR265W	2.3181818181818183	2.272727272727273	2.2222222222222223	2.2222222222222223	2.2222222222222223	2.2222222222222223	2.2222222222222223	2.2222222222222223	2.1777777777777776	2.1777777777777776	2.181818181818182	2.181818181818182	2.181818181818182	2.181818181818182	2.1363636363636367	2.2380952380952386	2.2380952380952386	2.1904761904761907	2.1904761904761907	2.1904761904761907	1.9761904761904763	1.975609756097561	1.975609756097561	1.9268292682926829	1.9268292682926829	1.8780487804878048	1.9749999999999999	2.026315789473684	2.054054054054054	2.054054054054054	1.9999999999999998	2.111111111111111	1.9166666666666665	2.0285714285714285	2.0285714285714285	2.0285714285714285	2.0285714285714285	2.0285714285714285	1.9714285714285713	1.9714285714285713	1.9428571428571428	1.9428571428571428	1.9428571428571428	1.9428571428571428	2.3030303030303028	2.3030303030303028	2.235294117647059	2.235294117647059	2.235294117647059
YPR128C	5.785714285714285	6.071428571428571	5.3125	5.3125	5.062499999999999	5.187499999999999	5.187499999999999	5.187499999999999	5.187499999999999	5.187499999999999	5.187499999999999	5.187499999999999	5.062499999999999	5.062499999999999	4.937499999999999	4.812499999999999	4.937499999999999	4.937499999999999	4.937499999999999	4.937499999999999	4.937499999999999	4.937499999999999	4.937499999999999	5.062499999999999	5.062499999999999	5.062499999999999	5.187499999999999	4.882352941176469	5.117647058823528	5.235294117647059	5.235294117647059	5.352941176470588	5.352941176470588	5.352941176470588	5.352941176470588	5.352941176470588	4.944444444444445	5.055555555555555	5.277777777777778	5.0	5.0	5.105263157894736	5.105263157894736	5.105263157894736	5.105263157894736	5.105263157894736	5.105263157894736	5.105263157894736	5.105263157894736
YHR142W	3.6774193548387095	3.6774193548387095	3.8000000000000003	3.8000000000000003	3.8000000000000003	3.733333333333333	3.862068965517241	3.862068965517241	3.9999999999999996	3.9999999999999996	3.9999999999999996	3.9285714285714284	3.9285714285714284	3.7499999999999996	3.6206896551724137	3.5517241379310343	3.5172413793103448	3.5517241379310343	3.5517241379310343	3.5517241379310343	3.5172413793103448	3.3571428571428568	3.3571428571428568	3.4814814814814814	3.6153846153846154	3.7600000000000002	3.7600000000000002	3.7600000000000002	3.7600000000000002	3.7600000000000002	3.6	3.6799999999999997	3.6	3.6	3.6	3.6	3.6	3.6	3.3600000000000003	3.3600000000000003	3.3600000000000003	3.3600000000000003	3.3600000000000003	3.3600000000000003	3.3600000000000003	3.5000000000000004	3.5000000000000004	3.5000000000000004	2.875
YKR087C	2.5652173913043477	2.5652173913043477	2.5652173913043477	2.5652173913043477	2.5217391304347827	2.5217391304347827	2.5217391304347827	2.5217391304347827	2.4347826086956523	2.3333333333333335	2.291666666666667	2.291666666666667	2.340425531914894	2.340425531914894	2.3913043478260874	2.4545454545454546	2.3478260869565215	2.3478260869565215	2.3478260869565215	2.3913043478260874	2.3478260869565215	2.4	2.4545454545454546	2.5714285714285716	2.523809523809524	2.523809523809524	2.523809523809524	2.523809523809524	2.5000000000000004	2.5000000000000004	2.5	2.5	2.55	2.55	2.428571428571429	2.428571428571429	2.428571428571429	2.3720930232558137	2.4761904761904767	2.3809523809523814	2.3255813953488373	2.2790697674418605	2.1363636363636367	2.1363636363636367	2.13953488372093	2.13953488372093	2.1428571428571432	1.8837209302325582	1.7906976744186045
YJR145C	5.31578947368421	5.421052631578946	6.058823529411764	6.058823529411764	5.421052631578946	5.2105263157894735	5.2105263157894735	5.823529411764706	5.823529411764706	5.823529411764706	5.823529411764706	5.823529411764706	5.823529411764706	5.588235294117647	5.277777777777778	5.0	5.0	4.75	4.523809523809524	4.3181818181818175	4.227272727272727	4.3181818181818175	4.3181818181818175	4.3181818181818175	4.130434782608695	4.130434782608695	4.0434782608695645	4.304347826086956	4.304347826086956	4.304347826086956	4.304347826086956	4.208333333333333	4.208333333333333	4.208333333333333	4.041666666666667	4.041666666666667	3.88	3.88	3.7307692307692304	3.88	3.88	3.8	3.96	3.96	3.8076923076923075	3.8076923076923075	3.6666666666666665	3.814814814814814	4.2
YGR163W	1.2553191489361701	1.2688172043010753	1.2826086956521738	1.2608695652173914	1.2608695652173914	1.2666666666666666	1.2666666666666666	1.2391304347826089	1.1956521739130437	1.1956521739130437	1.2222222222222223	1.2527472527472527	1.208791208791209	1.2	1.2	1.2134831460674156	1.2134831460674156	1.2183908045977012	1.2183908045977012	1.2	1.2	1.1666666666666665	1.1666666666666665	1.1666666666666665	1.1529411764705881	1.1666666666666665	1.180722891566265	1.1529411764705881	1.1666666666666665	1.180722891566265	1.180722891566265	1.180722891566265	1.1951219512195121	1.1707317073170733	1.1566265060240966	1.1851851851851851	1.1358024691358024	1.1111111111111112	1.139240506329114	1.1139240506329113	1.0	1.0	1.0	1.0253164556962024	1.0	1.0	1.0128205128205128	1.0921052631578947	1.16
YOL107W	2.130434782608696	2.130434782608696	2.130434782608696	2.2272727272727275	2.181818181818182	2.1777777777777776	2.1333333333333333	2.0	2.045454545454546	2.045454545454546	2.045454545454546	2.0930232558139537	2.0930232558139537	1.9534883720930234	1.9534883720930234	1.9534883720930234	1.9534883720930234	1.9069767441860463	1.9523809523809526	2.0	2.05	2.0512820512820515	2.0512820512820515	2.0512820512820515	1.846153846153846	1.846153846153846	1.8974358974358974	1.8974358974358974	1.846153846153846	1.8947368421052628	1.8947368421052628	1.8947368421052628	1.9473684210526312	1.9999999999999998	2.108108108108108	2.108108108108108	2.054054054054054	1.9473684210526312	1.8974358974358974	1.9473684210526312	1.8947368421052628	1.8947368421052628	1.8947368421052628	1.7999999999999998	1.846153846153846	1.8974358974358974	1.9487179487179487	1.9487179487179487	2.2820512820512824
YGR192C	1.2364532019704433	1.1658986175115207	1.2201834862385321	1.1981981981981982	1.2061403508771928	1.211453744493392	1.2061403508771928	1.1853448275862069	1.1554621848739495	1.131687242798354	1.0912698412698412	1.0813953488372094	1.0689655172413792	1.029520295202952	0.992831541218638	0.9578947368421052	0.9340277777777778	0.9415807560137457	0.9256756756756757	0.9351535836177475	0.9261744966442953	0.92	0.9169435215946844	0.9019607843137255	0.939102564102564	0.9184952978056425	0.904320987654321	0.8960244648318042	0.908256880733945	0.9027355623100305	0.8608695652173914	0.8485714285714286	0.8389830508474577	0.8138888888888889	0.7946666666666666	0.7772020725388601	0.7512562814070352	0.7475	0.7437810945273632	0.7156626506024097	0.7075471698113208	0.6819221967963387	0.67420814479638	0.6816143497757848	0.6740088105726872	0.6594827586206897	0.6260504201680672	0.6160164271047227	0.6242424242424243
YPL039W	2.022222222222222	2.0681818181818183	2.0681818181818183	2.166666666666667	2.166666666666667	2.166666666666667	2.1190476190476195	2.0952380952380953	2.1463414634146343	2.048780487804878	2.048780487804878	2.048780487804878	2.048780487804878	2.048780487804878	1.9512195121951221	2.0	2.0	2.0	2.1025641025641026	2.0512820512820515	2.0	1.8974358974358974	1.8974358974358974	1.8974358974358974	1.9999999999999998	2.052631578947368	2.052631578947368	2.1052631578947367	2.162162162162162	2.2777777777777777	2.2777777777777777	2.1666666666666665	2.1666666666666665	2.2285714285714286	2.2285714285714286	2.2285714285714286	2.2941176470588234	2.2941176470588234	2.176470588235294	2.3636363636363633	2.696969696969697	2.78125	2.7187499999999996	2.8064516129032255	3.0	3.0	3.0	3.222222222222222	3.148148148148148
YHR010W	4.333333333333332	4.333333333333332	4.333333333333332	4.333333333333332	3.7142857142857135	3.999999999999999	3.999999999999999	3.999999999999999	3.999999999999999	3.999999999999999	3.999999999999999	3.846153846153846	3.999999999999999	3.846153846153846	3.999999999999999	3.999999999999999	3.692307692307692	3.692307692307692	3.538461538461538	3.538461538461538	3.538461538461538	3.538461538461538	3.538461538461538	3.384615384615384	3.384615384615384	3.428571428571428	3.428571428571428	3.428571428571428	3.428571428571428	3.571428571428571	3.571428571428571	3.571428571428571	3.571428571428571	3.571428571428571	3.428571428571428	2.8235294117647056	2.941176470588235	2.941176470588235	2.941176470588235	2.941176470588235	2.631578947368421	2.631578947368421	2.631578947368421	2.631578947368421	2.631578947368421	2.2727272727272725	2.1739130434782608	2.0833333333333335	2.0833333333333335
YJL088W	2.727272727272727	2.5454545454545454	2.727272727272727	2.4999999999999996	2.6666666666666665	2.6666666666666665	2.6666666666666665	2.6666666666666665	2.6666666666666665	2.6666666666666665	2.4615384615384617	2.6666666666666665	2.6666666666666665	2.909090909090909	2.909090909090909	2.909090909090909	2.909090909090909	2.909090909090909	2.909090909090909	2.909090909090909	2.909090909090909	2.909090909090909	2.909090909090909	2.909090909090909	2.909090909090909	2.909090909090909	2.909090909090909	2.909090909090909	2.909090909090909	2.909090909090909	2.916666666666666	2.916666666666666	2.916666666666666	2.916666666666666	2.75	2.75	2.75	2.357142857142857	1.7857142857142856	1.7857142857142856	1.7857142857142856	1.7857142857142856	1.7857142857142856	1.7857142857142856	2.076923076923077	1.923076923076923	1.923076923076923	1.923076923076923	1.923076923076923
YEL072W	6.09090909090909	6.272727272727272	6.272727272727272	6.272727272727272	6.999999999999999	6.8181818181818175	6.8181818181818175	6.999999999999999	6.416666666666665	6.416666666666665	6.416666666666665	6.416666666666665	6.249999999999999	6.249999999999999	6.249999999999999	6.249999999999999	6.249999999999999	6.249999999999999	5.916666666666665	5.749999999999999	6.272727272727272	5.727272727272727	5.727272727272727	5.727272727272727	5.545454545454545	5.363636363636362	5.363636363636362	5.363636363636362	5.363636363636362	4.833333333333332	5.166666666666665	4.999999999999999	3.9999999999999996	3.9999999999999996	3.571428571428571	3.571428571428571	3.571428571428571	3.428571428571428	3.428571428571428	3.285714285714285	3.285714285714285	3.1428571428571423	3.6666666666666656	3.8333333333333326	3.6666666666666656	3.8333333333333326	3.8333333333333326	4.181818181818181	4.181818181818181
YLR181C	1.6666666666666667	1.7241379310344829	1.6666666666666667	1.7857142857142856	1.7857142857142856	1.7857142857142856	1.7857142857142856	1.714285714285714	1.7777777777777777	1.7777777777777777	1.7777777777777777	1.7037037037037035	1.7037037037037035	1.7037037037037035	1.6666666666666665	1.6666666666666665	1.6666666666666665	1.6666666666666665	1.6666666666666665	1.6666666666666665	1.6666666666666665	1.6666666666666665	1.7307692307692306	1.8	1.6666666666666665	1.6666666666666665	1.6666666666666665	1.6666666666666665	1.6666666666666665	1.7307692307692306	1.7307692307692306	1.8	1.8	1.8	1.6	1.7391304347826084	1.7391304347826084	1.7391304347826084	1.6521739130434783	1.6521739130434783	1.6521739130434783	1.5652173913043477	1.7826086956521736	1.7826086956521736	1.7826086956521736	1.8260869565217386	1.9090909090909085	1.9999999999999996	1.9999999999999996
YDR347W	1.0999999999999999	1.0999999999999999	1.1794871794871795	1.1794871794871795	1.1794871794871795	1.1794871794871795	1.1794871794871795	1.1794871794871795	1.1794871794871795	1.157894736842105	1.189189189189189	1.257142857142857	1.1428571428571428	1.1764705882352942	1.25	1.25	1.3124999999999998	1.354838709677419	1.354838709677419	1.354838709677419	1.3999999999999997	1.4482758620689653	1.4482758620689653	1.615384615384615	1.615384615384615	1.5384615384615383	1.692307692307692	1.7599999999999998	1.692307692307692	1.615384615384615	1.9090909090909085	2.210526315789473	2.0999999999999996	2.0999999999999996	2.0999999999999996	2.0999999999999996	2.0999999999999996	1.9090909090909085	1.6363636363636362	1.6363636363636362	1.6363636363636362	1.6363636363636362	1.5	1.6363636363636362	1.5	1.6363636363636362	1.7142857142857142	1.7142857142857142	1.7142857142857142
YIR001C	2.717948717948718	2.717948717948718	2.666666666666667	2.666666666666667	2.666666666666667	2.641025641025641	2.710526315789473	2.710526315789473	2.578947368421052	2.578947368421052	2.578947368421052	2.578947368421052	2.578947368421052	2.631578947368421	2.8648648648648645	3.0285714285714285	3.083333333333333	3.1714285714285713	3.1142857142857143	3.228571428571428	3.2857142857142856	3.2857142857142856	3.2857142857142856	3.2857142857142856	3.057142857142857	3.057142857142857	3.0	3.0	2.8823529411764706	3.0624999999999996	3.1999999999999997	3.1333333333333333	3.241379310344828	3.241379310344828	3.3571428571428568	3.3571428571428568	3.407407407407407	3.1851851851851847	3.1851851851851847	3.0	3.0	3.0	3.2592592592592586	3.2592592592592586	3.2592592592592586	3.2592592592592586	3.384615384615384	3.384615384615384	3.3076923076923075
YMR041C	2.682926829268293	2.6341463414634148	2.65	2.8	2.75	2.75	2.6190476190476195	2.523809523809524	2.523809523809524	2.3333333333333335	2.3255813953488373	2.2790697674418605	2.2790697674418605	2.2272727272727275	2.2272727272727275	2.2325581395348837	2.3333333333333335	2.3902439024390243	2.3902439024390243	2.3414634146341466	2.285714285714286	2.3333333333333335	2.285714285714286	2.1904761904761907	2.0952380952380953	2.0952380952380953	2.0952380952380953	2.15	2.048780487804878	2.0	1.9523809523809526	1.9523809523809526	1.9523809523809526	1.9523809523809526	1.8571428571428574	1.902439024390244	1.902439024390244	1.9487179487179487	1.8974358974358974	1.8974358974358974	1.846153846153846	1.846153846153846	1.7560975609756098	1.7142857142857144	1.7142857142857144	1.7142857142857144	1.666666666666667	1.627906976744186	1.627906976744186
YER156C	1.7777777777777777	1.7580645161290325	1.7258064516129032	1.6451612903225807	1.7	1.7	1.7	1.5999999999999999	1.593220338983051	1.593220338983051	1.593220338983051	1.6034482758620687	1.649122807017544	1.649122807017544	1.649122807017544	1.6909090909090907	1.722222222222222	1.7169811320754718	1.7169811320754718	1.7169811320754718	1.679245283018868	1.5849056603773586	1.647058823529412	1.6	1.6666666666666667	1.625	1.5	1.5	1.5	1.5319148936170213	1.4893617021276597	1.4782608695652175	1.4782608695652175	1.4782608695652175	1.4782608695652175	1.511111111111111	1.511111111111111	1.5813953488372092	1.6190476190476193	1.523809523809524	1.523809523809524	1.4761904761904763	1.4285714285714288	1.3953488372093024	1.3658536585365855	1.3170731707317074	1.3499999999999999	1.3846153846153846	1.3333333333333333
YAL025C	1.368421052631579	1.4444444444444444	1.4444444444444444	1.4444444444444444	1.4444444444444444	1.4444444444444444	1.4444444444444444	1.5294117647058822	1.5294117647058822	1.5294117647058822	1.5294117647058822	1.5294117647058822	1.5294117647058822	1.75	1.25	1.25	1.25	1.4999999999999998	1.4999999999999998	1.714285714285714	1.714285714285714	1.714285714285714	1.714285714285714	1.714285714285714	1.714285714285714	1.714285714285714	1.714285714285714	1.9999999999999996	1.9999999999999996	1.9999999999999996	2.1818181818181817	2.1818181818181817	2.1818181818181817	2.1818181818181817	2.6	2.6	3.0	3.0	3.0	3.333333333333333	4.285714285714286	4.285714285714286	4.285714285714286	4.285714285714286	4.285714285714286	4.285714285714286	4.285714285714286	4.285714285714286	4.285714285714286
YDR237W	1.340909090909091	1.4047619047619049	1.4047619047619049	1.4390243902439024	1.4749999999999999	1.4749999999999999	1.4390243902439024	1.4047619047619049	1.4047619047619049	1.4047619047619049	1.4523809523809526	1.4523809523809526	1.4878048780487805	1.4878048780487805	1.4878048780487805	1.4523809523809526	1.4523809523809526	1.4523809523809526	1.4523809523809526	1.4047619047619049	1.4390243902439024	1.4390243902439024	1.4390243902439024	1.4878048780487805	1.4878048780487805	1.525	1.525	1.525	1.575	1.45	1.45	1.4146341463414636	1.4146341463414636	1.4146341463414636	1.4146341463414636	1.4146341463414636	1.4146341463414636	1.3414634146341464	1.3095238095238098	1.3095238095238098	1.2790697674418605	1.2790697674418605	1.2790697674418605	1.1860465116279069	1.2142857142857144	1.1951219512195121	1.2249999999999999	1.2249999999999999	1.2249999999999999
YKL011C	1.1372549019607843	1.0943396226415094	1.0943396226415094	1.0188679245283019	1.0588235294117647	1.0588235294117647	1.0588235294117647	1.0384615384615385	1.0384615384615385	1.1153846153846154	1.1199999999999999	1.3	1.2500000000000002	1.2500000000000002	1.2500000000000002	1.2745098039215688	1.3137254901960784	1.2352941176470589	1.18	1.0799999999999998	1.0799999999999998	1.0799999999999998	1.18	1.18	1.2040816326530612	1.2291666666666665	1.2553191489361704	1.2826086956521738	1.2978723404255321	1.2708333333333333	1.2708333333333333	1.2553191489361704	1.2666666666666666	1.1777777777777778	1.1777777777777778	1.2045454545454546	1.255813953488372	1.2272727272727273	1.2272727272727273	1.255813953488372	1.2272727272727273	1.2272727272727273	1.255813953488372	1.2325581395348837	1.2325581395348837	1.261904761904762	1.261904761904762	1.261904761904762	1.2325581395348837
YLR136C	2.1142857142857143	2.1142857142857143	1.9999999999999998	1.9473684210526312	2.0555555555555554	1.9999999999999998	1.9729729729729728	1.9729729729729728	2.0277777777777777	2.0277777777777777	2.0277777777777777	2.0277777777777777	1.9729729729729728	1.9729729729729728	1.9189189189189186	1.9729729729729728	2.0270270270270268	2.0270270270270268	2.0270270270270268	2.162162162162162	2.2105263157894735	2.157894736842105	2.1052631578947367	2.157894736842105	2.447368421052631	2.394736842105263	2.394736842105263	2.394736842105263	2.3333333333333335	2.3333333333333335	2.1219512195121952	2.230769230769231	2.230769230769231	2.225	2.2820512820512824	2.1707317073170733	2.1190476190476195	2.023809523809524	1.931818181818182	2.047619047619048	2.0465116279069764	2.045454545454546	2.045454545454546	2.2093023255813953	2.2093023255813953	2.3488372093023258	2.295454545454546	2.295454545454546	2.2500000000000004
YOL056W	1.5490196078431373	1.5490196078431373	1.5490196078431373	1.5294117647058825	1.5294117647058825	1.5799999999999998	1.5799999999999998	1.6199999999999999	1.6199999999999999	1.6199999999999999	1.5882352941176472	1.653061224489796	1.653061224489796	1.6199999999999999	1.653061224489796	1.5714285714285714	1.5098039215686274	1.4423076923076925	1.4423076923076925	1.4705882352941178	1.4705882352941178	1.4313725490196079	1.4313725490196079	1.4313725490196079	1.4313725490196079	1.4313725490196079	1.4489795918367347	1.326530612244898	1.3541666666666667	1.3125	1.2857142857142858	1.2448979591836735	1.2448979591836735	1.2448979591836735	1.22	1.2448979591836735	1.2040816326530612	1.2040816326530612	1.306122448979592	1.306122448979592	1.3469387755102042	1.3469387755102042	1.375	1.3469387755102042	1.3877551020408165	1.3125	1.3125	1.3125	1.3125
YDR204W	3.095238095238095	3.095238095238095	2.954545454545454	2.826086956521739	2.7826086956521734	2.9090909090909087	2.9090909090909087	2.6666666666666665	2.7826086956521734	2.7826086956521734	2.7826086956521734	2.6666666666666665	2.6666666666666665	2.6666666666666665	2.583333333333333	2.583333333333333	2.583333333333333	2.4799999999999995	2.4799999999999995	2.4799999999999995	2.4799999999999995	2.5599999999999996	2.5599999999999996	3.0799999999999996	3.0	2.8	2.8	2.8	2.916666666666667	2.916666666666667	2.916666666666667	2.916666666666667	2.916666666666667	2.916666666666667	2.916666666666667	2.916666666666667	3.0	2.88	2.88	2.88	3.0	3.0	2.8333333333333335	2.916666666666667	2.916666666666667	2.916666666666667	2.916666666666667	2.916666666666667	2.75
YPL227C	2.4090909090909087	2.4090909090909087	2.4090909090909087	2.454545454545454	2.454545454545454	2.454545454545454	2.454545454545454	2.2727272727272725	2.2727272727272725	2.681818181818181	2.681818181818181	2.681818181818181	2.3913043478260865	2.3913043478260865	2.3913043478260865	2.3913043478260865	2.478260869565217	2.5652173913043472	2.5652173913043472	2.681818181818181	3.045454545454545	3.045454545454545	3.045454545454545	3.045454545454545	3.045454545454545	3.19047619047619	3.19047619047619	2.9999999999999996	2.875	2.6538461538461537	2.6538461538461537	2.6538461538461537	2.6538461538461537	2.6538461538461537	2.6538461538461537	2.6538461538461537	2.6538461538461537	2.6538461538461537	2.6538461538461537	2.6538461538461537	2.6538461538461537	2.6538461538461537	2.5	2.4074074074074074	2.481481481481481	2.481481481481481	2.481481481481481	2.481481481481481	2.481481481481481
YJL117W	1.4	1.3924050632911393	1.4390243902439024	1.4567901234567902	1.4567901234567902	1.4390243902439024	1.4390243902439024	1.4567901234567902	1.4320987654320987	1.4320987654320987	1.4683544303797469	1.4936708860759493	1.5324675324675325	1.5324675324675325	1.4545454545454546	1.4545454545454546	1.4805194805194808	1.4545454545454546	1.4545454545454546	1.4025974025974026	1.3205128205128205	1.3783783783783783	1.3513513513513515	1.3333333333333333	1.3513513513513515	1.36986301369863	1.36986301369863	1.36986301369863	1.380281690140845	1.380281690140845	1.3611111111111112	1.3611111111111112	1.380281690140845	1.380281690140845	1.380281690140845	1.380281690140845	1.352112676056338	1.391304347826087	1.391304347826087	1.4202898550724636	1.4202898550724636	1.4411764705882353	1.462686567164179	1.4202898550724636	1.391304347826087	1.411764705882353	1.402985074626866	1.402985074626866	1.3823529411764708
YJR021C	1.78	1.7843137254901962	1.8199999999999998	1.8199999999999998	1.8199999999999998	1.8199999999999998	1.9	1.8571428571428572	1.8775510204081634	1.8775510204081634	1.8775510204081634	1.8367346938775513	1.8367346938775513	1.8	1.8	1.7599999999999998	1.7254901960784312	1.7254901960784312	1.7254901960784312	1.7599999999999998	1.7599999999999998	1.7599999999999998	1.7551020408163267	1.7916666666666667	1.7916666666666667	1.7959183673469388	1.7959183673469388	1.7959183673469388	1.7959183673469388	1.8333333333333333	1.7959183673469388	1.9130434782608694	1.9130434782608694	1.9130434782608694	1.9130434782608694	1.872340425531915	1.9772727272727273	1.9772727272727273	1.9772727272727273	2.0714285714285716	2.0714285714285716	2.0714285714285716	2.0714285714285716	2.0714285714285716	2.0232558139534884	2.023809523809524	2.023809523809524	2.0749999999999997	2.0749999999999997
YKL018W	2.948717948717949	2.8461538461538463	2.8461538461538463	2.8461538461538463	2.5641025641025643	2.526315789473684	2.631578947368421	2.684210526315789	2.7567567567567566	2.7567567567567566	2.7567567567567566	2.7567567567567566	2.7567567567567566	2.833333333333333	2.833333333333333	2.833333333333333	2.8	2.8	2.8	2.857142857142857	2.857142857142857	2.8823529411764706	2.8823529411764706	2.823529411764706	2.705882352941176	2.705882352941176	2.7647058823529416	2.7647058823529416	2.7647058823529416	2.7647058823529416	2.685714285714286	2.848484848484848	2.848484848484848	2.848484848484848	2.848484848484848	2.848484848484848	2.8749999999999996	2.7741935483870965	2.7741935483870965	2.7741935483870965	2.709677419354839	2.625	2.7499999999999996	2.7499999999999996	2.7741935483870965	2.7741935483870965	2.8666666666666667	2.8666666666666667	2.8666666666666667
YNL290W	1.9249999999999998	1.9249999999999998	1.9249999999999998	1.8780487804878048	1.8780487804878048	1.8780487804878048	2.0	2.0	2.0	1.9749999999999999	1.9749999999999999	1.9249999999999998	2.026315789473684	2.026315789473684	2.026315789473684	2.026315789473684	2.026315789473684	2.1999999999999997	2.085714285714286	2.0285714285714285	2.0285714285714285	1.972222222222222	1.972222222222222	1.8108108108108105	1.7567567567567566	1.7567567567567566	1.7567567567567566	1.75	1.75	1.75	1.75	1.75	1.8055555555555556	1.9166666666666665	1.9166666666666665	1.7105263157894737	1.7105263157894737	1.7105263157894737	1.7105263157894737	1.8055555555555556	1.7105263157894737	1.657894736842105	1.6052631578947367	1.4999999999999998	1.472222222222222	1.472222222222222	1.472222222222222	1.5142857142857142	1.5142857142857142
YPR109W	26.714285714285715	27.95	28.05	26.714285714285715	27.6	27.650000000000002	27.55	27.55	27.55	27.55	27.05	27.05	29.5	27.842105263157894	27.263157894736842	27.263157894736842	27.421052631578945	27.842105263157894	27.842105263157894	27.526315789473685	27.421052631578945	27.421052631578945	27.421052631578945	27.210526315789473	27.0	26.789473684210524	26.789473684210524	26.684210526315788	25.7	25.35	25.25	25.150000000000002	25.150000000000002	25.05	24.75	24.55	23.285714285714285	22.714285714285715	22.619047619047617	22.333333333333332	22.333333333333332	22.238095238095237	22.428571428571427	22.333333333333332	23.55	23.55	23.35	23.05	23.150000000000002
YNL006W	1.5	1.5254237288135595	1.5254237288135595	1.5254237288135595	1.4666666666666666	1.5	1.5254237288135595	1.5517241379310345	1.5789473684210529	1.5357142857142858	1.6226415094339623	1.653846153846154	1.653846153846154	1.6458333333333333	1.6458333333333333	1.6808510638297873	1.7173913043478262	1.595744680851064	1.6304347826086958	1.5434782608695652	1.5434782608695652	1.6590909090909092	1.6222222222222222	1.6222222222222222	1.6976744186046513	1.744186046511628	1.744186046511628	1.785714285714286	1.8333333333333335	1.8780487804878048	1.8780487804878048	1.975609756097561	1.975609756097561	2.025	2.025	1.975609756097561	1.975609756097561	2.025	2.0749999999999997	2.0749999999999997	2.184210526315789	2.131578947368421	2.189189189189189	2.25	2.25	2.25	2.314285714285714	2.314285714285714	2.454545454545454
YIL079C	2.1818181818181817	2.2272727272727266	2.136363636363636	2.3636363636363633	2.454545454545454	2.3636363636363633	2.3636363636363633	2.454545454545454	2.3636363636363633	2.2608695652173907	2.2608695652173907	2.2608695652173907	2.2608695652173907	2.2608695652173907	2.2608695652173907	2.3636363636363633	2.619047619047619	2.619047619047619	2.619047619047619	2.5	2.5	2.5	2.5	2.291666666666667	2.291666666666667	2.375	2.28	2.192307692307692	2.192307692307692	2.192307692307692	2.192307692307692	2.1538461538461537	2.1538461538461537	2.1538461538461537	2.074074074074074	2.074074074074074	2.074074074074074	2.074074074074074	1.9310344827586206	2.0	2.0	2.0	2.0	2.0	2.071428571428571	2.214285714285714	2.214285714285714	2.1379310344827585	2.1379310344827585
YLR211C	2.2708333333333335	2.2340425531914896	2.2340425531914896	2.2340425531914896	2.1914893617021276	2.2391304347826084	2.2888888888888888	2.145833333333333	2.0416666666666665	2.042553191489362	2.0869565217391304	2.130434782608696	2.130434782608696	2.130434782608696	2.130434782608696	2.173913043478261	2.0217391304347827	2.0217391304347827	1.9787234042553192	2.021276595744681	2.021276595744681	2.065217391304348	2.065217391304348	2.065217391304348	2.108695652173913	1.9387755102040818	1.9387755102040818	1.8571428571428572	1.8571428571428572	1.8958333333333333	1.8199999999999998	1.7843137254901962	1.7843137254901962	1.8235294117647058	1.9019607843137254	1.9411764705882355	1.94	1.94	1.94	1.94	1.94	1.94	2.0208333333333335	2.0208333333333335	2.0208333333333335	2.0625	2.0208333333333335	1.9791666666666667	1.9374999999999998
YLR246W	0.798611111111111	0.8041958041958043	0.7957746478873239	0.7957746478873239	0.7841726618705036	0.7841726618705036	0.7697841726618704	0.7697841726618704	0.7608695652173914	0.7608695652173914	0.7810218978102189	0.7697841726618704	0.7841726618705036	0.7841726618705036	0.8014705882352942	0.8014705882352942	0.7810218978102189	0.7810218978102189	0.7753623188405797	0.7810218978102189	0.7720588235294118	0.7925925925925925	0.8045112781954887	0.8106060606060606	0.8294573643410852	0.8294573643410852	0.8359375	0.8515625000000001	0.8359375	0.8359375	0.8267716535433072	0.7637795275590551	0.7637795275590551	0.76	0.7439999999999999	0.7063492063492064	0.7063492063492064	0.6904761904761905	0.696	0.6850393700787402	0.68	0.6747967479674797	0.6363636363636364	0.6097560975609757	0.6147540983606558	0.6097560975609757	0.6311475409836065	0.6048387096774194	0.6048387096774194
YLR405W	1.0945945945945945	1.0945945945945945	1.0945945945945945	1.1486486486486487	1.0945945945945945	1.0945945945945945	1.0945945945945945	1.1095890410958904	1.0799999999999998	1.0799999999999998	1.0675675675675675	1.0675675675675675	1.0675675675675675	1.0675675675675675	1.0675675675675675	1.0675675675675675	1.0675675675675675	1.0694444444444444	1.0563380281690142	1.0416666666666667	1.013888888888889	0.9861111111111112	0.9861111111111112	0.9861111111111112	0.9861111111111112	1.0	1.0142857142857142	0.9710144927536232	0.9305555555555556	0.8873239436619719	0.8873239436619719	0.8714285714285713	0.8714285714285713	0.8840579710144928	0.855072463768116	0.855072463768116	0.8676470588235293	0.8805970149253731	0.8805970149253731	0.7611940298507462	0.7727272727272727	0.828125	0.8688524590163935	0.8833333333333333	0.9344262295081966	0.9344262295081966	0.982758620689655	1.0	1.0
YDR280W	2.3134328358208958	2.161764705882353	2.161764705882353	2.130434782608696	2.1594202898550727	2.1594202898550727	2.0428571428571427	2.0428571428571427	2.0428571428571427	2.072463768115942	2.0434782608695654	2.0434782608695654	1.9855072463768118	1.9855072463768118	1.9855072463768118	2.014705882352941	1.9411764705882353	1.9130434782608696	1.9855072463768118	1.9855072463768118	1.9577464788732395	1.9577464788732395	1.887323943661972	1.9142857142857144	1.887323943661972	1.9142857142857144	1.614285714285714	1.6376811594202898	1.6666666666666667	1.6666666666666667	1.6176470588235294	1.6231884057971016	1.6231884057971016	1.6231884057971016	1.6231884057971016	1.6231884057971016	1.6231884057971016	1.6231884057971016	1.6231884057971016	1.565217391304348	1.5362318840579712	1.4782608695652173	1.4202898550724636	1.391304347826087	1.3880597014925373	1.3582089552238807	1.3582089552238807	1.3582089552238807	1.4444444444444444
YPR147C	1.8181818181818183	1.8181818181818183	1.868421052631579	1.842105263157895	1.7922077922077921	1.8399999999999999	1.915492957746479	1.887323943661972	1.9142857142857144	1.9411764705882353	1.9701492537313434	1.9701492537313434	1.8985507246376812	1.8985507246376812	1.9275362318840579	1.9264705882352942	1.8676470588235294	1.9242424242424243	1.9242424242424243	1.7878787878787878	1.8153846153846152	1.7812500000000002	1.75	1.75	1.590909090909091	1.590909090909091	1.6406250000000002	1.6406250000000002	1.6406250000000002	1.671875	1.646153846153846	1.621212121212121	1.5735294117647058	1.5735294117647058	1.6515151515151516	1.6818181818181819	1.8225806451612903	1.7903225806451615	1.7580645161290325	1.7580645161290325	1.8225806451612903	1.8225806451612903	1.8225806451612903	1.7903225806451615	1.7903225806451615	1.7619047619047619	1.819672131147541	1.8499999999999999	1.8103448275862069
YDR184C	2.230769230769231	2.230769230769231	2.230769230769231	2.230769230769231	2.230769230769231	2.230769230769231	2.230769230769231	2.230769230769231	2.3846153846153846	2.3846153846153846	2.071428571428571	2.071428571428571	2.071428571428571	2.071428571428571	1.857142857142857	2.0	2.0	2.0	2.153846153846154	2.153846153846154	2.153846153846154	2.0	2.0	2.0	2.0	1.6153846153846154	1.909090909090909	1.909090909090909	1.909090909090909	1.8181818181818181	1.8181818181818181	1.8181818181818181	1.8181818181818181	2.1818181818181817	2.0	2.2	2.2	2.2	2.2	2.2	2.2	2.2	2.2	2.2	2.2	2.2	2.2	2.2	2.2
YDR368W	1.3461538461538463	1.3461538461538463	1.307692307692308	1.307692307692308	1.3333333333333335	1.3333333333333335	1.3333333333333335	1.3599999999999999	1.3599999999999999	1.44	1.44	1.3877551020408165	1.5319148936170213	1.565217391304348	1.565217391304348	1.5217391304347827	1.5555555555555556	1.666666666666667	1.707317073170732	1.707317073170732	1.666666666666667	1.707317073170732	1.7249999999999999	1.7249999999999999	1.7249999999999999	1.7249999999999999	1.7249999999999999	1.625	1.6666666666666667	1.7567567567567566	1.8055555555555556	1.7567567567567566	1.8055555555555556	1.8108108108108105	1.8108108108108105	1.861111111111111	1.861111111111111	1.861111111111111	1.8571428571428572	1.8571428571428572	1.6486486486486485	1.5945945945945943	1.5945945945945943	1.6388888888888886	1.5405405405405403	1.5405405405405403	1.583333333333333	1.583333333333333	1.6285714285714283
YDR058C	27.526315789473685	27.789473684210527	29.611111111111114	29.555555555555557	29.555555555555557	29.0	28.88888888888889	29.555555555555557	29.388888888888886	29.388888888888886	27.736842105263158	27.421052631578945	26.63157894736842	26.684210526315788	26.473684210526315	26.26315789473684	26.473684210526315	27.77777777777778	27.88888888888889	27.88888888888889	27.833333333333332	28.222222222222225	28.333333333333332	28.11111111111111	28.555555555555554	28.72222222222222	28.0	29.64705882352941	29.941176470588232	29.941176470588232	30.41176470588235	30.29411764705882	30.176470588235293	29.705882352941174	29.823529411764703	29.705882352941174	29.705882352941174	29.705882352941174	29.823529411764703	29.294117647058822	29.176470588235293	29.117647058823525	28.941176470588236	27.22222222222222	28.823529411764703	28.588235294117645	28.705882352941178	28.823529411764703	28.705882352941178
YMR039C	1.840909090909091	1.844444444444444	1.8043478260869563	1.8043478260869563	1.844444444444444	1.844444444444444	1.844444444444444	1.844444444444444	1.844444444444444	1.844444444444444	1.9333333333333331	1.8510638297872342	1.7755102040816326	1.7551020408163267	1.7599999999999998	1.7599999999999998	1.7599999999999998	1.7599999999999998	1.7254901960784312	1.7254901960784312	1.7959183673469388	1.7959183673469388	1.7551020408163267	1.7142857142857146	1.7142857142857146	1.7551020408163267	1.7916666666666667	1.8333333333333333	1.7916666666666667	1.7916666666666667	1.7916666666666667	1.7916666666666667	1.7916666666666667	1.72	1.72	1.8297872340425534	1.8297872340425534	1.8297872340425534	1.7916666666666667	1.875	1.875	1.7959183673469388	1.7959183673469388	1.7959183673469388	1.7959183673469388	1.7959183673469388	1.7959183673469388	1.7959183673469388	1.7647058823529413
YLR100W	1.8076923076923077	1.7564102564102564	1.7564102564102564	1.7564102564102564	1.7763157894736843	1.7272727272727273	1.7272727272727273	1.75	1.7733333333333332	1.8	1.8	1.7733333333333332	1.7972972972972974	1.7972972972972974	1.767123287671233	1.7432432432432434	1.7837837837837838	1.8082191780821917	1.8082191780821917	1.8309859154929577	1.8309859154929577	1.911764705882353	1.884057971014493	1.884057971014493	1.911764705882353	1.9411764705882353	1.9411764705882353	1.955223880597015	1.9850746268656716	2.046153846153846	2.046875	2.0156250000000004	1.9047619047619049	1.8461538461538463	1.9354838709677422	1.8387096774193552	1.9000000000000001	1.8360655737704918	1.8333333333333333	1.7	1.7	1.7241379310344829	1.7118644067796611	1.7118644067796611	1.6166666666666665	1.576271186440678	1.576271186440678	1.6034482758620687	1.6034482758620687
YPL273W	1.2388059701492538	1.2388059701492538	1.2923076923076924	1.3333333333333335	1.3333333333333335	1.2923076923076924	1.2923076923076924	1.34375	1.3650793650793651	1.3650793650793651	1.3650793650793651	1.3650793650793651	1.3870967741935485	1.4333333333333333	1.4166666666666667	1.383333333333333	1.3220338983050848	1.2542372881355932	1.2413793103448274	1.2857142857142856	1.3461538461538463	1.4615384615384617	1.4339622641509433	1.4716981132075473	1.4444444444444446	1.4716981132075473	1.4716981132075473	1.4716981132075473	1.5000000000000002	1.5000000000000002	1.56	1.52	1.4509803921568627	1.4509803921568627	1.4509803921568627	1.4901960784313726	1.4901960784313726	1.4901960784313726	1.52	1.4901960784313726	1.4901960784313726	1.4615384615384617	1.5000000000000002	1.5294117647058825	1.5000000000000002	1.5000000000000002	1.5384615384615388	1.5000000000000002	1.5000000000000002
YDR279W	4.75	4.583333333333334	4.5	4.083333333333333	3.9199999999999995	4.0	4.0	3.7916666666666665	3.7916666666666665	3.7083333333333335	3.7083333333333335	3.7083333333333335	3.7083333333333335	3.7083333333333335	3.375	3.5217391304347823	3.5217391304347823	3.5217391304347823	3.2	3.2	3.2	3.2	3.2399999999999998	3.4	3.111111111111111	3.230769230769231	3.230769230769231	3.230769230769231	3.269230769230769	3.269230769230769	3.269230769230769	3.269230769230769	3.1923076923076916	3.1923076923076916	3.1923076923076916	3.1923076923076916	3.0	3.0	3.0	3.0	3.04	3.04	3.1666666666666665	2.9583333333333335	2.875	2.7916666666666665	2.7916666666666665	2.75	2.75
YJR142W	1.0	0.9444444444444445	0.9315068493150684	0.8767123287671232	0.8767123287671232	0.888888888888889	0.8055555555555556	0.8055555555555556	0.8169014084507042	0.8169014084507042	0.8169014084507042	0.8571428571428571	0.9714285714285714	1.0285714285714285	1.0285714285714285	1.0434782608695652	1.0434782608695652	1.0149253731343284	1.0149253731343284	1.0149253731343284	1.0149253731343284	1.0149253731343284	1.0149253731343284	1.0303030303030303	1.0303030303030303	1.0461538461538462	1.0461538461538462	1.0149253731343284	1.0149253731343284	1.0149253731343284	1.0303030303030303	1.0461538461538462	1.0769230769230769	1.0606060606060606	1.0606060606060606	1.0606060606060606	1.0606060606060606	1.180327868852459	1.1475409836065575	1.1475409836065575	1.1147540983606559	1.1147540983606559	1.1147540983606559	1.1186440677966103	1.192982456140351	1.1147540983606559	1.1147540983606559	1.152542372881356	1.152542372881356
YBR159W	1.187192118226601	1.2311557788944723	1.2602040816326532	1.2564102564102564	1.2564102564102564	1.2422680412371134	1.231958762886598	1.2578947368421054	1.267379679144385	1.2741935483870968	1.3021978021978022	1.3131868131868132	1.3131868131868132	1.3169398907103826	1.273224043715847	1.2802197802197801	1.301675977653631	1.287292817679558	1.3089887640449438	1.32	1.3275862068965516	1.3313953488372092	1.3391812865497077	1.3470588235294119	1.3233532934131735	1.3233532934131735	1.3515151515151516	1.3597560975609755	1.3680981595092023	1.3734177215189876	1.3687500000000001	1.3773584905660379	1.4402515723270441	1.4294871794871795	1.4129032258064518	1.431372549019608	1.4575163398692812	1.431372549019608	1.480263157894737	1.4444444444444446	1.4258064516129034	1.4444444444444446	1.4444444444444446	1.4539473684210529	1.437086092715232	1.429530201342282	1.4200000000000002	1.4563758389261747	1.4489795918367347
YPL177C	2.136363636363636	2.2380952380952377	2.2380952380952377	2.2380952380952377	2.0434782608695645	2.136363636363636	2.136363636363636	2.136363636363636	2.0434782608695645	1.7916666666666667	1.6538461538461537	1.6538461538461537	1.7407407407407403	1.6666666666666665	1.6538461538461537	1.6538461538461537	1.6538461538461537	1.6538461538461537	1.5769230769230766	1.5769230769230766	1.5769230769230766	1.5	1.3928571428571428	1.3928571428571428	1.3928571428571428	1.3928571428571428	1.3928571428571428	1.3928571428571428	1.3928571428571428	1.3928571428571428	1.3928571428571428	1.3928571428571428	1.3928571428571428	1.2499999999999998	1.3214285714285714	1.3214285714285714	1.3928571428571428	1.3	1.4444444444444444	1.3928571428571428	1.2499999999999998	1.2499999999999998	1.2857142857142856	1.1428571428571428	1.1428571428571428	1.1428571428571428	1.1428571428571428	1.1428571428571428	1.1851851851851851
YBR129C	1.4433962264150944	1.4752475247524752	1.4752475247524752	1.49	1.505050505050505	1.5204081632653064	1.4948453608247423	1.4948453608247423	1.4842105263157894	1.4842105263157894	1.4842105263157894	1.4842105263157894	1.4842105263157894	1.5052631578947366	1.5052631578947366	1.5263157894736843	1.5212765957446808	1.5957446808510638	1.6129032258064517	1.6129032258064517	1.6129032258064517	1.5913978494623657	1.608695652173913	1.6222222222222222	1.640449438202247	1.6222222222222222	1.6222222222222222	1.640449438202247	1.640449438202247	1.6976744186046513	1.6470588235294117	1.6470588235294117	1.5783132530120483	1.4642857142857142	1.4642857142857142	1.4819277108433735	1.3975903614457832	1.4320987654320987	1.4177215189873418	1.4	1.375	1.325	1.4133333333333333	1.4133333333333333	1.3599999999999999	1.3783783783783783	1.3333333333333333	1.3066666666666664	1.2564102564102564
YHL034C	1.4710144927536233	1.456521739130435	1.4420289855072466	1.4275362318840583	1.4379562043795624	1.4087591240875914	1.4296296296296296	1.43609022556391	1.4469696969696972	1.4580152671755726	1.4341085271317828	1.4296875000000002	1.4919354838709677	1.4160000000000001	1.4	1.413223140495868	1.4297520661157026	1.4615384615384617	1.4615384615384617	1.4869565217391305	1.4869565217391305	1.4649122807017545	1.4649122807017545	1.4122807017543861	1.4324324324324325	1.4144144144144144	1.4324324324324325	1.3716814159292037	1.330357142857143	1.3363636363636362	1.311926605504587	1.348623853211009	1.3302752293577982	1.3364485981308412	1.3619047619047617	1.3495145631067962	1.3366336633663367	1.3762376237623763	1.3762376237623763	1.4183673469387756	1.3571428571428572	1.3854166666666665	1.4148936170212765	1.4456521739130435	1.4021739130434785	1.4175824175824177	1.4333333333333333	1.4333333333333333	1.449438202247191
YLR407W	3.4736842105263155	3.4736842105263155	3.4736842105263155	3.4736842105263155	3.3	3.0999999999999996	3.1999999999999997	3.1999999999999997	3.3684210526315783	3.3684210526315783	3.2631578947368416	3.2631578947368416	3.2631578947368416	3.1999999999999997	3.1999999999999997	3.1999999999999997	3.1999999999999997	3.4	3.4	3.2380952380952377	3.2380952380952377	3.1428571428571423	3.1428571428571423	2.6086956521739126	2.6086956521739126	2.6086956521739126	2.727272727272727	2.727272727272727	2.727272727272727	2.857142857142857	2.857142857142857	2.6666666666666665	2.6666666666666665	2.6666666666666665	2.6666666666666665	2.6666666666666665	2.6666666666666665	2.6666666666666665	2.6666666666666665	2.6666666666666665	2.6666666666666665	2.6666666666666665	2.6666666666666665	2.6666666666666665	2.6666666666666665	2.6666666666666665	2.8636363636363633	2.8636363636363633	2.8636363636363633
YKR022C	3.2368421052631575	3.3243243243243237	3.4722222222222223	3.416666666666666	3.416666666666666	3.3611111111111107	3.2499999999999996	3.194444444444444	3.2499999999999996	3.3428571428571425	3.3428571428571425	3.3428571428571425	3.3428571428571425	3.3428571428571425	3.2857142857142856	3.0555555555555554	2.9999999999999996	2.9999999999999996	2.9999999999999996	2.9999999999999996	2.9999999999999996	2.9999999999999996	2.9999999999999996	2.9999999999999996	3.0857142857142854	3.228571428571428	3.228571428571428	3.228571428571428	3.1388888888888884	3.1388888888888884	2.8611111111111107	2.8611111111111107	2.9428571428571426	2.9428571428571426	2.9428571428571426	2.857142857142857	2.857142857142857	2.857142857142857	2.857142857142857	2.857142857142857	2.857142857142857	2.8	2.8	2.742857142857143	2.5294117647058822	2.4705882352941178	2.4705882352941178	2.4705882352941178	2.4705882352941178
YLL041C	1.7599999999999998	1.7599999999999998	1.7599999999999998	1.7599999999999998	1.7599999999999998	1.7599999999999998	1.6800000000000002	1.6800000000000002	1.7083333333333333	1.7500000000000002	1.7500000000000002	1.7083333333333333	1.64	1.64	1.6666666666666667	1.6666666666666667	1.6666666666666667	1.6666666666666667	1.6666666666666667	1.6	1.6	1.56	1.46	1.42	1.5	1.5306122448979593	1.5306122448979593	1.5306122448979593	1.5306122448979593	1.5625	1.6041666666666665	1.6041666666666665	1.6041666666666665	1.6739130434782608	1.6382978723404256	1.6739130434782608	1.8333333333333335	1.785714285714286	1.8333333333333335	1.8780487804878048	1.785714285714286	1.829268292682927	1.9230769230769231	2.138888888888889	2.194444444444444	2.314285714285714	2.454545454545454	2.454545454545454	2.3235294117647056
YER127W	1.3333333333333335	1.3333333333333335	1.3333333333333335	1.3103448275862069	1.3333333333333335	1.2280701754385965	1.2982456140350878	1.2982456140350878	1.4107142857142858	1.3636363636363635	1.3636363636363635	1.3636363636363635	1.4363636363636363	1.490566037735849	1.5490196078431373	1.5799999999999998	1.5799999999999998	1.6122448979591837	1.6458333333333333	1.6875	1.6875	1.7999999999999998	1.7954545454545456	1.7954545454545456	1.8809523809523812	1.9749999999999999	2.0256410256410255	2.0256410256410255	1.9749999999999999	1.9749999999999999	2.0256410256410255	2.0256410256410255	2.078947368421052	2.078947368421052	2.078947368421052	2.078947368421052	2.131578947368421	2.131578947368421	2.131578947368421	2.131578947368421	2.131578947368421	2.131578947368421	2.131578947368421	2.131578947368421	2.25	2.189189189189189	2.0810810810810807	2.138888888888889	2.194444444444444
YCL002C	1.8771929824561404	1.8771929824561404	1.9107142857142858	1.9107142857142858	1.8771929824561404	1.8947368421052633	1.8245614035087723	1.8245614035087723	1.8571428571428574	1.8571428571428574	1.8214285714285714	1.7894736842105263	1.7543859649122808	1.719298245614035	1.719298245614035	1.719298245614035	1.5789473684210529	1.5789473684210529	1.5789473684210529	1.543859649122807	1.5999999999999999	1.5999999999999999	1.7037037037037037	1.7037037037037037	1.6363636363636365	1.6071428571428572	1.6071428571428572	1.6071428571428572	1.6071428571428572	1.6071428571428572	1.5789473684210529	1.5789473684210529	1.5789473684210529	1.543859649122807	1.543859649122807	1.543859649122807	1.5087719298245614	1.5555555555555558	1.5555555555555558	1.5555555555555558	1.5185185185185186	1.4909090909090907	1.5185185185185186	1.5471698113207546	1.576923076923077	1.5000000000000002	1.5000000000000002	1.4716981132075473	1.4716981132075473
YGR283C	1.9749999999999999	1.9749999999999999	1.9749999999999999	1.8499999999999999	1.8499999999999999	1.8499999999999999	1.8499999999999999	1.8499999999999999	1.8499999999999999	1.8499999999999999	1.9473684210526312	1.9473684210526312	1.9729729729729728	1.9729729729729728	2.0277777777777777	2.0277777777777777	2.0285714285714285	2.0285714285714285	2.0285714285714285	2.1515151515151514	2.225806451612903	1.8666666666666665	1.9310344827586206	1.9999999999999998	2.074074074074074	1.9999999999999998	2.074074074074074	1.9259259259259256	1.9259259259259256	1.9259259259259256	1.8518518518518516	1.8518518518518516	1.8518518518518516	1.8518518518518516	1.8518518518518516	1.7777777777777777	1.7777777777777777	1.7777777777777777	1.7037037037037035	1.7037037037037035	1.7037037037037035	1.7037037037037035	1.7037037037037035	1.7777777777777777	1.7777777777777777	1.7777777777777777	1.7777777777777777	1.7777777777777777	1.92
YDL236W	1.829268292682927	1.829268292682927	1.829268292682927	1.829268292682927	1.8780487804878048	1.8780487804878048	1.8780487804878048	1.8780487804878048	1.8780487804878048	1.8780487804878048	2.026315789473684	2.0810810810810807	1.9743589743589742	1.9743589743589742	2.026315789473684	2.0810810810810807	2.0270270270270268	2.0833333333333335	2.142857142857143	2.2727272727272725	2.2727272727272725	2.2727272727272725	2.212121212121212	2.212121212121212	2.212121212121212	2.212121212121212	2.212121212121212	2.2727272727272725	2.2727272727272725	2.483870967741935	2.5666666666666664	2.655172413793103	2.655172413793103	2.5172413793103448	2.6071428571428568	2.8076923076923075	3.125	3.125	3.4090909090909087	3.4090909090909087	3.4090909090909087	3.4090909090909087	3.318181818181818	2.9130434782608687	2.826086956521739	2.954545454545454	2.954545454545454	2.826086956521739	2.6086956521739126
YMR180C	0.5591397849462365	0.5604395604395603	0.5635359116022098	0.5573770491803278	0.5573770491803278	0.5652173913043478	0.574585635359116	0.585635359116022	0.5824175824175823	0.5824175824175823	0.5921787709497206	0.5921787709497206	0.5988700564971751	0.6358381502890174	0.6242774566473988	0.6279069767441858	0.6390532544378696	0.6407185628742513	0.6529411764705882	0.6529411764705882	0.6686390532544377	0.680722891566265	0.6932515337423312	0.7177914110429447	0.696969696969697	0.6927710843373494	0.705521472392638	0.7142857142857142	0.7142857142857142	0.7098765432098764	0.71875	0.7419354838709677	0.7320261437908496	0.7207792207792207	0.7161290322580645	0.7207792207792207	0.7254901960784313	0.7302631578947368	0.7161290322580645	0.7051282051282052	0.7006369426751593	0.7006369426751593	0.6624203821656052	0.6666666666666667	0.6666666666666667	0.6193548387096774	0.6233766233766234	0.6233766233766234	0.5870967741935483
YGR080W	0.8826530612244897	0.8724489795918368	0.8724489795918368	0.8963730569948186	0.9202127659574468	0.9105263157894737	0.9202127659574468	0.9105263157894737	0.9105263157894737	0.9105263157894737	0.9202127659574468	0.9202127659574468	0.9368421052631579	0.9361702127659575	0.946236559139785	0.9569892473118279	0.9835164835164835	0.9944444444444446	0.9944444444444446	0.9888888888888889	1.0222222222222224	1.0	0.9670329670329669	0.9777777777777779	1.0055865921787708	1.03954802259887	1.0227272727272727	1.0285714285714285	1.0227272727272727	0.9540229885057471	0.9540229885057471	0.930635838150289	0.9360465116279069	0.9470588235294118	0.9520958083832334	0.9695121951219511	0.9754601226993865	0.9754601226993865	0.9814814814814813	0.9627329192546583	0.9627329192546583	0.950920245398773	0.9567901234567899	0.9746835443037976	0.9559748427672955	0.9681528662420382	0.9038461538461539	0.9743589743589743	0.967741935483871
YBR085W	12.833333333333332	12.833333333333332	12.833333333333332	12.833333333333332	12.833333333333332	12.833333333333332	12.833333333333332	12.833333333333332	13.0	13.0	12.333333333333332	12.333333333333332	12.333333333333332	12.0	12.0	12.0	12.0	12.0	12.0	11.333333333333334	11.333333333333334	11.333333333333334	11.0	11.0	11.0	10.666666666666666	10.666666666666666	10.666666666666666	10.333333333333332	10.333333333333332	10.0	10.0	10.0	11.0	11.0	8.857142857142856	8.285714285714286	8.285714285714286	7.0	5.875	5.875	5.875	5.0	5.0	5.0	5.0	5.222222222222221	5.222222222222221	5.0
YGR132C	2.1428571428571432	2.1904761904761907	2.1951219512195124	2.1951219512195124	2.1999999999999997	2.15	2.457142857142857	2.457142857142857	2.457142857142857	2.388888888888889	2.388888888888889	2.388888888888889	2.457142857142857	2.457142857142857	2.6060606060606055	2.6060606060606055	2.5454545454545454	2.5454545454545454	2.4848484848484844	2.454545454545454	2.454545454545454	2.25	2.25	2.257142857142857	2.257142857142857	2.257142857142857	2.257142857142857	2.257142857142857	2.257142857142857	2.257142857142857	2.257142857142857	2.314285714285714	2.257142857142857	2.088235294117647	2.212121212121212	2.0285714285714285	2.0285714285714285	2.0285714285714285	1.9714285714285713	2.0909090909090904	2.0909090909090904	2.0909090909090904	2.0909090909090904	1.9142857142857141	1.75	1.8	1.8	1.8	1.7428571428571427
YJR070C	1.3962264150943395	1.3018867924528301	1.3584905660377358	1.3584905660377358	1.3529411764705883	1.38	1.4081632653061225	1.4081632653061225	1.3673469387755102	1.3673469387755102	1.3137254901960784	1.2884615384615385	1.2352941176470589	1.2352941176470589	1.2352941176470589	1.2352941176470589	1.22	1.22	1.2448979591836735	1.163265306122449	1.163265306122449	1.163265306122449	1.163265306122449	1.163265306122449	1.14	1.14	1.1224489795918369	1.1224489795918369	1.1224489795918369	1.1224489795918369	1.1224489795918369	1.1458333333333335	1.0784313725490198	1.0784313725490198	1.0784313725490198	1.0784313725490198	1.1	1.1	1.06	1.14	1.14	1.1	1.06	1.02	1.0408163265306123	1.0408163265306123	1.0625	1.0625	1.0851063829787235
YPL076W	3.478260869565217	3.3913043478260865	3.5652173913043472	3.5652173913043472	3.5652173913043472	3.652173913043478	3.652173913043478	3.652173913043478	3.5652173913043472	3.5652173913043472	3.652173913043478	3.5652173913043472	3.5652173913043472	3.5652173913043472	3.5652173913043472	3.7272727272727266	3.7272727272727266	3.7272727272727266	3.7272727272727266	4.1	4.0	4.705882352941176	4.705882352941176	4.705882352941176	4.647058823529411	4.647058823529411	4.647058823529411	4.647058823529411	4.647058823529411	4.647058823529411	4.470588235294117	4.875	4.749999999999999	4.749999999999999	4.749999999999999	4.749999999999999	4.749999999999999	4.749999999999999	4.749999999999999	4.25	4.25	4.124999999999999	3.8124999999999996	4.066666666666666	4.066666666666666	3.933333333333333	3.933333333333333	3.933333333333333	3.933333333333333
YLR439W	2.037037037037037	2.056603773584906	2.056603773584906	2.1372549019607847	2.132075471698113	2.1764705882352944	2.1764705882352944	2.0943396226415096	2.056603773584906	2.183673469387755	2.183673469387755	2.1428571428571432	2.1020408163265305	2.1914893617021276	2.1914893617021276	2.148936170212766	2.148936170212766	2.148936170212766	2.2	2.2	2.302325581395349	2.159090909090909	2.2093023255813953	2.2093023255813953	2.268292682926829	2.268292682926829	2.3846153846153846	2.3846153846153846	2.459459459459459	2.5277777777777777	2.514285714285714	2.5714285714285716	2.5714285714285716	2.5714285714285716	2.5	2.5	2.5714285714285716	2.6470588235294117	2.5	2.3749999999999996	2.3749999999999996	2.451612903225806	2.4666666666666663	2.4666666666666663	2.4666666666666663	2.533333333333333	2.451612903225806	2.6666666666666665	2.7586206896551726
YHL025W	2.3157894736842106	2.3157894736842106	2.2758620689655173	2.1999999999999997	2.1999999999999997	2.2666666666666666	2.1999999999999997	2.1999999999999997	2.1999999999999997	2.1999999999999997	2.1999999999999997	2.1639344262295084	2.1290322580645165	2.0483870967741935	2.080645161290323	2.080645161290323	2.080645161290323	2.047619047619048	2.047619047619048	1.9523809523809523	1.828125	1.857142857142857	1.857142857142857	1.828125	1.8593750000000002	1.8593750000000002	1.8593750000000002	1.8593750000000002	1.8593750000000002	1.828125	1.828125	1.828125	1.828125	1.828125	1.8593750000000002	1.8593750000000002	1.890625	1.9206349206349207	1.9206349206349207	1.890625	1.890625	1.890625	2.0166666666666666	2.0166666666666666	1.9836065573770492	1.9836065573770492	1.9516129032258067	1.8870967741935485	1.888888888888889
YCL034W	1.7391304347826089	1.7391304347826089	1.7777777777777777	1.8604651162790697	1.8604651162790697	1.9069767441860463	1.9523809523809526	1.904761904761905	1.904761904761905	1.902439024390244	1.9512195121951221	1.9512195121951221	1.9512195121951221	2.0	2.0	2.052631578947368	2.052631578947368	1.9736842105263157	2.142857142857143	2.142857142857143	2.142857142857143	2.142857142857143	2.142857142857143	2.142857142857143	2.142857142857143	2.2058823529411766	2.3235294117647056	2.3939393939393936	2.257142857142857	2.3939393939393936	2.3939393939393936	2.3939393939393936	2.333333333333333	2.4062499999999996	2.483870967741935	2.483870967741935	2.483870967741935	2.483870967741935	2.354838709677419	2.34375	2.5483870967741935	2.483870967741935	2.483870967741935	2.5666666666666664	2.5666666666666664	2.5666666666666664	2.655172413793103	2.851851851851851	2.851851851851851
YBR104W	1.5084745762711866	1.5	1.5	1.5	1.5	1.5263157894736843	1.5263157894736843	1.5263157894736843	1.5892857142857144	1.5892857142857144	1.5535714285714286	1.5818181818181818	1.5818181818181818	1.641509433962264	1.6111111111111112	1.6481481481481484	1.679245283018868	1.5454545454545454	1.517857142857143	1.5344827586206897	1.5	1.4912280701754388	1.4210526315789476	1.4210526315789476	1.3859649122807018	1.3859649122807018	1.3389830508474576	1.3389830508474576	1.3508771929824561	1.4727272727272727	1.4464285714285714	1.4210526315789476	1.4210526315789476	1.3389830508474576	1.3389830508474576	1.3448275862068966	1.3448275862068966	1.3220338983050848	1.3220338983050848	1.3220338983050848	1.3448275862068966	1.2586206896551724	1.1896551724137931	1.1896551724137931	1.1896551724137931	1.1896551724137931	1.2586206896551724	1.2586206896551724	1.2586206896551724
YDL179W	3.9999999999999996	3.888888888888889	3.888888888888889	3.888888888888889	3.888888888888889	3.7777777777777777	3.7777777777777777	3.578947368421052	3.7777777777777777	3.7777777777777777	3.7777777777777777	3.7777777777777777	3.7777777777777777	3.7777777777777777	3.578947368421052	3.4	3.15	3.15	3.15	3.0	3.0	3.0	3.0	3.0	3.095238095238095	3.095238095238095	3.0	3.0	3.0	3.0	3.0	2.8636363636363633	2.8636363636363633	2.7391304347826084	2.7391304347826084	2.76	2.6799999999999997	2.6799999999999997	2.6799999999999997	2.76	2.6538461538461537	2.7307692307692304	2.7037037037037033	2.7777777777777777	2.7777777777777777	2.7037037037037033	2.6071428571428568	2.6071428571428568	3.1538461538461533
YGR026W	2.0	2.052631578947368	2.108108108108108	2.2285714285714286	2.2285714285714286	2.2285714285714286	2.2941176470588234	2.2941176470588234	2.2941176470588234	2.235294117647059	2.235294117647059	2.2058823529411766	2.28125	2.0294117647058822	1.9705882352941175	1.9705882352941175	1.9705882352941175	2.0937499999999996	2.0937499999999996	2.0937499999999996	2.0937499999999996	2.0937499999999996	2.03125	2.03125	1.9687499999999998	1.9062499999999998	2.1785714285714284	2.1785714285714284	2.1785714285714284	2.035714285714285	2.035714285714285	2.1111111111111107	2.0370370370370368	2.0370370370370368	1.9642857142857142	1.9642857142857142	1.9642857142857142	1.9642857142857142	2.1153846153846154	2.1153846153846154	2.125	1.7499999999999998	1.7499999999999998	1.6666666666666667	1.7391304347826084	1.8181818181818181	1.8181818181818181	1.7391304347826084	1.7391304347826084
YNL177C	1.576271186440678	1.576271186440678	1.576271186440678	1.7241379310344829	1.7241379310344829	1.7413793103448276	1.7719298245614037	1.8035714285714286	1.8035714285714286	1.8392857142857142	1.8392857142857142	1.8070175438596492	1.666666666666667	1.6379310344827587	1.6034482758620687	1.6034482758620687	1.6607142857142856	1.6607142857142856	1.6607142857142856	1.6607142857142856	1.6607142857142856	1.6607142857142856	1.6607142857142856	1.7321428571428572	1.7321428571428572	1.7321428571428572	1.7321428571428572	1.7017543859649125	1.7017543859649125	1.7321428571428572	1.6379310344827587	1.576271186440678	1.576271186440678	1.5833333333333333	1.5833333333333333	1.5833333333333333	1.5833333333333333	1.6101694915254239	1.6101694915254239	1.5833333333333333	1.5833333333333333	1.5166666666666666	1.5166666666666666	1.5166666666666666	1.4918032786885247	1.5081967213114753	1.5081967213114753	1.5645161290322582	1.6229508196721314
YOR091W	1.4473684210526314	1.394736842105263	1.394736842105263	1.394736842105263	1.3421052631578945	1.3421052631578945	1.3421052631578945	1.3421052631578945	1.3421052631578945	1.27027027027027	1.27027027027027	1.27027027027027	1.27027027027027	1.27027027027027	1.1944444444444444	1.2285714285714284	1.2285714285714284	1.1714285714285713	1.1714285714285713	1.1714285714285713	1.108108108108108	1.108108108108108	1.054054054054054	1.026315789473684	1.026315789473684	1.026315789473684	1.026315789473684	1.0833333333333333	1.0833333333333333	1.0833333333333333	1.0294117647058825	1.0294117647058825	1.0294117647058825	1.0882352941176472	0.9705882352941178	0.9393939393939393	0.9393939393939393	0.911764705882353	0.911764705882353	0.8857142857142858	0.942857142857143	0.8787878787878787	0.9062499999999999	0.9062499999999999	0.8787878787878787	0.8529411764705882	0.8181818181818181	0.8181818181818181	0.84375
YOR385W	2.269230769230769	2.269230769230769	2.269230769230769	2.230769230769231	2.188679245283019	2.1481481481481484	2.074074074074074	2.074074074074074	2.1132075471698113	2.074074074074074	2.074074074074074	2.074074074074074	2.0	2.037037037037037	2.1111111111111116	2.1111111111111116	2.235294117647059	2.196078431372549	2.196078431372549	2.196078431372549	2.196078431372549	2.1568627450980395	2.235294117647059	2.235294117647059	2.235294117647059	2.1923076923076925	2.153846153846154	2.2884615384615388	2.2884615384615388	2.2452830188679247	2.169811320754717	2.25	2.2115384615384617	2.1730769230769234	2.1730769230769234	2.057692307692308	2.057692307692308	2.057692307692308	2.057692307692308	2.057692307692308	2.0943396226415096	2.0943396226415096	2.055555555555556	2.134615384615385	2.057692307692308	2.057692307692308	2.0943396226415096	2.0943396226415096	2.307692307692308
YDL127W	7.357142857142856	6.5625	6.1764705882352935	6.1764705882352935	6.1764705882352935	6.2941176470588225	6.1764705882352935	5.941176470588235	5.823529411764706	5.823529411764706	5.823529411764706	5.823529411764706	5.823529411764706	5.823529411764706	5.5	5.5	5.5	5.5	5.5	5.2105263157894735	5.823529411764706	5.823529411764706	5.823529411764706	5.823529411764706	5.941176470588235	5.823529411764706	5.5	5.5	5.611111111111111	5.611111111111111	5.611111111111111	5.611111111111111	5.611111111111111	5.611111111111111	5.611111111111111	5.611111111111111	5.611111111111111	5.611111111111111	5.05	5.05	5.05	5.05	5.05	5.05	5.05	5.1499999999999995	5.1499999999999995	5.1499999999999995	5.1499999999999995
YGR060W	1.4878048780487805	1.4878048780487805	1.5365853658536586	1.5000000000000002	1.4651162790697674	1.4651162790697674	1.3863636363636365	1.3555555555555554	1.3260869565217392	1.2448979591836735	1.2448979591836735	1.2448979591836735	1.2857142857142858	1.2857142857142858	1.2857142857142858	1.2857142857142858	1.26	1.2352941176470589	1.2115384615384617	1.1090909090909091	1.0701754385964912	1.0535714285714286	1.0172413793103448	1.0172413793103448	1.033898305084746	0.9499999999999998	0.9661016949152542	0.9661016949152542	0.9661016949152542	0.9661016949152542	0.9661016949152542	0.9661016949152542	0.9499999999999998	0.9499999999999998	0.9499999999999998	0.9344262295081966	0.8548387096774194	0.8548387096774194	0.8548387096774194	0.8412698412698413	0.8412698412698413	0.8412698412698413	0.796875	0.796875	0.796875	0.796875	0.7846153846153846	0.7076923076923076	0.6969696969696969
YLR316C	3.222222222222222	3.222222222222222	3.222222222222222	3.222222222222222	3.222222222222222	3.222222222222222	3.222222222222222	3.1111111111111107	3.1111111111111107	3.058823529411764	3.2499999999999996	3.2499999999999996	3.2499999999999996	3.125	3.125	3.125	3.125	3.125	3.125	3.125	3.125	3.125	3.571428571428571	3.571428571428571	3.285714285714285	3.285714285714285	3.285714285714285	3.538461538461538	3.384615384615384	3.384615384615384	3.384615384615384	3.428571428571428	3.538461538461538	3.692307692307692	3.999999999999999	3.999999999999999	3.6666666666666656	3.1666666666666665	3.1666666666666665	3.4545454545454546	3.4545454545454546	3.4545454545454546	3.2	3.2	3.2	3.0	3.333333333333333	3.333333333333333	3.333333333333333
YPL117C	2.142857142857143	2.142857142857143	2.428571428571429	2.428571428571429	2.1250000000000004	2.3750000000000004	2.6250000000000004	2.6250000000000004	2.6250000000000004	2.1	2.1	2.1	2.1	2.1	1.7499999999999998	1.7499999999999998	1.7499999999999998	1.7499999999999998	1.6153846153846154	1.6153846153846154	1.6153846153846154	1.6153846153846154	1.6153846153846154	1.6153846153846154	1.6153846153846154	1.6153846153846154	1.6153846153846154	1.6153846153846154	1.6153846153846154	1.6153846153846154	1.4615384615384617	1.4615384615384617	1.3571428571428572	1.2666666666666668	1.2666666666666668	1.1875	1.1875	1.1875	1.1875	1.1875	1.1875	1.1875	1.1875	1.1875	1.1875	1.0555555555555556	1.0555555555555556	1.0555555555555556	1.0555555555555556
YGR284C	1.1464646464646466	1.1822916666666667	1.213903743315508	1.2270270270270272	1.2228260869565215	1.1945945945945946	1.054054054054054	1.0	1.011049723756906	1.0166666666666666	1.0166666666666666	1.0166666666666666	1.0223463687150838	1.028735632183908	1.063953488372093	1.0529411764705883	1.0591715976331362	1.0	1.0	0.9878048780487805	0.9938650306748468	1.0062893081761006	1.0	0.975	0.975	0.9870129870129869	0.9803921568627452	1.0	1.006711409395973	1.0	0.9668874172185431	0.9864864864864865	0.9864864864864865	0.9319727891156463	0.9586206896551724	0.9858156028368795	0.9642857142857143	0.9568345323741007	0.9473684210526316	0.9328358208955224	0.946969696969697	0.9772727272727274	0.984732824427481	0.9375000000000001	0.9606299212598425	0.9682539682539683	0.9448818897637796	0.9375000000000001	0.9523809523809524
YKL193C	0.9426751592356688	0.9171974522292994	0.9044585987261147	0.9044585987261147	0.9090909090909091	0.9342105263157895	0.9530201342281879	0.993006993006993	0.986111111111111	0.986111111111111	0.9718309859154929	0.951048951048951	0.9565217391304348	0.9565217391304348	0.9489051094890512	0.9624060150375939	0.9624060150375939	0.9323308270676692	0.9545454545454546	0.9545454545454546	0.9770992366412213	0.9922480620155038	0.9696969696969697	0.9618320610687023	0.9618320610687023	0.9618320610687023	0.9692307692307692	0.9692307692307692	0.9767441860465116	0.9921259842519685	1.008	1.008	0.9918699186991871	1.0	1.0081967213114753	1.0	1.0	1.0	1.0168067226890756	1.0254237288135595	1.0336134453781511	1.0	0.9663865546218487	0.9576271186440678	0.9322033898305085	0.9304347826086956	0.9130434782608695	0.929203539823009	0.9279279279279279
YPL096W	2.378378378378378	2.378378378378378	2.3684210526315788	2.3684210526315788	2.307692307692308	2.2564102564102564	2.128205128205128	2.128205128205128	2.0512820512820515	2.05	2.1	2.1	2.1	2.1	2.1	2.1	2.1	2.1	2.1	2.1	2.1	2.153846153846154	2.4	2.4705882352941178	2.4705882352941178	2.5454545454545454	2.5454545454545454	2.5454545454545454	2.5454545454545454	2.6060606060606055	2.6060606060606055	2.666666666666666	2.666666666666666	2.7499999999999996	2.7499999999999996	2.7499999999999996	2.7499999999999996	2.7499999999999996	2.625	2.625	2.625	2.625	2.625	2.625	2.709677419354839	2.709677419354839	2.733333333333333	2.733333333333333	2.733333333333333
YBR119W	0.7316421895861149	0.7371273712737128	0.7344173441734418	0.7336065573770494	0.731607629427793	0.7379310344827587	0.7419354838709677	0.7394366197183099	0.7425742574257427	0.7357142857142858	0.743884892086331	0.7764876632801162	0.7821637426900586	0.7890855457227139	0.8026905829596414	0.8069381598793364	0.8027314112291352	0.8051750380517505	0.8129829984544051	0.8155038759689923	0.8291536050156739	0.8280757097791799	0.839171974522293	0.8341307814992026	0.8471544715447155	0.8370967741935483	0.8401305057096248	0.8409836065573771	0.8497495826377296	0.8597662771285476	0.8636363636363638	0.8841567291311754	0.8970840480274442	0.9011925042589437	0.8974358974358975	0.8860103626943007	0.8937282229965158	0.9060869565217392	0.9010416666666666	0.8925476603119583	0.8940972222222222	0.8914185639229422	0.8852173913043478	0.898066783831283	0.9187279151943463	0.9225352112676055	0.9293286219081273	0.9275618374558303	0.9223985890652557
YOR039W	2.0232558139534884	2.175	2.175	2.175	2.0749999999999997	2.131578947368421	2.076923076923077	2.131578947368421	2.189189189189189	2.189189189189189	2.131578947368421	2.194444444444444	2.194444444444444	2.194444444444444	2.194444444444444	2.194444444444444	2.194444444444444	2.257142857142857	2.176470588235294	2.176470588235294	2.242424242424242	2.0606060606060606	2.1875	2.1875	2.258064516129032	2.258064516129032	2.32258064516129	2.3124999999999996	2.03125	2.03125	1.9687499999999998	1.9062499999999998	1.8437499999999998	1.9032258064516128	1.9032258064516128	1.9032258064516128	1.8387096774193545	1.8387096774193545	1.8387096774193545	1.8387096774193545	1.9032258064516128	1.9032258064516128	2.033333333333333	2.103448275862069	2.103448275862069	2.103448275862069	1.896551724137931	1.9310344827586206	1.96551724137931
YMR152W	1.7	1.6599999999999997	1.6599999999999997	1.7	1.6666666666666667	1.6666666666666667	1.7058823529411764	1.6730769230769231	1.6730769230769231	1.641509433962264	1.679245283018868	1.6037735849056605	1.6346153846153848	1.557692307692308	1.6346153846153848	1.6346153846153848	1.6346153846153848	1.730769230769231	1.7647058823529413	1.7647058823529413	1.7647058823529413	1.7647058823529413	1.8	1.7647058823529413	1.7647058823529413	1.7647058823529413	1.7647058823529413	1.7647058823529413	1.8	1.8	1.8	1.8	1.875	1.875	1.875	1.9130434782608694	1.7173913043478262	1.6382978723404256	1.5531914893617023	1.4680851063829787	1.5333333333333332	1.5333333333333332	1.5	1.6590909090909092	1.6590909090909092	1.6590909090909092	1.6976744186046513	1.6976744186046513	1.6976744186046513
YGL115W	1.8703703703703705	1.9433962264150941	1.9038461538461542	1.826923076923077	1.7500000000000002	1.7500000000000002	1.6481481481481484	1.6111111111111112	1.6111111111111112	1.6730769230769231	1.6346153846153848	1.6037735849056605	1.5660377358490565	1.5961538461538463	1.5192307692307694	1.5192307692307694	1.490566037735849	1.5961538461538463	1.5961538461538463	1.6274509803921569	1.7399999999999998	1.7399999999999998	1.7399999999999998	1.6666666666666667	1.6666666666666667	1.6599999999999997	1.6599999999999997	1.6122448979591837	1.44	1.52	1.52	1.52	1.52	1.52	1.52	1.52	1.52	1.48	1.469387755102041	1.469387755102041	1.5102040816326532	1.5102040816326532	1.5918367346938778	1.5918367346938778	1.6595744680851066	1.6595744680851066	1.6595744680851066	1.6595744680851066	1.6304347826086958
YPR093C	5.035714285714285	5.037037037037036	5.037037037037036	5.037037037037036	5.037037037037036	4.689655172413793	4.466666666666667	4.533333333333333	4.6	4.516129032258064	4.451612903225806	4.6	4.6	4.516129032258064	4.516129032258064	4.516129032258064	4.32258064516129	4.258064516129032	4.258064516129032	4.258064516129032	4.193548387096774	4.129032258064516	4.0	4.0	4.064516129032258	4.064516129032258	4.064516129032258	4.344827586206897	4.344827586206897	4.275862068965518	4.275862068965518	4.592592592592593	4.769230769230769	4.615384615384615	4.64	4.75	4.75	4.956521739130435	5.136363636363636	5.227272727272727	5.227272727272727	5.227272727272727	5.0	5.238095238095238	5.578947368421052	5.578947368421052	5.6842105263157885	5.6842105263157885	5.6842105263157885
YLR026C	0.6448598130841121	0.6509433962264151	0.6448598130841121	0.6448598130841121	0.6320754716981132	0.6442307692307692	0.6504854368932039	0.6504854368932039	0.6435643564356436	0.57	0.57	0.5757575757575757	0.57	0.5533980582524272	0.49514563106796117	0.5196078431372549	0.53	0.53	0.53125	0.53125	0.5368421052631579	0.5368421052631579	0.5425531914893617	0.532608695652174	0.532608695652174	0.5444444444444444	0.5444444444444444	0.5444444444444444	0.5	0.4545454545454546	0.47191011235955044	0.46666666666666656	0.46666666666666656	0.45652173913043476	0.4946236559139785	0.5054945054945055	0.5054945054945055	0.5287356321839081	0.5930232558139534	0.5930232558139534	0.5930232558139534	0.6395348837209303	0.632183908045977	0.6627906976744186	0.6477272727272727	0.6477272727272727	0.6395348837209303	0.6627906976744186	0.6823529411764706
YIL019W	2.0	2.0	2.0	2.05	2.05	2.153846153846154	2.153846153846154	2.2105263157894735	2.263157894736842	2.15	2.15	2.15	2.15	2.15	2.2777777777777777	2.2777777777777777	2.2777777777777777	2.2222222222222223	2.2222222222222223	2.194444444444444	2.257142857142857	2.264705882352941	2.2058823529411766	2.2727272727272725	2.2727272727272725	2.483870967741935	2.655172413793103	2.7241379310344827	2.7241379310344827	2.9259259259259256	2.9259259259259256	2.9259259259259256	2.7241379310344827	2.7241379310344827	2.7241379310344827	2.5517241379310343	2.5517241379310343	2.666666666666666	2.666666666666666	2.7692307692307687	2.7692307692307687	2.88	2.8	2.8	2.76	2.6799999999999997	2.6799999999999997	2.6799999999999997	2.6799999999999997
YOR213C	6.1875	6.928571428571427	6.928571428571427	6.928571428571427	6.928571428571427	6.928571428571427	6.785714285714285	6.785714285714285	6.785714285714285	6.785714285714285	5.9375	5.9375	5.687499999999999	5.374999999999999	5.3125	5.3125	5.374999999999999	5.374999999999999	5.374999999999999	5.374999999999999	5.374999999999999	5.437499999999999	4.588235294117647	4.875	4.588235294117647	4.624999999999999	4.624999999999999	4.624999999999999	4.624999999999999	4.499999999999999	4.499999999999999	4.235294117647058	4.375	4.375	4.375	4.375	4.375	4.666666666666667	4.666666666666667	4.533333333333333	4.3999999999999995	4.3999999999999995	4.3999999999999995	4.3999999999999995	4.499999999999999	4.499999999999999	4.499999999999999	4.499999999999999	4.499999999999999
YKR026C	1.6557377049180328	1.7118644067796611	1.7118644067796611	1.7118644067796611	1.7719298245614037	1.7719298245614037	1.7719298245614037	1.7636363636363634	1.7636363636363634	1.7636363636363634	1.830188679245283	1.7962962962962963	1.830188679245283	1.830188679245283	1.830188679245283	1.7924528301886793	1.830188679245283	1.8653846153846154	1.9019607843137254	1.8235294117647058	1.8979591836734693	1.7843137254901962	1.8571428571428572	1.8163265306122451	1.78	1.78	1.78	1.8163265306122451	1.7346938775510206	1.7346938775510206	1.7346938775510206	1.7291666666666665	1.7291666666666665	1.7659574468085106	1.7659574468085106	1.7659574468085106	1.6808510638297873	1.6808510638297873	1.6739130434782608	1.6521739130434783	1.8095238095238098	1.6904761904761907	1.5000000000000002	1.5000000000000002	1.5000000000000002	1.2857142857142858	1.2857142857142858	1.3170731707317074	1.3170731707317074
YHR034C	3.241379310344828	3.241379310344828	3.241379310344828	3.3571428571428568	3.3571428571428568	3.6153846153846154	3.6153846153846154	3.7692307692307687	3.846153846153846	3.846153846153846	3.846153846153846	3.7037037037037033	3.7037037037037033	3.7777777777777772	3.6428571428571423	3.6428571428571423	3.6428571428571423	3.6428571428571423	3.6428571428571423	3.571428571428571	3.571428571428571	3.7037037037037033	3.7037037037037033	3.7037037037037033	3.7037037037037033	3.7037037037037033	3.428571428571428	3.499999999999999	3.499999999999999	3.7037037037037033	3.7037037037037033	3.846153846153846	3.7777777777777772	4.434782608695651	4.434782608695651	4.434782608695651	4.25	4.25	4.25	4.166666666666667	4.166666666666667	4.166666666666667	4.166666666666667	3.9583333333333335	4.130434782608695	4.130434782608695	4.130434782608695	4.130434782608695	4.428571428571428
YNL265C	1.5999999999999999	1.5999999999999999	1.5999999999999999	1.543859649122807	1.543859649122807	1.6296296296296295	1.6296296296296295	1.660377358490566	1.6296296296296295	1.653846153846154	1.6226415094339623	1.6226415094339623	1.6226415094339623	1.6226415094339623	1.653846153846154	1.653846153846154	1.653846153846154	1.5384615384615388	1.5384615384615388	1.5384615384615388	1.4230769230769231	1.4230769230769231	1.3653846153846154	1.326923076923077	1.326923076923077	1.3529411764705883	1.3529411764705883	1.3137254901960784	1.3137254901960784	1.2745098039215688	1.38	1.3399999999999999	1.3673469387755102	1.3673469387755102	1.4375	1.3958333333333333	1.4255319148936172	1.4680851063829787	1.4255319148936172	1.4255319148936172	1.4130434782608696	1.4772727272727275	1.547619047619048	1.5581395348837208	1.5952380952380953	1.5581395348837208	1.5952380952380953	1.5581395348837208	1.5581395348837208
YOL086C	0.5904761904761904	0.5688073394495412	0.5714285714285714	0.5765765765765766	0.5765765765765766	0.5714285714285714	0.584070796460177	0.6017699115044248	0.6194690265486726	0.6140350877192983	0.6050420168067226	0.5853658536585366	0.5806451612903225	0.5806451612903225	0.6129032258064515	0.5801526717557252	0.5757575757575758	0.5714285714285714	0.5671641791044776	0.5588235294117647	0.5507246376811594	0.5839416058394161	0.6086956521739131	0.6	0.6013986013986015	0.5850340136054422	0.5695364238410596	0.5620915032679739	0.5477707006369427	0.5093167701863354	0.49101796407185616	0.5119047619047619	0.4886363636363636	0.47777777777777775	0.47252747252747246	0.4756756756756756	0.46315789473684205	0.4559585492227979	0.44444444444444436	0.4411764705882352	0.44660194174757273	0.44230769230769224	0.4392523364485981	0.4292237442922374	0.4272727272727273	0.42152466367713004	0.42666666666666664	0.41921397379912656	0.41558441558441556
YOL053W	2.333333333333333	2.2727272727272725	2.2727272727272725	2.34375	2.34375	2.34375	2.2187499999999996	2.2187499999999996	2.2187499999999996	2.1562499999999996	2.1562499999999996	2.1562499999999996	2.1562499999999996	2.225806451612903	2.225806451612903	2.225806451612903	2.225806451612903	2.290322580645161	2.290322580645161	2.290322580645161	2.4482758620689653	2.4482758620689653	2.4482758620689653	2.290322580645161	2.354838709677419	2.354838709677419	2.354838709677419	2.354838709677419	2.3666666666666667	2.3	2.3	2.3	2.3793103448275863	2.3793103448275863	2.310344827586207	2.310344827586207	2.310344827586207	2.241379310344828	2.310344827586207	2.310344827586207	2.310344827586207	2.310344827586207	2.310344827586207	2.310344827586207	2.310344827586207	2.310344827586207	2.0344827586206895	2.0344827586206895	1.896551724137931
YIR021W	2.1851851851851847	2.1851851851851847	2.1851851851851847	2.0370370370370368	2.0370370370370368	2.0370370370370368	2.0370370370370368	2.0370370370370368	2.0370370370370368	2.1153846153846154	2.1153846153846154	2.1153846153846154	2.0370370370370368	2.0370370370370368	2.0370370370370368	2.0370370370370368	1.9629629629629628	1.9629629629629628	1.9629629629629628	1.8888888888888886	1.8888888888888886	1.8888888888888886	1.8888888888888886	1.9615384615384612	1.9615384615384612	1.9599999999999997	1.9599999999999997	1.8799999999999997	2.0434782608695645	1.875	1.9565217391304346	1.869565217391304	1.869565217391304	1.7916666666666667	1.869565217391304	1.7826086956521736	1.8636363636363633	1.8636363636363633	1.8636363636363633	1.8636363636363633	1.8636363636363633	1.952380952380952	2.0476190476190474	1.952380952380952	1.952380952380952	1.8636363636363633	1.7826086956521736	2.0454545454545454	2.2727272727272725
YGL043W	2.3428571428571425	2.3428571428571425	2.3428571428571425	2.2857142857142856	2.2285714285714286	2.1714285714285713	2.1714285714285713	2.235294117647059	2.235294117647059	2.3529411764705883	2.3529411764705883	2.3529411764705883	2.333333333333333	2.3636363636363633	2.4375	2.4375	2.4375	2.4375	2.4375	2.483870967741935	2.483870967741935	2.483870967741935	2.5666666666666664	2.5	2.5	2.5	2.4482758620689653	2.3666666666666667	2.3666666666666667	2.310344827586207	2.3793103448275863	2.241379310344828	2.321428571428571	2.142857142857143	2.074074074074074	2.074074074074074	2.074074074074074	1.9999999999999998	1.9285714285714282	2.074074074074074	2.0769230769230766	2.0769230769230766	1.923076923076923	1.846153846153846	1.846153846153846	1.846153846153846	1.846153846153846	1.846153846153846	1.846153846153846
YGL100W	1.2929292929292928	1.2929292929292928	1.2929292929292928	1.2857142857142858	1.2857142857142858	1.2727272727272727	1.2727272727272727	1.2799999999999998	1.2929292929292928	1.3131313131313131	1.3131313131313131	1.3131313131313131	1.3131313131313131	1.3402061855670104	1.3473684210526315	1.3020833333333335	1.3297872340425532	1.276595744680851	1.276595744680851	1.276595744680851	1.2688172043010753	1.3043478260869565	1.3043478260869565	1.3043478260869565	1.3333333333333333	1.3370786516853932	1.340909090909091	1.340909090909091	1.3563218390804597	1.3258426966292134	1.3793103448275863	1.3793103448275863	1.3647058823529412	1.3647058823529412	1.3975903614457832	1.382716049382716	1.382716049382716	1.382716049382716	1.3580246913580247	1.375	1.375	1.375	1.3	1.3164556962025318	1.3333333333333335	1.3333333333333335	1.3506493506493509	1.368421052631579	1.3947368421052633
YJR093C	2.962962962962963	2.7037037037037033	2.7037037037037033	2.8076923076923075	2.8076923076923075	2.8076923076923075	2.8076923076923075	2.7037037037037033	2.7037037037037033	2.7037037037037033	2.6296296296296293	2.6296296296296293	2.76	2.76	2.76	2.76	2.76	2.6399999999999997	2.6399999999999997	2.4799999999999995	2.583333333333333	2.5	2.5	2.25	2.1599999999999997	2.25	2.0833333333333335	1.6666666666666667	1.6666666666666667	1.7391304347826084	1.7391304347826084	1.6521739130434783	1.6521739130434783	1.6363636363636362	1.7142857142857142	1.7142857142857142	1.7142857142857142	1.7142857142857142	1.7142857142857142	1.7142857142857142	1.952380952380952	1.952380952380952	2.0476190476190474	1.9545454545454544	1.9545454545454544	1.9565217391304346	1.9565217391304346	2.0434782608695645	2.136363636363636
YOL009C	2.821428571428571	2.5172413793103448	2.5172413793103448	2.433333333333333	2.433333333333333	2.433333333333333	2.5172413793103448	2.433333333333333	2.433333333333333	2.433333333333333	2.5	2.586206896551724	2.586206896551724	2.586206896551724	2.586206896551724	2.586206896551724	2.586206896551724	2.5666666666666664	2.5666666666666664	2.5666666666666664	2.5666666666666664	2.7586206896551726	2.7586206896551726	2.7586206896551726	2.8275862068965516	2.4	2.4	2.4	2.4	2.4	2.482758620689655	2.4666666666666663	2.5517241379310343	2.482758620689655	2.482758620689655	2.2666666666666666	2.2666666666666666	2.3333333333333335	2.3333333333333335	2.4	2.4	2.4	2.258064516129032	2.258064516129032	2.258064516129032	2.258064516129032	2.387096774193548	2.387096774193548	2.387096774193548
YNL063W	0.5227272727272727	0.5227272727272727	0.5287356321839081	0.5411764705882353	0.6071428571428571	0.6071428571428571	0.6144578313253013	0.6219512195121951	0.6144578313253013	0.6144578313253013	0.6455696202531646	0.6455696202531646	0.6582278481012658	0.6582278481012658	0.6233766233766234	0.6575342465753424	0.6575342465753424	0.676056338028169	0.676056338028169	0.6956521739130435	0.6956521739130435	0.7058823529411765	0.7164179104477613	0.7384615384615384	0.7384615384615384	0.7619047619047619	0.7619047619047619	0.8064516129032259	0.819672131147541	0.7333333333333333	0.7241379310344827	0.7017543859649124	0.7407407407407408	0.7547169811320755	0.7547169811320755	0.8	0.8333333333333334	0.8510638297872342	0.76	0.6938775510204083	0.6938775510204083	0.7083333333333334	0.6808510638297873	0.7111111111111111	0.7272727272727274	0.744186046511628	0.7619047619047621	0.7619047619047621	0.7619047619047621
YKR080W	4.826086956521738	4.826086956521738	4.826086956521738	5.045454545454545	5.045454545454545	5.045454545454545	5.136363636363636	4.708333333333333	4.708333333333333	4.625	4.625	4.375	4.565217391304348	4.565217391304348	4.681818181818181	4.7727272727272725	4.545454545454545	4.636363636363636	4.25	4.25	4.25	4.083333333333333	4.083333333333333	3.9199999999999995	3.9199999999999995	3.9199999999999995	3.9199999999999995	3.7692307692307687	3.7692307692307687	3.7692307692307687	3.7692307692307687	3.9230769230769225	3.7777777777777772	3.7777777777777772	3.5172413793103448	3.241379310344828	3.096774193548387	3.096774193548387	3.096774193548387	3.096774193548387	3.096774193548387	3.096774193548387	3.096774193548387	3.096774193548387	3.096774193548387	3.096774193548387	2.742857142857143	2.742857142857143	2.9714285714285715
YHR025W	1.3725490196078431	1.4285714285714288	1.446808510638298	1.446808510638298	1.434782608695652	1.391304347826087	1.422222222222222	1.422222222222222	1.4545454545454546	1.4545454545454546	1.4545454545454546	1.3777777777777775	1.3478260869565217	1.3478260869565217	1.3478260869565217	1.4888888888888887	1.4888888888888887	1.4888888888888887	1.4888888888888887	1.4888888888888887	1.3673469387755102	1.3958333333333333	1.3958333333333333	1.3958333333333333	1.3958333333333333	1.3541666666666667	1.3541666666666667	1.3541666666666667	1.3541666666666667	1.3541666666666667	1.4130434782608696	1.4444444444444444	1.4444444444444444	1.4	1.4318181818181819	1.4	1.4	1.4	1.4	1.4	1.3555555555555554	1.3555555555555554	1.3555555555555554	1.3555555555555554	1.4318181818181819	1.4318181818181819	1.4318181818181819	1.372093023255814	1.3571428571428572
YNL301C	1.9056603773584906	2.056603773584906	2.0188679245283017	2.0188679245283017	2.0188679245283017	2.0188679245283017	1.9807692307692308	1.9074074074074074	1.9074074074074074	1.9074074074074074	1.9444444444444446	1.9814814814814816	1.9814814814814816	1.9814814814814816	1.8750000000000002	1.8750000000000002	1.842105263157895	1.8448275862068966	1.8448275862068966	1.9107142857142858	1.981818181818182	1.981818181818182	1.8771929824561404	1.8771929824561404	1.8771929824561404	1.8771929824561404	1.9464285714285716	1.9122807017543864	1.8166666666666667	1.7540983606557377	1.7213114754098362	1.6885245901639343	1.6229508196721314	1.5967741935483872	1.5967741935483872	1.5833333333333333	1.6440677966101696	1.6440677966101696	1.6440677966101696	1.6440677966101696	1.6440677966101696	1.6724137931034482	1.6166666666666665	1.4000000000000001	1.377049180327869	1.3548387096774195	1.3548387096774195	1.442622950819672	1.3968253968253967
YDL183C	3.7600000000000002	3.7600000000000002	3.7600000000000002	3.6799999999999997	3.6799999999999997	3.6799999999999997	3.6799999999999997	3.6799999999999997	3.999999999999999	3.913043478260869	3.8260869565217384	3.739130434782608	3.739130434782608	3.739130434782608	3.739130434782608	3.5199999999999996	3.8260869565217384	3.8260869565217384	3.5652173913043472	3.5652173913043472	3.5652173913043472	3.5652173913043472	3.5652173913043472	3.739130434782608	3.5652173913043472	3.652173913043478	3.904761904761904	3.478260869565217	3.3913043478260865	3.545454545454545	3.9	3.9999999999999996	4.105263157894736	3.8947368421052624	3.8947368421052624	3.8947368421052624	3.9473684210526314	3.9473684210526314	4.166666666666667	3.65	3.55	4.1764705882352935	4.1764705882352935	4.294117647058823	4.294117647058823	4.411764705882352	4.411764705882352	3.8421052631578942	3.7368421052631575
YDL100C	1.740740740740741	1.740740740740741	1.807692307692308	1.807692307692308	1.807692307692308	1.7884615384615385	1.8627450980392157	1.8627450980392157	1.9	1.98	1.9791666666666667	1.9791666666666667	2.021276595744681	2.021276595744681	2.021276595744681	2.021276595744681	2.021276595744681	1.9791666666666667	1.9791666666666667	1.9791666666666667	1.9791666666666667	2.065217391304348	2.159090909090909	2.159090909090909	2.159090909090909	2.159090909090909	2.111111111111111	2.111111111111111	2.065217391304348	2.065217391304348	2.159090909090909	2.159090909090909	2.2500000000000004	2.302325581395349	2.302325581395349	2.375	2.2093023255813953	2.1136363636363638	2.1136363636363638	2.1136363636363638	2.1136363636363638	2.1627906976744184	2.1627906976744184	2.1627906976744184	2.2142857142857144	2.2142857142857144	2.268292682926829	2.268292682926829	2.268292682926829
YLL062C	2.421052631578947	2.421052631578947	2.1904761904761902	2.3	2.3	2.421052631578947	2.421052631578947	2.5555555555555554	2.5555555555555554	2.444444444444444	2.111111111111111	2.111111111111111	2.0	2.0	2.0	2.388888888888889	2.1666666666666665	1.95	1.95	2.05	2.05	2.05	2.3684210526315788	2.25	2.3684210526315788	2.25	2.5	2.5	2.6111111111111107	2.6111111111111107	2.6111111111111107	2.3499999999999996	2.3499999999999996	2.3499999999999996	2.25	2.05	2.05	2.05	1.95	1.95	1.95	1.95	1.95	1.857142857142857	1.857142857142857	1.7727272727272725	1.857142857142857	1.7727272727272725	1.7727272727272725
YDL082W	5.666666666666666	5.666666666666666	5.666666666666666	5.666666666666666	5.888888888888888	5.888888888888888	7.571428571428572	7.571428571428572	7.571428571428572	7.571428571428572	7.571428571428572	7.571428571428572	7.571428571428572	7.571428571428572	7.571428571428572	7.571428571428572	7.571428571428572	7.571428571428572	7.571428571428572	7.571428571428572	7.571428571428572	7.571428571428572	7.571428571428572	7.571428571428572	7.857142857142858	7.857142857142858	7.857142857142858	8.142857142857142	8.428571428571429	8.428571428571429	8.428571428571429	8.428571428571429	8.428571428571429	8.428571428571429	8.428571428571429	8.428571428571429	8.428571428571429	9.0	9.0	9.285714285714286	8.571428571428571	8.571428571428571	8.571428571428571	8.571428571428571	8.571428571428571	8.571428571428571	8.0	8.0	8.0
YPL191C	1.8181818181818183	1.8181818181818183	1.8181818181818183	1.8181818181818183	1.8333333333333333	1.8487394957983192	1.8803418803418805	1.8487394957983192	1.864406779661017	1.8376068376068377	1.871794871794872	1.871794871794872	1.871794871794872	1.888888888888889	1.871794871794872	1.9043478260869566	1.8608695652173914	1.8782608695652174	1.8782608695652174	1.8782608695652174	1.8782608695652174	1.876106194690266	1.9026548672566372	1.938053097345133	1.9203539823008855	1.9549549549549552	1.9203539823008855	1.9549549549549552	1.8849557522123896	1.9026548672566372	1.9026548672566372	1.9026548672566372	1.8333333333333335	1.8053097345132747	1.8053097345132747	1.8018018018018018	1.7857142857142858	1.7857142857142858	1.7857142857142858	1.81651376146789	1.81651376146789	1.781818181818182	1.8130841121495331	1.7962962962962967	1.8130841121495331	1.7962962962962967	1.7777777777777781	1.7757009345794394	1.7714285714285716
YML121W	0.606060606060606	0.606060606060606	0.6451612903225806	0.6451612903225806	0.6451612903225806	0.6666666666666666	0.6666666666666666	0.6666666666666666	0.6666666666666666	0.6666666666666666	0.6666666666666666	0.6896551724137931	0.8148148148148149	0.8148148148148149	0.8461538461538461	0.8461538461538461	0.8461538461538461	0.7692307692307692	0.7692307692307692	0.8	0.8	0.7692307692307692	0.7692307692307692	0.7692307692307692	0.8461538461538461	0.8461538461538461	0.72	0.72	0.72	0.72	0.8	0.8	0.8	0.8	0.8	0.7692307692307692	0.7692307692307692	0.7407407407407407	0.7407407407407407	0.7407407407407407	0.7407407407407407	0.7407407407407407	0.7692307692307692	0.7692307692307692	0.8	0.8	0.8	0.8400000000000001	0.7777777777777778
YCL064C	4.333333333333334	4.333333333333334	4.333333333333334	4.333333333333334	4.125	3.88	3.592592592592592	3.7307692307692304	3.7307692307692304	3.7307692307692304	3.592592592592592	3.592592592592592	3.592592592592592	3.592592592592592	3.88	3.592592592592592	3.5555555555555554	3.310344827586207	3.428571428571428	3.428571428571428	3.428571428571428	3.428571428571428	3.428571428571428	3.310344827586207	2.848484848484848	2.848484848484848	2.848484848484848	2.848484848484848	2.848484848484848	2.848484848484848	2.7647058823529416	2.685714285714286	2.314285714285714	2.314285714285714	2.25	2.25	2.076923076923077	2.135135135135135	2.2972972972972974	2.2972972972972974	2.1794871794871797	2.1794871794871797	2.125	2.073170731707317	2.073170731707317	2.023809523809524	1.9761904761904763	1.9761904761904763	1.9772727272727273
YJR007W	1.5166666666666666	1.5166666666666666	1.5166666666666666	1.5166666666666666	1.5423728813559323	1.5166666666666666	1.4833333333333334	1.5166666666666666	1.5166666666666666	1.5166666666666666	1.459016393442623	1.4354838709677422	1.459016393442623	1.459016393442623	1.5084745762711866	1.5084745762711866	1.56140350877193	1.56140350877193	1.5892857142857144	1.517857142857143	1.537037037037037	1.537037037037037	1.537037037037037	1.5660377358490565	1.557692307692308	1.5882352941176472	1.5882352941176472	1.6862745098039216	1.72	1.7551020408163267	1.8125	1.9166666666666665	1.9574468085106385	1.9574468085106385	1.875	1.875	1.956521739130435	1.956521739130435	2.045454545454546	2.045454545454546	2.045454545454546	2.045454545454546	1.9090909090909094	1.9090909090909094	1.8666666666666667	1.9090909090909094	1.9545454545454548	1.9555555555555553	1.9555555555555553
YGL225W	1.5999999999999999	1.5999999999999999	1.5333333333333332	1.5333333333333332	1.4666666666666666	1.4482758620689653	1.5555555555555551	1.6296296296296293	1.6296296296296293	1.6296296296296293	1.6296296296296293	1.6296296296296293	1.56	1.56	1.56	1.6521739130434783	1.6521739130434783	1.7272727272727273	1.9090909090909085	1.9047619047619047	1.9047619047619047	1.9047619047619047	2.1052631578947367	2.0	2.111111111111111	2.111111111111111	2.111111111111111	2.111111111111111	2.111111111111111	2.111111111111111	2.1176470588235294	2.1176470588235294	2.1176470588235294	2.1176470588235294	2.0	1.894736842105263	1.894736842105263	1.894736842105263	1.894736842105263	1.894736842105263	1.894736842105263	1.894736842105263	1.894736842105263	1.894736842105263	1.789473684210526	1.4285714285714286	1.4285714285714286	1.3636363636363635	1.5454545454545452
YNL084C	1.8653846153846154	1.8653846153846154	1.9019607843137254	1.7450980392156865	1.7450980392156865	1.7843137254901962	1.7399999999999998	1.78	1.7450980392156865	1.7450980392156865	1.7450980392156865	1.78	1.7399999999999998	1.7399999999999998	1.7399999999999998	1.7399999999999998	1.7	1.7346938775510206	1.63265306122449	1.63265306122449	1.5918367346938778	1.5416666666666665	1.5	1.5	1.565217391304348	1.5217391304347827	1.5217391304347827	1.5217391304347827	1.4666666666666666	1.4090909090909092	1.3636363636363638	1.3636363636363638	1.4285714285714288	1.3809523809523812	1.3809523809523812	1.3333333333333335	1.3170731707317074	1.3170731707317074	1.25	1.142857142857143	1.1707317073170733	1.0731707317073171	1.1219512195121952	1.1219512195121952	1.15	1.3714285714285714	1.3714285714285714	1.3714285714285714	1.3714285714285714
YKR066C	2.9655172413793105	2.8000000000000003	2.8000000000000003	2.8000000000000003	2.8000000000000003	2.733333333333333	2.9655172413793105	3.0344827586206895	3.0344827586206895	3.0344827586206895	3.0344827586206895	3.0344827586206895	3.071428571428571	3.071428571428571	3.071428571428571	3.071428571428571	2.928571428571428	2.928571428571428	3.0	3.0	2.9	3.1071428571428568	3.1071428571428568	3.0357142857142856	2.9642857142857135	2.766666666666666	2.5483870967741935	2.5483870967741935	2.6999999999999997	2.6999999999999997	2.454545454545454	2.454545454545454	2.454545454545454	2.5312499999999996	2.454545454545454	2.5757575757575757	2.636363636363636	2.8064516129032255	2.7419354838709675	2.8387096774193545	2.903225806451613	3.0	2.8666666666666667	2.933333333333333	3.103448275862069	3.103448275862069	3.172413793103448	3.172413793103448	3.103448275862069
YJR068W	3.8518518518518516	3.714285714285714	3.7777777777777772	3.7037037037037033	3.7037037037037033	3.7037037037037033	3.7037037037037033	3.7037037037037033	3.7037037037037033	3.7037037037037033	3.7692307692307687	3.7692307692307687	3.846153846153846	3.846153846153846	3.846153846153846	3.9230769230769225	3.846153846153846	3.846153846153846	3.846153846153846	3.846153846153846	3.692307692307692	3.6153846153846154	3.6153846153846154	3.692307692307692	3.576923076923076	3.4999999999999996	3.3076923076923075	3.3076923076923075	3.3076923076923075	3.3076923076923075	3.3076923076923075	3.3076923076923075	3.3076923076923075	3.3076923076923075	3.5833333333333335	3.5833333333333335	3.5833333333333335	3.5833333333333335	3.375	3.375	3.2916666666666665	3.2916666666666665	3.208333333333333	3.125	3.0416666666666665	3.0416666666666665	3.0416666666666665	3.0416666666666665	3.0416666666666665
YGR017W	1.689655172413793	1.6610169491525424	1.649122807017544	1.6785714285714288	1.5892857142857144	1.5892857142857144	1.5892857142857144	1.5892857142857144	1.56140350877193	1.56140350877193	1.56140350877193	1.56140350877193	1.56140350877193	1.5090909090909088	1.4363636363636363	1.4363636363636363	1.4	1.4	1.4	1.4727272727272727	1.490566037735849	1.4807692307692308	1.5399999999999998	1.5799999999999998	1.5799999999999998	1.5799999999999998	1.5799999999999998	1.6199999999999999	1.6199999999999999	1.6875	1.6875	1.6875	1.6875	1.6041666666666665	1.6382978723404256	1.595744680851064	1.595744680851064	1.6304347826086958	1.6304347826086958	1.6739130434782608	1.6304347826086958	1.6304347826086958	1.6304347826086958	1.5333333333333332	1.5681818181818183	1.5227272727272727	1.5581395348837208	1.5348837209302326	1.5714285714285716
YGL157W	1.5	1.588235294117647	1.4705882352941175	1.4705882352941175	1.5625	1.5625	1.5625	1.5625	1.4375	1.4375	1.4375	1.4375	1.3529411764705883	1.3529411764705883	1.3529411764705883	1.3529411764705883	1.3529411764705883	1.3529411764705883	1.3529411764705883	1.2105263157894737	1.2105263157894737	1.3157894736842104	1.3157894736842104	1.2105263157894737	1.2105263157894737	1.2105263157894737	1.2105263157894737	1.1500000000000001	1.0	0.8947368421052632	0.8947368421052632	0.8947368421052632	0.8947368421052632	0.8947368421052632	1.0555555555555556	1.0555555555555556	1.0555555555555556	0.9047619047619048	0.8095238095238095	0.8095238095238095	0.8095238095238095	0.9047619047619048	0.9047619047619048	0.9047619047619048	0.8500000000000001	0.8500000000000001	0.75	0.75	0.9500000000000001
YCR095C	1.8399999999999999	1.9166666666666665	1.9166666666666665	1.6666666666666667	1.6666666666666667	1.9090909090909085	1.9090909090909085	1.9090909090909085	1.9090909090909085	1.9090909090909085	1.9999999999999996	1.9999999999999996	1.9999999999999996	1.9999999999999996	1.9999999999999996	1.9999999999999996	1.9999999999999996	1.9047619047619047	2.0	2.0	2.0	2.0	2.0	2.0	2.0	2.0	2.0	2.0	2.1052631578947367	1.894736842105263	1.894736842105263	1.894736842105263	1.894736842105263	2.0	2.0	1.894736842105263	1.631578947368421	1.526315789473684	1.526315789473684	1.526315789473684	1.526315789473684	1.526315789473684	1.7058823529411762	1.7058823529411762	1.7058823529411762	1.7058823529411762	1.7058823529411762	1.7058823529411762	1.8235294117647058
YGR101W	1.4153846153846152	1.4375	1.3846153846153846	1.3492063492063493	1.3076923076923077	1.3181818181818181	1.3181818181818181	1.3181818181818181	1.3181818181818181	1.303030303030303	1.2461538461538462	1.4285714285714286	1.3650793650793651	1.4285714285714286	1.4285714285714286	1.3846153846153846	1.3846153846153846	1.4062500000000002	1.3846153846153846	1.4516129032258067	1.4754098360655739	1.4754098360655739	1.4285714285714286	1.375	1.323076923076923	1.323076923076923	1.2923076923076924	1.3015873015873014	1.3442622950819672	1.3898305084745763	1.3898305084745763	1.3220338983050848	1.3103448275862069	1.3103448275862069	1.3103448275862069	1.2982456140350878	1.2982456140350878	1.2982456140350878	1.3214285714285714	1.4230769230769231	1.2641509433962264	1.2407407407407407	1.218181818181818	1.218181818181818	1.3333333333333333	1.3333333333333333	1.3333333333333333	1.3333333333333333	1.3333333333333333
YPL157W	1.4545454545454546	1.4285714285714286	1.4285714285714286	1.4035087719298247	1.3333333333333335	1.3333333333333335	1.3333333333333335	1.3333333333333335	1.3333333333333335	1.3333333333333335	1.3333333333333335	1.4074074074074074	1.3703703703703705	1.3703703703703705	1.3703703703703705	1.3703703703703705	1.3962264150943395	1.3962264150943395	1.3962264150943395	1.48	1.4285714285714288	1.18	1.2040816326530612	1.2291666666666665	1.2291666666666665	1.2291666666666665	1.2291666666666665	1.2040816326530612	1.18	1.2826086956521738	1.4444444444444444	1.4	1.311111111111111	1.2553191489361704	1.2127659574468086	1.2391304347826086	1.3478260869565217	1.3478260869565217	1.3777777777777775	1.3777777777777775	1.319148936170213	1.2765957446808514	1.2765957446808514	1.2765957446808514	1.2978723404255321	1.2765957446808514	1.2888888888888888	1.2888888888888888	1.2888888888888888
YKL098W	1.7941176470588234	1.7352941176470587	1.7352941176470587	1.7941176470588234	2.103448275862069	2.0344827586206895	2.0344827586206895	2.0344827586206895	2.0344827586206895	2.0344827586206895	2.1851851851851847	2.1851851851851847	2.1851851851851847	2.1851851851851847	2.269230769230769	2.269230769230769	2.269230769230769	2.458333333333333	2.5416666666666665	2.5416666666666665	2.5416666666666665	2.5652173913043472	2.5652173913043472	2.5652173913043472	2.5652173913043472	2.5652173913043472	2.681818181818181	2.681818181818181	2.681818181818181	2.681818181818181	2.458333333333333	2.375	2.478260869565217	2.478260869565217	2.478260869565217	2.478260869565217	2.8499999999999996	2.8499999999999996	2.5	2.5	2.5	2.5	2.619047619047619	2.75	2.8499999999999996	2.8499999999999996	2.894736842105263	2.894736842105263	3.0555555555555554
YDL045C	1.5555555555555554	1.5555555555555554	1.611111111111111	1.611111111111111	1.7222222222222219	1.6756756756756754	1.6756756756756754	1.7297297297297296	1.7297297297297296	1.6842105263157892	1.6842105263157892	1.7297297297297296	1.7297297297297296	1.7297297297297296	1.7297297297297296	1.7297297297297296	1.9166666666666665	1.9714285714285713	1.861111111111111	1.8108108108108105	1.8108108108108105	1.7631578947368418	1.7179487179487178	1.6749999999999998	1.6341463414634145	1.6341463414634145	1.6341463414634145	1.6341463414634145	1.6904761904761907	1.6904761904761907	1.6904761904761907	1.775	1.8684210526315788	1.8684210526315788	1.8684210526315788	1.8684210526315788	1.8684210526315788	1.789473684210526	1.8378378378378377	1.8421052631578947	1.8421052631578947	1.8421052631578947	1.8918918918918919	1.8918918918918919	1.8918918918918919	1.9444444444444444	1.9999999999999998	1.9459459459459456	1.9459459459459456
YNL246W	1.9538461538461538	2.0	2.0	2.0	1.9242424242424243	1.9538461538461538	1.9538461538461538	1.9538461538461538	1.9538461538461538	1.9538461538461538	2.0483870967741935	2.0483870967741935	2.081967213114754	2.1166666666666667	2.1166666666666667	2.152542372881356	2.050847457627119	2.050847457627119	2.017543859649123	2.053571428571429	2.090909090909091	1.981818181818182	2.055555555555556	2.0943396226415096	2.0961538461538467	2.057692307692308	2.0961538461538467	2.18	2.224489795918368	2.224489795918368	2.224489795918368	2.3695652173913047	2.3260869565217392	2.3260869565217392	2.3863636363636367	2.441860465116279	2.3488372093023258	2.2500000000000004	2.75	3.129032258064516	3.4137931034482762	3.4137931034482762	3.241379310344828	3.241379310344828	2.793103448275862	2.655172413793103	2.3448275862068964	2.3448275862068964	2.3448275862068964
YPL132W	2.047619047619048	2.047619047619048	2.0	2.0	2.0	2.097560975609756	2.2051282051282053	2.153846153846154	2.2105263157894735	2.2105263157894735	2.263157894736842	2.263157894736842	2.263157894736842	2.324324324324324	2.324324324324324	2.324324324324324	2.189189189189189	2.189189189189189	2.324324324324324	2.189189189189189	2.189189189189189	2.0285714285714285	2.0285714285714285	2.0285714285714285	2.0285714285714285	2.088235294117647	2.088235294117647	2.1515151515151514	2.1515151515151514	2.0937499999999996	2.225806451612903	2.3793103448275863	2.3793103448275863	2.225806451612903	2.225806451612903	2.225806451612903	2.5172413793103448	2.5172413793103448	2.6071428571428568	2.6071428571428568	2.6071428571428568	2.6071428571428568	2.6071428571428568	2.6071428571428568	2.6071428571428568	2.5172413793103448	2.5172413793103448	2.6071428571428568	2.6071428571428568
YKL060C	0.7901234567901234	0.7228915662650603	0.6666666666666667	0.6590909090909092	0.6516853932584269	0.6516853932584269	0.7634408602150539	0.7553191489361701	0.7448979591836735	0.7525773195876289	0.7448979591836735	0.73	0.7156862745098039	0.7156862745098039	0.7142857142857143	0.6822429906542057	0.6756756756756757	0.6521739130434783	0.646551724137931	0.6147540983606558	0.5703125	0.564885496183206	0.5703703703703703	0.5703703703703703	0.5827338129496402	0.5902777777777778	0.5878378378378378	0.6066666666666667	0.5870967741935483	0.5723270440251572	0.5838509316770186	0.5889570552147239	0.5783132530120482	0.5680473372781064	0.5813953488372092	0.5795454545454545	0.5875706214689265	0.6368715083798883	0.6270270270270271	0.6203208556149732	0.6349206349206349	0.6153846153846154	0.6217616580310881	0.6091370558375634	0.6	0.6318407960199004	0.622549019607843	0.616504854368932	0.5952380952380952
YKL151C	3.297297297297297	3.297297297297297	3.5405405405405403	3.742857142857143	3.742857142857143	3.742857142857143	3.685714285714286	3.432432432432432	3.5277777777777777	3.5277777777777777	3.5277777777777777	3.542857142857143	3.657142857142857	3.657142857142857	3.657142857142857	3.6	3.6	3.4054054054054053	3.3513513513513513	3.4054054054054053	3.657142857142857	3.657142857142857	3.7142857142857144	3.7714285714285714	3.7714285714285714	3.7142857142857144	3.7142857142857144	3.7142857142857144	3.7714285714285714	3.7714285714285714	3.6	3.6	3.4857142857142853	3.4857142857142853	3.297297297297297	3.378378378378378	3.378378378378378	3.378378378378378	3.4722222222222223	3.4722222222222223	3.3888888888888884	3.3888888888888884	3.3888888888888884	3.4444444444444446	3.4	3.4	3.4	3.4	3.457142857142857
YOR352W	6.444444444444444	6.444444444444444	6.444444444444444	6.444444444444444	6.444444444444444	6.444444444444444	7.249999999999999	7.249999999999999	7.249999999999999	7.249999999999999	7.1875	7.1875	7.1875	6.388888888888888	5.777777777777778	5.777777777777778	5.777777777777778	5.777777777777778	5.777777777777778	5.444444444444444	5.444444444444444	5.444444444444444	5.76470588235294	5.76470588235294	5.647058823529411	5.052631578947368	5.052631578947368	4.578947368421052	4.473684210526315	4.421052631578947	4.63157894736842	4.7368421052631575	5.294117647058823	5.294117647058823	5.625	5.499999999999999	5.866666666666666	5.866666666666666	5.866666666666666	5.625	5.625	5.499999999999999	5.499999999999999	5.176470588235293	5.176470588235293	5.058823529411764	5.058823529411764	4.941176470588235	4.666666666666667
YJR009C	2.2	2.1568627450980395	1.9642857142857144	1.9642857142857144	2.0	2.0	1.9661016949152543	1.9661016949152543	1.9333333333333333	1.9000000000000001	1.9000000000000001	1.9344262295081966	1.9672131147540985	1.9344262295081966	1.903225806451613	1.903225806451613	1.84375	1.8750000000000002	1.9047619047619049	1.8125	1.7846153846153845	1.7575757575757576	1.7313432835820897	1.7058823529411764	1.6764705882352942	1.7272727272727275	1.7058823529411764	1.7058823529411764	1.6111111111111112	1.5890410958904109	1.5466666666666666	1.5466666666666666	1.5064935064935066	1.5526315789473684	1.4871794871794872	1.45	1.421686746987952	1.421686746987952	1.388235294117647	1.2705882352941176	1.1739130434782608	1.1739130434782608	1.125	1.0927835051546393	1.0707070707070707	1.0303030303030303	1.02	1.0098039215686274	0.9905660377358491
YER016W	1.537037037037037	1.6274509803921569	1.5490196078431373	1.4528301886792452	1.5098039215686274	1.5098039215686274	1.5098039215686274	1.5098039215686274	1.3333333333333335	1.446808510638298	1.4042553191489362	1.5106382978723405	1.5106382978723405	1.5106382978723405	1.5106382978723405	1.5106382978723405	1.5106382978723405	1.5106382978723405	1.4680851063829787	1.5333333333333332	1.5333333333333332	1.4444444444444444	1.5681818181818183	1.6046511627906976	1.6046511627906976	1.642857142857143	1.6829268292682926	1.6341463414634145	1.625	1.625	1.625	1.7249999999999999	1.7249999999999999	1.7692307692307692	1.6829268292682926	1.6585365853658538	1.7	1.7	1.6190476190476193	1.6190476190476193	1.6585365853658538	1.6097560975609757	1.5609756097560976	1.5609756097560976	1.5609756097560976	1.5609756097560976	1.5609756097560976	1.641025641025641	1.5384615384615385
YLR105C	1.0296442687747036	1.033596837944664	1.0316831683168317	1.0235756385068764	1.033596837944664	1.0336633663366337	1.011881188118812	1.0099206349206349	1.0059288537549407	1.0119047619047619	1.0079365079365081	1.0059880239520957	1.012	0.998003992015968	1.0141987829614603	1.0060362173038229	0.993939393939394	1.0061099796334012	1.008097165991903	1.0020325203252032	1.0040816326530613	0.995959595959596	0.9979591836734694	1.0020408163265306	1.0020491803278688	1.0103734439834025	1.0020746887966805	0.9958419958419957	0.9874739039665972	0.9813278008298756	0.9729166666666668	0.9708333333333333	0.9646569646569646	0.9746835443037976	0.9705882352941176	0.9810526315789474	0.9726315789473685	0.9665271966527197	0.9497907949790794	0.9583333333333334	0.9395833333333333	0.9417879417879419	0.9348739495798319	0.9284210526315789	0.9180672268907564	0.9161425576519916	0.920335429769392	0.9222689075630252	0.9323467230443974
YOR261C	2.2972972972972974	2.351351351351351	2.351351351351351	2.351351351351351	2.351351351351351	2.351351351351351	2.351351351351351	2.351351351351351	2.2972972972972974	2.3055555555555554	2.243243243243243	2.243243243243243	2.184210526315789	2.184210526315789	2.184210526315789	2.184210526315789	2.1794871794871797	2.131578947368421	2.131578947368421	2.0256410256410255	2.0256410256410255	2.0256410256410255	1.9268292682926829	1.9268292682926829	1.9749999999999999	2.026315789473684	1.9210526315789471	1.9736842105263157	1.9210526315789471	1.9210526315789471	2.026315789473684	2.131578947368421	2.131578947368421	2.131578947368421	2.131578947368421	2.131578947368421	2.076923076923077	2.0256410256410255	1.9743589743589742	1.9743589743589742	1.9743589743589742	1.9743589743589742	1.9743589743589742	1.9743589743589742	1.9743589743589742	1.9743589743589742	1.9743589743589742	1.8333333333333335	1.8809523809523812
YDL078C	4.08	4.08	4.16	4.08	4.16	4.16	4.16	4.08	4.319999999999999	4.319999999999999	4.76	5.173913043478261	5.260869565217391	5.173913043478261	5.173913043478261	5.173913043478261	5.409090909090909	5.3181818181818175	5.571428571428571	5.666666666666667	5.666666666666667	5.409090909090909	5.59090909090909	5.260869565217391	5.260869565217391	5.08695652173913	5.08695652173913	5.08695652173913	4.999999999999999	4.999999999999999	4.6	4.6	4.6	4.6	4.958333333333334	4.958333333333334	4.875	4.875	4.875	4.68	4.875	4.958333333333334	4.958333333333334	5.041666666666667	5.041666666666667	5.041666666666667	5.041666666666667	5.041666666666667	5.08695652173913
YNL263C	2.952380952380952	2.761904761904762	2.2857142857142856	2.1904761904761902	2.1904761904761902	2.421052631578947	2.421052631578947	2.421052631578947	2.421052631578947	2.5555555555555554	2.5555555555555554	2.444444444444444	2.444444444444444	2.444444444444444	2.444444444444444	2.444444444444444	2.5882352941176463	2.5882352941176463	2.5882352941176463	2.5882352941176463	2.5882352941176463	2.5882352941176463	2.5882352941176463	2.705882352941176	2.705882352941176	3.384615384615384	3.384615384615384	3.6666666666666656	4.3999999999999995	4.199999999999999	4.199999999999999	4.199999999999999	4.0	4.0	4.0	4.0	4.0	4.0	4.0	4.0	3.8000000000000003	3.8000000000000003	3.6	3.4	3.0	3.0	3.0	3.7500000000000004	3.7500000000000004
YIL021W	1.3482142857142858	1.385321100917431	1.3727272727272728	1.3027522935779816	1.2432432432432432	1.2477064220183485	1.2592592592592593	1.2592592592592593	1.2592592592592593	1.2363636363636363	1.2252252252252251	1.2363636363636363	1.2477064220183485	1.2897196261682242	1.3084112149532712	1.3084112149532712	1.3207547169811322	1.3084112149532712	1.3084112149532712	1.2962962962962965	1.2660550458715596	1.277777777777778	1.2897196261682242	1.3142857142857143	1.3333333333333333	1.3269230769230769	1.3076923076923077	1.2815533980582525	1.2815533980582525	1.145631067961165	1.145631067961165	1.1262135922330099	1.1176470588235294	1.1176470588235294	1.1176470588235294	1.1372549019607843	1.1485148514851484	1.188118811881188	1.2323232323232323	1.2708333333333333	1.2708333333333333	1.2708333333333333	1.263157894736842	1.2553191489361701	1.2826086956521738	1.2826086956521738	1.311111111111111	1.3555555555555554	1.3260869565217392
YJL174W	4.75	4.75	4.75	4.75	4.75	4.523809523809524	4.428571428571428	4.428571428571428	4.428571428571428	4.428571428571428	4.428571428571428	4.428571428571428	4.428571428571428	4.428571428571428	4.428571428571428	4.428571428571428	4.428571428571428	4.428571428571428	4.428571428571428	4.6499999999999995	4.55	4.6499999999999995	4.75	4.75	4.75	4.619047619047619	4.619047619047619	4.523809523809524	4.130434782608695	4.130434782608695	4.130434782608695	4.0434782608695645	4.0434782608695645	4.0434782608695645	4.0434782608695645	4.0434782608695645	3.956521739130434	3.956521739130434	3.956521739130434	3.956521739130434	3.956521739130434	3.956521739130434	3.869565217391304	3.869565217391304	4.238095238095238	4.238095238095238	4.45	4.684210526315789	4.238095238095238
YDL137W	1.0952380952380951	1.0952380952380951	1.108433734939759	1.207317073170732	1.2692307692307694	1.2692307692307694	1.3026315789473686	1.36986301369863	1.388888888888889	1.457142857142857	1.457142857142857	1.4782608695652173	1.463768115942029	1.4428571428571428	1.4428571428571428	1.391304347826087	1.411764705882353	1.4411764705882353	1.4411764705882353	1.4411764705882353	1.4202898550724636	1.462686567164179	1.5151515151515151	1.492537313432836	1.462686567164179	1.462686567164179	1.4545454545454546	1.411764705882353	1.352941176470588	1.352941176470588	1.352941176470588	1.3939393939393938	1.4153846153846152	1.4153846153846152	1.3846153846153846	1.3846153846153846	1.265625	1.253968253968254	1.2461538461538462	1.2461538461538462	1.2461538461538462	1.3076923076923077	1.3076923076923077	1.3846153846153846	1.492063492063492	1.5555555555555554	1.5322580645161292	1.5	1.6290322580645162
YCR044C	1.9038461538461542	1.9038461538461542	1.9411764705882355	1.843137254901961	1.843137254901961	1.843137254901961	1.843137254901961	1.843137254901961	1.843137254901961	1.7450980392156865	1.7843137254901962	1.6862745098039216	1.6800000000000002	1.6800000000000002	1.6800000000000002	1.72	1.6800000000000002	1.63265306122449	1.7021276595744683	1.7391304347826089	1.608695652173913	1.574468085106383	1.574468085106383	1.574468085106383	1.574468085106383	1.6170212765957448	1.6521739130434783	1.6521739130434783	1.608695652173913	1.608695652173913	1.7209302325581395	1.6744186046511627	1.6744186046511627	1.6744186046511627	1.7560975609756098	1.7560975609756098	1.7560975609756098	1.846153846153846	1.846153846153846	1.8974358974358974	1.9473684210526312	1.9473684210526312	1.9999999999999998	1.9473684210526312	1.9999999999999998	1.9999999999999998	1.9999999999999998	1.9459459459459456	1.8378378378378377
[truncated: 2,970 more rows]
[truncated: 1,151 more columns]
