# Supplementary material for: BET family members Bdf1/2 modulate global transcription initiation and elongation in Saccharomyces cerevisiae
Source: eLife. 2021 Jun 17;10:e69619. doi: 10.7554/eLife.69619 (PMC8266393; doi:10.7554/eLife.69619)
Supplement: Figure 6—figure supplement 3—source data 2. [file elife-69619-fig6-figsupp3-data2.csv.zip › Figure 6-figure supplement 3-source data 2.csv]

	0	1	2	3	4	5	6	7	8	9	10	11	12	13	14	15	16	17	18	19	20	21	22	23	24	25	26	27	28	29	30	31	32	33	34	35	36	37	38	39	40	41	42	43	44	45	46	47	48
YFR047C	4.68	4.68	4.6	4.3076923076923075	4.1923076923076925	4.076923076923077	4.185185185185184	4.185185185185184	4.296296296296296	4.037037037037037	4.407407407407407	4.407407407407407	4.481481481481481	4.481481481481481	4.481481481481481	4.481481481481481	4.481481481481481	4.407407407407407	4.037037037037037	4.037037037037037	4.037037037037037	4.1923076923076925	4.1923076923076925	4.1923076923076925	4.037037037037037	4.037037037037037	4.037037037037037	4.037037037037037	4.037037037037037	4.037037037037037	4.037037037037037	3.6428571428571423	3.6428571428571423	3.7777777777777772	4.1923076923076925	4.1923076923076925	4.076923076923077	4.076923076923077	4.076923076923077	4.24	4.24	4.24	4.24	4.24	4.24	4.36	4.36	4.36	4.36
YDR538W	3.0270270270270268	2.857142857142857	2.857142857142857	2.939393939393939	3.1515151515151514	3.1515151515151514	3.1515151515151514	2.9705882352941178	2.8857142857142857	2.8857142857142857	2.8857142857142857	2.685714285714286	2.685714285714286	2.2972972972972974	2.2972972972972974	2.2972972972972974	2.351351351351351	2.4166666666666665	2.4857142857142853	2.4857142857142853	2.5	2.411764705882353	2.3428571428571425	2.3428571428571425	2.3428571428571425	2.257142857142857	2.257142857142857	2.257142857142857	2.3939393939393936	2.333333333333333	1.6969696969696968	1.7499999999999998	1.7499999999999998	1.8064516129032255	1.7419354838709675	1.7586206896551724	1.8214285714285712	1.8214285714285712	1.8214285714285712	1.8214285714285712	1.8214285714285712	1.8888888888888886	1.6296296296296293	1.6296296296296293	1.692307692307692	1.692307692307692	1.692307692307692	1.7599999999999998	1.7599999999999998
YIL076W	2.3488372093023258	2.2790697674418605	2.3333333333333335	2.3333333333333335	2.3333333333333335	2.3333333333333335	2.166666666666667	2.166666666666667	2.166666666666667	2.2380952380952386	2.2926829268292686	2.2926829268292686	2.2926829268292686	2.230769230769231	2.0	2.189189189189189	2.189189189189189	1.7631578947368418	1.7631578947368418	1.7631578947368418	1.8108108108108105	1.6756756756756754	1.5135135135135134	1.5555555555555554	1.5999999999999999	1.5999999999999999	1.5999999999999999	1.5555555555555554	1.6388888888888886	1.6388888888888886	1.7222222222222219	1.7222222222222219	1.7222222222222219	1.7222222222222219	1.7222222222222219	1.7222222222222219	1.7222222222222219	1.7222222222222219	1.7222222222222219	1.7714285714285711	1.7714285714285711	1.8571428571428572	1.8571428571428572	1.7714285714285711	1.6857142857142855	1.6857142857142855	1.6857142857142855	1.7352941176470587	1.6857142857142855
YOR247W	2.739130434782609	2.8	2.739130434782609	2.739130434782609	2.625	2.6399999999999997	2.979591836734694	2.92	2.92	2.807692307692308	2.807692307692308	2.6730769230769234	2.615384615384616	2.3653846153846154	2.3653846153846154	2.2777777777777777	2.320754716981132	2.320754716981132	2.320754716981132	2.320754716981132	2.2075471698113205	2.166666666666667	2.166666666666667	2.166666666666667	2.1818181818181817	2.1578947368421053	2.1578947368421053	2.25	2.25	2.196428571428571	2.1578947368421053	2.1724137931034484	2.1724137931034484	2.1	2.0655737704918034	2.0	2.0	2.0	1.9090909090909092	1.955223880597015	1.9848484848484849	1.8028169014084507	1.7297297297297296	1.7027027027027029	1.6081081081081083	1.5866666666666667	1.5256410256410258	1.5063291139240507	1.4320987654320987
YNL099C	1.0612244897959184	1.0612244897959184	1.0684931506849316	1.096551724137931	1.096551724137931	1.0482758620689654	1.062937062937063	1.062937062937063	1.0780141843971631	1.079136690647482	1.1029411764705883	1.094890510948905	1.1029411764705883	1.124087591240876	1.1323529411764706	1.124087591240876	1.124087591240876	1.124087591240876	1.1407407407407408	1.1851851851851851	1.1940298507462686	1.1764705882352942	1.1851851851851851	1.1851851851851851	1.1185185185185185	1.0746268656716418	1.0970149253731343	1.1221374045801527	1.176	1.176	1.176	1.1854838709677418	1.1854838709677418	1.176	1.176	1.1854838709677418	1.2049180327868854	1.2049180327868854	1.1864406779661019	1.2173913043478262	1.1491228070175439	1.1491228070175439	1.1666666666666665	1.176991150442478	1.097345132743363	1.087719298245614	1.1071428571428572	1.097345132743363	1.097345132743363
YOR238W	6.363636363636363	6.09090909090909	6.699999999999999	6.699999999999999	6.699999999999999	6.699999999999999	6.699999999999999	4.785714285714285	4.785714285714285	4.785714285714285	4.785714285714285	4.785714285714285	4.785714285714285	4.999999999999999	5.384615384615384	5.384615384615384	4.999999999999999	4.999999999999999	5.384615384615384	5.384615384615384	4.999999999999999	5.384615384615384	5.153846153846153	5.153846153846153	5.153846153846153	5.153846153846153	5.153846153846153	5.153846153846153	5.153846153846153	5.153846153846153	5.153846153846153	5.153846153846153	5.153846153846153	5.153846153846153	5.153846153846153	5.153846153846153	5.153846153846153	5.153846153846153	5.153846153846153	3.8571428571428563	3.8571428571428563	3.8571428571428563	4.07142857142857	3.8571428571428563	4.285714285714286	4.285714285714286	4.07142857142857	4.07142857142857	4.07142857142857
YNL320W	1.7333333333333334	1.7567567567567568	1.7567567567567568	1.7567567567567568	1.8055555555555558	1.8055555555555558	1.8571428571428572	1.8055555555555558	1.8055555555555558	1.8309859154929577	1.8571428571428572	1.8571428571428572	1.8571428571428572	1.8571428571428572	1.8571428571428572	1.9402985074626868	1.9696969696969697	2.0	2.0634920634920637	2.0967741935483875	2.0967741935483875	1.9193548387096777	1.9193548387096777	1.8870967741935485	1.9180327868852458	1.9180327868852458	1.9180327868852458	1.9180327868852458	1.95	1.929824561403509	1.929824561403509	1.9642857142857144	1.9107142857142858	1.8363636363636362	1.7719298245614037	1.7719298245614037	1.7413793103448276	1.719298245614035	1.75	1.75	1.719298245614035	1.8148148148148149	1.9622641509433965	1.8490566037735847	1.9056603773584906	1.7735849056603774	1.7169811320754718	1.7169811320754718	1.7169811320754718
YNL252C	1.4301075268817205	1.4285714285714286	1.4065934065934065	1.3595505617977528	1.3595505617977528	1.3595505617977528	1.3258426966292134	1.2967032967032965	1.3258426966292134	1.3258426966292134	1.340909090909091	1.340909090909091	1.340909090909091	1.3563218390804597	1.438202247191011	1.471264367816092	1.471264367816092	1.471264367816092	1.471264367816092	1.4545454545454546	1.471264367816092	1.438202247191011	1.438202247191011	1.438202247191011	1.4545454545454546	1.471264367816092	1.4883720930232558	1.4252873563218393	1.3908045977011494	1.3411764705882354	1.3734939759036147	1.3734939759036147	1.353658536585366	1.3703703703703705	1.4230769230769231	1.4050632911392404	1.3636363636363638	1.3243243243243243	1.3243243243243243	1.2027027027027029	1.2191780821917808	1.2191780821917808	1.2191780821917808	1.2361111111111114	1.2361111111111114	1.2361111111111114	1.2361111111111114	1.2361111111111114	1.2361111111111114
YER126C	1.5675675675675675	1.611111111111111	1.657142857142857	1.7058823529411764	1.657142857142857	1.7058823529411764	1.7941176470588234	1.7941176470588234	2.0606060606060606	2.0606060606060606	2.125	2.193548387096774	2.03125	2.193548387096774	2.193548387096774	2.193548387096774	2.193548387096774	2.193548387096774	2.193548387096774	2.096774193548387	2.096774193548387	2.1666666666666665	1.9696969696969695	1.9696969696969695	1.9696969696969695	2.03125	2.03125	1.9696969696969695	1.9696969696969695	2.193548387096774	2.193548387096774	2.033333333333333	2.206896551724138	2.285714285714285	2.3703703703703702	2.3703703703703702	2.206896551724138	2.481481481481481	2.481481481481481	2.481481481481481	2.481481481481481	2.5555555555555554	2.464285714285714	2.464285714285714	2.3793103448275863	2.310344827586207	2.3928571428571423	2.3928571428571423	2.310344827586207
YMR099C	1.4893617021276597	1.4893617021276597	1.4893617021276597	1.4893617021276597	1.5555555555555556	1.5555555555555556	1.5555555555555556	1.5555555555555556	1.6222222222222222	1.6222222222222222	1.5555555555555556	1.5555555555555556	1.5555555555555556	1.627906976744186	1.627906976744186	1.627906976744186	1.4888888888888887	1.4888888888888887	1.4888888888888887	1.547619047619048	1.547619047619048	1.5116279069767442	1.5116279069767442	1.5116279069767442	1.5116279069767442	1.3095238095238098	1.3414634146341464	1.2439024390243902	1.275	1.3076923076923077	1.3783783783783783	1.3783783783783783	1.3783783783783783	1.3783783783783783	1.3421052631578945	1.3421052631578945	1.1842105263157894	1.153846153846154	1.153846153846154	1.153846153846154	1.1351351351351349	1.1351351351351349	1.1351351351351349	1.1999999999999997	1.1999999999999997	1.1999999999999997	1.1999999999999997	1.1999999999999997	1.1999999999999997
YNL050C	1.21875	1.171875	1.171875	1.171875	1.0952380952380951	1.0952380952380951	1.0952380952380951	1.0952380952380951	1.0952380952380951	1.078125	1.078125	1.1129032258064517	1.1129032258064517	1.1129032258064517	1.0952380952380951	1.0952380952380951	1.1587301587301588	1.1587301587301588	1.1587301587301588	1.2380952380952381	1.2380952380952381	1.2580645161290325	1.2580645161290325	1.1451612903225807	1.1451612903225807	1.1451612903225807	1.1451612903225807	1.1451612903225807	1.1451612903225807	1.1451612903225807	1.1451612903225807	1.1451612903225807	1.1451612903225807	1.1451612903225807	1.126984126984127	1.1451612903225807	1.1451612903225807	1.1746031746031746	1.1746031746031746	1.1935483870967742	1.2542372881355932	1.2758620689655171	1.2241379310344827	1.2241379310344827	1.120689655172414	1.1607142857142858	1.0357142857142858	1.0892857142857142	1.0892857142857142
YIL148W	2.4999999999999996	2.4999999999999996	2.4999999999999996	2.4999999999999996	2.4999999999999996	2.4999999999999996	2.4999999999999996	2.4999999999999996	2.4999999999999996	2.142857142857143	2.142857142857143	2.142857142857143	2.142857142857143	2.142857142857143	2.4999999999999996	2.6666666666666665	2.6666666666666665	2.6666666666666665	2.6666666666666665	2.6666666666666665	2.6666666666666665	2.4999999999999996	2.4999999999999996	1.9166666666666665	1.9166666666666665	1.6428571428571428	1.6428571428571428	1.6428571428571428	1.7692307692307694	1.7692307692307694	1.7692307692307694	1.7692307692307694	1.6428571428571428	1.6428571428571428	1.6428571428571428	1.857142857142857	1.857142857142857	2.071428571428571	1.857142857142857	1.857142857142857	1.857142857142857	1.857142857142857	1.857142857142857	1.857142857142857	1.857142857142857	1.857142857142857	1.857142857142857	1.857142857142857	1.857142857142857
YER062C	1.3478260869565217	1.3478260869565217	1.3478260869565217	1.3478260869565217	1.3478260869565217	1.3478260869565217	1.2916666666666667	1.24	1.24	1.24	1.24	1.24	1.3599999999999999	1.3599999999999999	1.3599999999999999	1.478260869565217	1.6666666666666667	1.6666666666666667	1.5384615384615383	1.4814814814814814	1.6	1.6666666666666667	1.6666666666666667	1.52	1.52	1.5833333333333335	1.5833333333333335	1.5833333333333335	1.5833333333333335	1.52	1.4074074074074074	1.3571428571428572	1.310344827586207	1.310344827586207	1.310344827586207	1.2666666666666668	1.2258064516129032	1.2258064516129032	1.2258064516129032	1.2258064516129032	1.2258064516129032	1.2258064516129032	1.2258064516129032	1.2258064516129032	1.2258064516129032	1.2258064516129032	1.2258064516129032	1.2258064516129032	1.1875
YIL003W	2.810810810810811	2.810810810810811	2.810810810810811	2.810810810810811	2.810810810810811	2.810810810810811	2.810810810810811	2.810810810810811	2.666666666666667	2.6	2.6	2.6	2.6	2.525	2.58974358974359	2.58974358974359	2.58974358974359	2.58974358974359	2.4634146341463414	2.4634146341463414	2.4634146341463414	2.4634146341463414	2.536585365853659	2.536585365853659	2.536585365853659	2.536585365853659	2.418604651162791	2.4761904761904767	2.4761904761904767	2.3095238095238098	2.3095238095238098	2.3658536585365852	2.1951219512195124	2.1428571428571432	2.268292682926829	2.268292682926829	2.268292682926829	2.268292682926829	2.268292682926829	2.3846153846153846	2.268292682926829	2.2142857142857144	2.285714285714286	2.285714285714286	2.285714285714286	2.285714285714286	2.428571428571429	2.658536585365854	2.658536585365854
YDL018C	1.1739130434782608	1.1739130434782608	1.1739130434782608	1.108695652173913	1.1333333333333333	1.1333333333333333	1.1333333333333333	1.1333333333333333	1.108695652173913	1.108695652173913	1.0625	1.0625	1.0625	1.0625	1.0625	1.2083333333333333	1.2083333333333333	1.108695652173913	1.0851063829787235	1.0851063829787235	1.0851063829787235	1.0851063829787235	1.2340425531914896	1.2340425531914896	1.183673469387755	1.183673469387755	1.183673469387755	1.183673469387755	1.2083333333333333	1.2083333333333333	1.183673469387755	1.1224489795918369	0.96	0.96	0.96	0.96	0.979591836734694	0.979591836734694	0.979591836734694	0.979591836734694	1.0	1.021276595744681	1.021276595744681	1.021276595744681	1.021276595744681	0.9574468085106385	0.9574468085106385	0.9782608695652175	1.022727272727273
YHR088W	0.3676470588235294	0.36363636363636365	0.3709090909090909	0.3736263736263736	0.37638376383763833	0.3745318352059925	0.37593984962406013	0.38167938931297707	0.37164750957854403	0.3671875	0.376	0.38211382113821135	0.3744855967078189	0.3662551440329218	0.3723849372384937	0.3803418803418803	0.35497835497835495	0.3511111111111111	0.34955752212389374	0.3558558558558558	0.35746606334841624	0.36405529953917043	0.36744186046511623	0.3708920187793427	0.3726415094339622	0.3816425120772946	0.3761904761904762	0.3834951456310679	0.38725490196078427	0.3930348258706467	0.3930348258706467	0.3930348258706467	0.39499999999999996	0.391089108910891	0.39499999999999996	0.40101522842639586	0.40101522842639586	0.4051282051282051	0.4051282051282051	0.40721649484536077	0.4093264248704663	0.38461538461538464	0.38461538461538464	0.38860103626943004	0.3926701570680628	0.38860103626943004	0.3926701570680628	0.3968253968253968	0.37912087912087905
YIL133C	2.6129032258064515	2.6999999999999997	2.6129032258064515	2.4375	2.4375	2.3749999999999996	2.3749999999999996	2.3030303030303028	2.3030303030303028	2.3030303030303028	2.1714285714285713	2.054054054054054	1.9999999999999998	1.8421052631578947	1.9487179487179487	1.902439024390244	1.8571428571428574	1.8571428571428574	1.8139534883720931	1.772727272727273	1.772727272727273	1.772727272727273	1.840909090909091	1.840909090909091	1.8837209302325582	1.8837209302325582	1.772727272727273	1.8139534883720931	1.772727272727273	1.772727272727273	1.7333333333333334	1.772727272727273	1.7333333333333334	1.7333333333333334	1.6956521739130437	1.6956521739130437	1.6956521739130437	1.6595744680851066	1.6595744680851066	1.6595744680851066	1.5918367346938778	1.5294117647058825	1.56	1.5294117647058825	1.4444444444444446	1.4181818181818182	1.4181818181818182	1.392857142857143	1.2711864406779663
YBR231C	1.9428571428571428	1.8055555555555556	1.8055555555555556	1.8055555555555556	1.8571428571428572	1.8571428571428572	1.8571428571428572	1.8571428571428572	1.7714285714285711	1.7142857142857142	1.6216216216216215	1.6216216216216215	1.6216216216216215	1.6216216216216215	1.6666666666666665	1.6666666666666665	1.6666666666666665	1.8055555555555556	1.8055555555555556	1.7567567567567566	1.8571428571428572	1.8571428571428572	1.8571428571428572	1.7714285714285711	1.7714285714285711	1.7714285714285711	1.7714285714285711	1.7714285714285711	1.7647058823529411	1.7142857142857142	1.7142857142857142	1.7142857142857142	1.7142857142857142	1.7142857142857142	1.7142857142857142	1.7142857142857142	1.7142857142857142	1.7142857142857142	1.7142857142857142	1.7142857142857142	1.7647058823529411	1.8181818181818181	1.8181818181818181	1.8181818181818181	1.8181818181818181	1.875	1.875	1.9374999999999998	1.9374999999999998
YBR228W	1.8809523809523812	1.8372093023255813	1.8372093023255813	1.8372093023255813	1.8372093023255813	1.8372093023255813	1.8809523809523812	2.0697674418604652	2.1707317073170733	2.1707317073170733	2.225	2.225	2.2820512820512824	2.2820512820512824	2.2820512820512824	2.2820512820512824	2.2820512820512824	2.2820512820512824	2.2820512820512824	2.2820512820512824	2.1707317073170733	2.1707317073170733	2.1707317073170733	2.225	2.2820512820512824	2.2820512820512824	2.2820512820512824	2.2820512820512824	2.3421052631578947	2.4054054054054053	2.4054054054054053	2.4054054054054053	2.4722222222222223	2.542857142857143	2.6	2.542857142857143	2.388888888888889	2.388888888888889	2.371428571428571	2.371428571428571	2.5714285714285716	2.5714285714285716	2.5714285714285716	2.5714285714285716	2.5714285714285716	2.5714285714285716	2.5714285714285716	2.6470588235294117	2.6470588235294117
YMR134W	3.2	3.0769230769230766	3.0769230769230766	2.9615384615384612	2.9615384615384612	3.083333333333333	3.347826086956521	3.347826086956521	3.347826086956521	3.347826086956521	3.347826086956521	3.347826086956521	3.347826086956521	3.347826086956521	3.208333333333333	3.208333333333333	3.208333333333333	3.208333333333333	2.9615384615384612	3.0799999999999996	3.0799999999999996	3.0799999999999996	3.347826086956521	3.347826086956521	3.347826086956521	3.347826086956521	3.347826086956521	3.347826086956521	4.045454545454545	3.869565217391304	4.3478260869565215	4.3478260869565215	4.3478260869565215	4.217391304347825	4.217391304347825	4.3181818181818175	4.3181818181818175	4.3181818181818175	4.3181818181818175	4.3181818181818175	4.3181818181818175	4.130434782608695	4.130434782608695	3.9583333333333335	3.9583333333333335	3.833333333333333	3.6799999999999997	3.6799999999999997	3.6799999999999997
YJL066C	1.2990654205607477	1.2636363636363637	1.2252252252252251	1.182608695652174	1.1565217391304348	1.146551724137931	1.146551724137931	1.146551724137931	1.1367521367521367	1.1864406779661019	1.15702479338843	1.1475409836065575	1.1666666666666667	1.15702479338843	1.1382113821138213	1.1322314049586777	1.1229508196721312	1.1229508196721312	1.1803278688524592	1.1803278688524592	1.1803278688524592	1.1557377049180328	1.175	1.1557377049180328	1.1557377049180328	1.1557377049180328	1.1557377049180328	1.1557377049180328	1.139344262295082	1.139344262295082	1.096774193548387	1.096774193548387	1.1056910569105691	1.096774193548387	1.088	1.088	1.0639999999999998	1.0555555555555556	1.0873015873015872	1.078740157480315	1.078740157480315	1.04	1.015625	1.015625	1.015625	0.952755905511811	0.952755905511811	0.9603174603174603	0.9603174603174603
YJL177W	0.8	0.7636363636363637	0.7636363636363637	0.7818181818181817	0.7747747747747747	0.7747747747747747	0.7818181818181817	0.7747747747747747	0.7747747747747747	0.7678571428571429	0.7678571428571429	0.8275862068965517	0.8275862068965517	0.8205128205128205	0.8067226890756302	0.8067226890756302	0.8225806451612903	0.7741935483870968	0.7619047619047619	0.7741935483870968	0.7619047619047619	0.75	0.75	0.7384615384615384	0.7045454545454545	0.7045454545454545	0.6992481203007519	0.6940298507462686	0.6940298507462686	0.6838235294117646	0.6739130434782609	0.6690647482014388	0.6857142857142857	0.6267605633802817	0.6137931034482759	0.6137931034482759	0.6216216216216216	0.6216216216216216	0.6258503401360545	0.6174496644295301	0.6291390728476821	0.6129032258064516	0.6129032258064516	0.5974842767295597	0.5974842767295597	0.6024844720496894	0.6024844720496894	0.5950920245398772	0.5843373493975903
YPL131W	3.333333333333333	3.333333333333333	3.157894736842105	2.9	2.761904761904762	2.571428571428571	2.571428571428571	2.727272727272727	2.6086956521739126	2.5	2.5	2.5	2.5	2.625	2.625	2.75	2.52	2.2399999999999998	2.1538461538461537	2.074074074074074	2.0	2.0	2.0	2.0	1.7857142857142856	1.7241379310344829	1.7241379310344829	1.6129032258064515	1.6129032258064515	1.6129032258064515	1.5161290322580643	1.5161290322580643	1.5161290322580643	1.4687499999999998	1.4687499999999998	1.4687499999999998	1.5625	1.5625	1.6129032258064515	1.6129032258064515	1.6129032258064515	1.1612903225806452	1.125	1.0909090909090908	1.0588235294117647	1.0285714285714287	1.0	0.9473684210526315	0.9473684210526315
YDL201W	1.1826923076923075	1.2058823529411764	1.1485148514851484	1.16	1.1485148514851484	1.1372549019607843	1.16	1.2142857142857144	1.2142857142857144	1.2142857142857144	1.2142857142857144	1.2268041237113403	1.2526315789473685	1.2526315789473685	1.2659574468085106	1.2872340425531914	1.315217391304348	1.315217391304348	1.3010752688172045	1.2795698924731185	1.358695652173913	1.358695652173913	1.3297872340425532	1.3936170212765957	1.4891304347826086	1.4574468085106382	1.4574468085106382	1.5054945054945055	1.5222222222222221	1.5222222222222221	1.5222222222222221	1.539325842696629	1.539325842696629	1.539325842696629	1.4719101123595504	1.4886363636363638	1.5057471264367817	1.5232558139534884	1.5232558139534884	1.5783132530120483	1.5232558139534884	1.5411764705882351	1.5421686746987953	1.5609756097560976	1.5802469135802468	1.5609756097560976	1.5609756097560976	1.5802469135802468	1.6623376623376624
YDL191W	1.853658536585366	1.853658536585366	1.7380952380952384	1.7380952380952384	1.7804878048780488	1.9268292682926829	1.9268292682926829	1.853658536585366	1.853658536585366	1.8095238095238098	1.8095238095238098	1.8095238095238098	1.8095238095238098	1.8095238095238098	1.7804878048780488	1.7317073170731707	1.775	1.8684210526315788	1.8684210526315788	1.8684210526315788	1.9210526315789471	1.9210526315789471	2.111111111111111	2.111111111111111	2.111111111111111	2.054054054054054	2.3055555555555554	2.371428571428571	2.371428571428571	2.371428571428571	2.371428571428571	2.371428571428571	2.441176470588235	2.5937499999999996	2.5937499999999996	2.5806451612903225	2.8571428571428568	2.9642857142857135	2.9642857142857135	2.9642857142857135	3.0740740740740735	3.0740740740740735	3.0740740740740735	3.3199999999999994	3.3199999999999994	3.3199999999999994	3.3199999999999994	3.3199999999999994	3.0740740740740735
YER177W	2.263157894736842	2.631578947368421	2.1052631578947367	2.1052631578947367	2.1052631578947367	2.0	2.111111111111111	2.0	2.1052631578947367	2.1052631578947367	2.1052631578947367	2.1052631578947367	2.1052631578947367	2.1052631578947367	2.0	1.9047619047619047	1.9047619047619047	1.9047619047619047	1.9047619047619047	1.6521739130434783	1.6521739130434783	1.6521739130434783	1.6521739130434783	1.6521739130434783	1.6521739130434783	1.52	1.52	1.52	1.52	1.4074074074074074	1.3571428571428572	1.4074074074074074	1.4074074074074074	1.4074074074074074	1.5714285714285712	1.6296296296296293	1.6296296296296293	1.6296296296296293	1.5714285714285712	1.5714285714285712	1.5714285714285712	1.464285714285714	1.464285714285714	1.464285714285714	1.4137931034482758	1.4137931034482758	1.3666666666666665	1.3666666666666665	1.3666666666666665
YPL237W	1.2906976744186047	1.313953488372093	1.313953488372093	1.3488372093023255	1.380952380952381	1.380952380952381	1.3333333333333335	1.3837209302325582	1.3837209302325582	1.4166666666666667	1.3678160919540232	1.3678160919540232	1.3522727272727275	1.3181818181818183	1.3033707865168538	1.3333333333333335	1.3488372093023255	1.3488372093023255	1.2674418604651163	1.2584269662921348	1.2584269662921348	1.2444444444444445	1.2444444444444445	1.2444444444444445	1.2022471910112358	1.2386363636363638	1.2386363636363638	1.2247191011235954	1.2022471910112358	1.2696629213483144	1.2417582417582418	1.2417582417582418	1.2417582417582418	1.2150537634408602	1.2065217391304348	1.2613636363636365	1.2613636363636365	1.2758620689655173	1.2613636363636365	1.2906976744186047	1.2758620689655173	1.2413793103448276	1.2413793103448276	1.2068965517241381	1.2413793103448276	1.2	1.2	1.1744186046511629	1.103448275862069
YLR441C	3.5217391304347823	3.681818181818181	3.681818181818181	3.681818181818181	3.5217391304347823	3.5217391304347823	3.5217391304347823	3.4090909090909087	3.4090909090909087	3.476190476190476	3.65	3.5	3.5	3.666666666666666	3.5909090909090904	3.4347826086956514	3.4166666666666665	3.0370370370370368	2.928571428571428	2.928571428571428	2.928571428571428	2.8275862068965516	2.733333333333333	2.733333333333333	2.733333333333333	2.6451612903225805	2.6451612903225805	2.6451612903225805	2.6451612903225805	2.6451612903225805	2.6451612903225805	2.6451612903225805	2.6451612903225805	2.4848484848484844	2.4848484848484844	2.4848484848484844	2.5	2.5	2.5	2.5757575757575757	2.5757575757575757	2.5757575757575757	2.5757575757575757	2.411764705882353	2.411764705882353	2.3235294117647056	2.3235294117647056	2.388888888888889	2.0277777777777777
YDR450W	4.909090909090908	4.909090909090908	4.499999999999999	4.499999999999999	4.499999999999999	4.499999999999999	4.499999999999999	4.499999999999999	4.749999999999999	4.749999999999999	4.384615384615384	4.384615384615384	4.384615384615384	4.384615384615384	4.384615384615384	4.384615384615384	4.384615384615384	4.384615384615384	4.384615384615384	4.07142857142857	4.07142857142857	3.7999999999999994	4.2	4.2	3.9374999999999996	4.058823529411764	4.312499999999999	4.312499999999999	4.124999999999999	3.88235294117647	3.88235294117647	3.88235294117647	3.88235294117647	3.88235294117647	3.88235294117647	3.4736842105263155	3.31578947368421	3.31578947368421	3.15	3.15	3.15	3.15	2.7391304347826084	2.52	2.692307692307692	2.310344827586207	2.310344827586207	2.310344827586207	2.310344827586207
YLR285W	3.6842105263157894	3.6842105263157894	3.6842105263157894	3.6842105263157894	3.6842105263157894	3.5	3.4736842105263155	3.4736842105263155	3.4736842105263155	3.31578947368421	3.31578947368421	3.31578947368421	3.31578947368421	3.5	3.5	3.6666666666666665	3.5	3.5	3.5882352941176463	3.5882352941176463	3.5882352941176463	3.5882352941176463	3.8124999999999996	3.8124999999999996	3.6249999999999996	3.4117647058823524	3.4117647058823524	3.4117647058823524	3.4117647058823524	3.4117647058823524	3.4117647058823524	3.6249999999999996	4.142857142857142	4.142857142857142	4.142857142857142	5.2727272727272725	5.2727272727272725	5.2727272727272725	5.2727272727272725	5.8	6.5	6.5	6.5	6.5	5.909090909090908	5.909090909090908	5.909090909090908	5.909090909090908	5.909090909090908
YBR011C	2.8095238095238093	2.8095238095238093	2.6666666666666665	2.8	2.8	2.8	2.947368421052631	2.8421052631578942	2.8421052631578942	2.8421052631578942	2.8421052631578942	2.947368421052631	2.947368421052631	2.947368421052631	2.947368421052631	3.1111111111111107	3.1111111111111107	2.9999999999999996	2.6111111111111107	2.7647058823529407	2.7647058823529407	2.9374999999999996	2.9374999999999996	2.9374999999999996	2.9374999999999996	3.3124999999999996	3.6874999999999996	3.6874999999999996	3.933333333333333	4.133333333333333	4.133333333333333	4.133333333333333	4.769230769230768	4.769230769230768	4.769230769230768	4.769230769230768	4.428571428571428	4.428571428571428	4.428571428571428	4.769230769230768	4.769230769230768	4.230769230769231	4.076923076923077	4.230769230769231	4.230769230769231	4.230769230769231	4.230769230769231	4.230769230769231	4.230769230769231
YDL010W	2.794117647058824	2.705882352941176	2.705882352941176	2.705882352941176	2.705882352941176	2.8749999999999996	2.8749999999999996	2.9677419354838706	2.7419354838709675	2.7419354838709675	2.7419354838709675	2.65625	2.65625	2.65625	2.8333333333333335	2.6	2.7857142857142856	2.689655172413793	2.3793103448275863	2.3	2.3	2.1999999999999997	2.2758620689655173	2.2758620689655173	2.2758620689655173	2.3571428571428568	2.3571428571428568	2.3571428571428568	2.464285714285714	2.76	2.76	2.76	2.6538461538461537	2.444444444444444	2.444444444444444	2.5555555555555554	2.296296296296296	2.296296296296296	2.296296296296296	2.296296296296296	2.444444444444444	2.3571428571428568	2.5384615384615383	2.6538461538461537	2.76	2.76	2.875	2.875	2.9999999999999996
YPR165W	1.5399999999999998	1.5399999999999998	1.5399999999999998	1.5399999999999998	1.5399999999999998	1.5399999999999998	1.5384615384615388	1.509433962264151	1.509433962264151	1.4814814814814816	1.4545454545454546	1.4	1.4	1.4528301886792452	1.425925925925926	1.425925925925926	1.425925925925926	1.425925925925926	1.425925925925926	1.425925925925926	1.425925925925926	1.425925925925926	1.4807692307692308	1.5098039215686274	1.425925925925926	1.425925925925926	1.4528301886792452	1.4807692307692308	1.5399999999999998	1.22	1.2448979591836735	1.3829787234042554	1.3541666666666667	1.3	1.2399999999999998	1.2399999999999998	1.319148936170213	1.3478260869565217	1.3478260869565217	1.25	1.25	1.2127659574468086	1.2954545454545454	1.1739130434782608	0.9791666666666665	0.9791666666666665	0.9791666666666665	0.9	0.9
YOL002C	0.9298245614035089	0.9824561403508772	0.9824561403508772	0.9824561403508772	0.9824561403508772	0.9824561403508772	0.8070175438596492	0.8070175438596492	0.793103448275862	0.793103448275862	0.793103448275862	0.8070175438596492	0.8070175438596492	0.8070175438596492	0.8070175438596492	0.8070175438596492	0.8596491228070176	0.875	0.8909090909090908	0.875	0.9074074074074074	0.9423076923076923	0.9423076923076923	0.9423076923076923	1.0196078431372548	1.0612244897959184	1.0833333333333333	1.0833333333333333	1.0833333333333333	1.0833333333333333	1.0833333333333333	1.0833333333333333	1.1063829787234043	1.1063829787234043	1.1063829787234043	1.1304347826086956	1.0833333333333333	1.0833333333333333	1.2083333333333333	1.1666666666666667	1.1666666666666667	1.1666666666666667	1.1666666666666667	1.1666666666666667	1.1041666666666667	1.1041666666666667	1.1521739130434783	1.2444444444444445	1.2444444444444445
YGL085W	3.226415094339623	3.1132075471698113	3.1730769230769234	3.1730769230769234	3.235294117647059	3.235294117647059	3.235294117647059	3.3673469387755106	3.510638297872341	3.446808510638299	3.3617021276595747	3.2340425531914896	3.4545454545454546	3.707317073170732	3.658536585365854	3.488372093023256	3.4186046511627906	3.5000000000000004	3.571428571428572	3.325581395348837	3.404761904761905	3.5609756097560976	3.4878048780487805	3.6666666666666665	3.175	3.175	3.175	3.0	2.8571428571428577	2.8571428571428577	2.8571428571428577	2.7906976744186047	2.8571428571428577	2.8571428571428577	2.8571428571428577	2.8571428571428577	2.928571428571429	3.0	3.0	3.1538461538461537	2.9024390243902443	2.7674418604651163	2.9024390243902443	2.833333333333334	2.9024390243902443	2.9	2.9	2.9	2.9
YIL124W	1.7045454545454548	1.4090909090909092	1.311111111111111	1.1777777777777778	1.0	0.8478260869565218	0.9130434782608695	0.9130434782608695	0.8936170212765957	0.8936170212765957	0.9791666666666665	0.9791666666666665	1.0416666666666667	1.0416666666666667	0.9791666666666665	1.0	1.0	0.9591836734693877	0.9591836734693877	0.9591836734693877	0.8367346938775511	0.8723404255319149	0.9148936170212767	0.8541666666666666	0.8541666666666666	0.8723404255319149	0.8541666666666666	0.8367346938775511	0.803921568627451	0.8431372549019608	0.8431372549019608	0.9019607843137255	0.9019607843137255	0.9019607843137255	0.8113207547169812	1.0961538461538463	1.0961538461538463	1.0754716981132075	1.0754716981132075	1.0754716981132075	1.0961538461538463	1.1886792452830188	1.196078431372549	1.1730769230769231	1.150943396226415	1.1372549019607843	1.2745098039215688	1.2745098039215688	1.3137254901960784
YLR046C	1.8571428571428574	1.772727272727273	1.772727272727273	1.772727272727273	1.7333333333333334	1.7333333333333334	1.5106382978723405	1.5434782608695652	1.5434782608695652	1.5777777777777777	1.5777777777777777	1.5434782608695652	1.5434782608695652	1.608695652173913	1.5333333333333332	1.5	1.5	1.5	1.5333333333333332	1.5333333333333332	1.5	1.595744680851064	1.595744680851064	1.595744680851064	1.6595744680851066	1.6595744680851066	1.6595744680851066	1.6304347826086958	1.6304347826086958	1.6304347826086958	1.6956521739130437	1.6956521739130437	1.6304347826086958	1.5	1.5	1.4375	1.4375	1.4081632653061225	1.4081632653061225	1.4375	1.4375	1.4375	1.4375	1.4375	1.4680851063829787	1.4680851063829787	1.5	1.5	1.5
YNL155W	1.1136363636363638	1.1136363636363638	1.1136363636363638	1.0888888888888888	1.1136363636363638	1.1136363636363638	1.1136363636363638	1.2500000000000002	1.2790697674418605	1.3095238095238098	1.4146341463414636	1.3414634146341464	1.375	1.4864864864864864	1.4864864864864864	1.4864864864864864	1.4864864864864864	1.4864864864864864	1.4473684210526314	1.4864864864864864	1.4864864864864864	1.4864864864864864	1.5714285714285714	1.5714285714285714	1.6176470588235294	1.6176470588235294	1.6666666666666665	1.6666666666666665	1.6666666666666665	1.6666666666666665	1.8787878787878785	1.9374999999999998	1.9374999999999998	1.9374999999999998	1.9374999999999998	1.9999999999999998	1.9999999999999998	1.9999999999999998	2.0344827586206895	2.0344827586206895	2.1379310344827585	2.3793103448275863	2.5555555555555554	2.5555555555555554	2.76	2.76	2.6538461538461537	2.846153846153846	2.846153846153846
YHR199C	1.025	1.0512820512820513	1.0649350649350648	1.0649350649350648	1.0649350649350648	1.0649350649350648	1.0512820512820513	1.0512820512820513	1.0649350649350648	1.0649350649350648	1.0123456790123457	1.0123456790123457	1.0123456790123457	0.9036144578313254	0.9036144578313254	0.872093023255814	0.872093023255814	0.9534883720930232	0.9318181818181819	0.901098901098901	0.901098901098901	0.901098901098901	0.9213483146067415	0.9213483146067415	0.9888888888888889	0.9318181818181819	0.9213483146067415	0.9550561797752809	0.965909090909091	1.0340909090909092	0.9883720930232559	1.058139534883721	1.058139534883721	1.058139534883721	1.0119047619047619	0.9883720930232559	0.9883720930232559	0.9883720930232559	0.9647058823529411	0.9534883720930232	0.9404761904761904	0.9534883720930232	0.9647058823529411	0.9186046511627907	0.9186046511627907	0.8977272727272728	0.9213483146067415	0.9213483146067415	0.9888888888888889
YNL305C	8.538461538461538	8.307692307692307	8.307692307692307	8.307692307692307	8.307692307692307	8.307692307692307	8.307692307692307	8.307692307692307	8.307692307692307	8.307692307692307	8.307692307692307	8.307692307692307	8.307692307692307	8.307692307692307	7.769230769230768	8.0	8.0	8.0	8.538461538461538	8.538461538461538	8.538461538461538	8.692307692307692	8.07142857142857	7.714285714285713	7.499999999999999	7.285714285714285	7.285714285714285	7.285714285714285	6.8	6.374999999999999	6.374999999999999	6.374999999999999	6.374999999999999	6.374999999999999	6.374999999999999	5.999999999999999	6.857142857142856	6.857142857142856	6.6428571428571415	6.6428571428571415	6.6428571428571415	6.6428571428571415	6.6428571428571415	6.857142857142856	7.285714285714285	7.285714285714285	7.142857142857142	6.466666666666666	6.466666666666666
YHR062C	1.2424242424242424	1.2878787878787878	1.328125	1.375	1.375	1.3968253968253967	1.3968253968253967	1.3968253968253967	1.3968253968253967	1.3968253968253967	1.4193548387096775	1.5322580645161292	1.5322580645161292	1.5322580645161292	1.4838709677419355	1.557377049180328	1.586206896551724	1.586206896551724	1.586206896551724	1.586206896551724	1.586206896551724	1.586206896551724	1.6379310344827587	1.666666666666667	1.6964285714285716	1.6727272727272726	1.6727272727272726	1.6727272727272726	1.7037037037037037	1.7358490566037734	1.7358490566037734	1.7692307692307694	1.711538461538462	1.653846153846154	1.6800000000000002	1.7142857142857146	1.7142857142857146	1.7142857142857146	1.7872340425531918	1.7872340425531918	1.7872340425531918	1.7872340425531918	1.7142857142857146	1.7142857142857146	1.7872340425531918	1.7872340425531918	1.7872340425531918	1.7872340425531918	1.7500000000000002
YGR034W	3.666666666666666	3.666666666666666	3.4999999999999996	3.3636363636363633	3.347826086956521	3.347826086956521	3.347826086956521	3.347826086956521	3.2173913043478253	3.2173913043478253	3.2173913043478253	3.2173913043478253	2.96	2.96	2.846153846153846	2.7307692307692304	2.535714285714285	2.535714285714285	2.4482758620689653	2.4482758620689653	2.4482758620689653	2.4482758620689653	2.3793103448275863	2.5517241379310343	2.5666666666666664	2.5666666666666664	2.483870967741935	2.483870967741935	2.483870967741935	2.483870967741935	2.333333333333333	2.264705882352941	2.1999999999999997	1.9444444444444444	1.8421052631578947	1.9444444444444444	2.0277777777777777	1.9729729729729728	1.9210526315789471	1.8717948717948718	1.825	1.7804878048780488	1.7380952380952384	1.7380952380952384	1.7380952380952384	1.6590909090909092	1.590909090909091	1.590909090909091	1.590909090909091
YKR046C	1.112244897959184	1.1237113402061858	1.1041666666666667	1.0927835051546393	1.0927835051546393	1.1041666666666667	1.1595744680851063	1.1595744680851063	1.1595744680851063	1.1595744680851063	1.1170212765957446	1.105263157894737	1.105263157894737	1.1170212765957446	1.1170212765957446	1.105263157894737	1.0760869565217392	1.0978260869565217	1.053191489361702	1.053191489361702	1.053191489361702	1.0645161290322582	1.0760869565217392	1.0	1.0	1.010989010989011	1.1	1.0337078651685392	1.0337078651685392	1.0337078651685392	1.0795454545454546	1.0919540229885059	1.0919540229885059	1.1149425287356323	1.1547619047619047	1.1547619047619047	1.1445783132530123	1.130952380952381	1.130952380952381	1.130952380952381	1.1728395061728396	1.1585365853658538	1.1219512195121952	1.1219512195121952	1.1358024691358024	1.1645569620253164	1.1645569620253164	1.1794871794871795	1.1794871794871795
YMR178W	1.7674418604651163	1.7674418604651163	1.7674418604651163	1.8095238095238098	1.8095238095238098	1.8205128205128205	1.8205128205128205	1.8205128205128205	1.8205128205128205	1.8205128205128205	1.8205128205128205	1.8684210526315788	1.8205128205128205	1.775	1.7435897435897436	1.7435897435897436	1.7105263157894737	1.7105263157894737	1.7567567567567566	1.7567567567567566	1.7567567567567566	1.8055555555555556	1.8055555555555556	1.6315789473684208	1.6315789473684208	1.5789473684210524	1.5789473684210524	1.5789473684210524	1.5789473684210524	1.5	1.5	1.5	1.5	1.5	1.5	1.5	1.1749999999999998	1.205128205128205	1.3076923076923077	1.2249999999999999	1.15	1.2105263157894735	1.2105263157894735	1.2105263157894735	1.2105263157894735	1.2105263157894735	1.131578947368421	1.1944444444444444	1.1944444444444444
YKL128C	1.0967741935483872	1.1147540983606559	1.1724137931034482	1.1724137931034482	1.0701754385964912	1.033898305084746	1.033898305084746	1.033898305084746	1.033898305084746	1.033898305084746	1.033898305084746	1.0517241379310345	1.0517241379310345	1.0517241379310345	1.0517241379310345	1.0	1.0175438596491229	1.0175438596491229	1.0175438596491229	1.0357142857142858	1.0545454545454545	1.0545454545454545	1.0545454545454545	1.0545454545454545	1.0175438596491229	1.0	1.0	0.9824561403508772	0.9824561403508772	1.0	1.018181818181818	0.9636363636363636	0.9298245614035089	0.9824561403508772	0.9298245614035089	1.0714285714285714	1.0714285714285714	1.0714285714285714	1.0714285714285714	1.0714285714285714	1.0714285714285714	0.8909090909090908	0.8909090909090908	0.8909090909090908	0.8909090909090908	0.8909090909090908	0.8909090909090908	0.8909090909090908	0.8909090909090908
YLL023C	1.671875	1.671875	1.671875	1.67741935483871	1.67741935483871	1.650793650793651	1.67741935483871	1.67741935483871	1.7049180327868854	1.7049180327868854	1.7049180327868854	1.7333333333333334	1.793103448275862	1.793103448275862	1.7333333333333334	1.728813559322034	1.728813559322034	1.8214285714285714	1.8571428571428574	1.8214285714285714	1.8214285714285714	1.8214285714285714	1.8214285714285714	1.9107142857142858	1.9107142857142858	1.9107142857142858	1.8771929824561404	1.8771929824561404	1.8771929824561404	1.8448275862068966	1.8448275862068966	1.8135593220338984	1.8448275862068966	1.8181818181818181	1.8181818181818181	1.6964285714285716	1.7272727272727273	1.7272727272727273	1.7272727272727273	1.7272727272727273	1.6428571428571428	1.6428571428571428	1.6428571428571428	1.6727272727272726	1.5892857142857144	1.5892857142857144	1.6111111111111112	1.5818181818181818	1.5555555555555558
YKL023W	1.2	1.2	1.2	1.25	1.25	1.25	1.25	1.2	1.3043478260869563	1.1739130434782608	1.2272727272727273	1.2272727272727273	1.2272727272727273	1.2272727272727273	1.3043478260869563	1.391304347826087	1.391304347826087	1.391304347826087	1.6521739130434783	1.7272727272727273	1.8095238095238095	1.6666666666666665	1.6666666666666665	1.6666666666666665	1.6666666666666665	1.6666666666666665	1.6666666666666665	1.6666666666666665	1.75	1.6666666666666665	1.75	1.6666666666666665	1.6666666666666665	1.6666666666666665	1.6666666666666665	1.6666666666666665	1.6666666666666665	1.6666666666666665	1.6666666666666665	1.5217391304347825	1.8260869565217386	1.9565217391304346	1.9565217391304346	1.9565217391304346	2.0454545454545454	2.142857142857143	1.9999999999999996	1.9999999999999996	1.9999999999999996
YJL068C	1.457831325301205	1.475609756097561	1.457831325301205	1.457831325301205	1.421686746987952	1.421686746987952	1.4567901234567902	1.4567901234567902	1.4390243902439024	1.421686746987952	1.421686746987952	1.4749999999999999	1.4749999999999999	1.5443037974683544	1.5443037974683544	1.4878048780487805	1.569620253164557	1.6075949367088607	1.6075949367088607	1.6075949367088607	1.5443037974683544	1.5443037974683544	1.5256410256410258	1.5256410256410258	1.5256410256410258	1.5443037974683544	1.5443037974683544	1.6052631578947367	1.6486486486486487	1.6081081081081083	1.63013698630137	1.63013698630137	1.6111111111111112	1.6111111111111112	1.6338028169014085	1.657142857142857	1.5915492957746478	1.657142857142857	1.614285714285714	1.657142857142857	1.657142857142857	1.657142857142857	1.657142857142857	1.657142857142857	1.7	1.7	1.7	1.7	1.657142857142857
YDR043C	1.95	1.95	1.8	1.8	1.8	1.8	1.7142857142857142	1.7142857142857142	1.7142857142857142	1.7142857142857142	1.7142857142857142	1.7142857142857142	1.7142857142857142	1.7142857142857142	2.0476190476190474	2.0476190476190474	2.0476190476190474	2.0476190476190474	2.0476190476190474	2.0476190476190474	2.0476190476190474	2.65	2.65	2.789473684210526	2.789473684210526	2.789473684210526	2.789473684210526	2.7777777777777777	2.7777777777777777	2.7777777777777777	2.941176470588235	3.117647058823529	2.705882352941176	2.705882352941176	2.5555555555555554	2.421052631578947	2.421052631578947	2.421052631578947	2.421052631578947	2.421052631578947	2.421052631578947	2.1904761904761902	2.1904761904761902	2.1904761904761902	2.5238095238095237	2.5238095238095237	2.5238095238095237	2.4090909090909087	2.304347826086956
YDR275W	1.6375	1.6375	1.55	1.5121951219512197	1.548780487804878	1.548780487804878	1.548780487804878	1.548780487804878	1.4875	1.4875	1.4875	1.4875	1.4683544303797469	1.4871794871794872	1.45	1.45	1.4878048780487805	1.4698795180722892	1.4698795180722892	1.385542168674699	1.402439024390244	1.4197530864197532	1.4197530864197532	1.3658536585365855	1.3658536585365855	1.3658536585365855	1.3658536585365855	1.2926829268292683	1.2926829268292683	1.325	1.308641975308642	1.2716049382716048	1.2874999999999999	1.2435897435897436	1.2125	1.2278481012658227	1.2278481012658227	1.2278481012658227	1.1518987341772151	1.1666666666666667	1.1666666666666667	1.1666666666666667	1.1666666666666667	1.1666666666666667	1.1139240506329113	1.1139240506329113	1.0999999999999999	1.1428571428571428	1.1818181818181819
YBR191W	3.6874999999999996	3.6874999999999996	3.2777777777777772	3.2777777777777772	3.2777777777777772	3.1111111111111107	3.1111111111111107	3.1111111111111107	3.1111111111111107	2.947368421052631	2.947368421052631	2.947368421052631	2.947368421052631	2.947368421052631	2.947368421052631	2.8421052631578942	2.6999999999999997	2.8	2.947368421052631	2.947368421052631	2.947368421052631	2.947368421052631	2.947368421052631	2.947368421052631	3.1052631578947363	2.947368421052631	2.947368421052631	3.1111111111111107	2.7777777777777777	2.7777777777777777	2.7777777777777777	2.7777777777777777	2.631578947368421	2.631578947368421	2.631578947368421	2.631578947368421	2.380952380952381	2.380952380952381	2.2727272727272725	2.2727272727272725	2.2727272727272725	2.2727272727272725	2.2727272727272725	2.1739130434782608	2.1739130434782608	2.0434782608695645	2.0434782608695645	2.0434782608695645	2.0434782608695645
YBR101C	1.6730769230769231	1.6	1.625	1.5918367346938778	1.625	1.625	1.625	1.5106382978723405	1.5434782608695652	1.4782608695652175	1.744186046511628	1.785714285714286	1.7560975609756098	1.875	1.875	1.744186046511628	1.744186046511628	1.8139534883720931	1.8139534883720931	1.9090909090909094	1.9090909090909094	2.0681818181818183	2.0681818181818183	2.0681818181818183	2.166666666666667	2.2380952380952386	2.2380952380952386	2.1363636363636367	2.1363636363636367	2.1363636363636367	2.1860465116279073	2.1860465116279073	2.2926829268292686	2.35	2.2926829268292686	2.2926829268292686	2.35	2.275	2.275	2.275	2.1999999999999997	2.1999999999999997	2.125	2.125	2.125	2.125	2.023809523809524	2.023809523809524	1.9761904761904763
YOR079C	3.5161290322580645	3.5161290322580645	3.6333333333333333	3.6333333333333333	3.7586206896551726	3.892857142857143	3.714285714285714	3.714285714285714	3.466666666666667	3.3666666666666667	3.3666666666666667	3.3666666666666667	3.7407407407407405	3.7407407407407405	3.7407407407407405	3.7407407407407405	3.7407407407407405	3.7407407407407405	3.6666666666666665	3.6666666666666665	3.5555555555555554	3.5555555555555554	3.5555555555555554	3.5555555555555554	3.4444444444444438	3.576923076923076	3.4444444444444438	3.5555555555555554	3.5555555555555554	3.5555555555555554	3.5555555555555554	3.5555555555555554	3.6666666666666665	3.6666666666666665	3.96	3.96	3.96	3.96	4.0	4.0	3.8749999999999996	3.913043478260869	3.913043478260869	3.913043478260869	3.782608695652173	3.782608695652173	3.782608695652173	3.695652173913043	3.695652173913043
YDL083C	3.8421052631578942	3.8421052631578942	3.1428571428571423	3.1428571428571423	3.1428571428571423	3.1428571428571423	3.1428571428571423	2.9999999999999996	2.9999999999999996	2.8695652173913038	2.8695652173913038	2.75	2.75	2.52	2.52	2.423076923076923	2.346153846153846	2.346153846153846	2.346153846153846	2.346153846153846	2.346153846153846	2.5416666666666665	2.6521739130434776	2.5416666666666665	2.1111111111111107	1.8999999999999997	1.8999999999999997	1.8999999999999997	1.8999999999999997	1.8999999999999997	1.7	1.7	1.5937499999999998	1.5937499999999998	1.5454545454545452	1.7	1.5937499999999998	1.5937499999999998	1.5454545454545452	1.4848484848484846	1.4411764705882353	1.4411764705882353	1.5454545454545452	1.5	1.457142857142857	1.457142857142857	1.4166666666666665	1.4166666666666665	1.4166666666666665
YNL055C	2.1052631578947367	2.1052631578947367	2.157894736842105	2.0810810810810807	2.0810810810810807	2.0810810810810807	2.026315789473684	1.8421052631578947	1.794871794871795	1.8421052631578947	1.8421052631578947	1.8333333333333333	1.7368421052631577	1.8157894736842102	1.8157894736842102	1.7249999999999999	1.6829268292682926	1.6829268292682926	1.7249999999999999	1.65	1.65	1.65	1.65	1.6097560975609757	1.6097560975609757	1.5000000000000002	1.5000000000000002	1.5714285714285716	1.5714285714285716	1.642857142857143	1.642857142857143	1.6046511627906976	1.6046511627906976	1.6046511627906976	1.642857142857143	1.7142857142857144	1.7142857142857144	1.7142857142857144	1.7142857142857144	1.7560975609756098	1.7560975609756098	1.7999999999999998	1.7999999999999998	1.7999999999999998	1.846153846153846	1.846153846153846	1.846153846153846	1.8947368421052628	1.8947368421052628
YGL136C	1.4666666666666666	1.4666666666666666	1.6206896551724137	1.5172413793103448	1.5714285714285712	1.5714285714285712	1.5714285714285712	1.5714285714285712	1.5172413793103448	1.3666666666666665	1.3666666666666665	1.3666666666666665	1.3225806451612903	1.3225806451612903	1.3225806451612903	1.2812499999999998	1.4137931034482758	1.5172413793103448	1.5172413793103448	1.7586206896551724	1.7586206896551724	1.5172413793103448	1.5172413793103448	1.5172413793103448	1.5172413793103448	1.5172413793103448	1.5172413793103448	1.4666666666666666	1.4193548387096773	1.4193548387096773	1.4193548387096773	1.4193548387096773	1.2258064516129032	1.2258064516129032	1.2903225806451613	1.096774193548387	1.096774193548387	1.096774193548387	1.096774193548387	1.096774193548387	1.2903225806451613	1.2903225806451613	1.2903225806451613	1.3870967741935483	1.3870967741935483	1.3437499999999998	1.3437499999999998	1.4374999999999998	1.3939393939393938
YDR262W	4.595238095238096	4.595238095238096	4.707317073170732	4.44186046511628	4.707317073170732	4.707317073170732	4.707317073170732	4.707317073170732	4.825	4.675000000000001	4.675000000000001	4.794871794871796	4.794871794871796	4.921052631578948	5.054054054054054	5.1944444444444455	5.057142857142858	4.514285714285714	4.909090909090909	4.696969696969696	4.696969696969696	4.696969696969696	4.787878787878787	4.84375	4.937499999999999	4.787878787878787	4.6060606060606055	4.65625	4.5625	4.424242424242424	4.424242424242424	4.294117647058823	4.294117647058823	4.294117647058823	4.294117647058823	4.294117647058823	4.171428571428572	4.171428571428572	4.171428571428572	4.171428571428572	4.171428571428572	4.171428571428572	4.171428571428572	3.9210526315789473	3.9210526315789473	3.5609756097560976	3.439024390243903	3.439024390243903	3.375
YJL210W	2.6874999999999996	2.6874999999999996	2.8666666666666667	2.6874999999999996	3.071428571428571	3.071428571428571	2.8666666666666667	2.8666666666666667	3.071428571428571	3.571428571428571	4.166666666666666	4.416666666666666	4.8181818181818175	5.3	5.0	5.0	5.0	5.0	5.0	5.0	5.0	5.0	5.0	5.0	5.0	5.0	5.0	5.0	4.545454545454545	4.545454545454545	4.545454545454545	4.545454545454545	4.545454545454545	4.545454545454545	4.545454545454545	4.545454545454545	4.545454545454545	4.545454545454545	4.545454545454545	4.545454545454545	4.545454545454545	4.8181818181818175	4.8181818181818175	4.8181818181818175	5.0	5.0	5.0	5.0	5.0
YOL088C	1.1612903225806452	1.1612903225806452	1.1612903225806452	1.1612903225806452	1.1612903225806452	1.1612903225806452	1.1612903225806452	1.1612903225806452	1.1612903225806452	1.1612903225806452	1.2580645161290323	1.2580645161290323	1.2580645161290323	1.352941176470588	1.352941176470588	1.352941176470588	1.352941176470588	1.352941176470588	1.352941176470588	1.352941176470588	1.352941176470588	1.2647058823529411	1.2647058823529411	1.2647058823529411	1.2647058823529411	1.3030303030303028	1.212121212121212	1.212121212121212	1.1764705882352942	1.1428571428571428	1.2285714285714284	1.1944444444444444	1.1944444444444444	1.162162162162162	1.162162162162162	1.162162162162162	1.162162162162162	1.162162162162162	1.162162162162162	1.162162162162162	1.162162162162162	1.162162162162162	1.2285714285714284	1.2285714285714284	1.2285714285714284	1.2285714285714284	1.2285714285714284	1.2285714285714284	1.2285714285714284
YER074W	3.904761904761904	3.7272727272727266	3.571428571428571	3.4090909090909087	3.4090909090909087	3.681818181818181	3.681818181818181	3.681818181818181	3.681818181818181	3.545454545454545	3.545454545454545	3.545454545454545	3.545454545454545	3.714285714285714	3.714285714285714	3.545454545454545	3.571428571428571	3.571428571428571	3.571428571428571	3.571428571428571	3.571428571428571	3.571428571428571	3.714285714285714	3.714285714285714	3.714285714285714	3.714285714285714	3.714285714285714	3.3809523809523805	3.3809523809523805	3.3809523809523805	3.3809523809523805	3.4499999999999997	3.285714285714285	3.285714285714285	3.285714285714285	2.9999999999999996	2.9999999999999996	2.9999999999999996	3.1428571428571423	3.1428571428571423	3.1428571428571423	2.8695652173913038	2.6399999999999997	2.92	2.92	2.92	2.92	2.92	2.8
YJR096W	1.3428571428571427	1.3428571428571427	1.3428571428571427	1.4242424242424239	1.4242424242424239	1.4242424242424239	1.4242424242424239	1.3823529411764703	1.3823529411764703	1.3823529411764703	1.25	1.25	1.25	1.25	1.25	1.25	1.25	1.2162162162162162	1.2162162162162162	1.27027027027027	1.27027027027027	1.27027027027027	1.1052631578947365	1.1052631578947365	1.1052631578947365	1.1052631578947365	1.1052631578947365	1.1052631578947365	1.1052631578947365	1.1842105263157894	1.27027027027027	1.27027027027027	1.3055555555555554	1.3055555555555554	1.25	1.2857142857142858	1.3636363636363635	1.3636363636363635	1.3636363636363635	1.3636363636363635	1.3636363636363635	1.3636363636363635	1.3636363636363635	1.2857142857142858	1.3636363636363635	1.5454545454545452	1.4848484848484846	1.4848484848484846	1.4848484848484846
YNL075W	1.7419354838709677	1.7142857142857142	1.7419354838709677	1.6290322580645162	1.6290322580645162	1.5322580645161292	1.459016393442623	1.4833333333333334	1.5084745762711866	1.4833333333333334	1.459016393442623	1.2459016393442623	1.2459016393442623	1.2063492063492063	1.278688524590164	1.278688524590164	1.3220338983050848	1.3220338983050848	1.3220338983050848	1.2711864406779663	1.3275862068965516	1.293103448275862	1.2203389830508475	1.180327868852459	1.2203389830508475	1.263157894736842	1.3333333333333333	1.2264150943396226	1.2264150943396226	1.2592592592592593	1.3396226415094339	1.3653846153846154	1.3653846153846154	1.2830188679245282	1.2830188679245282	1.2830188679245282	1.3333333333333335	1.4901960784313726	1.3529411764705883	1.3529411764705883	1.4081632653061225	1.4255319148936172	1.4255319148936172	1.4565217391304348	1.4680851063829787	1.3399999999999999	1.38	1.38	1.38
YML107C	1.4202898550724636	1.4202898550724636	1.4411764705882353	1.5076923076923074	1.5076923076923074	1.5076923076923074	1.53125	1.5555555555555554	1.5555555555555554	1.6031746031746033	1.6031746031746033	1.6031746031746033	1.6031746031746033	1.4444444444444444	1.467741935483871	1.467741935483871	1.467741935483871	1.4918032786885247	1.4918032786885247	1.593220338983051	1.4354838709677422	1.4354838709677422	1.459016393442623	1.459016393442623	1.459016393442623	1.4354838709677422	1.4354838709677422	1.4354838709677422	1.459016393442623	1.459016393442623	1.2295081967213115	1.3442622950819672	1.3666666666666665	1.3442622950819672	1.3666666666666665	1.3666666666666665	1.3898305084745763	1.3898305084745763	1.5344827586206897	1.5344827586206897	1.5344827586206897	1.5344827586206897	1.56140350877193	1.5087719298245614	1.4827586206896552	1.4827586206896552	1.4827586206896552	1.457627118644068	1.3389830508474576
YHL013C	3.56	3.56	3.56	3.44	3.56	3.869565217391304	3.5652173913043472	3.4166666666666665	3.4166666666666665	3.4166666666666665	3.541666666666667	3.4	3.4	3.4	3.4	3.4	3.28	3.7083333333333335	3.7083333333333335	3.7083333333333335	3.7083333333333335	3.7083333333333335	3.7083333333333335	3.833333333333333	3.7083333333333335	3.739130434782608	3.739130434782608	3.739130434782608	3.739130434782608	3.739130434782608	3.869565217391304	3.869565217391304	3.869565217391304	3.869565217391304	4.045454545454545	4.045454545454545	4.045454545454545	4.238095238095238	4.238095238095238	4.238095238095238	4.045454545454545	4.238095238095238	4.238095238095238	4.095238095238095	4.095238095238095	4.238095238095238	4.3809523809523805	4.6	4.6
YGL232W	1.6825396825396826	1.6825396825396826	1.7096774193548387	1.7096774193548387	1.5714285714285716	1.7096774193548387	1.737704918032787	1.7457627118644068	1.7758620689655171	1.7758620689655171	1.7758620689655171	1.8392857142857142	1.7758620689655171	1.8392857142857142	1.8392857142857142	1.9074074074074074	1.9433962264150941	2.0599999999999996	2.12	2.163265306122449	2.163265306122449	2.224489795918368	2.224489795918368	2.224489795918368	2.2708333333333335	2.2708333333333335	2.3695652173913047	2.3043478260869565	2.3695652173913047	2.4130434782608696	2.4130434782608696	2.4130434782608696	2.217391304347826	2.217391304347826	2.217391304347826	2.3478260869565215	2.3333333333333335	2.2826086956521743	2.4130434782608696	2.4130434782608696	2.466666666666667	2.466666666666667	2.466666666666667	2.622222222222222	2.681818181818182	2.622222222222222	2.622222222222222	2.6511627906976747	2.6511627906976747
YEL019C	2.6052631578947367	2.6052631578947367	2.6756756756756754	2.6756756756756754	2.486486486486486	2.486486486486486	2.486486486486486	2.5675675675675675	2.5	2.421052631578947	2.421052631578947	2.421052631578947	2.421052631578947	2.486486486486486	2.486486486486486	2.486486486486486	2.5555555555555554	2.5	2.5	2.5	2.5	2.5	2.4285714285714284	2.4285714285714284	2.3428571428571425	2.2777777777777777	2.111111111111111	2.1714285714285713	2.1714285714285713	2.2285714285714286	2.2941176470588234	2.2941176470588234	2.3823529411764706	2.2941176470588234	2.3636363636363633	2.3636363636363633	2.4375	2.4375	2.5312499999999996	2.5312499999999996	2.6999999999999997	2.6999999999999997	2.6999999999999997	2.6999999999999997	2.8928571428571423	2.793103448275862	3.0344827586206895	3.0344827586206895	3.1428571428571423
YML106W	1.625	1.5625	1.5625	1.6666666666666667	1.6666666666666667	1.6666666666666667	1.744186046511628	1.744186046511628	1.744186046511628	1.744186046511628	1.785714285714286	1.5121951219512195	1.5121951219512195	1.5499999999999998	1.625	1.625	1.5853658536585367	1.5853658536585367	1.5499999999999998	1.5499999999999998	1.5499999999999998	1.441860465116279	1.4749999999999999	1.275	1.275	1.275	1.275	1.3076923076923077	1.3421052631578945	1.263157894736842	1.2972972972972971	1.2972972972972971	1.3714285714285714	1.3714285714285714	1.2162162162162162	1.2162162162162162	1.2162162162162162	1.2162162162162162	1.162162162162162	1.2285714285714284	1.2285714285714284	0.9729729729729729	0.8918918918918919	0.8918918918918919	0.8333333333333333	0.7692307692307693	0.7692307692307693	0.925	0.925
YMR060C	1.5102040816326532	1.5102040816326532	1.5102040816326532	1.5102040816326532	1.711111111111111	1.711111111111111	1.711111111111111	1.8604651162790697	1.9512195121951221	1.9512195121951221	2.0	2.0512820512820515	2.0512820512820515	1.9249999999999998	1.9743589743589742	1.9743589743589742	1.9743589743589742	1.9743589743589742	2.0810810810810807	1.9999999999999998	1.9999999999999998	1.9999999999999998	1.9189189189189186	1.9189189189189186	2.088235294117647	2.0285714285714285	2.0285714285714285	2.1515151515151514	1.9696969696969695	2.03125	2.03125	2.03125	1.9374999999999998	1.9999999999999998	2.1379310344827585	2.0344827586206895	2.1851851851851847	2.1851851851851847	2.1851851851851847	1.9629629629629628	2.0370370370370368	2.2	2.2	2.291666666666667	2.291666666666667	2.291666666666667	2.291666666666667	2.291666666666667	2.5
YLR209C	1.0408163265306123	1.148936170212766	1.0851063829787235	1.0851063829787235	1.108695652173913	1.4130434782608696	1.3541666666666667	1.3541666666666667	1.3829787234042554	1.4130434782608696	1.4130434782608696	1.4130434782608696	1.4130434782608696	1.4565217391304348	1.4565217391304348	1.4130434782608696	1.4444444444444444	1.4444444444444444	1.4444444444444444	1.4444444444444444	1.3829787234042554	1.3829787234042554	1.4130434782608696	1.4130434782608696	1.4130434782608696	1.4130434782608696	1.3777777777777775	1.3777777777777775	1.3777777777777775	1.3777777777777775	1.3777777777777775	1.3777777777777775	1.4090909090909092	1.4090909090909092	1.3478260869565217	1.4090909090909092	1.441860465116279	1.441860465116279	1.441860465116279	1.4761904761904763	1.547619047619048	1.547619047619048	1.547619047619048	1.547619047619048	1.5853658536585367	1.5499999999999998	1.5499999999999998	1.5499999999999998	1.5499999999999998
YLR243W	2.1549295774647885	2.1549295774647885	2.1857142857142855	2.217391304347826	2.1159420289855073	2.1159420289855073	2.2121212121212124	2.257575757575758	2.257575757575758	2.2121212121212124	2.2121212121212124	2.1384615384615384	2.1384615384615384	2.2063492063492065	2.2063492063492065	2.126984126984127	2.126984126984127	2.126984126984127	2.1612903225806455	2.19672131147541	2.19672131147541	2.2333333333333334	2.1475409836065573	2.183333333333333	2.183333333333333	2.2586206896551726	2.2586206896551726	2.2586206896551726	2.2586206896551726	2.2982456140350878	2.3392857142857144	2.2857142857142856	2.3703703703703702	2.3703703703703702	2.4615384615384617	2.2884615384615388	2.38	2.32	2.26	2.26	2.26	2.26	2.3541666666666665	2.3541666666666665	2.404255319148936	2.404255319148936	2.4565217391304346	2.2222222222222223	2.272727272727273
YOL093W	1.6857142857142855	1.6857142857142855	1.6857142857142855	1.6857142857142855	1.6857142857142855	1.7352941176470587	1.7352941176470587	1.7878787878787876	1.606060606060606	1.606060606060606	1.606060606060606	1.606060606060606	1.7096774193548385	1.7096774193548385	1.7096774193548385	1.7096774193548385	1.7096774193548385	1.7096774193548385	1.7096774193548385	1.7096774193548385	1.8709677419354838	1.8709677419354838	1.8709677419354838	1.8709677419354838	1.8709677419354838	1.8709677419354838	1.8709677419354838	1.9333333333333333	1.8333333333333333	1.8333333333333333	1.8333333333333333	1.8333333333333333	1.7741935483870968	1.7741935483870968	1.7741935483870968	1.7741935483870968	1.7741935483870968	1.7741935483870968	1.7741935483870968	1.7741935483870968	1.7741935483870968	1.7741935483870968	1.7741935483870968	1.7741935483870968	1.7741935483870968	1.8333333333333333	1.8333333333333333	1.8333333333333333	1.896551724137931
YPL002C	3.538461538461538	3.269230769230769	3.269230769230769	3.538461538461538	3.538461538461538	3.230769230769231	3.230769230769231	3.111111111111111	3.230769230769231	3.230769230769231	3.230769230769231	3.3600000000000003	3.3600000000000003	3.3600000000000003	3.0799999999999996	3.0799999999999996	2.9615384615384612	2.9615384615384612	2.9615384615384612	2.9615384615384612	2.9615384615384612	2.9615384615384612	2.9615384615384612	2.9615384615384612	2.846153846153846	2.96	2.96	2.84	2.84	2.84	2.84	2.84	2.84	2.84	2.84	2.76	2.76	2.76	2.76	2.36	2.269230769230769	2.269230769230769	2.5384615384615383	2.423076923076923	2.423076923076923	2.3076923076923075	2.3076923076923075	2.3076923076923075	2.3076923076923075
YJR056C	17.200000000000003	17.200000000000003	16.6	16.6	16.3	16.3	16.1	16.3	17.0	17.0	17.0	15.454545454545453	15.545454545454545	15.545454545454545	14.999999999999998	14.727272727272728	14.454545454545453	13.818181818181817	13.818181818181817	12.916666666666664	12.666666666666664	12.666666666666664	12.666666666666664	13.272727272727272	12.454545454545453	12.272727272727272	11.636363636363635	11.636363636363635	10.999999999999998	12.1	12.1	12.1	12.1	12.1	11.5	11.5	11.5	10.799999999999999	12.1	11.9	11.9	11.2	11.2	11.2	11.9	11.9	11.9	11.9	11.6
YGL019W	1.3658536585365855	1.3658536585365855	1.3658536585365855	1.4	1.435897435897436	1.5499999999999998	1.5499999999999998	1.5499999999999998	1.5499999999999998	1.5499999999999998	1.5499999999999998	1.5853658536585367	1.5121951219512195	1.5853658536585367	1.5853658536585367	1.5853658536585367	1.547619047619048	1.547619047619048	1.625	1.625	1.625	1.625	1.625	1.625	1.5499999999999998	1.5499999999999998	1.5499999999999998	1.4634146341463417	1.4634146341463417	1.4634146341463417	1.5384615384615385	1.5384615384615385	1.5384615384615385	1.5	1.5	1.5121951219512195	1.5499999999999998	1.5499999999999998	1.5499999999999998	1.5499999999999998	1.5	1.5	1.5384615384615385	1.5384615384615385	1.5789473684210524	1.5405405405405403	1.5405405405405403	1.676470588235294	1.676470588235294
YLR283W	0.9310344827586207	0.9473684210526316	0.9642857142857143	1.0	1.0	0.982758620689655	0.982758620689655	1.0178571428571428	1.0178571428571428	1.0178571428571428	1.0363636363636362	1.1454545454545455	1.1886792452830188	1.1886792452830188	1.1886792452830188	1.1886792452830188	1.1886792452830188	1.0377358490566038	1.0	1.0377358490566038	1.0377358490566038	0.9821428571428572	0.9821428571428572	0.9821428571428572	0.9821428571428572	1.0185185185185186	1.0185185185185186	1.0185185185185186	1.0185185185185186	1.0185185185185186	1.0185185185185186	1.0185185185185186	1.0377358490566038	1.0377358490566038	1.057692307692308	1.057692307692308	1.057692307692308	1.057692307692308	1.0784313725490198	1.0784313725490198	1.1224489795918369	1.2653061224489797	1.2653061224489797	1.2916666666666665	1.2916666666666665	1.2916666666666665	1.2291666666666665	1.2826086956521738	1.2553191489361704
YPR061C	1.2682926829268293	1.2682926829268293	1.2682926829268293	1.2682926829268293	1.3414634146341464	1.3414634146341464	1.3414634146341464	1.375	1.2999999999999998	1.125	1.125	1.125	1.125	1.125	1.125	1.0975609756097562	1.0975609756097562	1.0714285714285716	1.0975609756097562	1.125	1.125	1.125	1.125	1.1842105263157894	1.2162162162162162	1.2857142857142858	1.2580645161290323	1.2580645161290323	1.2580645161290323	1.2580645161290323	1.2580645161290323	1.2580645161290323	1.2580645161290323	1.2580645161290323	1.2580645161290323	1.2580645161290323	1.21875	1.3	1.3	1.3	1.3	1.3448275862068966	1.3928571428571428	1.5185185185185184	1.5185185185185184	1.7777777777777777	1.7777777777777777	1.8888888888888886	1.8888888888888886
YGL224C	2.4	2.4651162790697674	2.340909090909091	2.272727272727273	2.173913043478261	2.173913043478261	2.2045454545454546	2.159090909090909	2.111111111111111	2.111111111111111	2.111111111111111	2.111111111111111	2.0444444444444443	2.090909090909091	2.159090909090909	2.2045454545454546	2.1555555555555554	2.2045454545454546	2.255813953488372	2.159090909090909	2.159090909090909	2.159090909090909	2.2093023255813953	2.0465116279069764	2.116279069767442	2.166666666666667	2.0952380952380953	2.023809523809524	1.9523809523809526	1.9523809523809526	1.9523809523809526	1.9512195121951221	1.9512195121951221	1.9512195121951221	1.9512195121951221	1.8780487804878048	1.8780487804878048	1.8780487804878048	1.8780487804878048	1.8048780487804879	1.8048780487804879	1.761904761904762	1.6818181818181819	1.6818181818181819	1.6818181818181819	1.761904761904762	1.761904761904762	1.8048780487804879	1.8780487804878048
YML125C	0.9375	0.8823529411764706	0.9375	0.9375	0.9375	0.9090909090909091	0.9090909090909091	0.8823529411764706	0.9090909090909091	0.8823529411764706	0.8823529411764706	0.8823529411764706	1.0294117647058825	1.0294117647058825	1.0294117647058825	1.0294117647058825	0.8823529411764706	0.8823529411764706	0.8823529411764706	0.8823529411764706	0.8823529411764706	0.8823529411764706	0.8823529411764706	0.8823529411764706	0.8823529411764706	0.8823529411764706	0.8823529411764706	0.8823529411764706	0.8571428571428571	0.8823529411764706	0.8823529411764706	0.8823529411764706	0.8823529411764706	0.8823529411764706	0.9090909090909091	0.9090909090909091	0.9090909090909091	0.9375	0.9375	0.9375	0.8823529411764706	0.9090909090909091	0.9090909090909091	0.9090909090909091	0.9090909090909091	0.7941176470588236	0.7941176470588236	0.7941176470588236	0.7058823529411765
YGL128C	1.6794871794871795	1.6025641025641026	1.6447368421052633	1.6447368421052633	1.5866666666666667	1.5466666666666666	1.5466666666666666	1.5675675675675675	1.5915492957746478	1.5915492957746478	1.5492957746478875	1.527777777777778	1.527777777777778	1.4864864864864866	1.5	1.5211267605633803	1.5211267605633803	1.4225352112676057	1.4225352112676057	1.3	1.342857142857143	1.342857142857143	1.402985074626866	1.3181818181818181	1.3181818181818181	1.3181818181818181	1.3181818181818181	1.2272727272727273	1.2272727272727273	1.2	1.1538461538461537	1.1538461538461537	1.123076923076923	1.123076923076923	1.0153846153846153	1.0615384615384615	1.0454545454545454	1.0952380952380951	1.078125	1.1129032258064517	1.1311475409836065	1.1311475409836065	1.2295081967213115	1.2295081967213115	1.2295081967213115	1.2295081967213115	1.1904761904761905	1.1904761904761905	1.2295081967213115
YPR016C	1.377049180327869	1.306451612903226	1.3278688524590163	1.306451612903226	1.2857142857142856	1.2857142857142856	1.2380952380952381	1.2580645161290325	1.2380952380952381	1.2580645161290325	1.3	1.25	1.3	1.3	1.3	1.0999999999999999	1.0999999999999999	1.0999999999999999	1.0999999999999999	0.9833333333333333	1.0333333333333332	1.0163934426229508	1.0999999999999999	1.1186440677966103	1.0819672131147542	1.0645161290322582	1.0819672131147542	1.0819672131147542	1.0645161290322582	1.0645161290322582	1.0819672131147542	1.1186440677966103	1.1578947368421053	1.1785714285714286	1.1785714285714286	1.2	1.2545454545454544	1.2545454545454544	1.2321428571428572	1.2909090909090908	1.2909090909090908	1.3396226415094339	1.2909090909090908	1.3454545454545455	1.4230769230769231	1.2407407407407407	1.2407407407407407	1.2407407407407407	1.218181818181818
YJR083C	1.6153846153846154	1.6216216216216215	1.5384615384615385	1.5384615384615385	1.5384615384615385	1.5384615384615385	1.5	1.5	1.5	1.4871794871794872	1.5384615384615385	1.5384615384615385	1.5384615384615385	1.5384615384615385	1.5675675675675675	1.5675675675675675	1.5675675675675675	1.5675675675675675	1.611111111111111	1.611111111111111	1.611111111111111	1.611111111111111	1.611111111111111	1.611111111111111	1.611111111111111	1.75	1.75	1.75	1.75	1.75	1.75	1.75	1.75	1.3888888888888888	1.1944444444444444	1.1944444444444444	1.1944444444444444	1.1944444444444444	1.162162162162162	1.2285714285714284	1.2285714285714284	1.2285714285714284	1.2647058823529411	1.2647058823529411	1.352941176470588	1.352941176470588	1.3939393939393938	1.212121212121212	1.212121212121212
YOR251C	1.6969696969696968	1.7499999999999998	1.7499999999999998	1.5625	1.6129032258064515	1.6129032258064515	1.5161290322580643	1.5161290322580643	1.5161290322580643	1.5161290322580643	1.5161290322580643	1.5161290322580643	1.5161290322580643	1.5161290322580643	1.6129032258064515	1.6666666666666667	1.6666666666666667	1.6666666666666667	1.6666666666666667	1.6666666666666667	1.6666666666666667	1.7666666666666666	1.8275862068965518	1.7241379310344829	1.7241379310344829	1.7241379310344829	1.7857142857142856	1.7857142857142856	1.7857142857142856	1.7857142857142856	1.7857142857142856	1.6785714285714282	1.6785714285714282	1.6785714285714282	1.6206896551724137	1.6206896551724137	1.6206896551724137	1.6206896551724137	1.6206896551724137	1.7407407407407403	1.8799999999999997	1.8799999999999997	1.958333333333333	1.958333333333333	1.958333333333333	1.958333333333333	2.0434782608695645	2.0434782608695645	2.0434782608695645
YFL005W	0.5978260869565218	0.6043956043956045	0.6043956043956045	0.6043956043956045	0.6043956043956045	0.6043956043956045	0.6111111111111112	0.6179775280898876	0.6179775280898876	0.6179775280898876	0.6516853932584269	0.6516853932584269	0.6516853932584269	0.6516853932584269	0.6590909090909092	0.6516853932584269	0.6666666666666667	0.6590909090909092	0.6590909090909092	0.6666666666666667	0.49411764705882344	0.49411764705882344	0.4999999999999999	0.5060240963855421	0.5421686746987953	0.5421686746987953	0.5421686746987953	0.5555555555555556	0.5555555555555556	0.569620253164557	0.569620253164557	0.569620253164557	0.5454545454545454	0.5454545454545454	0.5454545454545454	0.5753424657534246	0.5753424657534246	0.5833333333333333	0.5915492957746478	0.5915492957746478	0.5915492957746478	0.6428571428571429	0.6521739130434783	0.6521739130434783	0.608695652173913	0.5217391304347827	0.537313432835821	0.5538461538461539	0.5714285714285715
YGR084C	0.9884526558891455	0.9884526558891455	1.0023255813953489	1.0069767441860467	1.0208816705336428	1.0023255813953489	1.0163170163170163	1.0257009345794392	1.0452380952380953	1.0427553444180522	1.0477326968973748	1.033734939759036	1.0338983050847457	1.029126213592233	1.021897810218978	1.0296296296296297	1.0349127182044888	1.0149253731343284	1.0149253731343284	1.005012531328321	1.0126262626262625	0.9923469387755101	0.9923469387755101	0.9845758354755786	0.9792746113989638	0.9922680412371133	0.9845360824742267	0.9973890339425587	0.9973890339425587	1.0	1.0026455026455026	1.0106666666666666	1.02710027100271	1.0412087912087913	1.0527777777777778	1.0722222222222222	1.0760563380281691	1.0646067415730336	1.0828571428571427	1.078034682080925	1.069364161849711	1.0787172011661805	1.0825958702064897	1.0535714285714284	1.0535714285714284	1.0626865671641792	1.0748502994011977	1.042168674698795	1.042168674698795
YGR062C	1.0492957746478875	1.0141843971631206	1.0141843971631206	1.0071428571428571	1.0217391304347827	1.0217391304347827	1.0217391304347827	1.036764705882353	1.0522388059701493	1.0222222222222221	1.0222222222222221	1.0222222222222221	1.0222222222222221	0.9477611940298507	0.9477611940298507	0.9407407407407407	0.8962962962962963	0.9166666666666667	0.9166666666666667	0.8106060606060606	0.8560606060606061	0.8625954198473282	0.8625954198473282	0.8625954198473282	0.8692307692307691	0.8692307692307691	0.8759689922480619	0.8692307692307691	0.8759689922480619	0.8692307692307691	0.8560606060606061	0.8432835820895521	0.8582089552238805	0.8712121212121212	0.8582677165354331	0.8650793650793651	0.8650793650793651	0.8790322580645161	0.8548387096774193	0.848	0.848	0.8412698412698413	0.8346456692913387	0.8412698412698413	0.8617886178861789	0.8442622950819672	0.8373983739837398	0.8583333333333333	0.8442622950819672
YGL174W	3.3437499999999996	3.5312499999999996	3.64516129032258	3.64516129032258	3.64516129032258	3.64516129032258	3.5806451612903225	3.64516129032258	3.64516129032258	3.64516129032258	3.64516129032258	3.5806451612903225	3.5806451612903225	3.3636363636363633	3.3636363636363633	3.3636363636363633	3.4242424242424234	3.4242424242424234	3.4242424242424234	3.4242424242424234	3.3235294117647056	3.5151515151515147	3.7419354838709675	3.7419354838709675	3.64516129032258	3.64516129032258	3.64516129032258	3.64516129032258	3.64516129032258	3.64516129032258	3.64516129032258	3.64516129032258	3.64516129032258	3.64516129032258	3.64516129032258	3.8965517241379306	3.8965517241379306	3.8965517241379306	3.8965517241379306	4.111111111111111	4.111111111111111	4.111111111111111	4.111111111111111	4.319999999999999	4.5	4.375	4.375	4.375	4.565217391304348
YGR152C	2.9354838709677415	2.9354838709677415	2.9354838709677415	2.9354838709677415	2.8437499999999996	2.8387096774193545	2.8387096774193545	2.933333333333333	2.933333333333333	3.033333333333333	2.9354838709677415	2.9354838709677415	3.129032258064516	3.129032258064516	3.129032258064516	3.225806451612903	3.225806451612903	3.225806451612903	2.9999999999999996	3.0999999999999996	3.4444444444444438	3.4444444444444438	3.7199999999999998	3.7199999999999998	3.8749999999999996	3.8749999999999996	3.8260869565217384	3.8260869565217384	3.8260869565217384	3.8260869565217384	3.695652173913043	3.695652173913043	3.8636363636363633	4.0476190476190474	4.0476190476190474	3.428571428571428	3.428571428571428	3.428571428571428	3.428571428571428	3.285714285714285	3.1428571428571423	3.1428571428571423	3.285714285714285	3.6190476190476186	3.65	3.476190476190476	3.476190476190476	3.6190476190476186	3.6190476190476186
YIL044C	1.4583333333333335	1.4583333333333335	1.4583333333333335	1.5	1.5	1.5	1.4583333333333335	1.4583333333333335	1.4166666666666667	1.4166666666666667	1.457142857142857	1.4583333333333335	1.4583333333333335	1.5972222222222223	1.5972222222222223	1.565217391304348	1.5211267605633803	1.5	1.5	1.5428571428571427	1.5428571428571427	1.5428571428571427	1.4428571428571428	1.4393939393939394	1.4393939393939394	1.4843750000000002	1.4843750000000002	1.4843750000000002	1.5322580645161292	1.5081967213114753	1.5081967213114753	1.5081967213114753	1.4838709677419355	1.4838709677419355	1.4838709677419355	1.4838709677419355	1.4603174603174602	1.4603174603174602	1.4838709677419355	1.5081967213114753	1.5081967213114753	1.5081967213114753	1.4333333333333333	1.457627118644068	1.4827586206896552	1.4827586206896552	1.4827586206896552	1.5087719298245614	1.5000000000000002
YDL052C	1.4594594594594592	1.5405405405405403	1.583333333333333	1.583333333333333	1.676470588235294	1.7272727272727268	1.5151515151515151	1.5151515151515151	1.6129032258064515	1.6129032258064515	1.6129032258064515	1.6129032258064515	1.7096774193548385	1.7096774193548385	1.7096774193548385	1.8275862068965518	1.8275862068965518	1.7666666666666666	1.7666666666666666	1.7666666666666666	1.7666666666666666	1.7666666666666666	1.8275862068965518	1.8275862068965518	1.8275862068965518	1.9629629629629628	1.9629629629629628	1.9629629629629628	1.9629629629629628	1.9629629629629628	1.9629629629629628	1.9629629629629628	1.9629629629629628	1.9629629629629628	1.9629629629629628	2.074074074074074	2.074074074074074	2.074074074074074	2.074074074074074	1.8148148148148144	1.9599999999999997	1.9599999999999997	1.9599999999999997	2.1304347826086953	2.1304347826086953	2.1304347826086953	1.625	1.625	1.625
YKL019W	2.035714285714285	2.035714285714285	2.035714285714285	2.035714285714285	2.035714285714285	2.035714285714285	2.035714285714285	2.035714285714285	2.1111111111111107	2.1111111111111107	2.0689655172413794	2.0689655172413794	2.0689655172413794	2.0689655172413794	2.0689655172413794	2.0689655172413794	2.0689655172413794	2.0689655172413794	2.214285714285714	2.214285714285714	2.214285714285714	2.214285714285714	2.1379310344827585	2.3448275862068964	2.193548387096774	2.125	2.03125	2.03125	2.03125	2.03125	2.03125	2.096774193548387	1.9999999999999998	1.9999999999999998	1.8787878787878785	1.8787878787878785	1.8787878787878785	1.8787878787878785	1.8787878787878785	1.8787878787878785	1.7714285714285711	1.7714285714285711	1.7714285714285711	1.7222222222222219	1.7222222222222219	1.7714285714285711	1.7222222222222219	1.8055555555555556	1.8055555555555556
YER142C	2.8536585365853657	2.804878048780488	2.875	2.948717948717949	2.948717948717949	2.948717948717949	3.0270270270270268	3.0270270270270268	3.0270270270270268	3.108108108108108	3.108108108108108	3.194444444444444	3.108108108108108	3.1111111111111107	2.947368421052631	2.684210526315789	2.684210526315789	2.833333333333333	3.0	3.088235294117647	3.088235294117647	3.0	2.8285714285714287	2.742857142857143	2.657142857142857	2.657142857142857	2.7352941176470584	2.5294117647058822	2.2857142857142856	2.2857142857142856	2.2857142857142856	2.2857142857142856	2.1999999999999997	2.1142857142857143	2.176470588235294	2.3124999999999996	2.4666666666666663	2.5517241379310343	2.6296296296296293	2.4074074074074074	2.4074074074074074	2.4074074074074074	2.148148148148148	2.148148148148148	2.148148148148148	2.148148148148148	2.148148148148148	2.148148148148148	2.230769230769231
YCR004C	0.598984771573604	0.598984771573604	0.6082474226804122	0.6113989637305699	0.6178010471204187	0.6864864864864865	0.6666666666666666	0.6853932584269662	0.6971428571428571	0.7134502923976607	0.7041420118343195	0.6987951807228915	0.703030303030303	0.7204968944099378	0.6792452830188679	0.6835443037974683	0.6730769230769231	0.6730769230769231	0.6862745098039216	0.6556291390728477	0.6556291390728477	0.6824324324324325	0.6824324324324325	0.6870748299319728	0.6870748299319728	0.6870748299319728	0.6870748299319728	0.678082191780822	0.6734693877551021	0.6734693877551021	0.6824324324324325	0.696551724137931	0.7323943661971831	0.7323943661971831	0.7112676056338029	0.7163120567375887	0.7112676056338029	0.6830985915492958	0.7042253521126761	0.7142857142857143	0.7142857142857143	0.7194244604316546	0.7246376811594204	0.7246376811594204	0.7246376811594204	0.7246376811594204	0.7238805970149254	0.7037037037037037	0.698529411764706
YNR054C	1.9142857142857141	1.9142857142857141	1.9142857142857141	1.9142857142857141	1.9142857142857141	1.8108108108108105	1.9999999999999998	1.9999999999999998	1.9999999999999998	1.9189189189189186	1.9189189189189186	2.0285714285714285	2.0285714285714285	2.088235294117647	1.911764705882353	1.911764705882353	1.911764705882353	1.911764705882353	1.911764705882353	1.911764705882353	1.911764705882353	1.911764705882353	1.911764705882353	1.911764705882353	1.9705882352941175	2.03030303030303	2.03030303030303	2.03030303030303	2.03030303030303	1.9705882352941175	1.9705882352941175	1.9705882352941175	1.9705882352941175	1.9705882352941175	1.911764705882353	1.911764705882353	1.911764705882353	1.911764705882353	1.911764705882353	1.911764705882353	1.911764705882353	1.911764705882353	1.911764705882353	1.911764705882353	1.911764705882353	1.911764705882353	1.9696969696969695	1.9696969696969695	2.03125
YBL087C	3.5	3.5	3.333333333333333	3.333333333333333	3.333333333333333	3.333333333333333	3.333333333333333	3.333333333333333	3.333333333333333	3.333333333333333	3.318181818181818	3.318181818181818	3.318181818181818	3.318181818181818	3.1739130434782603	3.1739130434782603	2.8	2.333333333333333	2.423076923076923	2.333333333333333	2.2499999999999996	2.1	2.129032258064516	2.0624999999999996	1.9677419354838708	1.9677419354838708	2.033333333333333	2.1999999999999997	2.129032258064516	2.129032258064516	2.0624999999999996	2.129032258064516	2.129032258064516	2.0624999999999996	1.9687499999999998	1.9687499999999998	1.9687499999999998	1.9687499999999998	1.8529411764705883	2.058823529411765	2.058823529411765	1.9444444444444444	1.9444444444444444	1.9444444444444444	2.0	2.0	2.0	1.9444444444444444	1.9444444444444444
YGR239C	1.6875	1.6875	1.6875	1.7142857142857142	1.7419354838709677	1.7704918032786885	1.6557377049180328	1.7413793103448276	1.7413793103448276	1.7413793103448276	1.649122807017544	1.649122807017544	1.649122807017544	1.649122807017544	1.649122807017544	1.649122807017544	1.649122807017544	1.620689655172414	1.649122807017544	1.649122807017544	1.649122807017544	1.649122807017544	1.5964912280701755	1.5964912280701755	1.4912280701754388	1.440677966101695	1.3898305084745763	1.2711864406779663	1.25	1.25	1.4181818181818182	1.4716981132075473	1.4716981132075473	1.4716981132075473	1.4716981132075473	1.4716981132075473	1.4230769230769231	1.4509803921568627	1.3399999999999999	1.3	1.326530612244898	1.3673469387755102	1.3673469387755102	1.3673469387755102	1.3399999999999999	1.3673469387755102	1.3958333333333333	1.4583333333333335	1.489795918367347
YFR027W	2.0270270270270268	2.0270270270270268	2.0270270270270268	2.142857142857143	2.142857142857143	2.142857142857143	2.142857142857143	2.142857142857143	2.142857142857143	2.142857142857143	2.142857142857143	2.142857142857143	2.142857142857143	2.142857142857143	2.142857142857143	2.142857142857143	2.1999999999999997	2.314285714285714	2.3823529411764706	2.3823529411764706	2.3823529411764706	2.3823529411764706	2.454545454545454	2.454545454545454	2.454545454545454	2.3636363636363633	2.3636363636363633	2.3636363636363633	2.4375	2.354838709677419	2.354838709677419	2.354838709677419	2.354838709677419	2.354838709677419	2.354838709677419	2.354838709677419	2.354838709677419	2.354838709677419	2.354838709677419	2.451612903225806	2.533333333333333	2.533333333333333	2.533333333333333	2.433333333333333	2.413793103448276	2.433333333333333	2.433333333333333	2.354838709677419	2.5806451612903225
YDL142C	2.148148148148148	2.230769230769231	2.5	2.5	2.5	2.5	2.5	2.5	2.4074074074074074	2.4074074074074074	2.4074074074074074	2.4074074074074074	2.481481481481481	2.6799999999999997	2.6799999999999997	2.7916666666666665	2.7916666666666665	2.7916666666666665	2.7916666666666665	2.7916666666666665	2.7916666666666665	2.7916666666666665	2.7916666666666665	2.7916666666666665	2.7916666666666665	2.7916666666666665	2.7916666666666665	2.7916666666666665	2.7916666666666665	2.9130434782608687	2.9130434782608687	2.9130434782608687	3.045454545454545	3.045454545454545	3.19047619047619	3.19047619047619	3.19047619047619	3.19047619047619	3.19047619047619	3.19047619047619	3.19047619047619	3.19047619047619	3.095238095238095	2.826086956521739	2.826086956521739	3.095238095238095	3.095238095238095	2.952380952380952	2.8181818181818175
YDR068W	1.7446808510638299	1.7083333333333333	1.7083333333333333	1.7083333333333333	1.7083333333333333	1.6734693877551021	1.6734693877551021	1.7083333333333333	1.7021276595744683	1.7021276595744683	1.8181818181818183	1.904761904761905	1.904761904761905	1.904761904761905	1.8333333333333335	1.8333333333333335	1.9249999999999998	1.9249999999999998	1.9249999999999998	1.9249999999999998	1.8499999999999999	1.8499999999999999	1.9473684210526312	1.9473684210526312	1.9473684210526312	1.9473684210526312	1.9473684210526312	1.9473684210526312	2.0555555555555554	2.0555555555555554	2.0555555555555554	2.0555555555555554	2.0555555555555554	2.0555555555555554	2.0285714285714285	2.0285714285714285	1.9714285714285713	1.9714285714285713	1.9714285714285713	1.9714285714285713	1.7714285714285711	1.7714285714285711	1.8235294117647056	1.7352941176470587	1.7352941176470587	1.7352941176470587	1.7352941176470587	1.7352941176470587	1.7352941176470587
YPL079W	1.112244897959184	1.1354166666666667	1.1354166666666667	1.1720430107526882	1.2247191011235954	1.252873563218391	1.2325581395348837	1.2771084337349399	1.2771084337349399	1.2470588235294118	1.223529411764706	1.2470588235294118	1.1547619047619047	1.1764705882352942	1.1764705882352942	1.2048192771084338	1.1341463414634145	1.1111111111111112	1.1111111111111112	1.0	0.975	0.975	0.975	1.0384615384615385	0.9736842105263158	1.0405405405405406	1.0405405405405406	1.0405405405405406	0.9722222222222223	0.9722222222222223	0.9859154929577465	0.9859154929577465	1.0294117647058825	1.1060606060606062	1.1060606060606062	1.1060606060606062	1.1060606060606062	1.169230769230769	1.169230769230769	1.169230769230769	1.1515151515151516	1.169230769230769	1.2063492063492063	1.1774193548387097	1.1290322580645162	1.1290322580645162	1.1290322580645162	1.1864406779661019	1.1016949152542375
YML052W	4.090909090909091	4.090909090909091	4.090909090909091	4.090909090909091	4.5	4.090909090909091	4.090909090909091	4.090909090909091	4.090909090909091	4.090909090909091	3.4615384615384612	3.4615384615384612	3.23076923076923	3.23076923076923	3.23076923076923	3.23076923076923	3.23076923076923	3.23076923076923	2.999999999999999	2.999999999999999	2.999999999999999	2.999999999999999	2.6249999999999996	2.6249999999999996	2.6249999999999996	2.6249999999999996	2.6249999999999996	3.23076923076923	3.23076923076923	3.23076923076923	2.470588235294117	2.470588235294117	2.470588235294117	2.470588235294117	2.333333333333333	2.333333333333333	2.333333333333333	2.333333333333333	2.470588235294117	2.6470588235294117	2.3684210526315788	2.3684210526315788	2.25	2.25	2.25	2.25	2.25	2.25	2.25
YOR358W	3.4	3.148148148148148	3.148148148148148	3.148148148148148	3.148148148148148	3.148148148148148	3.148148148148148	3.148148148148148	2.931034482758621	2.931034482758621	2.931034482758621	2.931034482758621	2.931034482758621	3.0357142857142856	3.0357142857142856	3.0357142857142856	3.148148148148148	3.148148148148148	3.269230769230769	3.1923076923076916	3.269230769230769	3.269230769230769	3.269230769230769	3.4	3.148148148148148	3.148148148148148	3.148148148148148	3.148148148148148	3.0740740740740735	3.0740740740740735	2.9642857142857135	2.862068965517241	2.7586206896551726	2.7586206896551726	2.333333333333333	2.1999999999999997	2.1999999999999997	2.1999999999999997	2.138888888888889	2.138888888888889	2.138888888888889	2.138888888888889	2.138888888888889	2.138888888888889	2.026315789473684	2.026315789473684	2.026315789473684	2.1052631578947367	2.026315789473684
YKR014C	0.6153846153846154	0.6153846153846154	0.8378378378378378	0.8378378378378378	0.8611111111111112	0.8611111111111112	0.8611111111111112	0.8611111111111112	0.8611111111111112	0.8857142857142858	0.8857142857142858	0.8857142857142858	0.8857142857142858	0.8857142857142858	0.8857142857142858	0.8611111111111112	0.911764705882353	0.911764705882353	0.911764705882353	0.911764705882353	0.911764705882353	0.911764705882353	0.911764705882353	0.911764705882353	0.8857142857142858	0.8857142857142858	0.8857142857142858	0.8857142857142858	0.9393939393939393	0.9393939393939393	0.9393939393939393	0.96875	0.911764705882353	0.911764705882353	0.9393939393939393	0.9393939393939393	1.0333333333333334	1.2	1.2413793103448276	1.2413793103448276	1.2413793103448276	1.2	1.1612903225806452	1.1612903225806452	1.1612903225806452	1.1612903225806452	1.1612903225806452	1.096774193548387	1.1333333333333333
YFR004W	1.459016393442623	1.4126984126984128	1.4126984126984128	1.459016393442623	1.5081967213114753	1.5081967213114753	1.5081967213114753	1.586206896551724	1.5333333333333332	1.5593220338983051	1.5081967213114753	1.459016393442623	1.5344827586206897	1.5344827586206897	1.56140350877193	1.56140350877193	1.6181818181818182	1.56140350877193	1.5892857142857144	1.5892857142857144	1.5357142857142858	1.5087719298245614	1.4814814814814816	1.4814814814814816	1.4814814814814816	1.5384615384615388	1.5686274509803924	1.6862745098039216	1.6862745098039216	1.72	1.72	1.653061224489796	1.6875	1.7500000000000002	1.7500000000000002	1.7872340425531918	1.7500000000000002	1.9090909090909094	1.9090909090909094	1.9090909090909094	1.9534883720930234	1.9534883720930234	1.9090909090909094	1.9545454545454548	1.9545454545454548	1.9545454545454548	1.9545454545454548	2.045454545454546	2.045454545454546
YDR472W	0.27752293577981657	0.277841561423651	0.2784810126582279	0.27720504009163804	0.27562642369020507	0.277841561423651	0.2765714285714286	0.27885714285714286	0.27885714285714286	0.281641961231471	0.27853881278538817	0.27885714285714286	0.27949599083619703	0.27397260273972607	0.2733485193621868	0.2733485193621868	0.279228149829739	0.2908680947012402	0.28683914510686165	0.27821229050279334	0.27666666666666667	0.27728285077951004	0.2823920265780731	0.2823920265780731	0.2830188679245283	0.28083700440528636	0.28165938864628826	0.28227571115973743	0.28165938864628826	0.28043478260869564	0.28043478260869564	0.27922077922077926	0.28013029315960913	0.27922077922077926	0.2780172413793104	0.2867965367965368	0.28848223896663083	0.2900432900432901	0.2975027144408252	0.2936078006500542	0.30184581976112923	0.31135135135135134	0.3127035830618893	0.3185265438786566	0.3192640692640693	0.3196099674972914	0.3220524017467249	0.3369683751363141	0.3388157894736843
YNL322C	4.692307692307692	4.692307692307692	4.692307692307692	4.692307692307692	4.692307692307692	4.692307692307692	5.083333333333332	5.083333333333332	5.083333333333332	5.249999999999999	5.249999999999999	5.249999999999999	5.249999999999999	5.249999999999999	5.249999999999999	5.249999999999999	5.249999999999999	5.499999999999999	5.499999999999999	5.499999999999999	5.499999999999999	5.499999999999999	5.727272727272727	5.727272727272727	5.727272727272727	5.727272727272727	5.727272727272727	5.727272727272727	5.727272727272727	5.727272727272727	6.3	5.699999999999999	5.699999999999999	5.699999999999999	5.699999999999999	5.699999999999999	5.3999999999999995	5.3999999999999995	5.3999999999999995	5.1	4.8999999999999995	4.8999999999999995	4.8999999999999995	4.8999999999999995	4.8999999999999995	4.8999999999999995	4.8999999999999995	4.8999999999999995	4.8999999999999995
YPR149W	1.125	1.1020408163265307	1.1764705882352942	1.153846153846154	1.153846153846154	1.1320754716981132	1.1320754716981132	1.1320754716981132	1.0363636363636362	1.0363636363636362	1.0555555555555556	1.0754716981132075	1.0754716981132075	1.0555555555555556	1.0555555555555556	1.0363636363636362	0.9473684210526316	0.9473684210526316	1.0	0.9473684210526316	0.9642857142857143	1.0178571428571428	1.0178571428571428	1.0363636363636362	0.8928571428571429	0.8771929824561404	0.9824561403508772	0.9824561403508772	0.903225806451613	0.903225806451613	0.8888888888888888	0.875	0.8615384615384615	0.7794117647058824	0.7794117647058824	0.746268656716418	0.6714285714285714	0.6619718309859154	0.6438356164383561	0.6184210526315789	0.6103896103896104	0.6025641025641025	0.6103896103896104	0.6103896103896104	0.5921052631578948	0.6025641025641025	0.6025641025641025	0.5874999999999999	0.5874999999999999
YLR414C	2.6470588235294117	2.6470588235294117	2.6470588235294117	2.6470588235294117	2.6470588235294117	2.6470588235294117	2.6470588235294117	2.6470588235294117	2.6470588235294117	2.470588235294117	2.470588235294117	2.470588235294117	2.470588235294117	2.470588235294117	2.210526315789473	2.3684210526315788	2.3684210526315788	2.473684210526315	2.473684210526315	2.157894736842105	2.421052631578947	2.421052631578947	2.421052631578947	2.421052631578947	2.1904761904761902	2.333333333333333	2.1904761904761902	2.1904761904761902	2.0476190476190474	1.869565217391304	1.869565217391304	1.869565217391304	1.869565217391304	1.869565217391304	1.869565217391304	1.869565217391304	1.869565217391304	1.869565217391304	1.869565217391304	1.869565217391304	1.869565217391304	1.869565217391304	2.0476190476190474	1.9545454545454544	1.9545454545454544	2.2727272727272725	2.380952380952381	1.952380952380952	1.952380952380952
YGR147C	1.076219512195122	1.0548780487804876	1.076219512195122	1.063253012048193	1.063253012048193	1.063253012048193	1.0479041916167666	1.0479041916167666	1.0479041916167666	1.0542168674698795	1.0542168674698795	1.0542168674698795	1.051051051051051	1.0451807228915662	1.0483383685800605	1.0483383685800605	1.0451807228915662	1.0451807228915662	1.0515151515151515	1.0579268292682926	1.045731707317073	1.0274390243902438	1.0274390243902438	1.018292682926829	1.0153374233128833	1.0122324159021405	1.0122324159021405	1.0	1.0216718266253868	1.02803738317757	1.0031055900621118	1.0093750000000001	1.0062305295950156	1.0248447204968942	0.9969135802469138	0.9968944099378881	0.971875	0.9968944099378881	0.9721362229102166	1.0063492063492065	0.9842767295597484	0.9811912225705328	0.9446153846153847	0.9446153846153847	0.9627329192546583	0.9323076923076923	0.9006211180124223	0.8978328173374612	0.9099378881987576
YNL032W	2.4666666666666663	2.5666666666666664	2.655172413793103	2.655172413793103	2.655172413793103	2.655172413793103	2.655172413793103	2.7586206896551726	2.7586206896551726	2.7586206896551726	2.7586206896551726	2.7586206896551726	2.7586206896551726	2.7586206896551726	2.6206896551724137	2.6206896551724137	2.6206896551724137	2.714285714285714	2.714285714285714	2.714285714285714	2.3793103448275863	2.3	2.3793103448275863	2.1724137931034484	2.1724137931034484	2.1724137931034484	1.96551724137931	1.96551724137931	1.96551724137931	1.96551724137931	1.7586206896551724	1.8888888888888886	1.8888888888888886	1.9615384615384612	1.9615384615384612	2.1599999999999997	2.1599999999999997	2.347826086956521	2.2173913043478257	2.318181818181818	2.55	2.833333333333333	2.722222222222222	2.722222222222222	2.705882352941176	2.705882352941176	2.705882352941176	2.705882352941176	2.8749999999999996
YNL286W	0.7933333333333333	0.7828947368421053	0.8223684210526316	0.868421052631579	0.8940397350993378	0.8741721854304636	0.8741721854304636	0.8859060402684563	0.8918918918918919	0.8561643835616438	0.8445945945945946	0.8561643835616438	0.8445945945945946	0.8445945945945946	0.8561643835616438	0.8561643835616438	0.8380281690140846	0.8380281690140846	0.85	0.8768115942028986	0.8897058823529411	0.8897058823529411	0.875	0.8768115942028986	0.8439716312056738	0.8285714285714285	0.8785714285714284	0.8785714285714284	0.8785714285714284	0.9044117647058822	0.9044117647058822	0.9044117647058822	0.911111111111111	0.9044117647058822	0.9044117647058822	0.9044117647058822	0.9044117647058822	0.9044117647058822	0.8602941176470588	0.8823529411764706	0.9022556390977444	0.8796992481203008	0.8731343283582089	0.8571428571428572	0.8571428571428572	0.8906250000000001	0.8906250000000001	0.9047619047619048	0.912
YER099C	3.148148148148148	3.148148148148148	3.2592592592592586	3.518518518518518	3.518518518518518	3.833333333333333	3.833333333333333	3.9583333333333335	3.9583333333333335	3.9583333333333335	4.130434782608695	4.130434782608695	4.130434782608695	4.130434782608695	3.9583333333333335	3.8	3.6799999999999997	3.6799999999999997	3.538461538461538	3.538461538461538	3.538461538461538	3.423076923076923	3.423076923076923	3.423076923076923	3.2962962962962963	3.2962962962962963	3.1851851851851847	3.111111111111111	2.793103448275862	2.896551724137931	2.896551724137931	2.896551724137931	2.896551724137931	3.0689655172413794	3.172413793103448	3.172413793103448	3.0666666666666664	3.0666666666666664	3.0666666666666664	2.9677419354838706	2.9677419354838706	2.9677419354838706	2.9677419354838706	2.8749999999999996	2.7878787878787876	2.696969696969697	2.7878787878787876	2.7878787878787876	2.7878787878787876
YKL094W	1.631578947368421	1.631578947368421	1.631578947368421	1.6842105263157896	1.777777777777778	1.777777777777778	1.777777777777778	1.6481481481481484	1.711538461538462	1.8163265306122451	1.8775510204081634	1.7	1.847826086956522	1.847826086956522	1.7173913043478262	1.6808510638297873	1.6808510638297873	1.7173913043478262	1.6458333333333333	1.6458333333333333	1.7083333333333333	1.7083333333333333	1.7083333333333333	1.7083333333333333	1.7083333333333333	1.6734693877551021	1.64	1.64	1.64	1.64	1.5799999999999998	1.5192307692307694	1.5192307692307694	1.5192307692307694	1.4909090909090907	1.4909090909090907	1.473684210526316	1.473684210526316	1.4909090909090907	1.4137931034482758	1.4137931034482758	1.4385964912280702	1.4137931034482758	1.4137931034482758	1.4385964912280702	1.4385964912280702	1.4642857142857142	1.4909090909090907	1.5272727272727273
YOR111W	1.5384615384615388	1.5686274509803924	1.509433962264151	1.509433962264151	1.509433962264151	1.3773584905660377	1.3773584905660377	1.3773584905660377	1.3773584905660377	1.4313725490196079	1.4901960784313726	1.4901960784313726	1.4313725490196079	1.2452830188679245	1.2452830188679245	1.2452830188679245	1.2452830188679245	1.2941176470588236	1.2692307692307694	1.2941176470588236	1.3199999999999998	1.2941176470588236	1.2352941176470589	1.2352941176470589	1.2352941176470589	1.1886792452830188	1.1886792452830188	1.1886792452830188	1.1886792452830188	1.1886792452830188	1.2115384615384617	1.1886792452830188	1.1886792452830188	1.2115384615384617	1.2115384615384617	1.2115384615384617	1.2352941176470589	1.2352941176470589	1.2352941176470589	1.1886792452830188	1.2452830188679245	1.2452830188679245	1.2452830188679245	1.2452830188679245	1.2452830188679245	1.2452830188679245	1.509433962264151	1.5384615384615388	1.5384615384615388
YMR149W	1.7088607594936709	1.6708860759493671	1.6296296296296295	1.6296296296296295	1.6708860759493671	1.6708860759493671	1.72	1.767123287671233	1.767123287671233	1.8169014084507045	1.8169014084507045	1.7826086956521738	1.7826086956521738	1.7826086956521738	1.7826086956521738	1.7826086956521738	1.7826086956521738	1.757142857142857	1.757142857142857	1.757142857142857	1.7826086956521738	1.7826086956521738	1.7826086956521738	1.757142857142857	1.8088235294117645	1.8461538461538463	1.9516129032258067	1.9516129032258067	1.9344262295081966	1.903225806451613	1.7903225806451615	1.7619047619047619	1.7903225806451615	1.7903225806451615	1.7903225806451615	1.7812500000000002	1.7812500000000002	1.857142857142857	1.7187500000000002	1.7187500000000002	1.7187500000000002	1.7187500000000002	1.6666666666666667	1.4696969696969697	1.5384615384615385	1.6129032258064517	1.6129032258064517	1.476190476190476	1.5
YNL312W	0.5	0.5	0.5	0.5128205128205129	0.5128205128205129	0.5128205128205129	0.5128205128205129	0.5	0.5405405405405405	0.6216216216216217	0.6216216216216217	0.6216216216216217	0.6216216216216217	0.6216216216216217	0.696969696969697	0.696969696969697	0.71875	0.71875	0.7419354838709679	0.7419354838709679	0.7419354838709679	0.7419354838709679	0.71875	0.6451612903225806	0.6451612903225806	0.6451612903225806	0.6451612903225806	0.6666666666666666	0.6666666666666666	0.6666666666666666	0.6451612903225806	0.6451612903225806	0.6451612903225806	0.6451612903225806	0.6451612903225806	0.6451612903225806	0.7419354838709679	0.7419354838709679	0.7419354838709679	0.7419354838709679	0.7419354838709679	0.6896551724137931	0.6666666666666666	0.6896551724137931	0.6896551724137931	0.6896551724137931	0.6896551724137931	0.6896551724137931	0.6451612903225806
YPL078C	2.169491525423729	2.206896551724138	2.245614035087719	2.1403508771929824	2.1403508771929824	2.1403508771929824	2.1403508771929824	2.2545454545454544	2.309090909090909	2.309090909090909	2.2807017543859653	2.241379310344828	2.3	2.4166666666666665	2.483870967741936	2.5245901639344264	2.566666666666667	2.533333333333333	2.533333333333333	2.4166666666666665	2.5	2.5	2.3793103448275863	2.3793103448275863	2.3793103448275863	2.4210526315789473	2.4210526315789473	2.473684210526316	2.517857142857143	2.517857142857143	2.517857142857143	2.509090909090909	2.5636363636363635	2.5636363636363635	2.5636363636363635	2.509090909090909	2.555555555555556	2.5740740740740744	2.5740740740740744	2.462962962962963	2.462962962962963	2.3636363636363638	2.452830188679245	2.5000000000000004	2.5000000000000004	2.5000000000000004	2.3653846153846154	2.4230769230769234	2.3773584905660377
YHR144C	20.31578947368421	20.157894736842106	20.0	19.789473684210527	19.1	18.6	18.6	22.05882352941176	21.705882352941174	21.705882352941174	21.823529411764703	21.823529411764703	21.823529411764703	21.823529411764703	21.999999999999996	23.625	22.64705882352941	22.470588235294116	22.470588235294116	22.29411764705882	22.529411764705884	22.11764705882353	22.29411764705882	19.684210526315788	19.526315789473685	19.526315789473685	19.684210526315788	19.526315789473685	19.526315789473685	19.526315789473685	20.61111111111111	20.61111111111111	20.61111111111111	20.444444444444446	20.444444444444446	21.470588235294116	21.470588235294116	21.470588235294116	21.352941176470587	21.812499999999996	23.266666666666666	23.266666666666666	23.266666666666666	23.133333333333336	21.933333333333334	21.933333333333334	21.2	21.0	21.0
YNL003C	1.5599999999999998	1.5599999999999998	1.6027397260273972	1.625	1.5416666666666667	1.5	1.5	1.4383561643835616	1.418918918918919	1.418918918918919	1.4583333333333335	1.5211267605633803	1.5428571428571427	1.5428571428571427	1.563380281690141	1.5694444444444444	1.4647887323943662	1.4647887323943662	1.4857142857142858	1.5072463768115945	1.5072463768115945	1.5072463768115945	1.5072463768115945	1.4857142857142858	1.5294117647058825	1.4852941176470589	1.4428571428571428	1.4428571428571428	1.463768115942029	1.5074626865671643	1.5303030303030303	1.5303030303030303	1.4769230769230768	1.4545454545454546	1.578125	1.5468750000000002	1.5468750000000002	1.6229508196721314	1.5737704918032787	1.5245901639344261	1.5245901639344261	1.5245901639344261	1.4098360655737705	1.459016393442623	1.4354838709677422	1.4838709677419355	1.5967741935483872	1.6229508196721314	1.6500000000000001
YNL315C	2.709677419354839	2.709677419354839	2.709677419354839	2.709677419354839	2.709677419354839	2.709677419354839	2.709677419354839	2.709677419354839	2.709677419354839	2.709677419354839	2.6129032258064515	2.6129032258064515	2.793103448275862	2.793103448275862	2.793103448275862	2.793103448275862	2.793103448275862	2.793103448275862	2.896551724137931	3.222222222222222	3.423076923076923	3.423076923076923	3.346153846153846	3.4799999999999995	3.4799999999999995	3.4799999999999995	3.4799999999999995	3.1071428571428568	3.0	3.222222222222222	3.346153846153846	3.346153846153846	3.576923076923076	3.576923076923076	3.576923076923076	3.846153846153846	3.846153846153846	3.846153846153846	3.846153846153846	3.846153846153846	3.814814814814814	3.814814814814814	3.814814814814814	3.7037037037037033	3.592592592592592	3.592592592592592	3.88	3.8	3.8
YOR292C	7.222222222222222	7.777777777777778	7.777777777777778	7.777777777777778	7.777777777777778	6.363636363636363	6.363636363636363	7.777777777777778	8.75	8.75	8.75	10.0	11.0	11.0	10.0	9.571428571428571	11.166666666666666	11.166666666666666	11.166666666666666	11.166666666666666	11.666666666666668	12.166666666666666	12.166666666666666	12.166666666666666	12.166666666666666	12.166666666666666	12.666666666666666	12.666666666666666	12.666666666666666	12.666666666666666	12.666666666666666	12.666666666666666	12.666666666666666	12.666666666666666	12.666666666666666	13.0	13.0	13.0	13.0	13.5	14.000000000000002	14.000000000000002	12.000000000000002	12.000000000000002	11.0	11.0	9.625	9.625	9.625
YOL073C	2.216216216216216	2.3428571428571425	2.3428571428571425	2.3428571428571425	2.142857142857143	2.142857142857143	2.0833333333333335	2.0277777777777777	2.085714285714286	2.085714285714286	2.085714285714286	2.085714285714286	2.085714285714286	2.1470588235294117	2.1470588235294117	2.2941176470588234	2.176470588235294	2.176470588235294	2.264705882352941	2.264705882352941	2.058823529411765	2.058823529411765	2.058823529411765	2.1875	2.1875	2.1875	2.28125	2.28125	2.28125	2.28125	2.212121212121212	2.212121212121212	2.1470588235294117	2.1470588235294117	2.1470588235294117	2.1470588235294117	2.1470588235294117	2.1470588235294117	2.1470588235294117	2.1470588235294117	2.085714285714286	2.1470588235294117	2.1470588235294117	2.1470588235294117	2.212121212121212	2.212121212121212	2.212121212121212	2.212121212121212	2.212121212121212
YNL129W	3.1666666666666665	3.1666666666666665	3.1666666666666665	3.1666666666666665	3.1666666666666665	3.1666666666666665	3.1666666666666665	3.1666666666666665	3.064516129032258	3.064516129032258	3.064516129032258	2.96875	2.96875	2.96875	2.96875	3.25	3.3437499999999996	3.4242424242424234	3.5151515151515147	3.5151515151515147	3.314285714285714	3.314285714285714	3.314285714285714	3.314285714285714	3.411764705882353	3.5	3.2941176470588234	3.2941176470588234	3.2941176470588234	3.2941176470588234	3.1999999999999997	3.1999999999999997	3.0270270270270268	2.8918918918918917	2.8918918918918917	2.8918918918918917	2.8918918918918917	2.8684210526315788	2.8684210526315788	2.8684210526315788	2.8684210526315788	2.8684210526315788	2.794871794871795	2.794871794871795	2.794871794871795	2.794871794871795	2.794871794871795	2.794871794871795	2.794871794871795
YGL050W	9.444444444444445	9.444444444444445	9.444444444444445	10.0	10.040000000000001	9.423076923076923	10.080000000000002	9.333333333333334	8.892857142857142	8.448275862068966	8.448275862068966	8.13793103448276	8.74074074074074	8.206896551724139	8.206896551724139	8.310344827586208	8.310344827586208	8.310344827586208	8.206896551724139	7.933333333333334	7.933333333333334	7.933333333333334	7.866666666666667	7.866666666666667	7.933333333333334	7.866666666666667	8.13793103448276	8.03448275862069	7.931034482758621	7.931034482758621	7.827586206896553	7.827586206896553	7.620689655172415	7.689655172413794	8.17241379310345	8.17241379310345	9.037037037037038	8.925925925925926	9.148148148148149	9.148148148148149	9.148148148148149	9.25925925925926	9.25925925925926	9.25925925925926	9.37037037037037	9.37037037037037	8.928571428571427	8.785714285714285	8.785714285714285
YGL098W	0.2804878048780487	0.2631578947368421	0.2691131498470947	0.27999999999999997	0.28615384615384615	0.28881987577639745	0.3058103975535168	0.3076923076923077	0.3095975232198142	0.3115264797507788	0.308641975308642	0.3261538461538461	0.3261538461538461	0.3251533742331288	0.3251533742331288	0.3251533742331288	0.3046153846153846	0.3119266055045871	0.3109756097560975	0.31288343558282206	0.31578947368421045	0.31677018633540366	0.3227848101265822	0.3248407643312101	0.32075471698113206	0.3197492163009404	0.32075471698113206	0.32075471698113206	0.32075471698113206	0.29874213836477986	0.30254777070063693	0.2893081761006289	0.2893081761006289	0.27358490566037735	0.27358490566037735	0.2753164556962025	0.27619047619047615	0.2788461538461538	0.2753164556962025	0.27795527156549515	0.27707006369426745	0.27707006369426745	0.27707006369426745	0.268370607028754	0.2641509433962264	0.2571428571428571	0.2784810126582278	0.2724358974358974	0.2811501597444089
YOR006C	0.8508287292817679	0.8603351955307261	0.8508287292817679	0.8435754189944132	0.8579545454545454	0.8728323699421965	0.8830409356725145	0.8830409356725145	0.8830409356725145	0.8830409356725145	0.888235294117647	0.8988095238095237	0.9096385542168673	0.9457831325301204	0.9447852760736196	0.9625	0.9565217391304347	0.88125	0.8397435897435898	0.8397435897435898	0.8562091503267975	0.8562091503267975	0.823529411764706	0.7532467532467532	0.7207792207792207	0.7254901960784313	0.7302631578947368	0.6842105263157895	0.6887417218543047	0.6933333333333334	0.7133333333333333	0.7133333333333333	0.7039473684210527	0.6644736842105263	0.6644736842105263	0.66	0.6556291390728477	0.6258503401360545	0.6433566433566433	0.6690140845070423	0.6690140845070423	0.6643356643356644	0.6690140845070423	0.6643356643356644	0.6785714285714286	0.6884057971014493	0.6884057971014493	0.7372262773722628	0.6715328467153284
YFR041C	1.8709677419354838	1.8709677419354838	1.7575757575757573	1.7575757575757573	1.8484848484848482	1.8484848484848482	1.8484848484848482	1.7575757575757573	1.7575757575757573	1.7575757575757573	1.7575757575757573	1.7575757575757573	1.7575757575757573	1.7575757575757573	1.6969696969696968	1.6969696969696968	1.6969696969696968	1.6969696969696968	1.6969696969696968	1.6969696969696968	1.8124999999999998	1.8124999999999998	1.8124999999999998	2.03125	2.03125	2.2499999999999996	2.2499999999999996	2.2499999999999996	2.181818181818181	2.181818181818181	2.181818181818181	2.181818181818181	2.181818181818181	2.181818181818181	2.181818181818181	2.181818181818181	2.181818181818181	1.9696969696969695	1.9696969696969695	1.9696969696969695	1.8787878787878785	1.8181818181818181	1.8181818181818181	1.8181818181818181	1.7272727272727268	1.8387096774193545	1.8387096774193545	1.8387096774193545	1.636363636363636
YDR162C	1.7826086956521738	1.7826086956521738	1.822222222222222	1.822222222222222	1.822222222222222	1.822222222222222	1.8636363636363638	1.931818181818182	1.931818181818182	1.822222222222222	1.8636363636363638	1.9069767441860463	1.8604651162790697	1.8604651162790697	1.8333333333333335	1.761904761904762	1.761904761904762	1.8048780487804879	1.8780487804878048	1.8780487804878048	1.9249999999999998	1.8974358974358974	1.8974358974358974	1.7692307692307692	1.8157894736842102	1.8157894736842102	1.7692307692307692	1.7692307692307692	1.7692307692307692	1.7692307692307692	1.7692307692307692	1.8648648648648647	1.8648648648648647	1.8648648648648647	1.8648648648648647	1.6756756756756754	1.6756756756756754	1.6756756756756754	1.5945945945945943	1.5945945945945943	1.5945945945945943	1.5945945945945943	1.6857142857142855	1.6857142857142855	1.6857142857142855	1.8857142857142857	1.8857142857142857	1.6857142857142855	1.6857142857142855
YOR106W	1.4754098360655739	1.5	1.5254237288135595	1.5254237288135595	1.576271186440678	1.576271186440678	1.5999999999999999	1.5999999999999999	1.7142857142857144	1.6551724137931034	1.6551724137931034	1.6551724137931034	1.6551724137931034	1.6271186440677967	1.6271186440677967	1.7142857142857144	1.7142857142857144	1.7142857142857144	1.7142857142857144	1.7142857142857144	1.7142857142857144	1.7142857142857144	1.7142857142857144	1.7142857142857144	1.6607142857142856	1.6607142857142856	1.5357142857142858	1.6181818181818182	1.6181818181818182	1.6181818181818182	1.6181818181818182	1.5892857142857144	1.722222222222222	1.6666666666666667	1.6666666666666667	1.6111111111111112	1.6111111111111112	1.6037735849056605	1.5740740740740742	1.5740740740740742	1.5740740740740742	1.5740740740740742	1.6037735849056605	1.6346153846153848	1.6346153846153848	1.6346153846153848	1.6730769230769231	1.6730769230769231	1.6730769230769231
YCR016W	4.312499999999999	4.312499999999999	4.6	4.6	4.6	4.6	4.6	4.6	4.6	4.6	4.3999999999999995	4.3999999999999995	4.3999999999999995	4.3999999999999995	4.3999999999999995	4.3999999999999995	4.2	4.3999999999999995	4.3999999999999995	4.3999999999999995	4.3999999999999995	4.3999999999999995	4.3999999999999995	4.6	4.6	4.6	4.6	4.6	4.6	4.6	5.066666666666666	5.066666666666666	5.066666666666666	5.066666666666666	5.428571428571428	5.428571428571428	5.2142857142857135	5.2142857142857135	5.2142857142857135	5.2142857142857135	5.2142857142857135	5.2142857142857135	5.2142857142857135	5.2142857142857135	5.2142857142857135	5.2142857142857135	5.2142857142857135	5.2142857142857135	5.2142857142857135
YDL124W	1.64	1.64	1.7083333333333333	1.7083333333333333	1.8333333333333333	1.8333333333333333	1.9130434782608692	1.9130434782608692	1.9130434782608692	1.8333333333333333	1.8333333333333333	2.1739130434782608	2.1739130434782608	2.1739130434782608	2.2727272727272725	2.2727272727272725	2.380952380952381	2.380952380952381	2.380952380952381	2.380952380952381	2.380952380952381	2.380952380952381	2.380952380952381	2.380952380952381	2.380952380952381	2.380952380952381	2.380952380952381	2.380952380952381	2.5238095238095237	2.5238095238095237	2.5238095238095237	2.5238095238095237	2.5238095238095237	2.5238095238095237	2.380952380952381	2.380952380952381	2.380952380952381	2.619047619047619	2.5	2.5	2.3913043478260865	2.3913043478260865	2.3913043478260865	2.3913043478260865	2.304347826086956	2.304347826086956	2.304347826086956	2.0909090909090904	2.0909090909090904
YOR130C	3.19047619047619	3.19047619047619	3.19047619047619	3.19047619047619	3.19047619047619	3.19047619047619	3.19047619047619	3.19047619047619	3.19047619047619	3.19047619047619	3.19047619047619	3.19047619047619	3.19047619047619	3.19047619047619	3.19047619047619	3.19047619047619	3.3684210526315783	3.8947368421052624	3.5263157894736836	3.5263157894736836	3.5263157894736836	3.5263157894736836	3.5263157894736836	3.722222222222222	3.888888888888889	3.9411764705882346	3.7647058823529407	3.7647058823529407	3.7647058823529407	3.7647058823529407	3.7647058823529407	3.7647058823529407	3.7647058823529407	3.7647058823529407	4.187499999999999	4.187499999999999	4.187499999999999	4.466666666666666	4.187499999999999	4.187499999999999	4.187499999999999	4.187499999999999	4.187499999999999	4.187499999999999	4.187499999999999	4.187499999999999	4.187499999999999	4.187499999999999	4.187499999999999
YLR079W	1.2799999999999998	1.2799999999999998	1.306122448979592	1.306122448979592	1.306122448979592	1.306122448979592	1.306122448979592	1.306122448979592	1.306122448979592	1.2653061224489797	1.2653061224489797	1.3478260869565217	1.3478260869565217	1.391304347826087	1.3617021276595747	1.3617021276595747	1.3617021276595747	1.3617021276595747	1.4255319148936172	1.319148936170213	1.319148936170213	1.319148936170213	1.319148936170213	1.3777777777777775	1.511111111111111	1.4782608695652175	1.511111111111111	1.5777777777777777	1.5777777777777777	1.6511627906976745	1.6904761904761907	1.6904761904761907	1.6511627906976745	1.6904761904761907	1.6904761904761907	1.6904761904761907	1.6904761904761907	1.6904761904761907	1.6511627906976745	1.4883720930232558	1.4883720930232558	1.5581395348837208	1.5581395348837208	1.5581395348837208	1.5581395348837208	1.5952380952380953	1.3953488372093024	1.4651162790697674	1.4651162790697674
YML087C	0.9189189189189189	0.9189189189189189	0.9189189189189189	0.9189189189189189	0.894736842105263	1.026315789473684	1.026315789473684	1.026315789473684	1.026315789473684	1.026315789473684	1.026315789473684	1.026315789473684	1.1052631578947365	1.1052631578947365	1.1052631578947365	1.0769230769230769	0.9230769230769231	0.7692307692307693	0.7692307692307693	0.7692307692307693	0.7894736842105262	0.7894736842105262	0.7894736842105262	0.7894736842105262	0.7692307692307693	0.8333333333333333	0.8333333333333333	0.8333333333333333	0.8333333333333333	0.8333333333333333	0.8571428571428571	0.8571428571428571	0.8571428571428571	0.8333333333333333	0.8333333333333333	0.7894736842105262	0.7894736842105262	0.7894736842105262	0.7894736842105262	0.7894736842105262	0.7894736842105262	0.75	0.75	0.7692307692307693	0.7692307692307693	0.7894736842105262	0.7894736842105262	0.7894736842105262	0.7894736842105262
YJR088C	2.8809523809523814	2.8809523809523814	2.951219512195122	2.8536585365853657	2.8536585365853657	2.8536585365853657	2.8536585365853657	2.8536585365853657	2.8536585365853657	2.8571428571428577	2.8571428571428577	2.8571428571428577	2.8571428571428577	2.928571428571429	3.0	2.9268292682926833	2.7906976744186047	2.7906976744186047	2.8571428571428577	2.9268292682926833	2.9268292682926833	2.9268292682926833	2.9268292682926833	2.9268292682926833	2.8536585365853657	2.9268292682926833	3.076923076923077	3.076923076923077	2.9268292682926833	2.9268292682926833	2.9268292682926833	2.8571428571428577	2.928571428571429	3.0	3.0	3.0	3.0	3.073170731707317	2.9024390243902443	2.975609756097561	2.975609756097561	2.975609756097561	2.904761904761905	2.975609756097561	2.975609756097561	3.1219512195121952	3.282051282051282	3.282051282051282	3.375
YLR205C	1.8275862068965518	1.7666666666666666	1.6666666666666667	1.7666666666666666	1.606060606060606	1.606060606060606	1.606060606060606	1.7096774193548385	2.0	2.0666666666666664	2.0666666666666664	2.0	2.0689655172413794	2.0	2.142857142857143	2.142857142857143	2.142857142857143	2.142857142857143	2.142857142857143	2.142857142857143	2.142857142857143	2.0689655172413794	2.0689655172413794	2.0	1.9354838709677418	1.9354838709677418	1.9354838709677418	2.142857142857143	2.222222222222222	2.3076923076923075	2.3076923076923075	2.3076923076923075	2.3076923076923075	2.444444444444444	2.444444444444444	2.7037037037037033	2.8076923076923075	2.92	3.04	2.8148148148148144	2.8148148148148144	2.8148148148148144	2.6071428571428568	2.5172413793103448	2.6206896551724137	2.8275862068965516	2.8275862068965516	2.8275862068965516	2.8275862068965516
YLL027W	1.4	1.4	1.4	1.4	1.378787878787879	1.4444444444444444	1.4444444444444444	1.4918032786885247	1.442622950819672	1.442622950819672	1.3442622950819672	1.3442622950819672	1.3666666666666665	1.440677966101695	1.4166666666666667	1.440677966101695	1.4655172413793105	1.4655172413793105	1.4655172413793105	1.4655172413793105	1.368421052631579	1.368421052631579	1.368421052631579	1.368421052631579	1.3333333333333335	1.3333333333333335	1.3103448275862069	1.368421052631579	1.4181818181818182	1.4181818181818182	1.3448275862068966	1.3103448275862069	1.3103448275862069	1.3103448275862069	1.2545454545454544	1.326923076923077	1.3529411764705883	1.2156862745098038	1.2156862745098038	1.2156862745098038	0.9607843137254901	0.9423076923076923	0.9423076923076923	0.9423076923076923	0.9074074074074074	0.9074074074074074	0.8909090909090908	0.8909090909090908	0.875
YKL091C	1.6736842105263159	1.6736842105263159	1.639175257731959	1.6736842105263159	1.6736842105263159	1.65625	1.65625	1.65625	1.65625	1.625	1.6595744680851063	1.720430107526882	1.702127659574468	1.702127659574468	1.702127659574468	1.6842105263157894	1.6842105263157894	1.6210526315789473	1.5714285714285716	1.5876288659793816	1.6041666666666667	1.6210526315789473	1.6041666666666667	1.6421052631578947	1.6421052631578947	1.6421052631578947	1.6595744680851063	1.6914893617021276	1.6736842105263159	1.6736842105263159	1.5670103092783505	1.5833333333333333	1.5208333333333333	1.5051546391752577	1.5368421052631578	1.5368421052631578	1.5052631578947366	1.4895833333333333	1.4895833333333333	1.4895833333333333	1.4742268041237114	1.489795918367347	1.489795918367347	1.4329896907216497	1.4742268041237114	1.4742268041237114	1.4895833333333333	1.4895833333333333	1.5052631578947366
YOR223W	0.3615023474178403	0.36320754716981124	0.35238095238095235	0.354066985645933	0.323671497584541	0.3268292682926829	0.3268292682926829	0.33668341708542704	0.3333333333333333	0.3403141361256544	0.3005464480874317	0.3055555555555556	0.324022346368715	0.32954545454545453	0.3314285714285714	0.3352601156069364	0.3352601156069364	0.3391812865497076	0.32544378698224846	0.33132530120481923	0.3333333333333333	0.34375	0.3625	0.3227848101265823	0.3333333333333333	0.33999999999999997	0.3493150684931507	0.3493150684931507	0.3493150684931507	0.35172413793103446	0.3146853146853147	0.3146853146853147	0.3125	0.32142857142857145	0.3284671532846716	0.2835820895522388	0.28571428571428575	0.2878787878787879	0.2878787878787879	0.26315789473684215	0.2692307692307692	0.2692307692307692	0.25000000000000006	0.2519685039370079	0.253968253968254	0.26229508196721313	0.26666666666666666	0.26666666666666666	0.2782608695652174
YHR167W	3.2058823529411766	3.2058823529411766	3.2058823529411766	3.2058823529411766	3.2058823529411766	3.2941176470588234	3.2058823529411766	3.2058823529411766	3.2058823529411766	3.3030303030303028	3.40625	3.40625	3.40625	3.4999999999999996	3.4999999999999996	3.733333333333333	3.6333333333333333	3.7586206896551726	3.7586206896551726	3.7586206896551726	3.7586206896551726	3.7586206896551726	4.037037037037037	3.9629629629629624	3.8518518518518516	3.8518518518518516	3.8518518518518516	3.1428571428571423	3.1428571428571423	3.1428571428571423	3.1428571428571423	3.3703703703703702	3.3703703703703702	3.3703703703703702	3.592592592592592	3.407407407407407	3.407407407407407	3.407407407407407	3.148148148148148	3.269230769230769	2.923076923076923	3.269230769230769	3.28	3.4	3.12	3.12	3.12	3.12	3.12
YCR015C	0.6290909090909091	0.6268115942028986	0.6245487364620939	0.6115107913669064	0.6115107913669064	0.6137184115523465	0.6137184115523465	0.6093189964157706	0.6007067137809187	0.6232394366197184	0.6210526315789475	0.6254416961130743	0.6210526315789475	0.6466431095406361	0.6421052631578947	0.6466431095406361	0.6549295774647887	0.6549295774647887	0.6549295774647887	0.6443661971830986	0.6398601398601399	0.6223776223776224	0.6202090592334495	0.6140350877192983	0.6202090592334495	0.6180555555555556	0.6180555555555556	0.6267605633802816	0.6334519572953736	0.6357142857142858	0.6402877697841727	0.6340579710144927	0.6323529411764707	0.6300366300366301	0.6323529411764707	0.6470588235294118	0.654275092936803	0.6591760299625468	0.6567164179104478	0.6492537313432837	0.6444444444444445	0.6333333333333334	0.6333333333333334	0.6245353159851301	0.6052631578947368	0.6121673003802282	0.6168582375478927	0.6145038167938931	0.6045627376425855
YMR130W	1.593220338983051	1.593220338983051	1.593220338983051	1.593220338983051	1.5666666666666667	1.5666666666666667	1.5666666666666667	1.5666666666666667	1.5666666666666667	1.6166666666666665	1.5	1.5	1.5517241379310345	1.5517241379310345	1.5	1.45	1.45	1.4166666666666667	1.4166666666666667	1.370967741935484	1.370967741935484	1.4166666666666667	1.4166666666666667	1.45	1.45	1.4166666666666667	1.4745762711864407	1.4745762711864407	1.45	1.4745762711864407	1.4745762711864407	1.5	1.45	1.45	1.4655172413793105	1.4655172413793105	1.4655172413793105	1.4912280701754388	1.4385964912280702	1.3666666666666665	1.3666666666666665	1.3442622950819672	1.3225806451612903	1.3225806451612903	1.370967741935484	1.370967741935484	1.370967741935484	1.370967741935484	1.370967741935484
YML073C	2.111111111111111	2.111111111111111	2.111111111111111	2.111111111111111	2.111111111111111	2.111111111111111	2.375	2.375	2.375	2.375	2.375	2.375	2.5	2.6666666666666665	2.6666666666666665	2.6666666666666665	2.5333333333333337	2.5333333333333337	2.6666666666666665	2.8666666666666667	2.8666666666666667	2.6874999999999996	2.529411764705882	2.529411764705882	2.529411764705882	2.529411764705882	2.88235294117647	2.88235294117647	2.88235294117647	2.9999999999999996	2.833333333333333	2.833333333333333	2.833333333333333	2.9999999999999996	3.3888888888888884	3.3888888888888884	3.3888888888888884	3.3888888888888884	3.052631578947368	3.2105263157894735	3.2105263157894735	3.2105263157894735	3.2105263157894735	3.05	3.05	2.9047619047619047	2.761904761904762	2.761904761904762	2.6363636363636362
YOR284W	1.1772151898734176	1.1772151898734176	1.2077922077922079	1.2467532467532467	1.2467532467532467	1.2467532467532467	1.2467532467532467	1.3246753246753247	1.3246753246753247	1.2820512820512822	1.2435897435897436	1.2435897435897436	1.220779220779221	1.236842105263158	1.2533333333333334	1.220779220779221	1.236842105263158	1.236842105263158	1.236842105263158	1.2533333333333334	1.236842105263158	1.2702702702702704	1.2702702702702704	1.2702702702702704	1.2702702702702704	1.2702702702702704	1.1756756756756757	1.1756756756756757	1.1756756756756757	1.1486486486486487	1.0675675675675675	1.0675675675675675	1.0533333333333332	1.0533333333333332	1.0533333333333332	0.9733333333333333	1.0135135135135136	1.0135135135135136	1.0273972602739727	0.9452054794520548	0.9583333333333334	0.9583333333333334	0.9583333333333334	0.9583333333333334	0.9583333333333334	0.9166666666666667	0.9428571428571428	0.9428571428571428	0.9428571428571428
YKR037C	1.88	1.88	1.88	1.8	1.8	1.76	1.8	1.8	1.7142857142857144	1.72	1.72	1.72	1.767123287671233	1.8630136986301369	1.8630136986301369	1.821917808219178	1.821917808219178	1.821917808219178	1.7972972972972974	1.7972972972972974	1.821917808219178	1.726027397260274	1.7500000000000002	1.7746478873239437	1.7971014492753625	1.7971014492753625	1.823529411764706	1.746268656716418	1.7727272727272727	1.7727272727272727	1.878787878787879	1.823529411764706	1.8529411764705883	1.8529411764705883	1.7910447761194033	1.8181818181818183	1.8750000000000002	1.96875	2.1	2.1	2.1724137931034484	2.0689655172413794	2.0689655172413794	2.142857142857143	2.2222222222222223	2.2641509433962264	2.2641509433962264	2.25	2.3877551020408165
YKL055C	0.9391304347826086	0.9310344827586207	0.9913793103448276	1.0	1.0	1.0176991150442478	1.0176991150442478	1.0176991150442478	0.9464285714285715	0.9732142857142858	0.9732142857142858	0.9732142857142858	0.9732142857142858	1.0	1.0	0.9816513761467889	0.9816513761467889	0.9816513761467889	0.9816513761467889	0.9639639639639639	1.018018018018018	1.018018018018018	1.0810810810810811	1.0714285714285714	1.0714285714285714	1.0810810810810811	1.1009174311926606	1.0833333333333335	1.0934579439252337	1.0849056603773586	1.074766355140187	1.074766355140187	1.1634615384615383	1.1747572815533982	1.1747572815533982	1.2549019607843137	1.23	1.2178217821782178	1.23	1.2424242424242422	1.2424242424242422	1.2424242424242422	1.2424242424242422	1.2424242424242422	1.2424242424242422	1.268041237113402	1.268041237113402	1.25	1.28125
YML026C	5.249999999999999	4.846153846153846	4.846153846153846	4.499999999999999	4.499999999999999	4.499999999999999	4.499999999999999	4.499999999999999	4.499999999999999	3.9374999999999996	3.9374999999999996	3.705882352941176	3.529411764705882	3.529411764705882	3.529411764705882	3.529411764705882	3.052631578947368	3.052631578947368	3.052631578947368	3.0	3.0	2.857142857142857	2.857142857142857	2.857142857142857	2.857142857142857	2.857142857142857	2.571428571428571	2.6666666666666665	2.6666666666666665	2.434782608695652	2.434782608695652	2.434782608695652	2.434782608695652	2.2399999999999998	2.2399999999999998	2.2399999999999998	2.1538461538461537	2.1538461538461537	2.0769230769230766	1.8620689655172413	1.8620689655172413	1.9285714285714282	1.8620689655172413	1.8620689655172413	1.8620689655172413	1.7419354838709675	1.7419354838709675	1.7419354838709675	1.7419354838709675
YGL103W	2.214285714285714	2.214285714285714	2.214285714285714	2.1379310344827585	2.1379310344827585	2.214285714285714	2.096774193548387	2.096774193548387	2.03125	1.8571428571428572	1.8571428571428572	1.8055555555555556	1.7567567567567566	1.7567567567567566	1.8571428571428572	1.6666666666666667	1.6666666666666667	1.5853658536585367	1.547619047619048	1.5116279069767442	1.6511627906976745	1.6046511627906976	1.4680851063829787	1.38	1.3529411764705883	1.1896551724137931	1.1694915254237288	1.0	0.96875	0.9393939393939393	0.9253731343283582	0.9253731343283582	0.9253731343283582	0.9701492537313434	0.9701492537313434	0.9701492537313434	0.855072463768116	0.9565217391304348	0.9041095890410958	0.7866666666666666	0.7866666666666666	0.7866666666666666	0.868421052631579	0.8354430379746836	0.825	0.8048780487804879	0.8795180722891567	0.8588235294117647	0.8235294117647058
YDL173W	1.8793103448275863	1.8793103448275863	1.8448275862068966	1.7833333333333332	1.883333333333333	1.883333333333333	2.017857142857143	1.9482758620689653	1.9482758620689653	2.017857142857143	1.9824561403508774	1.8135593220338984	1.7627118644067798	1.8245614035087723	1.8245614035087723	1.8245614035087723	1.8245614035087723	1.8620689655172413	1.8620689655172413	1.8620689655172413	1.8305084745762712	1.9827586206896552	1.9491525423728815	1.8983050847457628	1.8360655737704918	1.8360655737704918	1.8852459016393444	1.7142857142857142	1.7142857142857142	1.7142857142857142	1.6875	1.6406250000000002	1.6666666666666667	1.5230769230769232	1.4769230769230768	1.5238095238095237	1.4126984126984128	1.4126984126984128	1.4126984126984128	1.459016393442623	1.4354838709677422	1.4354838709677422	1.4354838709677422	1.459016393442623	1.459016393442623	1.459016393442623	1.459016393442623	1.5084745762711866	1.5084745762711866
YOR074C	3.8529411764705883	3.8529411764705883	3.8529411764705883	3.8529411764705883	3.8529411764705883	3.8529411764705883	3.8529411764705883	3.8529411764705883	3.8529411764705883	3.8529411764705883	3.8529411764705883	3.8529411764705883	3.8529411764705883	3.8529411764705883	3.742857142857143	3.742857142857143	3.742857142857143	3.657142857142857	3.657142857142857	3.657142857142857	3.657142857142857	3.657142857142857	3.657142857142857	3.657142857142857	3.5555555555555554	3.5555555555555554	3.5555555555555554	3.4722222222222223	3.4722222222222223	3.4722222222222223	3.5714285714285716	3.5714285714285716	3.5714285714285716	3.5714285714285716	3.5714285714285716	3.5714285714285716	3.5714285714285716	3.5714285714285716	3.5714285714285716	3.5714285714285716	3.5714285714285716	3.5714285714285716	3.4722222222222223	3.4722222222222223	3.3055555555555554	3.135135135135135	3.135135135135135	3.135135135135135	3.135135135135135
YNL289W	1.2898550724637683	1.3283582089552242	1.3283582089552242	1.4153846153846152	1.4153846153846152	1.4153846153846152	1.4375	1.4843750000000002	1.4843750000000002	1.5322580645161292	1.5322580645161292	1.557377049180328	1.507936507936508	1.507936507936508	1.507936507936508	1.5322580645161292	1.5322580645161292	1.5322580645161292	1.557377049180328	1.5322580645161292	1.5322580645161292	1.4193548387096775	1.4193548387096775	1.4193548387096775	1.3387096774193548	1.3387096774193548	1.169230769230769	1.2063492063492063	1.2459016393442623	1.2459016393442623	1.2666666666666666	1.3103448275862069	1.3620689655172413	1.3818181818181818	1.3518518518518519	1.3773584905660377	1.3773584905660377	1.3773584905660377	1.46	1.489795918367347	1.46	1.46	1.5208333333333333	1.52	1.5510204081632655	1.5833333333333333	1.6521739130434783	1.6888888888888889	1.5869565217391306
YPR057W	1.7894736842105263	1.7894736842105263	1.7894736842105263	1.7894736842105263	1.7894736842105263	1.7894736842105263	1.7894736842105263	1.7894736842105263	1.7894736842105263	1.7894736842105263	1.7894736842105263	1.8214285714285714	1.8214285714285714	1.728813559322034	1.728813559322034	1.7796610169491527	1.7796610169491527	1.7796610169491527	1.7213114754098362	1.6229508196721314	1.5967741935483872	1.6229508196721314	1.6229508196721314	1.6229508196721314	1.6779661016949154	1.6779661016949154	1.6779661016949154	1.6779661016949154	1.6271186440677967	1.6271186440677967	1.6271186440677967	1.6271186440677967	1.6271186440677967	1.6271186440677967	1.5737704918032787	1.5737704918032787	1.6551724137931034	1.6551724137931034	1.6034482758620687	1.6034482758620687	1.4827586206896552	1.56140350877193	1.56140350877193	1.56140350877193	1.5892857142857144	1.5384615384615388	1.509433962264151	1.509433962264151	1.509433962264151
YCL031C	2.0909090909090904	2.1562499999999996	2.1562499999999996	2.225806451612903	2.3	2.3	2.3793103448275863	2.2758620689655173	2.2758620689655173	2.2758620689655173	2.2758620689655173	2.2758620689655173	2.2758620689655173	2.5384615384615383	2.5384615384615383	2.5384615384615383	2.5384615384615383	2.444444444444444	2.444444444444444	2.5555555555555554	2.76	2.76	2.76	2.76	2.4799999999999995	2.4799999999999995	2.4799999999999995	2.4799999999999995	2.4799999999999995	2.4799999999999995	2.4799999999999995	2.4799999999999995	2.76	2.6399999999999997	2.6399999999999997	2.7391304347826084	2.9999999999999996	2.9999999999999996	2.9999999999999996	2.9999999999999996	2.9999999999999996	2.9999999999999996	2.9999999999999996	3.2173913043478253	3.043478260869565	3.043478260869565	3.043478260869565	3.043478260869565	3.043478260869565
YBR175W	1.9807692307692308	1.8461538461538463	1.8461538461538463	1.8461538461538463	1.8461538461538463	1.7500000000000002	1.7500000000000002	1.7500000000000002	1.7500000000000002	1.7500000000000002	1.5	1.5	1.5	1.5625	1.5625	1.5319148936170213	1.4680851063829787	1.434782608695652	1.3695652173913044	1.3695652173913044	1.3695652173913044	1.3863636363636365	1.3863636363636365	1.4523809523809526	1.4523809523809526	1.4523809523809526	1.4186046511627908	1.4523809523809526	1.4523809523809526	1.4186046511627908	1.4186046511627908	1.3488372093023255	1.3181818181818183	1.3809523809523812	1.3181818181818183	1.2500000000000002	1.1136363636363638	0.9772727272727274	0.9772727272727274	0.9772727272727274	0.9772727272727274	1.0	1.023809523809524	1.023809523809524	1.023809523809524	1.023809523809524	1.023809523809524	1.048780487804878	1.023809523809524
YLR007W	3.5833333333333326	4.3	4.3	4.3	3.6	3.6	3.6	3.6	3.6	3.6	3.9	3.9	3.9	3.9	3.9	3.9	3.9	3.9	3.9	3.9	3.9	3.9	3.9	3.9	3.9	4.199999999999999	4.199999999999999	4.199999999999999	4.699999999999999	4.699999999999999	4.699999999999999	4.699999999999999	4.699999999999999	4.699999999999999	4.699999999999999	4.699999999999999	4.699999999999999	4.699999999999999	4.699999999999999	5.222222222222221	5.555555555555555	5.555555555555555	5.555555555555555	6.250000000000001	6.250000000000001	6.250000000000001	6.250000000000001	8.333333333333334	8.333333333333334
YLR150W	0.7241379310344827	0.5932203389830509	0.5932203389830509	0.5245901639344263	0.48387096774193555	0.4761904761904762	0.46153846153846156	0.4545454545454546	0.4848484848484849	0.5303030303030303	0.5223880597014926	0.5072463768115942	0.5147058823529412	0.5072463768115942	0.5999999999999999	0.5915492957746478	0.5915492957746478	0.5833333333333333	0.5833333333333333	0.5833333333333333	0.5753424657534246	0.5753424657534246	0.5833333333333333	0.5833333333333333	0.5753424657534246	0.5915492957746478	0.5753424657534246	0.5599999999999999	0.5599999999999999	0.5384615384615384	0.5384615384615384	0.5454545454545454	0.5844155844155845	0.569620253164557	0.5555555555555556	0.5555555555555556	0.5555555555555556	0.5555555555555556	0.5421686746987953	0.5357142857142857	0.5294117647058824	0.5294117647058824	0.5113636363636365	0.5113636363636365	0.4945054945054945	0.48913043478260876	0.48913043478260876	0.48387096774193555	0.47368421052631576
YGR280C	1.689655172413793	1.9310344827586206	1.8064516129032255	1.7499999999999998	1.7499999999999998	1.8064516129032255	1.8064516129032255	1.633333333333333	1.689655172413793	1.8148148148148144	1.8148148148148144	1.8148148148148144	1.8148148148148144	1.8148148148148144	1.8148148148148144	1.8846153846153844	1.6538461538461537	1.6538461538461537	1.5769230769230766	1.5769230769230766	1.5769230769230766	1.5769230769230766	1.5769230769230766	1.5769230769230766	1.5769230769230766	1.5185185185185184	1.5185185185185184	1.5185185185185184	1.4615384615384617	1.6521739130434783	1.6521739130434783	1.6521739130434783	1.6521739130434783	1.6521739130434783	1.6521739130434783	1.391304347826087	1.3043478260869563	1.391304347826087	1.391304347826087	1.391304347826087	1.391304347826087	1.391304347826087	1.391304347826087	1.391304347826087	1.391304347826087	1.391304347826087	1.391304347826087	1.391304347826087	1.391304347826087
YNR061C	2.875	2.875	2.9999999999999996	2.9999999999999996	2.9999999999999996	2.9999999999999996	2.9999999999999996	2.9999999999999996	2.9999999999999996	2.9999999999999996	2.9999999999999996	2.9999999999999996	2.9999999999999996	3.1818181818181817	3.1818181818181817	3.333333333333333	3.333333333333333	3.333333333333333	3.333333333333333	3.0	3.0	3.0	2.857142857142857	2.857142857142857	2.857142857142857	2.857142857142857	2.727272727272727	2.727272727272727	2.727272727272727	2.727272727272727	2.727272727272727	3.0	3.0	3.0	3.0	2.9999999999999996	2.8421052631578942	2.833333333333333	2.833333333333333	1.631578947368421	1.631578947368421	1.631578947368421	1.55	1.75	1.75	1.75	1.8421052631578947	1.6842105263157894	1.8823529411764706
YBR187W	4.777777777777778	4.777777777777778	4.777777777777778	4.777777777777778	4.777777777777778	4.777777777777778	4.777777777777778	4.777777777777778	4.777777777777778	4.777777777777778	4.777777777777778	4.777777777777778	4.777777777777778	4.777777777777778	4.777777777777778	4.777777777777778	5.555555555555555	6.250000000000001	6.250000000000001	6.250000000000001	5.555555555555555	6.250000000000001	5.555555555555555	5.555555555555555	5.555555555555555	5.222222222222221	5.222222222222221	5.222222222222221	5.222222222222221	5.222222222222221	5.222222222222221	4.699999999999999	4.699999999999999	4.699999999999999	4.699999999999999	5.3999999999999995	5.3999999999999995	5.3999999999999995	5.3999999999999995	5.3999999999999995	5.3999999999999995	5.3999999999999995	5.3999999999999995	5.3999999999999995	5.3999999999999995	5.3999999999999995	5.3999999999999995	5.3999999999999995	5.3999999999999995
YOR143C	3.4482758620689657	3.225806451612903	3.3333333333333335	3.4482758620689657	3.4482758620689657	3.4482758620689657	3.4482758620689657	3.4482758620689657	3.4482758620689657	3.4482758620689657	3.4482758620689657	3.4482758620689657	3.3448275862068964	3.3448275862068964	3.233333333333333	3.233333333333333	3.129032258064516	3.129032258064516	3.129032258064516	3.129032258064516	3.129032258064516	3.129032258064516	2.939393939393939	2.794117647058824	2.696969696969697	2.870967741935484	2.870967741935484	2.870967741935484	2.6176470588235294	2.6176470588235294	2.696969696969697	2.696969696969697	2.696969696969697	2.696969696969697	2.696969696969697	2.6874999999999996	2.6874999999999996	2.6874999999999996	2.6874999999999996	3.0689655172413794	2.8275862068965516	2.6451612903225805	2.870967741935484	3.0689655172413794	2.8275862068965516	2.733333333333333	2.6451612903225805	2.6451612903225805	2.870967741935484
YJL006C	8.125	8.666666666666666	8.666666666666666	8.666666666666666	8.666666666666666	9.285714285714285	8.857142857142856	8.857142857142856	8.857142857142856	8.857142857142856	8.642857142857142	8.642857142857142	8.642857142857142	8.857142857142856	9.07142857142857	9.285714285714285	9.428571428571427	10.0	9.769230769230768	9.07142857142857	9.428571428571427	9.428571428571427	8.999999999999998	8.4	8.4	8.4	7.933333333333334	7.933333333333334	7.933333333333334	7.733333333333333	7.733333333333333	7.733333333333333	8.285714285714285	8.285714285714285	8.285714285714285	7.733333333333333	7.733333333333333	7.733333333333333	7.733333333333333	7.266666666666667	7.6428571428571415	7.6428571428571415	8.07142857142857	8.285714285714285	8.5	8.5	8.846153846153847	8.307692307692307	8.307692307692307
YMR310C	1.4594594594594597	1.4594594594594597	1.4594594594594597	1.4594594594594597	1.4200000000000002	1.4200000000000002	1.4200000000000002	1.4466666666666668	1.4563758389261747	1.4662162162162165	1.4861111111111112	1.4861111111111112	1.4965034965034967	1.4861111111111112	1.443661971830986	1.4539007092198581	1.4642857142857142	1.4963503649635037	1.5073529411764706	1.5407407407407407	1.5746268656716418	1.5746268656716418	1.5746268656716418	1.5864661654135341	1.6564885496183208	1.6335877862595423	1.6692307692307695	1.5984848484848486	1.6384615384615384	1.6384615384615384	1.6384615384615384	1.6484375000000002	1.6062992125984255	1.6062992125984255	1.5937500000000002	1.5937500000000002	1.6062992125984255	1.5703125000000002	1.5461538461538462	1.5952380952380953	1.650793650793651	1.6250000000000002	1.715447154471545	1.6451612903225807	1.7627118644067798	1.767241379310345	1.7413793103448278	1.7043478260869567	1.6578947368421053
YDR503C	1.4153846153846152	1.5230769230769232	1.463768115942029	1.4852941176470589	1.4852941176470589	1.5074626865671643	1.5522388059701495	1.6268656716417913	1.6268656716417913	1.6268656716417913	1.6865671641791045	1.7121212121212122	1.7121212121212122	1.8181818181818183	1.8461538461538463	1.9523809523809523	1.9523809523809523	1.9523809523809523	1.9523809523809523	1.9523809523809523	2.0	1.9523809523809523	1.9523809523809523	1.9523809523809523	1.9523809523809523	1.9523809523809523	1.9523809523809523	1.8923076923076922	1.8923076923076922	1.8923076923076922	1.835820895522388	1.835820895522388	1.8088235294117645	1.8088235294117645	1.8088235294117645	1.8088235294117645	1.835820895522388	1.835820895522388	1.8923076923076922	1.9090909090909092	1.9090909090909092	1.9090909090909092	1.8805970149253732	1.8805970149253732	1.8529411764705883	1.8529411764705883	1.8260869565217392	1.7246376811594204	1.6760563380281692
YOL080C	3.0277777777777777	2.972222222222222	2.888888888888889	2.888888888888889	2.888888888888889	2.888888888888889	2.888888888888889	2.9714285714285715	3.1515151515151514	3.1515151515151514	3.06060606060606	3.272727272727272	3.272727272727272	3.06060606060606	3.06060606060606	3.09375	3.1562499999999996	3.258064516129032	3.3000000000000003	3.3000000000000003	3.6666666666666665	3.6666666666666665	3.7407407407407405	3.407407407407407	3.407407407407407	3.407407407407407	3.407407407407407	3.407407407407407	3.2962962962962963	3.56	3.869565217391304	4.363636363636363	4.363636363636363	4.571428571428571	4.428571428571428	4.526315789473684	4.684210526315789	4.684210526315789	5.235294117647059	5.235294117647059	5.5625	5.5625	5.5625	5.374999999999999	7.166666666666665	7.166666666666665	7.166666666666665	7.166666666666665	6.999999999999999
YIL050W	1.8596491228070178	1.892857142857143	1.9272727272727272	1.9272727272727272	1.9272727272727272	1.9272727272727272	1.8596491228070178	1.8596491228070178	1.7966101694915255	1.8275862068965518	1.7666666666666666	1.7966101694915255	1.7966101694915255	1.7627118644067798	1.7333333333333334	1.6440677966101696	1.6440677966101696	1.6440677966101696	1.6949152542372883	1.6724137931034482	1.6440677966101696	1.6440677966101696	1.5254237288135595	1.5517241379310345	1.5789473684210529	1.5517241379310345	1.5517241379310345	1.6724137931034482	1.6724137931034482	1.6440677966101696	1.5161290322580647	1.467741935483871	1.467741935483871	1.467741935483871	1.5423728813559323	1.5423728813559323	1.4918032786885247	1.4918032786885247	1.4918032786885247	1.467741935483871	1.467741935483871	1.5555555555555554	1.492063492063492	1.5538461538461539	1.5538461538461539	1.5538461538461539	1.5303030303030303	1.5303030303030303	1.4848484848484849
YGR104C	2.111111111111111	2.065217391304348	2.1956521739130435	2.1956521739130435	2.1956521739130435	2.1956521739130435	2.1956521739130435	2.065217391304348	2.065217391304348	2.065217391304348	2.111111111111111	2.065217391304348	2.111111111111111	2.111111111111111	2.111111111111111	2.111111111111111	2.111111111111111	2.159090909090909	2.159090909090909	2.159090909090909	2.159090909090909	2.159090909090909	2.022727272727273	1.9545454545454548	2.090909090909091	2.090909090909091	2.090909090909091	1.931818181818182	1.931818181818182	2.023809523809524	2.023809523809524	2.073170731707317	2.073170731707317	2.073170731707317	2.073170731707317	2.073170731707317	2.1794871794871797	2.1794871794871797	2.1794871794871797	2.1794871794871797	2.31578947368421	2.31578947368421	2.378378378378378	2.31578947368421	2.31578947368421	2.31578947368421	2.378378378378378	2.378378378378378	2.378378378378378
YIL063C	0.7314285714285713	0.7314285714285713	0.7356321839080459	0.7356321839080459	0.7356321839080459	0.7356321839080459	0.7314285714285713	0.7714285714285715	0.7803468208092486	0.7803468208092486	0.7176470588235294	0.7218934911242603	0.7261904761904762	0.7261904761904762	0.7305389221556885	0.725609756097561	0.7391304347826086	0.7391304347826086	0.74375	0.7531645569620253	0.7579617834394905	0.7628205128205129	0.7628205128205129	0.7531645569620253	0.7579617834394905	0.7579617834394905	0.7777777777777779	0.7880794701986755	0.7933333333333333	0.7933333333333333	0.7880794701986755	0.7516778523489932	0.7516778523489932	0.7162162162162162	0.7114093959731543	0.6912751677852348	0.6959459459459459	0.7054794520547945	0.7103448275862069	0.7152777777777777	0.7152777777777777	0.7202797202797202	0.7202797202797202	0.7152777777777777	0.6666666666666666	0.6458333333333333	0.6326530612244897	0.6283783783783784	0.6241610738255032
YDR003W	1.1374045801526718	1.2230769230769232	1.1908396946564885	1.1603053435114503	1.1603053435114503	1.1515151515151516	1.1603053435114503	1.1603053435114503	1.1145038167938932	1.099236641221374	1.099236641221374	1.1162790697674418	1.1550387596899225	1.1640625000000002	1.1968503937007875	1.2519685039370079	1.272	1.2619047619047619	1.2421875000000002	1.173228346456693	1.173228346456693	1.192	1.1869918699186992	1.1707317073170733	1.1463414634146343	1.1463414634146343	1.1219512195121952	1.1219512195121952	1.1219512195121952	1.1311475409836065	1.140495867768595	1.1596638655462184	1.1794871794871795	1.1637931034482758	1.1637931034482758	1.173913043478261	1.2105263157894735	1.2212389380530975	1.2321428571428572	1.176991150442478	1.1842105263157894	1.173913043478261	1.1120689655172415	1.1293103448275863	1.1293103448275863	1.1391304347826086	1.0892857142857142	1.099099099099099	1.099099099099099
YDL230W	4.222222222222222	4.222222222222222	4.750000000000001	4.750000000000001	4.750000000000001	4.222222222222222	4.222222222222222	4.222222222222222	4.222222222222222	4.222222222222222	4.222222222222222	4.222222222222222	4.222222222222222	3.111111111111111	3.111111111111111	3.111111111111111	3.111111111111111	3.111111111111111	3.111111111111111	3.111111111111111	3.111111111111111	3.111111111111111	3.5000000000000004	3.5000000000000004	3.5000000000000004	3.5000000000000004	3.5000000000000004	3.5000000000000004	3.5000000000000004	3.5000000000000004	3.111111111111111	3.111111111111111	3.111111111111111	3.111111111111111	3.111111111111111	3.111111111111111	3.111111111111111	2.3333333333333335	2.3333333333333335	2.3333333333333335	2.3333333333333335	2.3333333333333335	2.3333333333333335	2.6250000000000004	2.6250000000000004	2.6250000000000004	2.6250000000000004	1.8750000000000002	1.8750000000000002
YLR132C	2.181818181818182	2.181818181818182	2.1627906976744184	2.181818181818182	2.181818181818182	2.181818181818182	2.181818181818182	2.181818181818182	2.181818181818182	2.181818181818182	2.181818181818182	2.1136363636363638	2.1136363636363638	2.1136363636363638	2.1136363636363638	2.1136363636363638	2.1136363636363638	2.1136363636363638	2.1136363636363638	2.1136363636363638	2.268292682926829	2.3249999999999997	2.3846153846153846	2.3333333333333335	2.3249999999999997	2.3249999999999997	2.3249999999999997	2.3249999999999997	2.3846153846153846	2.447368421052631	2.447368421052631	2.513513513513513	2.8181818181818175	2.8181818181818175	2.8181818181818175	2.8181818181818175	2.8181818181818175	2.7575757575757573	2.7575757575757573	2.666666666666666	2.7499999999999996	2.7499999999999996	2.6451612903225805	2.6451612903225805	2.6451612903225805	2.6451612903225805	2.6451612903225805	2.8275862068965516	2.8275862068965516
YNL002C	3.3	3.31578947368421	3.15	3.15	3.15	3.31578947368421	3.31578947368421	3.31578947368421	3.2105263157894735	3.705882352941176	3.705882352941176	3.9374999999999996	4.499999999999999	4.499999999999999	4.846153846153846	4.846153846153846	4.692307692307692	4.357142857142857	4.357142857142857	4.357142857142857	3.3571428571428563	3.6153846153846145	3.6153846153846145	3.6153846153846145	3.9166666666666656	3.6153846153846145	3.6153846153846145	3.3571428571428563	3.214285714285714	3.214285714285714	3.4615384615384612	3.4615384615384612	3.4615384615384612	3.4615384615384612	3.4615384615384612	3.0	3.0	3.0	2.7999999999999994	2.6	2.6	2.4375	2.4375	2.4375	2.25	2.25	2.4375	2.4375	2.2941176470588234
YPL159C	1.2395833333333335	1.2395833333333335	1.2395833333333335	1.142857142857143	1.0618556701030928	1.1397849462365592	1.127659574468085	1.1397849462365592	1.1444444444444444	1.1444444444444444	1.1444444444444444	1.1573033707865168	1.1839080459770115	1.1839080459770115	1.1839080459770115	1.149425287356322	1.1235955056179774	1.0568181818181819	1.0568181818181819	1.044943820224719	1.0568181818181819	1.0689655172413792	1.103448275862069	1.103448275862069	1.1839080459770115	1.149425287356322	1.2048192771084338	1.2048192771084338	1.2560975609756098	1.2560975609756098	1.2560975609756098	1.2195121951219514	1.2125	1.2278481012658227	1.2278481012658227	1.2278481012658227	1.2597402597402598	1.2435897435897436	1.2435897435897436	1.217948717948718	1.2435897435897436	1.2278481012658227	1.2278481012658227	1.3	1.3333333333333335	1.3544303797468353	1.3375	1.3	1.2435897435897436
YMR048W	1.3818181818181818	1.4074074074074074	1.4074074074074074	1.4074074074074074	1.4074074074074074	1.4074074074074074	1.4074074074074074	1.3818181818181818	1.3818181818181818	1.3818181818181818	1.4074074074074074	1.4615384615384617	1.625	1.5833333333333333	1.5833333333333333	1.6170212765957448	1.5833333333333333	1.7446808510638299	1.7446808510638299	1.7391304347826089	1.7391304347826089	1.7391304347826089	1.7391304347826089	1.434782608695652	1.434782608695652	1.434782608695652	1.4318181818181819	1.4318181818181819	1.4	1.4	1.4	1.3404255319148939	1.3404255319148939	1.3404255319148939	1.3695652173913044	1.4565217391304348	1.4888888888888887	1.4888888888888887	1.4888888888888887	1.4888888888888887	1.4888888888888887	1.5227272727272727	1.5227272727272727	1.5227272727272727	1.4772727272727275	1.4444444444444444	1.5434782608695652	1.6904761904761907	1.6904761904761907
YIL069C	3.333333333333333	3.19047619047619	3.19047619047619	3.19047619047619	3.19047619047619	2.6086956521739126	2.6086956521739126	2.6086956521739126	2.6086956521739126	2.6086956521739126	2.5	2.4166666666666665	2.4166666666666665	2.4166666666666665	2.4166666666666665	2.4166666666666665	2.625	2.625	2.75	2.75	2.625	2.625	2.625	2.52	2.52	2.333333333333333	2.5555555555555554	2.5555555555555554	2.5555555555555554	2.464285714285714	2.464285714285714	2.464285714285714	2.464285714285714	2.4482758620689653	2.4482758620689653	2.3666666666666667	2.088235294117647	2.088235294117647	2.176470588235294	2.176470588235294	2.0555555555555554	1.9473684210526312	1.8974358974358974	2.076923076923077	2.025	1.975609756097561	1.975609756097561	1.975609756097561	1.8837209302325582
YMR096W	3.0999999999999996	2.9999999999999996	2.9999999999999996	2.8181818181818175	2.8181818181818175	2.8181818181818175	3.0303030303030303	3.0303030303030303	3.125	3.125	3.125	3.125	3.2187499999999996	3.0312499999999996	2.939393939393939	3.272727272727272	3.272727272727272	3.3749999999999996	3.3749999999999996	3.3749999999999996	3.272727272727272	3.272727272727272	3.666666666666666	3.666666666666666	3.666666666666666	3.666666666666666	3.7812499999999996	3.7812499999999996	3.875	3.7575757575757573	3.4848484848484844	3.4848484848484844	3.59375	3.441176470588235	3.545454545454545	3.545454545454545	3.545454545454545	3.545454545454545	3.272727272727272	3.06060606060606	3.06060606060606	3.1562499999999996	3.1562499999999996	3.1562499999999996	3.1562499999999996	3.1562499999999996	3.1562499999999996	3.3749999999999996	3.7812499999999996
YCR002C	2.1219512195121952	2.0232558139534884	2.1219512195121952	2.1219512195121952	2.230769230769231	2.175	2.1219512195121952	2.230769230769231	2.230769230769231	2.230769230769231	2.307692307692308	2.1951219512195124	2.0930232558139537	2.0930232558139537	2.0930232558139537	2.0232558139534884	2.076923076923077	2.076923076923077	2.076923076923077	2.025	1.975609756097561	1.975609756097561	1.975609756097561	1.8048780487804879	1.8048780487804879	1.8048780487804879	1.8048780487804879	1.8048780487804879	1.8780487804878048	1.8780487804878048	1.9249999999999998	1.9743589743589742	1.9743589743589742	2.0810810810810807	2.0810810810810807	2.0810810810810807	2.138888888888889	2.138888888888889	2.0810810810810807	2.0810810810810807	2.138888888888889	2.0810810810810807	2.1999999999999997	2.1999999999999997	2.1999999999999997	2.333333333333333	2.242424242424242	2.242424242424242	2.242424242424242
YDR233C	0.8958333333333334	0.8958333333333334	0.8775510204081634	0.8775510204081634	0.8775510204081634	0.8775510204081634	0.8775510204081634	0.8775510204081634	0.8	0.8	0.86	0.8113207547169812	0.8113207547169812	0.7678571428571429	0.7818181818181817	0.7818181818181817	0.7962962962962964	0.8363636363636363	0.9245283018867924	0.9074074074074074	0.8909090909090908	0.8909090909090908	0.8947368421052632	0.8793103448275862	0.864406779661017	0.8360655737704918	0.8360655737704918	0.8225806451612904	0.8225806451612904	0.8225806451612904	0.8095238095238095	0.8095238095238095	0.8095238095238095	0.8095238095238095	0.7538461538461537	0.7538461538461537	0.7538461538461537	0.765625	0.7424242424242424	0.7424242424242424	0.7424242424242424	0.6865671641791045	0.6865671641791045	0.6865671641791045	0.6865671641791045	0.676470588235294	0.647887323943662	0.647887323943662	0.6301369863013698
YBR251W	2.148148148148148	2.148148148148148	2.148148148148148	2.4074074074074074	2.5	2.5	2.5	2.5	2.5	2.6	2.4074074074074074	2.4074074074074074	2.148148148148148	2.148148148148148	2.148148148148148	2.148148148148148	2.148148148148148	2.148148148148148	2.148148148148148	2.230769230769231	2.1153846153846154	1.8928571428571426	1.896551724137931	1.896551724137931	1.896551724137931	1.896551724137931	1.896551724137931	1.896551724137931	1.896551724137931	1.896551724137931	1.896551724137931	2.0	2.0	1.7586206896551724	1.8214285714285712	1.7586206896551724	1.7586206896551724	1.7586206896551724	1.7586206896551724	1.7586206896551724	1.7586206896551724	1.7586206896551724	2.0	2.0	2.0	2.0	2.071428571428571	1.8214285714285712	1.8214285714285712
YNR003C	2.92	3.0416666666666665	3.0416666666666665	3.0416666666666665	3.0416666666666665	3.0416666666666665	3.0416666666666665	3.0416666666666665	2.92	2.92	3.0	3.0	3.0	3.3913043478260865	3.3913043478260865	3.260869565217391	3.260869565217391	3.260869565217391	2.9999999999999996	2.9999999999999996	2.9999999999999996	2.9999999999999996	2.9999999999999996	2.8695652173913038	3.1428571428571423	3.0	2.8636363636363633	2.8636363636363633	2.8636363636363633	2.8636363636363633	2.8636363636363633	2.8636363636363633	2.8636363636363633	2.8636363636363633	2.8636363636363633	2.8636363636363633	2.8636363636363633	2.8636363636363633	2.8636363636363633	2.8636363636363633	3.0	3.0	3.0	3.0	3.0	3.0	3.0	2.857142857142857	2.857142857142857
YPR139C	1.1749999999999998	1.1749999999999998	1.1749999999999998	1.205128205128205	1.205128205128205	1.205128205128205	1.2820512820512822	1.358974358974359	1.358974358974359	1.4102564102564104	1.4102564102564104	1.4102564102564104	1.4102564102564104	1.4102564102564104	1.4102564102564104	1.358974358974359	1.358974358974359	1.4324324324324322	1.4324324324324322	1.4324324324324322	1.4324324324324322	1.394736842105263	1.394736842105263	1.394736842105263	1.358974358974359	1.358974358974359	1.358974358974359	1.358974358974359	1.358974358974359	1.358974358974359	1.358974358974359	1.358974358974359	1.358974358974359	1.394736842105263	1.261904761904762	1.358974358974359	1.358974358974359	1.358974358974359	1.4102564102564104	1.5897435897435896	1.5121951219512195	1.5121951219512195	1.5897435897435896	1.5897435897435896	1.5897435897435896	1.5897435897435896	1.5897435897435896	1.5897435897435896	1.5897435897435896
YDR384C	2.714285714285714	2.857142857142857	2.478260869565217	2.478260869565217	2.375	2.28	2.28	2.375	2.375	2.375	2.4	2.4	2.28	1.9999999999999998	1.9999999999999998	1.9999999999999998	1.9999999999999998	1.9999999999999998	2.28	2.1599999999999997	2.1599999999999997	2.1599999999999997	2.1599999999999997	2.1599999999999997	2.1599999999999997	2.1599999999999997	1.9999999999999998	1.9999999999999998	1.9999999999999998	1.9999999999999998	2.1599999999999997	2.1599999999999997	2.125	2.4166666666666665	2.291666666666667	2.291666666666667	2.291666666666667	2.291666666666667	2.291666666666667	2.2	2.2	2.2	2.2	2.2	2.1153846153846154	2.1153846153846154	2.1153846153846154	2.1153846153846154	2.0370370370370368
YHR187W	1.846153846153846	1.846153846153846	1.846153846153846	1.846153846153846	1.846153846153846	1.8947368421052628	1.8947368421052628	1.8947368421052628	1.8947368421052628	1.7142857142857144	1.642857142857143	1.642857142857143	1.642857142857143	1.642857142857143	1.642857142857143	1.642857142857143	1.8157894736842102	1.8157894736842102	1.8157894736842102	1.7368421052631577	1.6923076923076923	1.5384615384615385	1.4615384615384615	1.4210526315789471	1.5428571428571427	1.3428571428571427	1.3428571428571427	1.2857142857142858	1.1999999999999997	1.2352941176470587	1.2352941176470587	1.2352941176470587	1.2727272727272725	1.2727272727272725	1.2727272727272725	1.2727272727272725	1.2727272727272725	1.2727272727272725	1.1818181818181817	1.2727272727272725	1.2727272727272725	1.2727272727272725	1.2727272727272725	1.2727272727272725	1.2727272727272725	1.2727272727272725	1.2727272727272725	1.1818181818181817	1.1818181818181817
YPL055C	4.153846153846153	4.153846153846153	4.153846153846153	4.153846153846153	3.9230769230769225	4.636363636363636	4.636363636363636	4.636363636363636	4.454545454545453	4.636363636363636	5.909090909090908	5.909090909090908	5.909090909090908	5.2727272727272725	5.0	5.0	4.583333333333333	4.583333333333333	4.583333333333333	4.583333333333333	4.583333333333333	4.583333333333333	4.583333333333333	4.583333333333333	4.583333333333333	4.833333333333332	5.2727272727272725	5.2727272727272725	5.2727272727272725	5.2727272727272725	5.0	5.0	5.0	5.0	5.5	5.5	5.5	5.5	5.5	5.8	5.8	6.1	4.636363636363636	3.9230769230769225	3.9230769230769225	3.9230769230769225	3.9230769230769225	3.9230769230769225	3.9230769230769225
YDR085C	2.52	2.4705882352941178	2.4705882352941178	2.4705882352941178	2.4705882352941178	2.52	2.52	2.46	2.411764705882353	2.411764705882353	2.411764705882353	2.510204081632653	2.510204081632653	2.510204081632653	2.617021276595745	2.617021276595745	2.6739130434782608	2.7954545454545454	2.7954545454545454	2.7954545454545454	2.7954545454545454	2.8636363636363638	2.7954545454545454	2.7954545454545454	2.6363636363636367	2.5777777777777775	2.511111111111111	2.5681818181818183	2.7272727272727275	2.7272727272727275	2.6666666666666665	2.6666666666666665	2.5999999999999996	2.659090909090909	2.5999999999999996	2.6136363636363638	2.674418604651163	2.674418604651163	2.674418604651163	2.674418604651163	2.6136363636363638	2.4545454545454546	2.522727272727273	2.5813953488372094	2.5813953488372094	2.5813953488372094	2.5813953488372094	2.5813953488372094	2.5813953488372094
YPL266W	1.8051948051948055	1.76	1.76	1.76	1.6578947368421053	1.6842105263157894	1.723684210526316	1.723684210526316	1.7466666666666666	1.5733333333333333	1.5945945945945945	1.6388888888888888	1.5	1.5428571428571427	1.4714285714285713	1.4705882352941178	1.4705882352941178	1.4705882352941178	1.4705882352941178	1.507936507936508	1.4603174603174602	1.4603174603174602	1.3650793650793651	1.3650793650793651	1.3650793650793651	1.4333333333333333	1.377049180327869	1.377049180327869	1.2131147540983607	1.2833333333333332	1.2833333333333332	1.2542372881355932	1.3728813559322035	1.3499999999999999	1.4000000000000001	1.4000000000000001	1.4000000000000001	1.4482758620689655	1.4482758620689655	1.4482758620689655	1.4482758620689655	1.396551724137931	1.3728813559322035	1.3728813559322035	1.3728813559322035	1.3499999999999999	1.3	1.3	1.3
YBR290W	1.7454545454545454	1.7454545454545454	1.777777777777778	1.777777777777778	1.777777777777778	1.777777777777778	1.8461538461538463	2.0	2.0	2.042553191489362	2.042553191489362	2.042553191489362	2.1063829787234045	2.1063829787234045	2.0625	2.0625	2.0204081632653064	2.0625	2.0625	2.0869565217391304	2.0	2.0	2.0869565217391304	2.1521739130434785	2.2	2.2	2.2444444444444445	2.2	2.2500000000000004	2.0869565217391304	2.1333333333333333	1.9347826086956523	1.9347826086956523	1.9347826086956523	1.9347826086956523	1.8695652173913044	1.6739130434782608	1.6739130434782608	1.6739130434782608	1.6739130434782608	1.6739130434782608	1.6739130434782608	1.7391304347826089	1.7391304347826089	1.7391304347826089	1.6739130434782608	1.6382978723404256	1.6382978723404256	1.6382978723404256
YOR288C	2.131578947368421	2.131578947368421	2.131578947368421	2.076923076923077	2.076923076923077	2.189189189189189	2.189189189189189	2.189189189189189	2.189189189189189	2.189189189189189	2.189189189189189	2.189189189189189	2.4	2.27027027027027	2.3333333333333335	2.3333333333333335	2.3333333333333335	2.27027027027027	2.189189189189189	2.189189189189189	2.189189189189189	2.25	2.189189189189189	2.189189189189189	2.189189189189189	2.189189189189189	2.189189189189189	2.189189189189189	2.27027027027027	2.189189189189189	2.189189189189189	2.189189189189189	2.189189189189189	1.9999999999999998	1.9999999999999998	1.9999999999999998	1.9473684210526312	1.9473684210526312	2.1142857142857143	2.176470588235294	2.242424242424242	2.3124999999999996	2.3124999999999996	2.242424242424242	2.242424242424242	2.242424242424242	2.242424242424242	2.242424242424242	2.242424242424242
YLR271W	1.1911764705882353	1.1911764705882353	1.2089552238805972	1.1470588235294117	1.164179104477612	1.2	1.2	1.2380952380952381	1.2380952380952381	1.3278688524590163	1.3278688524590163	1.3278688524590163	1.3278688524590163	1.3499999999999999	1.3278688524590163	1.3278688524590163	1.2295081967213115	1.2295081967213115	1.1967213114754098	1.1967213114754098	1.2372881355932204	1.2372881355932204	1.1967213114754098	1.1967213114754098	1.1967213114754098	1.1967213114754098	1.2166666666666666	1.2372881355932204	1.2166666666666666	1.2166666666666666	1.2166666666666666	1.2166666666666666	1.457627118644068	1.457627118644068	1.576271186440678	1.5499999999999998	1.6034482758620687	1.6101694915254239	1.6101694915254239	1.728813559322034	1.7586206896551724	1.9090909090909092	1.842105263157895	1.842105263157895	1.842105263157895	1.728813559322034	1.728813559322034	1.728813559322034	1.728813559322034
YOL094C	2.073170731707317	2.073170731707317	2.073170731707317	2.073170731707317	2.1463414634146343	2.1463414634146343	2.1463414634146343	2.1463414634146343	2.0	1.9512195121951221	1.9512195121951221	1.9512195121951221	1.75	1.707317073170732	1.707317073170732	1.707317073170732	1.707317073170732	1.666666666666667	1.7380952380952384	1.7380952380952384	1.7380952380952384	1.6590909090909092	1.590909090909091	1.590909090909091	1.5227272727272727	1.590909090909091	1.590909090909091	1.4318181818181819	1.5000000000000002	1.5000000000000002	1.575	1.5365853658536586	1.575	1.575	1.65	1.5714285714285716	1.5714285714285716	1.5714285714285716	1.5714285714285716	1.6097560975609757	1.6097560975609757	1.6097560975609757	1.6097560975609757	1.7837837837837835	1.7027027027027026	1.7027027027027026	1.7027027027027026	1.7027027027027026	1.7027027027027026
YLR340W	1.769230769230769	1.769230769230769	1.7037037037037035	1.5925925925925923	1.5185185185185184	1.5185185185185184	1.5185185185185184	1.4074074074074074	1.4074074074074074	1.4074074074074074	1.4074074074074074	1.1851851851851851	1.28	1.28	1.1851851851851851	1.103448275862069	1.103448275862069	1.103448275862069	1.103448275862069	1.103448275862069	1.0666666666666667	1.103448275862069	1.103448275862069	1.103448275862069	1.103448275862069	1.111111111111111	1.111111111111111	1.111111111111111	1.111111111111111	1.111111111111111	1.0714285714285714	1.0344827586206897	1.0	0.9677419354838709	0.9677419354838709	0.9677419354838709	0.9677419354838709	0.8709677419354839	0.8709677419354839	0.8709677419354839	0.84375	0.84375	0.7714285714285715	0.7714285714285715	0.8333333333333333	0.8333333333333333	0.7894736842105262	0.7105263157894737	0.675
YHR083W	1.2325581395348837	1.1627906976744187	1.1627906976744187	1.1111111111111112	1.1111111111111112	1.1111111111111112	1.1111111111111112	1.1111111111111112	1.1111111111111112	1.1363636363636365	1.1363636363636365	1.1627906976744187	1.1627906976744187	1.2325581395348837	1.3095238095238098	1.3095238095238098	1.3095238095238098	1.3809523809523812	1.4146341463414636	1.4146341463414636	1.4146341463414636	1.4146341463414636	1.375	1.375	1.375	1.375	1.4102564102564104	1.4102564102564104	1.4102564102564104	1.4102564102564104	1.4473684210526314	1.394736842105263	1.394736842105263	1.394736842105263	1.394736842105263	1.394736842105263	1.394736842105263	1.5142857142857142	1.5588235294117647	1.606060606060606	1.606060606060606	1.6562499999999998	1.606060606060606	1.6562499999999998	1.7666666666666666	1.896551724137931	1.896551724137931	1.7741935483870968	1.8333333333333333
YNL090W	1.63013698630137	1.6760563380281692	1.5774647887323943	1.5135135135135136	1.5342465753424657	1.5342465753424657	1.452054794520548	1.452054794520548	1.452054794520548	1.452054794520548	1.36986301369863	1.388888888888889	1.388888888888889	1.388888888888889	1.388888888888889	1.4285714285714286	1.3857142857142857	1.3661971830985915	1.4057971014492754	1.4057971014492754	1.3857142857142857	1.3857142857142857	1.3333333333333333	1.3142857142857143	1.2535211267605635	1.3098591549295773	1.3098591549295773	1.3098591549295773	1.3098591549295773	1.3285714285714285	1.2328767123287672	1.2162162162162162	1.125	1.125	1.125	1.125	1.157142857142857	1.157142857142857	1.173913043478261	1.157142857142857	1.0571428571428572	1.0571428571428572	1.0724637681159421	1.0724637681159421	1.028985507246377	1.0142857142857142	1.1142857142857143	1.157142857142857	1.2
YHR156C	2.3793103448275863	2.3793103448275863	2.3793103448275863	2.3793103448275863	2.3793103448275863	2.3793103448275863	2.3793103448275863	2.464285714285714	2.464285714285714	2.5555555555555554	2.5555555555555554	2.666666666666666	2.666666666666666	2.666666666666666	2.7692307692307687	2.7692307692307687	2.7692307692307687	2.7692307692307687	2.8846153846153846	2.8846153846153846	2.8846153846153846	2.8846153846153846	3.0	3.4090909090909087	3.4090909090909087	3.4090909090909087	3.0909090909090904	3.0909090909090904	3.0909090909090904	3.2380952380952377	3.095238095238095	2.954545454545454	2.954545454545454	2.954545454545454	2.954545454545454	2.954545454545454	2.8181818181818175	2.695652173913043	2.583333333333333	2.5	2.5	2.6086956521739126	2.4	2.4	2.4	2.4	2.4	2.5	2.5
YPL156C	1.2857142857142858	1.3404255319148939	1.3404255319148939	1.2857142857142858	1.2448979591836735	1.2857142857142858	1.2857142857142858	1.2857142857142858	1.2941176470588236	1.2941176470588236	1.2941176470588236	1.4339622641509433	1.4339622641509433	1.4339622641509433	1.4339622641509433	1.4339622641509433	1.3571428571428572	1.3571428571428572	1.3333333333333335	1.3333333333333335	1.3333333333333335	1.3333333333333335	1.3571428571428572	1.3333333333333335	1.288135593220339	1.2459016393442623	1.2459016393442623	1.2380952380952381	1.1818181818181819	1.164179104477612	1.164179104477612	1.1304347826086958	1.1304347826086958	1.0684931506849316	1.0684931506849316	1.0684931506849316	1.0833333333333335	1.0833333333333335	1.0833333333333335	1.1333333333333333	1.1333333333333333	1.118421052631579	1.0897435897435899	1.0897435897435899	1.118421052631579	1.1643835616438356	1.1643835616438356	1.1333333333333333	1.0933333333333333
YML050W	2.0172413793103448	2.0172413793103448	1.95	1.9830508474576272	1.95	1.95	1.95	2.0	2.0	2.0172413793103448	2.0172413793103448	2.1016949152542375	2.050847457627119	2.0169491525423733	2.0169491525423733	1.9333333333333333	2.0	2.0	2.0	2.0	1.9482758620689653	1.9482758620689653	1.9482758620689653	1.9482758620689653	1.896551724137931	1.896551724137931	1.929824561403509	1.929824561403509	1.929824561403509	1.9824561403508774	1.929824561403509	1.929824561403509	1.929824561403509	1.929824561403509	1.929824561403509	1.7017543859649125	1.7017543859649125	1.7017543859649125	1.7017543859649125	1.6724137931034482	1.6724137931034482	1.7241379310344829	1.6949152542372883	1.6666666666666667	1.6166666666666665	1.6166666666666665	1.7049180327868854	1.7049180327868854	1.7049180327868854
YNR028W	0.911764705882353	0.911764705882353	0.911764705882353	0.911764705882353	0.911764705882353	0.911764705882353	0.911764705882353	0.911764705882353	0.911764705882353	0.911764705882353	0.911764705882353	0.911764705882353	0.96875	0.96875	0.96875	0.9062499999999999	0.96875	0.96875	0.96875	1.0	1.0	0.8387096774193549	0.9354838709677419	0.9666666666666667	0.9666666666666667	0.9062499999999999	0.8666666666666667	0.8666666666666667	0.8666666666666667	0.896551724137931	0.896551724137931	0.9285714285714285	0.9285714285714285	0.9285714285714285	0.9285714285714285	0.9285714285714285	0.9285714285714285	0.9285714285714285	1.074074074074074	1.074074074074074	1.074074074074074	1.16	1.16	1.16	1.16	1.16	0.9200000000000002	1.04	1.04
YNL215W	1.0980392156862746	1.1274509803921569	1.1386138613861387	1.1386138613861387	1.1089108910891088	1.1089108910891088	1.1089108910891088	1.1089108910891088	1.1313131313131313	1.112244897959184	1.1237113402061858	1.0105263157894737	1.0105263157894737	1.053191489361702	0.989247311827957	0.989247311827957	0.978723404255319	0.978723404255319	0.989247311827957	0.989247311827957	0.989247311827957	0.989247311827957	1.0	0.989247311827957	0.989247311827957	0.989247311827957	0.9684210526315788	0.978723404255319	0.978723404255319	1.0	1.0	1.0	1.010989010989011	1.010989010989011	1.0222222222222221	1.0222222222222221	1.0	0.9673913043478262	0.9780219780219781	1.0	1.0113636363636365	0.945054945054945	0.945054945054945	0.9662921348314606	0.9662921348314606	0.9555555555555555	0.9555555555555555	0.9555555555555555	0.9885057471264368
YMR281W	5.124999999999999	5.0	5.0	5.0	5.0	5.0	4.812499999999999	4.812499999999999	4.812499999999999	4.812499999999999	4.812499999999999	5.499999999999999	5.857142857142856	5.857142857142856	5.857142857142856	5.857142857142856	5.857142857142856	5.428571428571428	4.928571428571428	4.928571428571428	4.928571428571428	3.733333333333333	3.9999999999999996	3.9999999999999996	3.9999999999999996	3.9999999999999996	3.9999999999999996	3.9999999999999996	3.499999999999999	3.499999999999999	3.499999999999999	3.499999999999999	3.266666666666666	3.266666666666666	3.0666666666666664	3.285714285714285	3.285714285714285	3.8333333333333326	3.8333333333333326	3.8333333333333326	4.083333333333332	4.083333333333332	4.083333333333332	4.083333333333332	4.083333333333332	3.7692307692307687	3.7692307692307687	3.538461538461538	3.538461538461538
YJR111C	1.657142857142857	1.611111111111111	1.611111111111111	1.5277777777777777	1.5277777777777777	1.5277777777777777	1.5277777777777777	1.5277777777777777	1.5714285714285714	1.6176470588235294	1.71875	1.71875	1.71875	1.7741935483870968	1.7741935483870968	1.7666666666666666	1.7666666666666666	1.7666666666666666	1.5333333333333332	1.5333333333333332	1.5333333333333332	1.5333333333333332	1.5333333333333332	1.5333333333333332	1.5333333333333332	1.5333333333333332	1.5333333333333332	1.5312499999999998	1.5312499999999998	1.5312499999999998	1.5312499999999998	1.5312499999999998	1.633333333333333	1.5806451612903223	1.633333333333333	1.633333333333333	1.689655172413793	1.7586206896551724	2.1111111111111107	2.1111111111111107	2.1111111111111107	1.9999999999999998	1.9999999999999998	1.9999999999999998	1.9999999999999998	1.9999999999999998	1.9999999999999998	1.9999999999999998	1.9999999999999998
YCL059C	2.0444444444444443	2.0444444444444443	1.9777777777777779	1.9347826086956523	1.9347826086956523	1.9347826086956523	1.9347826086956523	1.891304347826087	1.891304347826087	2.0217391304347827	2.0217391304347827	2.1521739130434785	2.2	2.2500000000000004	2.2500000000000004	2.3181818181818183	2.3111111111111113	2.3111111111111113	2.363636363636364	2.363636363636364	2.363636363636364	2.363636363636364	2.363636363636364	2.2790697674418605	2.2790697674418605	2.2790697674418605	2.2093023255813953	2.2093023255813953	2.159090909090909	2.2093023255813953	2.2093023255813953	2.2093023255813953	2.2093023255813953	2.2093023255813953	2.1904761904761907	2.1904761904761907	2.1904761904761907	2.1904761904761907	2.2439024390243905	2.2439024390243905	2.1707317073170733	2.1707317073170733	2.225	2.230769230769231	2.230769230769231	2.2820512820512824	2.2820512820512824	2.2820512820512824	2.230769230769231
YDR353W	1.2096774193548387	1.1363636363636365	1.1363636363636365	1.1060606060606062	1.0895522388059702	1.0895522388059702	1.1060606060606062	1.1060606060606062	1.0895522388059702	1.171875	1.171875	1.1904761904761905	1.1904761904761905	1.1538461538461537	1.1363636363636365	1.1363636363636365	1.1538461538461537	1.1904761904761905	1.171875	1.140625	1.140625	1.1904761904761905	1.1538461538461537	1.171875	1.0952380952380951	1.1129032258064517	1.1129032258064517	1.1129032258064517	1.1129032258064517	1.1311475409836065	1.1694915254237288	1.2105263157894737	1.087719298245614	1.087719298245614	1.107142857142857	1.107142857142857	1.1481481481481481	1.1481481481481481	1.1481481481481481	1.2037037037037037	1.3396226415094339	1.3396226415094339	1.3018867924528301	1.3018867924528301	1.2545454545454544	1.2545454545454544	1.277777777777778	1.3148148148148149	1.2456140350877194
YIL041W	1.3773584905660377	1.3396226415094339	1.3396226415094339	1.392156862745098	1.392156862745098	1.392156862745098	1.392156862745098	1.2745098039215688	1.2745098039215688	1.2745098039215688	1.2399999999999998	1.1199999999999999	1.1199999999999999	1.183673469387755	1.183673469387755	1.183673469387755	1.2448979591836735	1.2978723404255321	1.3617021276595747	1.3617021276595747	1.3333333333333333	1.3673469387755102	1.306122448979592	1.306122448979592	1.3333333333333333	1.391304347826087	1.4888888888888887	1.4888888888888887	1.5581395348837208	1.6341463414634145	1.6341463414634145	1.641025641025641	1.641025641025641	1.641025641025641	1.564102564102564	1.564102564102564	1.564102564102564	1.564102564102564	1.5999999999999999	1.5999999999999999	1.641025641025641	1.641025641025641	1.641025641025641	1.564102564102564	1.564102564102564	1.6486486486486485	1.7941176470588234	1.7941176470588234	1.7575757575757573
YHR198C	0.48026315789473684	0.48666666666666664	0.48666666666666664	0.48666666666666664	0.5100671140939597	0.5100671140939597	0.5066666666666666	0.5066666666666666	0.5066666666666666	0.5066666666666666	0.5165562913907285	0.5131578947368421	0.5064935064935064	0.52	0.5399999999999999	0.5436241610738255	0.5472972972972973	0.5472972972972973	0.5270270270270271	0.5270270270270271	0.5270270270270271	0.5306122448979592	0.5342465753424658	0.5342465753424658	0.5782312925170068	0.5821917808219178	0.5902777777777778	0.5902777777777778	0.6028368794326241	0.5985915492957746	0.5774647887323944	0.5774647887323944	0.5857142857142856	0.6071428571428571	0.5985915492957746	0.5985915492957746	0.6028368794326241	0.6071428571428571	0.6071428571428571	0.6115107913669064	0.6115107913669064	0.6159420289855073	0.6159420289855073	0.6204379562043796	0.6071428571428571	0.6071428571428571	0.6115107913669064	0.6159420289855073	0.6376811594202898
YIL145C	8.07142857142857	7.428571428571428	7.2142857142857135	7.2142857142857135	6.999999999999998	6.785714285714285	7.3076923076923075	7.916666666666665	8.166666666666664	8.166666666666664	6.785714285714285	6.785714285714285	6.6428571428571415	6.6428571428571415	6.142857142857142	6.142857142857142	5.928571428571427	5.571428571428571	5.571428571428571	5.571428571428571	6.0	6.0	6.0	6.0	6.499999999999999	6.499999999999999	6.499999999999999	6.499999999999999	6.499999999999999	6.499999999999999	6.499999999999999	6.499999999999999	6.499999999999999	6.499999999999999	5.571428571428571	5.571428571428571	5.571428571428571	5.7142857142857135	5.7142857142857135	5.7142857142857135	5.7142857142857135	5.7142857142857135	5.285714285714285	5.285714285714285	5.285714285714285	5.499999999999999	5.499999999999999	5.499999999999999	5.499999999999999
YHR046C	1.9999999999999998	1.8888888888888886	1.8888888888888886	1.7307692307692306	1.7307692307692306	1.7307692307692306	1.9565217391304346	1.9565217391304346	1.9565217391304346	1.9565217391304346	1.9565217391304346	1.9565217391304346	1.9565217391304346	1.9565217391304346	1.9565217391304346	2.0454545454545454	2.0454545454545454	2.0454545454545454	2.0454545454545454	1.9999999999999996	1.9999999999999996	1.9999999999999996	2.2380952380952377	2.2380952380952377	2.3499999999999996	2.3499999999999996	2.631578947368421	2.5	2.631578947368421	2.631578947368421	2.631578947368421	2.473684210526315	2.473684210526315	2.263157894736842	2.15	2.15	2.15	2.263157894736842	2.263157894736842	2.263157894736842	2.263157894736842	2.705882352941176	2.5555555555555554	2.5555555555555554	2.5555555555555554	2.5555555555555554	2.5555555555555554	2.705882352941176	2.8749999999999996
YPR199C	2.434782608695652	2.434782608695652	2.434782608695652	2.454545454545454	2.454545454545454	2.454545454545454	2.454545454545454	2.571428571428571	2.571428571428571	2.095238095238095	2.095238095238095	2.095238095238095	2.095238095238095	2.095238095238095	2.095238095238095	2.095238095238095	2.095238095238095	2.095238095238095	1.9999999999999996	1.9999999999999996	2.095238095238095	2.095238095238095	2.095238095238095	2.095238095238095	2.095238095238095	2.095238095238095	2.095238095238095	1.8095238095238095	1.8095238095238095	1.8095238095238095	1.9047619047619047	1.9047619047619047	1.9047619047619047	1.6190476190476188	1.6190476190476188	1.6190476190476188	1.6190476190476188	1.6190476190476188	1.6190476190476188	1.6190476190476188	1.7	1.8888888888888888	1.8888888888888888	1.8888888888888888	1.789473684210526	1.8888888888888888	1.8888888888888888	1.8888888888888888	1.8888888888888888
YBL027W	3.7692307692307687	3.7692307692307687	3.7692307692307687	3.7692307692307687	3.7692307692307687	3.7692307692307687	3.7692307692307687	3.7692307692307687	3.7692307692307687	3.7692307692307687	3.7692307692307687	3.7692307692307687	3.7692307692307687	3.7692307692307687	3.7692307692307687	3.7692307692307687	3.7692307692307687	3.538461538461538	3.538461538461538	3.538461538461538	3.285714285714285	3.285714285714285	3.285714285714285	3.285714285714285	3.285714285714285	3.499999999999999	3.499999999999999	3.499999999999999	3.6428571428571423	3.8571428571428563	3.5999999999999996	3.5999999999999996	2.9374999999999996	2.5624999999999996	2.5624999999999996	2.5624999999999996	2.5624999999999996	2.5624999999999996	2.5624999999999996	2.375	2.375	2.375	2.375	2.375	2.111111111111111	2.111111111111111	2.111111111111111	2.111111111111111	2.111111111111111
YLR018C	2.6666666666666665	2.6666666666666665	2.8571428571428568	2.8571428571428568	3.0769230769230766	3.333333333333333	3.333333333333333	3.333333333333333	3.333333333333333	3.333333333333333	3.333333333333333	3.333333333333333	3.333333333333333	3.333333333333333	3.333333333333333	3.333333333333333	3.333333333333333	3.333333333333333	3.6363636363636362	3.6363636363636362	3.6363636363636362	3.6363636363636362	4.0	3.4	3.4	3.4	3.7777777777777777	3.7777777777777777	3.7777777777777777	3.7777777777777777	3.7777777777777777	3.7777777777777777	3.7777777777777777	3.7777777777777777	3.7777777777777777	3.7777777777777777	3.7777777777777777	3.7777777777777777	3.7777777777777777	3.7777777777777777	4.25	4.25	4.25	4.25	4.25	4.25	4.25	4.25	4.25
YPR004C	2.5312499999999996	2.5312499999999996	2.4193548387096775	2.4193548387096775	2.4193548387096775	2.4193548387096775	2.2727272727272725	2.2727272727272725	2.125	2.2499999999999996	2.32258064516129	2.32258064516129	2.32258064516129	2.2499999999999996	2.482758620689655	2.32258064516129	2.32258064516129	2.096774193548387	2.096774193548387	2.096774193548387	2.096774193548387	2.096774193548387	2.518518518518518	2.6153846153846154	2.6153846153846154	2.7199999999999998	2.7199999999999998	2.7199999999999998	2.7199999999999998	2.7199999999999998	2.7199999999999998	2.8333333333333335	2.8333333333333335	2.956521739130434	3.095238095238095	3.095238095238095	3.714285714285714	3.9	4.333333333333333	4.105263157894736	4.333333333333333	4.333333333333333	4.333333333333333	4.333333333333333	4.105263157894736	4.105263157894736	4.105263157894736	3.9999999999999996	3.9999999999999996
YJL196C	2.826086956521739	2.826086956521739	2.826086956521739	2.6	2.6086956521739126	2.857142857142857	2.857142857142857	2.857142857142857	2.857142857142857	2.857142857142857	2.857142857142857	2.6086956521739126	2.6086956521739126	2.6086956521739126	2.6086956521739126	2.695652173913043	2.695652173913043	2.695652173913043	2.695652173913043	2.695652173913043	2.695652173913043	2.695652173913043	2.695652173913043	2.695652173913043	2.695652173913043	2.695652173913043	2.695652173913043	2.695652173913043	2.695652173913043	2.8181818181818175	3.136363636363636	3.136363636363636	3.285714285714285	3.136363636363636	3.136363636363636	3.136363636363636	3.285714285714285	3.285714285714285	3.285714285714285	3.285714285714285	3.4499999999999997	3.8	3.8	3.8	3.6190476190476186	3.476190476190476	3.476190476190476	3.6190476190476186	3.6190476190476186
YPR058W	1.4594594594594597	1.4594594594594597	1.486238532110092	1.486238532110092	1.4220183486238531	1.4495412844036695	1.4495412844036695	1.462962962962963	1.3831775700934579	1.3962264150943395	1.4095238095238094	1.4095238095238094	1.4095238095238094	1.4095238095238094	1.3981481481481484	1.4666666666666668	1.5247524752475248	1.525252525252525	1.556701030927835	1.556701030927835	1.556701030927835	1.556701030927835	1.5729166666666667	1.5894736842105264	1.5729166666666667	1.5578947368421052	1.4947368421052631	1.4787234042553192	1.4946236559139787	1.4193548387096775	1.4193548387096775	1.4505494505494505	1.4505494505494505	1.4772727272727275	1.5116279069767442	1.5294117647058822	1.5853658536585367	1.625	1.5374999999999999	1.5374999999999999	1.5374999999999999	1.5974025974025974	1.5064935064935066	1.4487179487179487	1.4868421052631577	1.5	1.5416666666666667	1.5416666666666667	1.5
YGL005C	1.828125	1.7999999999999998	1.7999999999999998	1.828125	1.857142857142857	1.857142857142857	1.857142857142857	1.9180327868852458	1.9180327868852458	1.95	1.95	1.95	2.0172413793103448	2.0172413793103448	2.0526315789473686	2.127272727272727	2.127272727272727	2.127272727272727	2.127272727272727	2.127272727272727	2.127272727272727	2.127272727272727	2.2075471698113205	2.2075471698113205	2.25	2.25	2.25	2.2075471698113205	2.25	2.2075471698113205	2.036363636363636	1.9649122807017545	2.017543859649123	2.017543859649123	1.9491525423728815	1.9491525423728815	1.9491525423728815	1.8852459016393444	1.8305084745762712	1.8305084745762712	1.8305084745762712	1.8305084745762712	1.8620689655172413	1.8947368421052633	1.8947368421052633	1.7368421052631582	1.7368421052631582	1.7368421052631582	1.7368421052631582
YJL145W	1.653846153846154	1.653846153846154	1.653846153846154	1.653846153846154	1.653846153846154	1.5384615384615388	1.5384615384615388	1.63265306122449	1.6666666666666667	1.6666666666666667	1.6666666666666667	1.6739130434782608	1.711111111111111	1.9090909090909094	1.9090909090909094	1.9090909090909094	1.9090909090909094	1.75	1.75	1.75	1.4318181818181819	1.5227272727272727	1.5227272727272727	1.5227272727272727	1.5227272727272727	1.5227272727272727	1.4888888888888887	1.4888888888888887	1.4565217391304348	1.4565217391304348	1.6818181818181819	1.75	1.75	1.75	1.8333333333333335	1.8333333333333335	1.8333333333333335	1.8333333333333335	1.7209302325581395	1.7209302325581395	1.761904761904762	1.761904761904762	1.8333333333333335	1.8333333333333335	1.9249999999999998	2.025	2.025	1.8499999999999999	1.9473684210526312
YIR011C	1.822222222222222	1.822222222222222	1.822222222222222	1.8636363636363638	1.9069767441860463	1.904761904761905	1.904761904761905	1.8604651162790697	1.8604651162790697	1.8604651162790697	1.8604651162790697	1.7674418604651163	1.7674418604651163	1.7674418604651163	1.853658536585366	1.7804878048780488	1.7804878048780488	1.7804878048780488	1.7804878048780488	1.5581395348837208	1.5581395348837208	1.547619047619048	1.547619047619048	1.547619047619048	1.547619047619048	1.5952380952380953	1.5116279069767442	1.5116279069767442	1.547619047619048	1.547619047619048	1.3809523809523812	1.4871794871794872	1.4102564102564104	1.289473684210526	1.289473684210526	1.289473684210526	1.289473684210526	1.289473684210526	1.3243243243243241	1.3243243243243241	1.3243243243243241	1.3243243243243241	1.3243243243243241	1.3243243243243241	1.1351351351351349	1.1351351351351349	1.1351351351351349	1.054054054054054	1.054054054054054
YOR096W	1.2727272727272727	1.2727272727272727	1.2173913043478262	1.2173913043478262	1.2173913043478262	1.1666666666666667	1.1666666666666667	1.1666666666666667	1.12	1.12	1.1666666666666667	1.1666666666666667	1.1666666666666667	1.1666666666666667	1.1666666666666667	1.1666666666666667	1.037037037037037	1.037037037037037	1.076923076923077	1.037037037037037	1.037037037037037	1.1481481481481481	1.1923076923076923	1.1481481481481481	1.1481481481481481	1.1481481481481481	1.1481481481481481	1.1481481481481481	1.3333333333333333	1.2413793103448276	1.2413793103448276	1.2580645161290323	1.1818181818181817	1.1818181818181817	1.1142857142857143	1.1142857142857143	0.9142857142857144	0.9142857142857144	0.8648648648648649	0.8648648648648649	1.054054054054054	1.054054054054054	1.0	1.0	1.0	1.0	1.0	0.975	0.951219512195122
YBR061C	1.557377049180328	1.5833333333333333	1.5833333333333333	1.6101694915254239	1.5833333333333333	1.6440677966101696	1.6724137931034482	1.7321428571428572	1.7321428571428572	1.7962962962962963	1.7321428571428572	1.7321428571428572	1.7321428571428572	1.7321428571428572	1.7636363636363634	1.7636363636363634	1.6724137931034482	1.6724137931034482	1.6724137931034482	1.6724137931034482	1.586206896551724	1.586206896551724	1.6101694915254239	1.5833333333333333	1.6379310344827587	1.7413793103448276	1.7413793103448276	1.7719298245614037	1.7719298245614037	1.7719298245614037	1.7719298245614037	1.8035714285714286	1.8363636363636362	1.8363636363636362	1.8703703703703705	1.8363636363636362	1.8363636363636362	1.8363636363636362	1.8363636363636362	1.8909090909090909	1.9259259259259263	2.0188679245283017	2.0000000000000004	2.0000000000000004	2.0000000000000004	2.0000000000000004	2.0000000000000004	2.08	2.0612244897959187
YFR045W	1.7999999999999998	1.7249999999999999	1.5121951219512195	1.5499999999999998	1.5121951219512195	1.7249999999999999	1.846153846153846	1.902439024390244	1.975609756097561	2.025	1.975609756097561	1.975609756097561	1.975609756097561	1.975609756097561	1.975609756097561	1.975609756097561	1.975609756097561	1.8837209302325582	1.8837209302325582	1.8837209302325582	1.8837209302325582	1.8837209302325582	1.8139534883720931	1.8571428571428574	1.772727272727273	1.772727272727273	1.772727272727273	1.772727272727273	1.772727272727273	1.772727272727273	1.772727272727273	1.772727272727273	1.772727272727273	1.772727272727273	1.772727272727273	1.7333333333333334	1.7333333333333334	1.7333333333333334	1.7333333333333334	1.7333333333333334	1.7333333333333334	1.7333333333333334	1.8139534883720931	1.7333333333333334	1.7333333333333334	1.7333333333333334	1.7333333333333334	1.7333333333333334	1.6521739130434783
YLR017W	2.3958333333333335	2.446808510638298	2.446808510638298	2.446808510638298	2.446808510638298	2.446808510638298	2.5555555555555554	2.5555555555555554	2.5555555555555554	2.5555555555555554	2.488888888888889	2.488888888888889	2.488888888888889	2.3777777777777778	2.3777777777777778	2.3777777777777778	2.3777777777777778	2.3777777777777778	2.3777777777777778	2.4222222222222225	2.4222222222222225	2.3695652173913047	2.2888888888888888	2.5121951219512195	2.641025641025641	2.641025641025641	2.4871794871794872	2.4871794871794872	2.4871794871794872	2.5	2.5675675675675675	2.5675675675675675	2.5675675675675675	2.5675675675675675	2.5675675675675675	2.5675675675675675	2.6285714285714286	2.542857142857143	2.457142857142857	2.457142857142857	2.457142857142857	2.457142857142857	2.457142857142857	2.457142857142857	2.6060606060606055	2.625	2.4705882352941178	2.264705882352941	2.264705882352941
YDL059C	3.8421052631578942	3.8421052631578942	3.8421052631578942	3.9999999999999996	4.222222222222222	4.333333333333333	4.722222222222222	4.888888888888888	4.722222222222222	4.722222222222222	4.999999999999999	4.999999999999999	4.999999999999999	4.823529411764705	4.823529411764705	4.555555555555555	4.823529411764705	4.999999999999999	4.999999999999999	4.999999999999999	4.999999999999999	4.999999999999999	4.999999999999999	5.3125	5.124999999999999	5.124999999999999	5.124999999999999	5.124999999999999	5.124999999999999	5.124999999999999	5.124999999999999	5.124999999999999	5.5625	5.5625	5.5625	5.5625	5.5625	5.235294117647059	5.235294117647059	5.235294117647059	5.999999999999999	5.999999999999999	5.812499999999999	5.812499999999999	5.374999999999999	5.933333333333334	6.846153846153846	8.09090909090909	7.416666666666666
YKR088C	0.8571428571428571	0.8571428571428571	0.8571428571428571	0.8411214953271029	0.8411214953271029	0.8333333333333334	0.8899082568807338	0.8818181818181817	0.8818181818181817	0.8738738738738738	0.8738738738738738	0.8899082568807338	0.8981481481481481	0.8981481481481481	0.9238095238095237	0.9902912621359223	1.0	0.9902912621359223	1.0303030303030303	1.0408163265306123	1.0515463917525774	1.0625	1.0408163265306123	1.0714285714285716	1.105263157894737	1.105263157894737	1.105263157894737	1.0851063829787233	1.0625	1.0625	1.0625	1.0515463917525774	1.0851063829787233	1.0851063829787233	1.0736842105263158	1.0851063829787233	1.0851063829787233	1.0967741935483872	1.108695652173913	1.1333333333333333	1.146067415730337	1.0568181818181819	1.022727272727273	0.9882352941176471	0.9767441860465117	0.9767441860465117	0.9655172413793105	0.9767441860465117	0.9767441860465117
YHR085W	0.9818181818181817	1.0	1.0188679245283019	1.0188679245283019	1.0188679245283019	1.0188679245283019	1.0188679245283019	1.150943396226415	1.1296296296296298	1.1296296296296298	1.1666666666666667	1.1886792452830188	1.1886792452830188	1.1666666666666667	1.1666666666666667	1.1666666666666667	1.1666666666666667	1.1666666666666667	1.1454545454545455	1.1454545454545455	1.125	1.1666666666666667	1.1666666666666667	1.1666666666666667	1.125	1.125	1.125	1.125	1.125	1.1296296296296298	1.0740740740740742	1.0740740740740742	1.0740740740740742	1.0740740740740742	1.0943396226415094	1.0943396226415094	1.0943396226415094	1.0943396226415094	1.1153846153846154	1.1153846153846154	1.0943396226415094	1.1372549019607843	1.2083333333333333	1.22	1.2708333333333333	1.2708333333333333	1.2083333333333333	1.3829787234042554	1.3829787234042554
YKL150W	1.9999999999999998	2.0624999999999996	2.129032258064516	2.129032258064516	2.0909090909090904	2.0909090909090904	2.1562499999999996	2.0909090909090904	2.0909090909090904	2.0909090909090904	2.0909090909090904	1.8787878787878785	1.8787878787878785	1.8787878787878785	1.8437499999999998	1.8437499999999998	1.9032258064516128	1.9032258064516128	1.9032258064516128	1.9032258064516128	1.9032258064516128	1.9032258064516128	1.9032258064516128	1.9666666666666666	1.9666666666666666	1.9032258064516128	2.0344827586206895	2.0344827586206895	2.0344827586206895	2.0344827586206895	2.0344827586206895	2.1379310344827585	2.1379310344827585	2.0666666666666664	1.9999999999999998	1.9999999999999998	1.9999999999999998	1.9999999999999998	1.9999999999999998	2.03125	1.9696969696969695	1.9696969696969695	1.9696969696969695	1.9696969696969695	2.225806451612903	2.0909090909090904	2.0909090909090904	2.0909090909090904	1.6666666666666665
YOR312C	4.0	4.0	4.0	4.0	4.0	4.0	4.0	4.421052631578947	4.421052631578947	4.421052631578947	4.105263157894736	4.2105263157894735	4.444444444444445	4.444444444444445	4.444444444444445	4.444444444444445	4.333333333333333	4.588235294117647	4.588235294117647	4.588235294117647	4.588235294117647	4.588235294117647	4.588235294117647	4.588235294117647	4.588235294117647	4.411764705882352	4.411764705882352	3.9999999999999996	3.9999999999999996	4.333333333333333	4.0625	4.0625	4.0625	4.0625	4.0625	4.0625	3.6874999999999996	3.6874999999999996	3.6874999999999996	3.6874999999999996	3.6874999999999996	3.933333333333333	3.6874999999999996	3.6874999999999996	3.6874999999999996	3.6874999999999996	3.6874999999999996	3.6874999999999996	3.6874999999999996
YCL055W	2.8235294117647056	2.8235294117647056	2.8235294117647056	2.8235294117647056	2.8235294117647056	2.8235294117647056	2.8235294117647056	2.8235294117647056	2.8235294117647056	2.8235294117647056	2.8235294117647056	2.8235294117647056	2.8235294117647056	2.8235294117647056	2.8235294117647056	2.8235294117647056	3.2352941176470584	3.4117647058823524	3.529411764705882	3.705882352941176	3.705882352941176	3.529411764705882	3.705882352941176	3.705882352941176	3.9374999999999996	4.375	4.375	4.375	4.375	4.5625	4.5625	4.5625	4.5625	4.5625	4.5625	4.5625	4.5625	4.294117647058823	4.294117647058823	4.055555555555555	4.055555555555555	3.8421052631578942	3.4736842105263155	3.4736842105263155	3.4736842105263155	3.6315789473684204	3.6315789473684204	3.6315789473684204	3.7368421052631575
YKL040C	3.2777777777777772	3.2777777777777772	2.542857142857143	2.3428571428571425	2.3428571428571425	2.3428571428571425	2.4285714285714284	2.361111111111111	2.361111111111111	2.5277777777777777	2.6	2.6	2.6	2.676470588235294	2.676470588235294	2.676470588235294	2.5757575757575757	2.5	2.5	2.5	2.5757575757575757	2.65625	2.5757575757575757	2.636363636363636	2.636363636363636	2.636363636363636	2.636363636363636	2.727272727272727	2.727272727272727	2.727272727272727	2.727272727272727	2.625	2.625	2.625	2.709677419354839	2.870967741935484	2.870967741935484	2.870967741935484	3.0689655172413794	2.870967741935484	2.7741935483870965	2.7741935483870965	2.7741935483870965	2.870967741935484	2.9677419354838706	2.9677419354838706	2.9677419354838706	2.9677419354838706	2.9677419354838706
YLR242C	1.472222222222222	1.5142857142857142	1.5142857142857142	1.5142857142857142	1.5142857142857142	1.4285714285714286	1.3428571428571427	1.3428571428571427	1.3428571428571427	1.3428571428571427	1.3428571428571427	1.3428571428571427	1.3428571428571427	1.3428571428571427	1.3823529411764703	1.3823529411764703	1.3823529411764703	1.4242424242424239	1.3823529411764703	1.1714285714285713	1.1714285714285713	1.1714285714285713	1.1714285714285713	1.3636363636363635	1.3636363636363635	1.4242424242424239	1.3636363636363635	1.1999999999999997	1.1999999999999997	1.2352941176470587	1.354838709677419	1.354838709677419	1.2727272727272725	1.2727272727272725	1.1818181818181817	1.1818181818181817	1.1818181818181817	1.1818181818181817	1.21875	1.21875	1.21875	1.21875	1.21875	1.21875	1.21875	1.2580645161290323	1.1612903225806452	1.1612903225806452	1.1612903225806452
YCR073W-A	9.2	8.6	8.6	10.749999999999998	10.249999999999998	10.249999999999998	9.5	9.5	9.5	9.5	9.5	9.5	9.5	9.5	12.666666666666666	12.666666666666666	14.999999999999998	14.999999999999998	14.999999999999998	14.999999999999998	14.999999999999998	14.999999999999998	14.999999999999998	14.999999999999998	14.999999999999998	14.999999999999998	22.5	22.5	20.999999999999996	20.999999999999996	24.499999999999996	26.999999999999996	26.999999999999996	25.499999999999996	25.499999999999996	24.499999999999996	24.499999999999996	24.499999999999996	25.499999999999996	25.499999999999996	25.499999999999996	25.499999999999996	25.499999999999996	25.499999999999996	30.499999999999996	30.499999999999996	30.499999999999996	30.499999999999996	30.499999999999996
YNL159C	1.2564102564102564	1.2564102564102564	1.2564102564102564	1.2564102564102564	1.2564102564102564	1.2564102564102564	1.1794871794871795	1.1794871794871795	1.0512820512820513	1.0512820512820513	0.9743589743589745	0.9210526315789473	0.9210526315789473	1.1052631578947365	1.1052631578947365	1.1142857142857143	1.1142857142857143	1.1142857142857143	1.1999999999999997	1.1999999999999997	1.1142857142857143	1.1142857142857143	1.1142857142857143	1.1142857142857143	1.1142857142857143	1.1999999999999997	1.1999999999999997	1.1999999999999997	1.1999999999999997	1.3124999999999998	1.3124999999999998	1.21875	1.2580645161290323	1.2580645161290323	1.3	1.2	1.2	1.2	1.2413793103448276	1.3846153846153846	1.44	1.44	1.3846153846153846	1.3846153846153846	1.3846153846153846	1.3846153846153846	1.3846153846153846	1.3846153846153846	1.3846153846153846
YOR174W	1.5806451612903225	1.5806451612903225	1.5806451612903225	1.5806451612903225	1.5806451612903225	1.6065573770491803	1.6065573770491803	1.6065573770491803	1.6065573770491803	1.6065573770491803	1.67741935483871	1.8032786885245902	1.774193548387097	1.7419354838709677	1.7419354838709677	1.7419354838709677	1.7419354838709677	1.7704918032786885	1.75	1.75	1.7213114754098362	1.7213114754098362	1.7213114754098362	1.7213114754098362	1.7	1.75	1.6500000000000001	1.6500000000000001	1.7368421052631582	1.7068965517241381	1.7368421052631582	1.7068965517241381	1.7068965517241381	1.728813559322034	1.7586206896551724	1.7586206896551724	1.7586206896551724	1.7586206896551724	1.7586206896551724	1.7586206896551724	1.6379310344827587	1.5833333333333333	1.75	1.75	1.75	1.75	1.75	1.7999999999999998	1.6833333333333333
YBR213W	0.8571428571428571	0.8709677419354839	0.8709677419354839	0.8709677419354839	0.8709677419354839	0.8709677419354839	0.9152542372881356	0.8999999999999999	0.8999999999999999	0.8852459016393442	0.9193548387096774	0.890625	0.890625	0.890625	0.9047619047619047	0.9047619047619047	0.9523809523809524	0.9523809523809524	0.9523809523809524	1.016949152542373	1.016949152542373	1.016949152542373	1.0508474576271185	1.0689655172413792	1.0689655172413792	1.0508474576271185	1.0508474576271185	1.0508474576271185	1.087719298245614	1.1272727272727272	1.1272727272727272	1.1272727272727272	1.169811320754717	1.169811320754717	1.169811320754717	1.169811320754717	1.169811320754717	1.169811320754717	1.1481481481481481	1.1481481481481481	1.1481481481481481	1.169811320754717	1.2830188679245282	1.2830188679245282	1.2830188679245282	1.3333333333333335	1.3333333333333335	1.2500000000000002	1.2500000000000002
YGR079W	1.6666666666666665	1.6666666666666665	1.6666666666666665	1.6666666666666665	1.6666666666666665	2.083333333333333	2.083333333333333	2.083333333333333	2.083333333333333	2.083333333333333	2.083333333333333	2.083333333333333	2.083333333333333	1.923076923076923	1.7857142857142856	1.7857142857142856	2.2666666666666666	1.8888888888888888	2.0	1.894736842105263	1.894736842105263	1.894736842105263	1.95	1.6956521739130432	1.625	1.56	1.4444444444444444	1.4444444444444444	1.5555555555555551	1.5555555555555551	1.5555555555555551	1.5555555555555551	1.4999999999999996	1.4482758620689653	1.4482758620689653	1.3999999999999997	1.2727272727272725	1.2727272727272725	1.2352941176470587	1.2352941176470587	1.2352941176470587	1.1999999999999997	1.1666666666666665	1.1666666666666665	1.1052631578947365	1.1052631578947365	1.1052631578947365	1.1052631578947365	1.0499999999999998
YGL091C	1.3972602739726028	1.3972602739726028	1.3943661971830987	1.3661971830985915	1.4057971014492754	1.3857142857142857	1.3857142857142857	1.3661971830985915	1.3661971830985915	1.3661971830985915	1.3661971830985915	1.4714285714285713	1.4714285714285713	1.4714285714285713	1.537313432835821	1.537313432835821	1.537313432835821	1.537313432835821	1.582089552238806	1.492537313432836	1.492537313432836	1.5384615384615385	1.4848484848484849	1.5384615384615385	1.5384615384615385	1.5873015873015874	1.5873015873015874	1.5873015873015874	1.5873015873015874	1.6129032258064517	1.6129032258064517	1.639344262295082	1.557377049180328	1.557377049180328	1.5833333333333333	1.5333333333333332	1.5081967213114753	1.5333333333333332	1.5333333333333332	1.5084745762711866	1.5084745762711866	1.3499999999999999	1.306451612903226	1.3499999999999999	1.3728813559322035	1.396551724137931	1.4464285714285714	1.4464285714285714	1.4464285714285714
YER148W	2.931034482758621	3.0344827586206895	3.0344827586206895	3.0344827586206895	3.0344827586206895	3.2592592592592586	3.2592592592592586	3.148148148148148	3.148148148148148	3.384615384615384	3.384615384615384	3.384615384615384	3.384615384615384	3.5199999999999996	3.4	3.4	3.4	3.5199999999999996	3.5199999999999996	3.2592592592592586	3.5199999999999996	3.5199999999999996	3.5199999999999996	3.6399999999999997	3.6399999999999997	3.6399999999999997	3.6399999999999997	3.5199999999999996	3.5199999999999996	3.541666666666667	3.541666666666667	3.541666666666667	3.541666666666667	3.541666666666667	3.12	3.25	3.1666666666666665	3.1666666666666665	3.1666666666666665	3.304347826086956	3.304347826086956	3.304347826086956	3.304347826086956	3.304347826086956	3.454545454545454	3.454545454545454	3.454545454545454	3.454545454545454	3.454545454545454
YPL077C	4.625	4.625	4.625	4.5	4.2	4.2	4.2	4.2	4.434782608695651	4.434782608695651	4.434782608695651	4.434782608695651	4.25	4.25	4.25	4.25	4.25	4.25	4.25	4.25	4.166666666666667	4.0	4.0	4.0	4.0	4.0	4.0	4.166666666666667	4.416666666666667	4.208333333333333	4.083333333333333	4.260869565217391	4.260869565217391	4.666666666666666	4.523809523809524	4.238095238095238	4.238095238095238	4.238095238095238	4.238095238095238	3.904761904761904	3.904761904761904	4.0476190476190474	4.0476190476190474	4.0476190476190474	4.0476190476190474	4.35	4.35	4.35	4.35
YDL065C	2.3260869565217392	2.418604651162791	2.418604651162791	2.488372093023256	2.488372093023256	2.488372093023256	2.488372093023256	2.3777777777777778	2.488372093023256	2.488372093023256	2.488372093023256	2.3777777777777778	2.431818181818182	2.431818181818182	2.431818181818182	2.363636363636364	2.363636363636364	2.4772727272727275	2.4772727272727275	2.5348837209302326	2.5348837209302326	2.5348837209302326	2.5348837209302326	2.5348837209302326	2.5348837209302326	2.5348837209302326	2.488372093023256	2.488372093023256	2.395348837209302	2.409090909090909	2.409090909090909	2.409090909090909	2.409090909090909	2.409090909090909	2.4545454545454546	2.4545454545454546	2.4545454545454546	2.4545454545454546	2.2666666666666666	2.3181818181818183	2.3181818181818183	2.3720930232558137	2.4878048780487805	2.4878048780487805	2.4878048780487805	2.4878048780487805	2.4878048780487805	2.4878048780487805	2.4878048780487805
YER170W	0.7549019607843137	0.7403846153846153	0.7843137254901962	0.8431372549019608	0.8269230769230769	0.8431372549019608	0.8269230769230769	0.8269230769230769	0.8269230769230769	0.8269230769230769	0.8269230769230769	0.8269230769230769	0.8431372549019608	0.8431372549019608	0.8514851485148515	0.8514851485148515	0.86	0.8775510204081634	0.86	0.89	0.89	0.8811881188118813	0.8811881188118813	0.8118811881188118	0.8118811881188118	0.8118811881188118	0.82	0.82	0.8367346938775511	0.8367346938775511	0.8367346938775511	0.863157894736842	0.863157894736842	0.8723404255319148	0.8723404255319148	0.8085106382978723	0.8085106382978723	0.7999999999999999	0.7999999999999999	0.776595744680851	0.7849462365591399	0.7849462365591399	0.7608695652173914	0.7692307692307693	0.7777777777777778	0.7954545454545455	0.839080459770115	0.8333333333333333	0.8235294117647058
YOL096C	2.047619047619048	2.047619047619048	2.047619047619048	2.047619047619048	2.047619047619048	2.022727272727273	2.022727272727273	2.022727272727273	2.0697674418604652	2.0697674418604652	2.0697674418604652	2.0697674418604652	2.0697674418604652	2.0697674418604652	2.0697674418604652	2.0697674418604652	2.0697674418604652	2.0697674418604652	2.1707317073170733	2.1707317073170733	2.225	2.225	2.225	2.225	2.225	2.05	2.0	2.073170731707317	2.073170731707317	2.1463414634146343	2.1463414634146343	2.1463414634146343	2.1463414634146343	2.1463414634146343	2.1463414634146343	2.1463414634146343	2.1999999999999997	2.1999999999999997	2.2564102564102564	2.2564102564102564	2.31578947368421	2.447368421052631	2.447368421052631	2.394736842105263	2.189189189189189	2.189189189189189	2.189189189189189	2.189189189189189	2.189189189189189
YHR071W	1.4791666666666667	1.3653846153846154	1.3653846153846154	1.3653846153846154	1.3653846153846154	1.3653846153846154	1.1730769230769231	1.1730769230769231	1.22	1.22	1.22	1.22	1.1372549019607843	1.1372549019607843	1.1372549019607843	1.16	1.16	1.1199999999999999	1.076923076923077	1.0566037735849056	1.0566037735849056	1.169811320754717	1.107142857142857	1.107142857142857	1.0344827586206897	1.0526315789473686	1.016949152542373	1.016949152542373	0.8999999999999999	0.8999999999999999	0.8999999999999999	0.8999999999999999	0.8709677419354839	0.8225806451612904	0.8225806451612904	0.8225806451612904	0.7777777777777777	0.7424242424242424	0.7424242424242424	0.7424242424242424	0.765625	0.71875	0.7424242424242424	0.765625	0.7313432835820896	0.7313432835820896	0.676470588235294	0.6865671641791045	0.6865671641791045
YMR299C	1.1470588235294117	1.1142857142857143	1.125	1.1470588235294117	1.1142857142857143	1.1142857142857143	1.1142857142857143	1.1142857142857143	1.1142857142857143	1.0666666666666667	1.0666666666666667	1.0380952380952382	1.0380952380952382	1.0582524271844662	0.9708737864077671	0.9708737864077671	0.9615384615384615	0.9523809523809523	1.0095238095238095	0.9904761904761905	0.9904761904761905	0.9904761904761905	1.0097087378640779	1.0097087378640779	1.019607843137255	1.029126213592233	1.029126213592233	1.029126213592233	1.0495049504950495	1.0980392156862746	1.1274509803921569	1.1165048543689322	1.1616161616161615	1.1616161616161615	1.1020408163265307	1.1020408163265307	1.1020408163265307	1.1134020618556701	1.1020408163265307	1.1134020618556701	1.041237113402062	1.0721649484536084	1.0721649484536084	1.0833333333333335	1.063157894736842	1.053191489361702	1.0645161290322582	1.0645161290322582	1.053191489361702
YOR362C	9.09090909090909	9.09090909090909	9.09090909090909	8.454545454545453	8.454545454545453	8.454545454545453	9.299999999999999	8.7	8.4	8.4	8.4	8.0	8.0	8.0	8.0	8.0	8.0	8.0	8.0	7.699999999999999	8.4	8.4	8.1	8.1	7.8	7.8	7.6	6.636363636363636	6.909090909090908	6.636363636363636	7.3	7.3	5.833333333333332	6.083333333333332	6.083333333333332	6.636363636363636	6.636363636363636	5.833333333333332	5.833333333333332	5.833333333333332	5.384615384615384	5.615384615384615	5.615384615384615	5.615384615384615	6.083333333333332	6.333333333333332	6.333333333333332	6.333333333333332	6.333333333333332
YIL023C	1.9615384615384612	1.9615384615384612	1.9615384615384612	1.9615384615384612	1.9615384615384612	1.9615384615384612	1.8888888888888886	1.8888888888888886	1.8888888888888886	1.8888888888888886	1.8888888888888886	2.04	2.04	2.04	2.04	1.9615384615384612	1.9615384615384612	1.9615384615384612	1.9615384615384612	1.9615384615384612	2.04	2.04	2.04	2.04	2.2173913043478257	2.08695652173913	2.08695652173913	2.08695652173913	2.3913043478260865	2.3913043478260865	2.3913043478260865	2.3913043478260865	2.3913043478260865	2.3913043478260865	2.5217391304347823	2.5217391304347823	2.5217391304347823	2.5217391304347823	2.761904761904762	2.761904761904762	2.761904761904762	2.761904761904762	2.761904761904762	2.761904761904762	2.4285714285714284	2.4285714285714284	2.4285714285714284	2.4285714285714284	2.2173913043478257
YOR152C	0.3085399449035812	0.31024930747922436	0.3076923076923077	0.3060109289617486	0.31024930747922436	0.29526462395543174	0.2794520547945205	0.28099173553719003	0.28099173553719003	0.2794520547945205	0.2876712328767123	0.2892561983471074	0.28099173553719003	0.2802197802197802	0.2786885245901639	0.27792915531335144	0.26902173913043476	0.2668463611859838	0.2661290322580645	0.2647058823529412	0.2700534759358289	0.2657894736842105	0.26649076517150394	0.2679045092838196	0.2686170212765957	0.26719576719576715	0.26719576719576715	0.26649076517150394	0.2519893899204244	0.2540106951871658	0.25469168900804284	0.2466487935656836	0.2466487935656836	0.23733333333333334	0.23796791443850268	0.21866666666666665	0.22486772486772486	0.22486772486772486	0.22309711286089237	0.20526315789473684	0.2058047493403694	0.2063492063492063	0.20526315789473684	0.20365535248041772	0.20365535248041772	0.21259842519685038	0.19999999999999998	0.20052770448548812	0.20105820105820102
YCR036W	0.5	0.5	0.5172413793103449	0.5172413793103449	0.5172413793103449	0.5172413793103449	0.5555555555555555	0.5555555555555555	0.5555555555555555	0.5555555555555555	0.625	0.625	0.6521739130434782	0.6818181818181818	0.6818181818181818	0.42857142857142855	0.42857142857142855	0.45	0.45	0.45	0.45	0.45	0.6000000000000001	0.5714285714285715	0.45	0.45	0.45	0.45	0.47368421052631576	0.47368421052631576	0.47368421052631576	0.47368421052631576	0.47368421052631576	0.47368421052631576	0.5	0.5	0.5	0.5	0.5	0.5	0.5294117647058824	0.5294117647058824	0.5294117647058824	0.7058823529411765	0.6666666666666667	0.7058823529411765	0.7058823529411765	0.7058823529411765	1.0
YJL180C	3.4545454545454546	3.4545454545454546	3.4545454545454546	3.6774193548387095	4.071428571428571	4.071428571428571	4.071428571428571	4.071428571428571	3.931034482758621	4.071428571428571	4.071428571428571	3.8571428571428563	3.8571428571428563	3.8571428571428563	3.8571428571428563	3.8571428571428563	3.8571428571428563	4.153846153846153	4.153846153846153	4.153846153846153	4.153846153846153	4.038461538461538	4.038461538461538	3.9230769230769225	3.9230769230769225	4.125	4.125	4.5	4.5	4.5	4.95	4.95	4.95	4.95	4.95	4.95	4.95	4.95	4.95	4.95	4.714285714285714	4.714285714285714	4.714285714285714	4.304347826086956	4.5	4.5	4.5	4.227272727272727	4.227272727272727
YGR033C	1.7333333333333334	1.7333333333333334	1.76	1.6708860759493671	1.6708860759493671	1.7088607594936709	1.6875	1.7407407407407407	1.7407407407407407	1.7407407407407407	1.7407407407407407	1.9012345679012348	1.925	1.925	2.0125	1.949367088607595	2.0125	2.0125	1.9397590361445787	1.9397590361445787	1.9397590361445787	1.9397590361445787	2.012048192771085	2.012048192771085	2.012048192771085	2.012048192771085	2.012048192771085	2.012048192771085	2.012048192771085	2.036585365853659	2.0481927710843375	2.0	1.9767441860465118	1.9767441860465118	1.9767441860465118	1.9540229885057472	1.9540229885057472	1.8735632183908049	1.8735632183908049	1.8522727272727275	1.8522727272727275	1.8522727272727275	1.8314606741573034	1.8314606741573034	1.8522727272727275	1.8522727272727275	1.8522727272727275	1.8863636363636367	1.8444444444444446
YHR090C	1.3692307692307693	1.3906250000000002	1.3906250000000002	1.3906250000000002	1.4153846153846152	1.4838709677419355	1.4838709677419355	1.4354838709677422	1.4354838709677422	1.3225806451612903	1.3934426229508197	1.3	1.3220338983050848	1.3	1.2459016393442623	1.288135593220339	1.288135593220339	1.288135593220339	1.3103448275862069	1.4642857142857142	1.4909090909090907	1.3818181818181818	1.4074074074074074	1.2452830188679245	1.2452830188679245	1.2222222222222223	1.1666666666666667	1.1153846153846154	1.1153846153846154	1.0943396226415094	1.16	1.0943396226415094	1.057692307692308	1.0392156862745099	1.0392156862745099	1.0192307692307694	1.06	1.06	1.1041666666666667	1.170212765957447	1.170212765957447	1.1458333333333335	1.1458333333333335	1.1458333333333335	1.1458333333333335	1.1041666666666667	1.1276595744680853	1.0638297872340428	1.1363636363636365
YDR064W	1.1111111111111112	1.0806451612903225	1.0806451612903225	1.0806451612903225	1.0983606557377048	1.1355932203389831	1.1355932203389831	1.0983606557377048	1.0983606557377048	1.046875	1.0634920634920635	1.046875	1.0634920634920635	1.0634920634920635	1.1111111111111112	1.1111111111111112	1.0769230769230769	1.0895522388059702	1.0153846153846153	1.0	1.0153846153846153	1.0153846153846153	1.078125	1.03125	1.0819672131147542	1.1186440677966103	1.1186440677966103	1.1186440677966103	1.0999999999999999	1.1186440677966103	1.03125	1.0454545454545454	1.0298507462686568	0.9857142857142857	0.9	0.8873239436619719	0.8750000000000001	0.8750000000000001	0.8750000000000001	0.8289473684210527	0.8571428571428572	0.868421052631579	0.88	0.868421052631579	0.8918918918918919	0.8157894736842105	0.8441558441558442	0.8589743589743589	0.9333333333333333
YDR051C	1.4893617021276597	1.4893617021276597	1.4893617021276597	1.4893617021276597	1.4893617021276597	1.5217391304347827	1.5217391304347827	1.5555555555555556	1.5555555555555556	1.5555555555555556	1.590909090909091	1.711111111111111	1.711111111111111	1.7777777777777777	1.7777777777777777	1.7777777777777777	1.7777777777777777	1.7391304347826089	1.7391304347826089	1.7391304347826089	1.7391304347826089	1.7391304347826089	1.7391304347826089	1.822222222222222	1.9069767441860463	1.7674418604651163	1.7674418604651163	1.8139534883720931	1.8139534883720931	1.8139534883720931	1.8571428571428574	1.8571428571428574	1.7142857142857144	1.6744186046511627	1.6744186046511627	1.6363636363636365	1.6363636363636365	1.6744186046511627	1.8139534883720931	1.8139534883720931	1.7333333333333334	1.7333333333333334	1.6956521739130437	1.7608695652173914	1.7608695652173914	1.7608695652173914	1.7608695652173914	1.7608695652173914	1.7608695652173914
YHR133C	2.2187499999999996	2.290322580645161	2.290322580645161	2.290322580645161	2.290322580645161	2.225806451612903	2.129032258064516	2.129032258064516	2.225806451612903	2.225806451612903	2.225806451612903	2.290322580645161	2.2187499999999996	2.2187499999999996	2.3666666666666667	2.3666666666666667	2.3666666666666667	2.3666666666666667	2.3666666666666667	2.3666666666666667	2.3666666666666667	2.3666666666666667	2.3666666666666667	2.3793103448275863	2.3793103448275863	2.5555555555555554	2.464285714285714	2.464285714285714	2.3793103448275863	2.3793103448275863	2.3793103448275863	2.3793103448275863	2.3793103448275863	2.3793103448275863	2.3793103448275863	2.3793103448275863	2.3793103448275863	2.3793103448275863	2.3793103448275863	2.3793103448275863	2.3793103448275863	2.3793103448275863	2.3793103448275863	2.464285714285714	2.3571428571428568	2.3571428571428568	2.3571428571428568	2.3571428571428568	2.3571428571428568
YJR077C	4.636363636363636	4.5	4.894736842105262	5.166666666666666	4.428571428571428	4.428571428571428	4.428571428571428	4.428571428571428	4.428571428571428	4.894736842105262	4.894736842105262	5.470588235294117	5.812499999999999	5.812499999999999	5.812499999999999	5.687499999999999	5.687499999999999	5.687499999999999	5.25	5.25	5.062499999999999	5.062499999999999	5.062499999999999	5.062499999999999	5.062499999999999	4.333333333333333	4.333333333333333	4.333333333333333	4.333333333333333	4.333333333333333	4.333333333333333	4.333333333333333	4.333333333333333	4.333333333333333	4.333333333333333	4.333333333333333	4.333333333333333	4.5625	5.0	4.705882352941176	4.823529411764705	4.823529411764705	4.444444444444445	4.444444444444445	4.444444444444445	4.444444444444445	4.444444444444445	3.6666666666666665	3.5
YBR189W	4.812499999999999	4.812499999999999	4.812499999999999	4.812499999999999	4.529411764705881	4.529411764705881	4.812499999999999	4.812499999999999	4.812499999999999	4.624999999999999	4.624999999999999	4.933333333333333	5.07142857142857	5.07142857142857	5.07142857142857	4.733333333333333	4.733333333333333	4.642857142857142	4.642857142857142	4.642857142857142	4.642857142857142	4.642857142857142	4.642857142857142	4.642857142857142	4.642857142857142	4.642857142857142	4.642857142857142	5.0	4.642857142857142	4.642857142857142	4.642857142857142	5.0	4.642857142857142	5.0	4.769230769230768	4.769230769230768	4.428571428571428	3.9285714285714284	4.142857142857142	3.6428571428571423	3.6428571428571423	3.6428571428571423	3.6428571428571423	3.6428571428571423	3.6428571428571423	3.6428571428571423	3.6428571428571423	3.6428571428571423	3.6428571428571423
YOR104W	2.657142857142857	2.583333333333333	2.583333333333333	2.583333333333333	2.583333333333333	2.583333333333333	2.5945945945945943	2.5945945945945943	2.5945945945945943	2.6666666666666665	2.583333333333333	2.513513513513513	2.583333333333333	2.513513513513513	2.657142857142857	2.6	2.459459459459459	2.2972972972972974	2.125	2.125	2.125	2.023809523809524	2.023809523809524	1.9767441860465118	1.9767441860465118	1.9767441860465118	2.0465116279069764	2.0465116279069764	2.0465116279069764	2.0465116279069764	2.0465116279069764	2.0465116279069764	1.8095238095238098	1.8095238095238098	1.8095238095238098	1.7272727272727273	1.7272727272727273	1.7272727272727273	1.7272727272727273	1.7272727272727273	1.7674418604651163	1.7674418604651163	1.6976744186046513	1.627906976744186	1.627906976744186	1.627906976744186	1.666666666666667	1.666666666666667	1.627906976744186
YMR242C	3.5999999999999996	3.5999999999999996	3.5999999999999996	3.5999999999999996	3.5999999999999996	3.133333333333333	3.133333333333333	3.3749999999999996	3.3749999999999996	3.3749999999999996	3.3749999999999996	3.3749999999999996	3.1764705882352935	3.1764705882352935	2.684210526315789	2.578947368421052	2.421052631578947	2.3	2.3	2.3	2.3	2.3	2.65	2.5	2.2380952380952377	2.0	2.0	1.9047619047619047	1.9047619047619047	1.9047619047619047	1.9047619047619047	2.0434782608695645	1.8799999999999997	1.8799999999999997	1.8799999999999997	1.8799999999999997	1.8799999999999997	1.8799999999999997	1.8799999999999997	1.8076923076923073	1.7407407407407403	1.6206896551724137	1.6206896551724137	1.8275862068965518	1.8275862068965518	1.896551724137931	1.896551724137931	1.7741935483870968	1.7741935483870968
YDL108W	1.4285714285714286	1.4285714285714286	1.2285714285714284	1.2285714285714284	1.2285714285714284	1.2285714285714284	1.2647058823529411	1.3030303030303028	1.3030303030303028	1.3030303030303028	1.3030303030303028	1.3030303030303028	1.2647058823529411	1.3030303030303028	1.3030303030303028	1.3939393939393938	1.3030303030303028	1.212121212121212	1.3030303030303028	1.3030303030303028	1.3030303030303028	1.3939393939393938	1.4374999999999998	1.21875	1.1818181818181817	1.1818181818181817	1.1428571428571428	1.2307692307692308	1.2307692307692308	1.28	1.28	1.28	1.28	1.28	1.28	1.28	1.3333333333333335	1.3333333333333335	1.28	1.2307692307692308	1.2307692307692308	1.2307692307692308	1.2307692307692308	1.2307692307692308	1.28	1.28	1.28	1.2307692307692308	1.2307692307692308
YNL217W	2.6799999999999997	2.7916666666666665	2.7916666666666665	2.7916666666666665	2.7916666666666665	2.7916666666666665	2.6799999999999997	2.6799999999999997	2.6799999999999997	2.7916666666666665	2.7916666666666665	2.7916666666666665	2.7916666666666665	2.6799999999999997	2.6799999999999997	2.8	2.8	2.5925925925925926	2.5925925925925926	2.423076923076923	2.423076923076923	2.423076923076923	2.423076923076923	2.333333333333333	2.222222222222222	2.222222222222222	2.142857142857143	2.3928571428571423	2.3928571428571423	2.310344827586207	2.233333333333333	2.4666666666666663	2.4666666666666663	2.4666666666666663	2.161290322580645	2.161290322580645	2.161290322580645	2.0937499999999996	1.9705882352941175	1.9705882352941175	1.9705882352941175	1.9705882352941175	1.9705882352941175	2.176470588235294	1.8181818181818181	1.8181818181818181	1.7647058823529411	1.7647058823529411	1.9142857142857141
YOR075W	2.435897435897436	2.435897435897436	2.5	2.3170731707317076	2.3170731707317076	2.2439024390243905	2.1190476190476195	2.1190476190476195	2.1190476190476195	2.022727272727273	1.9777777777777779	1.911111111111111	1.911111111111111	1.9545454545454548	1.9545454545454548	1.9545454545454548	1.9545454545454548	1.9545454545454548	1.911111111111111	1.911111111111111	1.911111111111111	1.7777777777777777	1.7777777777777777	1.7777777777777777	1.7021276595744683	1.7021276595744683	1.7021276595744683	1.7021276595744683	1.7021276595744683	1.7021276595744683	1.7021276595744683	1.7021276595744683	1.7021276595744683	1.7021276595744683	1.7021276595744683	1.7021276595744683	1.489795918367347	1.489795918367347	1.5510204081632655	1.5510204081632655	1.5833333333333333	1.6521739130434783	1.6521739130434783	1.6521739130434783	1.6222222222222222	1.6222222222222222	1.5555555555555556	1.5555555555555556	1.5555555555555556
YJR105W	3.6538461538461537	3.6538461538461537	3.6538461538461537	3.384615384615384	3.384615384615384	3.384615384615384	3.115384615384615	2.923076923076923	3.04	3.04	3.304347826086956	3.304347826086956	3.1739130434782603	3.1739130434782603	3.1739130434782603	3.1739130434782603	3.1739130434782603	2.7391304347826084	2.7391304347826084	2.7391304347826084	2.7391304347826084	2.5217391304347823	2.5217391304347823	2.3913043478260865	2.3913043478260865	2.3913043478260865	2.3913043478260865	2.3913043478260865	2.3913043478260865	2.7391304347826084	3.31578947368421	3.4736842105263155	3.3	3.1428571428571423	3.1739130434782603	3.318181818181818	3.1739130434782603	3.1739130434782603	3.8095238095238093	3.666666666666666	3.666666666666666	3.666666666666666	3.666666666666666	3.8947368421052624	3.8947368421052624	3.8947368421052624	3.8947368421052624	3.5238095238095233	3.5238095238095233
YJL203W	1.7999999999999998	1.636363636363636	1.636363636363636	1.636363636363636	1.5454545454545452	1.411764705882353	1.411764705882353	1.4999999999999998	1.4999999999999998	1.4999999999999998	1.5999999999999999	1.5999999999999999	1.5999999999999999	1.714285714285714	1.464285714285714	1.4137931034482758	1.4137931034482758	1.4137931034482758	1.3448275862068966	1.3448275862068966	1.3448275862068966	1.3448275862068966	1.3448275862068966	1.3	1.3	1.3	1.3448275862068966	1.3448275862068966	1.3448275862068966	1.2413793103448276	1.2413793103448276	1.2413793103448276	1.1379310344827587	1.1379310344827587	1.1379310344827587	1.1379310344827587	0.9310344827586208	0.9310344827586208	0.9310344827586208	0.8888888888888888	0.8888888888888888	0.857142857142857	0.8888888888888888	0.8888888888888888	0.8888888888888888	0.8888888888888888	0.8888888888888888	0.923076923076923	0.96
YDR411C	2.04	2.04	1.9599999999999997	1.9599999999999997	1.9599999999999997	1.9599999999999997	1.8399999999999999	1.56	1.56	1.56	1.44	1.5	1.5	1.625	1.6956521739130432	1.6956521739130432	1.56	1.56	1.625	1.625	1.5	1.5	1.5	1.5	1.5652173913043477	1.5652173913043477	1.3043478260869563	1.5652173913043477	1.5652173913043477	1.5652173913043477	1.7142857142857142	1.6363636363636362	1.7727272727272725	1.7727272727272725	1.857142857142857	1.857142857142857	1.857142857142857	1.857142857142857	1.857142857142857	1.857142857142857	1.857142857142857	1.95	1.95	1.95	1.95	2.0999999999999996	2.25	2.25	2.25
YFL034C-B	0.8761467889908258	0.8785046728971962	0.8624708624708625	0.8454332552693208	0.8313817330210772	0.8285714285714286	0.803357314148681	0.7980535279805353	0.8000000000000002	0.7867647058823529	0.7925925925925926	0.7955112219451372	0.7896039603960396	0.7587064676616915	0.7663316582914572	0.7613065326633165	0.7575757575757576	0.7614213197969544	0.7416879795396419	0.7435897435897436	0.7300771208226222	0.7357512953367876	0.7376623376623377	0.7395833333333334	0.7376623376623377	0.7375328083989502	0.7315789473684211	0.7277486910994764	0.7275132275132274	0.7289473684210527	0.7367021276595745	0.7345844504021447	0.7405405405405406	0.7405405405405406	0.717391304347826	0.7333333333333334	0.7333333333333334	0.7401129943502825	0.7380281690140846	0.7380281690140846	0.7542857142857143	0.7507163323782237	0.7638483965014577	0.7774480712166172	0.7833827893175074	0.7880597014925373	0.7708333333333334	0.7619047619047619	0.757396449704142
YOL151W	4.222222222222222	4.470588235294117	4.470588235294117	4.470588235294117	4.470588235294117	4.117647058823529	4.117647058823529	4.117647058823529	3.9411764705882346	3.9411764705882346	3.9411764705882346	3.9411764705882346	3.9411764705882346	4.187499999999999	4.352941176470588	4.352941176470588	4.352941176470588	4.352941176470588	4.352941176470588	4.352941176470588	4.1764705882352935	4.437499999999999	4.312499999999999	4.312499999999999	4.312499999999999	4.312499999999999	3.8749999999999996	3.4375	3.3124999999999996	3.3124999999999996	3.3124999999999996	3.533333333333333	3.533333333333333	3.533333333333333	3.533333333333333	3.533333333333333	3.3124999999999996	3.3124999999999996	3.117647058823529	3.117647058823529	2.789473684210526	2.5238095238095237	2.5238095238095237	2.5238095238095237	2.5238095238095237	2.380952380952381	2.631578947368421	2.2727272727272725	2.2727272727272725
YMR228W	2.1142857142857143	2.1999999999999997	2.1999999999999997	2.333333333333333	2.121212121212121	2.121212121212121	2.121212121212121	2.121212121212121	2.121212121212121	2.258064516129032	2.258064516129032	2.258064516129032	2.3333333333333335	2.4999999999999996	2.5925925925925926	2.692307692307692	2.692307692307692	2.692307692307692	2.692307692307692	2.692307692307692	2.692307692307692	2.5925925925925926	2.333333333333333	2.333333333333333	2.423076923076923	2.692307692307692	2.692307692307692	2.52	2.52	2.52	2.52	2.52	2.52	2.8	2.916666666666667	2.916666666666667	3.043478260869565	3.043478260869565	2.9130434782608687	2.9130434782608687	2.9130434782608687	2.25	2.25	2.0833333333333335	1.7916666666666667	1.7916666666666667	1.869565217391304	1.869565217391304	1.869565217391304
YOR279C	1.7317073170731707	1.7317073170731707	1.7317073170731707	1.7317073170731707	1.7317073170731707	1.7317073170731707	1.7317073170731707	1.8048780487804879	1.8048780487804879	1.8048780487804879	1.8048780487804879	1.8048780487804879	1.8048780487804879	1.902439024390244	1.902439024390244	1.902439024390244	1.902439024390244	1.8571428571428574	1.904761904761905	1.904761904761905	1.904761904761905	1.4883720930232558	1.4883720930232558	1.4883720930232558	1.4883720930232558	1.4883720930232558	1.4883720930232558	1.4883720930232558	1.5609756097560976	1.5999999999999999	1.5999999999999999	1.5999999999999999	1.641025641025641	1.641025641025641	1.641025641025641	1.641025641025641	1.641025641025641	1.6842105263157892	1.6842105263157892	1.6842105263157892	1.6842105263157892	1.6842105263157892	1.6842105263157892	1.6842105263157892	1.7297297297297296	1.7297297297297296	1.7297297297297296	1.7297297297297296	1.7297297297297296
YMR267W	1.3466666666666667	1.3866666666666667	1.4246575342465755	1.465753424657534	1.465753424657534	1.4861111111111112	1.5070422535211268	1.4857142857142858	1.4264705882352942	1.4696969696969697	1.4923076923076921	1.4923076923076921	1.5384615384615385	1.5151515151515151	1.5384615384615385	1.5384615384615385	1.5151515151515151	1.5151515151515151	1.5151515151515151	1.5873015873015874	1.5873015873015874	1.5384615384615385	1.5151515151515151	1.5151515151515151	1.5151515151515151	1.5384615384615385	1.5384615384615385	1.5384615384615385	1.5625000000000002	1.5625000000000002	1.4696969696969697	1.4923076923076921	1.515625	1.515625	1.421875	1.3538461538461537	1.3538461538461537	1.370967741935484	1.3934426229508197	1.3934426229508197	1.3934426229508197	1.3934426229508197	1.3934426229508197	1.4166666666666667	1.440677966101695	1.4655172413793105	1.4912280701754388	1.4166666666666667	1.4166666666666667
YPR180W	2.0	2.0	2.0	1.9142857142857141	1.7428571428571427	1.8	1.8	1.8	1.7428571428571427	1.7428571428571427	1.7428571428571427	1.7428571428571427	1.7428571428571427	1.7058823529411764	1.7058823529411764	1.7058823529411764	1.7058823529411764	1.8484848484848482	1.8484848484848482	1.8124999999999998	1.7058823529411764	1.7058823529411764	1.7058823529411764	1.7058823529411764	1.7058823529411764	1.8333333333333333	1.896551724137931	1.9642857142857142	1.9642857142857142	1.9642857142857142	1.9642857142857142	1.896551724137931	1.896551724137931	1.8275862068965518	1.586206896551724	1.633333333333333	1.633333333333333	1.5333333333333332	1.5333333333333332	1.586206896551724	1.4827586206896552	1.4827586206896552	1.3793103448275863	1.4814814814814814	1.4814814814814814	1.4814814814814814	1.4814814814814814	1.4814814814814814	1.4814814814814814
YOR164C	1.5897435897435896	1.7567567567567566	1.7567567567567566	1.7567567567567566	1.7567567567567566	1.7567567567567566	1.7567567567567566	1.8888888888888888	1.8055555555555556	1.8055555555555556	1.7222222222222219	1.8235294117647056	1.8787878787878785	1.8787878787878785	1.8787878787878785	1.8787878787878785	1.8787878787878785	1.8787878787878785	1.8787878787878785	1.8787878787878785	1.8787878787878785	1.8787878787878785	2.193548387096774	2.096774193548387	2.096774193548387	2.096774193548387	2.096774193548387	2.096774193548387	2.096774193548387	2.096774193548387	1.9999999999999998	2.1379310344827585	1.9999999999999998	1.9374999999999998	1.9999999999999998	1.9999999999999998	2.0666666666666664	1.8666666666666665	1.8666666666666665	1.7666666666666666	1.586206896551724	1.586206896551724	1.6428571428571426	1.6428571428571426	1.7857142857142856	1.7857142857142856	1.7857142857142856	1.7241379310344829	1.4827586206896552
YEL017W	4.785714285714285	4.785714285714285	4.428571428571428	4.428571428571428	4.2142857142857135	3.933333333333333	3.933333333333333	3.933333333333333	3.933333333333333	3.933333333333333	3.933333333333333	4.538461538461538	4.538461538461538	4.538461538461538	4.538461538461538	4.076923076923077	4.076923076923077	3.785714285714285	3.785714285714285	3.785714285714285	3.785714285714285	3.533333333333333	3.533333333333333	3.533333333333333	3.533333333333333	3.533333333333333	3.3124999999999996	3.3124999999999996	2.8749999999999996	2.8749999999999996	2.8749999999999996	3.0624999999999996	3.0624999999999996	3.0624999999999996	3.0624999999999996	3.0624999999999996	3.0624999999999996	3.0624999999999996	3.0624999999999996	3.0624999999999996	3.0624999999999996	3.0624999999999996	3.1874999999999996	3.1874999999999996	3.1874999999999996	3.1874999999999996	2.9999999999999996	2.9999999999999996	2.9999999999999996
YOL120C	2.1724137931034484	2.1724137931034484	2.1724137931034484	2.2499999999999996	2.333333333333333	2.423076923076923	2.333333333333333	2.423076923076923	2.333333333333333	2.423076923076923	2.444444444444444	2.444444444444444	2.5555555555555554	2.5555555555555554	2.6538461538461537	2.6538461538461537	2.5555555555555554	2.5555555555555554	2.3793103448275863	2.3793103448275863	2.3793103448275863	2.3793103448275863	2.225806451612903	2.225806451612903	2.225806451612903	2.225806451612903	2.225806451612903	2.225806451612903	2.225806451612903	2.225806451612903	2.1562499999999996	2.1562499999999996	2.1562499999999996	2.0909090909090904	2.0909090909090904	2.142857142857143	2.2285714285714286	2.1666666666666665	2.1666666666666665	2.1666666666666665	2.1666666666666665	2.1666666666666665	2.052631578947368	2.052631578947368	2.052631578947368	2.108108108108108	2.108108108108108	2.0270270270270268	1.9736842105263157
YDR288W	2.2075471698113205	2.2075471698113205	2.2075471698113205	2.307692307692308	2.307692307692308	2.307692307692308	2.307692307692308	2.307692307692308	2.307692307692308	2.3529411764705883	2.4	2.46	2.625	2.5714285714285716	2.5714285714285716	2.5714285714285716	2.5714285714285716	2.52	2.46	2.46	2.46	2.54	2.54	2.4423076923076925	2.4423076923076925	2.4423076923076925	2.5384615384615388	2.490566037735849	2.490566037735849	2.490566037735849	2.490566037735849	2.490566037735849	2.490566037735849	2.490566037735849	2.4444444444444446	2.4444444444444446	2.4444444444444446	2.588235294117647	2.588235294117647	2.5384615384615388	2.5384615384615388	2.5384615384615388	2.5384615384615388	2.6399999999999997	2.7800000000000002	2.7800000000000002	2.6730769230769234	2.6730769230769234	2.6730769230769234
YCR047C	4.16	4.08	4.08	3.96	3.96	3.96	4.125	4.125	4.304347826086956	4.5	4.636363636363636	4.636363636363636	4.636363636363636	4.636363636363636	4.434782608695651	4.434782608695651	4.695652173913042	4.909090909090908	4.909090909090908	5.142857142857142	5.3999999999999995	5.3999999999999995	5.3	5.3	5.3	5.578947368421052	5.578947368421052	5.578947368421052	5.578947368421052	5.052631578947368	5.052631578947368	5.052631578947368	5.052631578947368	5.052631578947368	4.894736842105262	4.894736842105262	4.894736842105262	5.166666666666666	5.166666666666666	4.888888888888888	4.888888888888888	4.888888888888888	4.888888888888888	4.722222222222222	4.722222222222222	4.333333333333333	4.294117647058823	4.294117647058823	4.294117647058823
YML025C	9.444444444444445	10.625	10.625	10.625	10.625	10.625	10.625	10.25	10.25	10.25	10.25	10.25	10.25	10.25	9.875	9.875	8.555555555555555	8.555555555555555	7.699999999999999	7.699999999999999	7.699999999999999	7.699999999999999	7.699999999999999	8.2	7.181818181818181	7.181818181818181	7.181818181818181	7.181818181818181	7.181818181818181	7.181818181818181	7.181818181818181	7.181818181818181	7.181818181818181	7.181818181818181	7.181818181818181	7.181818181818181	7.181818181818181	6.583333333333332	6.583333333333332	6.583333333333332	6.583333333333332	6.583333333333332	6.749999999999999	6.166666666666665	6.166666666666665	6.416666666666665	6.416666666666665	6.416666666666665	6.416666666666665
YAR015W	2.0277777777777777	2.0277777777777777	1.8857142857142857	1.8857142857142857	1.9411764705882353	1.8529411764705883	1.8529411764705883	1.8529411764705883	1.6969696969696968	1.5151515151515151	1.5151515151515151	1.606060606060606	1.606060606060606	1.606060606060606	1.606060606060606	1.6562499999999998	1.6562499999999998	1.6562499999999998	1.8333333333333333	1.896551724137931	2.0	2.0	1.9333333333333333	1.9333333333333333	1.9333333333333333	1.7	1.7	1.7	1.7586206896551724	1.7586206896551724	1.8888888888888886	1.8888888888888886	1.8888888888888886	1.8888888888888886	1.8888888888888886	1.9615384615384612	1.9615384615384612	1.9615384615384612	1.9615384615384612	2.0769230769230766	1.9999999999999998	1.9999999999999998	1.9999999999999998	1.9999999999999998	2.1599999999999997	2.04	2.04	2.04	2.04
YFR025C	13.619047619047619	13.619047619047619	13.619047619047619	13.619047619047619	13.285714285714286	13.142857142857142	13.8	13.8	14.368421052631579	14.368421052631579	14.368421052631579	14.368421052631579	14.368421052631579	13.578947368421051	13.578947368421051	13.578947368421051	13.94736842105263	13.578947368421051	14.333333333333334	14.722222222222221	14.444444444444445	14.777777777777779	14.777777777777779	14.777777777777779	14.666666666666668	14.666666666666668	14.666666666666668	14.666666666666668	14.666666666666668	14.5	14.5	15.176470588235293	15.176470588235293	14.88235294117647	13.833333333333334	13.833333333333334	13.444444444444446	13.444444444444446	13.61111111111111	14.23529411764706	14.23529411764706	13.470588235294118	13.058823529411764	13.875000000000002	13.875000000000002	13.6875	13.6875	13.6875	14.600000000000001
YBL068W	1.328125	1.3076923076923077	1.3076923076923077	1.3076923076923077	1.328125	1.3492063492063493	1.3492063492063493	1.2380952380952381	1.2380952380952381	1.2	1.2380952380952381	1.278688524590164	1.2295081967213115	1.2295081967213115	1.2295081967213115	1.2295081967213115	1.2295081967213115	1.25	1.2295081967213115	1.25	1.25	1.25	1.25	1.25	1.2096774193548387	1.2096774193548387	1.2295081967213115	1.2295081967213115	1.3442622950819672	1.3442622950819672	1.3666666666666665	1.4137931034482758	1.4385964912280702	1.4642857142857142	1.517857142857143	1.517857142857143	1.392857142857143	1.4181818181818182	1.392857142857143	1.392857142857143	1.2456140350877194	1.2456140350877194	1.368421052631579	1.3448275862068966	1.368421052631579	1.3157894736842106	1.3392857142857144	1.3392857142857144	1.388888888888889
YIL077C	1.803921568627451	1.803921568627451	1.8399999999999999	1.8399999999999999	1.94	1.94	1.9795918367346939	1.9795918367346939	2.0638297872340425	2.0638297872340425	2.1555555555555554	2.108695652173913	2.0638297872340425	2.0638297872340425	2.0638297872340425	2.0638297872340425	2.108695652173913	2.1555555555555554	2.255813953488372	2.2093023255813953	2.3488372093023258	2.3488372093023258	2.3720930232558137	2.3720930232558137	2.3720930232558137	2.3720930232558137	2.428571428571429	2.4878048780487805	2.4878048780487805	2.439024390243903	2.439024390243903	2.255813953488372	2.108695652173913	1.9361702127659577	1.9782608695652175	2.022222222222222	2.022222222222222	2.022222222222222	2.0681818181818183	2.022727272727273	1.8636363636363638	1.8636363636363638	1.7446808510638299	1.7826086956521738	1.7446808510638299	1.6304347826086958	1.5531914893617023	1.6222222222222222	1.6222222222222222
YPL206C	3.2962962962962963	3.2962962962962963	3.2962962962962963	3.2962962962962963	3.423076923076923	3.423076923076923	3.423076923076923	3.538461538461538	3.538461538461538	3.538461538461538	3.538461538461538	3.538461538461538	3.538461538461538	3.538461538461538	3.538461538461538	3.538461538461538	3.407407407407407	3.407407407407407	3.2962962962962963	3.2962962962962963	3.2962962962962963	3.407407407407407	3.407407407407407	3.148148148148148	3.148148148148148	3.148148148148148	3.148148148148148	3.0740740740740735	3.0740740740740735	3.0740740740740735	3.148148148148148	3.0740740740740735	3.0357142857142856	3.0357142857142856	2.9642857142857135	2.9642857142857135	2.9642857142857135	2.7499999999999996	2.962962962962963	2.962962962962963	3.222222222222222	3.222222222222222	3.222222222222222	3.346153846153846	3.346153846153846	3.346153846153846	2.9999999999999996	3.115384615384615	3.2399999999999998
YNL096C	3.31578947368421	3.31578947368421	3.0	3.0	3.0	3.0	3.0	3.0	3.0	3.0	3.0	2.8636363636363633	2.7391304347826084	2.8695652173913038	2.8695652173913038	2.7391304347826084	2.625	2.625	2.52	2.52	2.52	2.52	2.52	2.52	2.52	2.52	2.52	2.52	2.52	2.52	2.52	2.333333333333333	2.2499999999999996	2.1724137931034484	2.1724137931034484	2.2499999999999996	2.1	2.1	2.1875	2.1875	2.1875	1.9142857142857141	1.9142857142857141	1.9142857142857141	1.8285714285714285	1.9142857142857141	2.1142857142857143	2.0555555555555554	1.9999999999999998
YNL058C	2.6363636363636362	2.4166666666666665	2.5416666666666665	2.5416666666666665	2.5416666666666665	2.44	2.44	2.44	2.5416666666666665	2.6521739130434776	2.7727272727272725	2.9047619047619047	3.05	3.05	3.05	3.05	3.5263157894736836	3.2105263157894735	3.2105263157894735	3.2105263157894735	3.2105263157894735	3.2105263157894735	3.2105263157894735	3.2105263157894735	3.2105263157894735	3.3888888888888884	3.3888888888888884	3.3888888888888884	3.3888888888888884	3.3888888888888884	3.3888888888888884	3.3888888888888884	3.3888888888888884	3.3888888888888884	2.9047619047619047	2.9047619047619047	2.9047619047619047	3.05	3.05	3.2105263157894735	3.052631578947368	3.052631578947368	3.052631578947368	3.052631578947368	3.2105263157894735	3.052631578947368	3.052631578947368	3.222222222222222	3.222222222222222
YBR146W	1.4411764705882353	1.6176470588235294	1.6176470588235294	1.6176470588235294	1.6176470588235294	1.6176470588235294	1.6176470588235294	1.6176470588235294	1.7058823529411764	1.7575757575757573	1.6176470588235294	1.6176470588235294	1.7575757575757573	1.8484848484848482	1.8484848484848482	1.8484848484848482	1.7058823529411764	1.7058823529411764	1.7058823529411764	1.7058823529411764	1.7058823529411764	1.7058823529411764	1.7058823529411764	1.7058823529411764	1.7058823529411764	1.7058823529411764	1.5	1.5	1.5	1.5	1.5	1.4411764705882353	1.361111111111111	1.361111111111111	1.4848484848484846	1.4411764705882353	1.588235294117647	1.588235294117647	1.588235294117647	1.588235294117647	1.588235294117647	1.588235294117647	1.6874999999999998	1.636363636363636	1.636363636363636	1.8620689655172413	1.7419354838709675	1.7419354838709675	1.7419354838709675
YBR160W	1.1372549019607843	1.2244897959183674	1.125	1.125	1.1020408163265307	0.9591836734693877	0.9591836734693877	0.9591836734693877	0.8367346938775511	0.82	0.7	0.7	0.7	0.7291666666666667	0.7446808510638299	0.7608695652173914	0.7608695652173914	0.7608695652173914	0.7608695652173914	0.7777777777777778	0.7777777777777778	0.7954545454545455	0.7954545454545455	0.8333333333333335	0.8333333333333335	0.8333333333333335	0.8333333333333335	0.904761904761905	0.904761904761905	0.904761904761905	0.904761904761905	0.904761904761905	0.904761904761905	0.904761904761905	0.904761904761905	0.8636363636363638	1.0	1.0	1.0	1.1590909090909092	1.1590909090909092	1.108695652173913	1.108695652173913	0.9565217391304347	0.9565217391304347	1.0	1.0	1.0	1.0
YPL173W	3.5652173913043472	3.4166666666666665	3.4166666666666665	3.5000000000000004	3.652173913043478	3.652173913043478	3.818181818181818	3.818181818181818	3.818181818181818	4.136363636363636	4.136363636363636	3.999999999999999	3.999999999999999	3.999999999999999	3.999999999999999	3.999999999999999	3.8260869565217384	3.6666666666666665	3.6666666666666665	3.6666666666666665	3.6666666666666665	3.5199999999999996	3.5199999999999996	3.5199999999999996	3.5199999999999996	3.5199999999999996	3.6666666666666665	3.6666666666666665	3.541666666666667	3.833333333333333	3.782608695652173	3.782608695652173	3.782608695652173	3.652173913043478	3.5217391304347823	3.5217391304347823	3.5217391304347823	3.5217391304347823	3.5217391304347823	3.5217391304347823	3.5217391304347823	3.5217391304347823	3.5217391304347823	3.5217391304347823	3.5217391304347823	3.5217391304347823	3.5217391304347823	3.5217391304347823	3.5217391304347823
YCL009C	1.6704545454545456	1.7045454545454548	1.7241379310344829	1.7241379310344829	1.7647058823529411	1.7241379310344829	1.7241379310344829	1.7294117647058822	1.7499999999999998	1.7710843373493976	1.7499999999999998	1.6666666666666665	1.6867469879518076	1.6867469879518076	1.6867469879518076	1.6867469879518076	1.6867469879518076	1.6867469879518076	1.6867469879518076	1.6867469879518076	1.7283950617283952	1.6624999999999999	1.5875	1.625	1.6049382716049383	1.6666666666666667	1.736842105263158	1.736842105263158	1.736842105263158	1.7142857142857144	1.7142857142857144	1.7142857142857144	1.6923076923076923	1.6363636363636365	1.6578947368421053	1.68	1.68	1.726027397260274	1.6338028169014085	1.6111111111111112	1.6111111111111112	1.6617647058823528	1.7121212121212122	1.7121212121212122	1.6363636363636362	1.6363636363636362	1.6363636363636362	1.5074626865671643	1.5074626865671643
YMR142C	4.142857142857142	4.142857142857142	4.142857142857142	4.142857142857142	4.142857142857142	4.142857142857142	4.142857142857142	4.142857142857142	4.642857142857142	4.785714285714285	4.785714285714285	4.785714285714285	4.785714285714285	4.785714285714285	4.187499999999999	4.0625	4.0625	4.0625	4.0625	4.0625	4.0625	4.0625	4.0625	4.0625	3.8235294117647056	4.117647058823529	3.6842105263157894	3.6842105263157894	3.8421052631578942	3.8421052631578942	3.8421052631578942	3.8421052631578942	3.8421052631578942	3.8421052631578942	3.65	3.476190476190476	3.476190476190476	3.476190476190476	3.333333333333333	3.333333333333333	2.9130434782608687	2.9130434782608687	2.9130434782608687	2.7916666666666665	2.7916666666666665	2.692307692307692	2.5925925925925926	2.7037037037037033	2.5172413793103448
YDR435C	1.525	1.525	1.525	1.564102564102564	1.6052631578947367	1.6052631578947367	1.6052631578947367	1.6052631578947367	1.6052631578947367	1.4210526315789471	1.4594594594594592	1.4210526315789471	1.4210526315789471	1.4210526315789471	1.4210526315789471	1.4999999999999998	1.4166666666666665	1.4166666666666665	1.5	1.5	1.4411764705882353	1.4411764705882353	1.4411764705882353	1.4411764705882353	1.5312499999999998	1.5806451612903223	1.5806451612903223	1.5806451612903223	1.5312499999999998	1.4374999999999998	1.4374999999999998	1.4374999999999998	1.4374999999999998	1.4374999999999998	1.4374999999999998	1.5333333333333332	1.633333333333333	1.633333333333333	1.633333333333333	1.633333333333333	1.633333333333333	1.5333333333333332	1.586206896551724	1.3448275862068966	1.3448275862068966	1.2413793103448276	1.2413793103448276	1.2413793103448276	1.2413793103448276
YPR114W	0.8376623376623377	0.8486842105263158	0.8486842105263158	0.8486842105263158	0.8486842105263158	0.832258064516129	0.8662420382165605	0.8447204968944099	0.8553459119496855	0.85	0.8447204968944099	0.8641975308641974	0.8641975308641974	0.8805031446540881	0.89171974522293	0.89171974522293	0.9032258064516129	0.8954248366013072	0.8496732026143792	0.8387096774193549	0.8280254777070064	0.8387096774193549	0.8366013071895425	0.8874172185430464	0.8874172185430464	0.8874172185430464	0.8993288590604027	0.8993288590604027	0.8874172185430464	0.8993288590604027	0.9054054054054055	0.9256756756756757	0.9133333333333333	0.919463087248322	0.9072847682119205	0.9072847682119205	0.9072847682119205	0.9013157894736842	0.8954248366013072	0.8838709677419354	0.8838709677419354	0.8815789473684211	0.8874172185430464	0.8993288590604027	0.8859060402684563	0.8648648648648648	0.8707482993197279	0.8533333333333333	0.8648648648648648
YPL111W	4.285714285714286	4.285714285714286	3.4375	3.4375	3.1874999999999996	3.6249999999999996	3.6249999999999996	3.6249999999999996	3.4375	3.4375	3.4375	3.4375	3.4375	3.4375	3.4375	3.2352941176470584	3.2352941176470584	3.2352941176470584	2.894736842105263	2.894736842105263	2.894736842105263	2.894736842105263	2.526315789473684	2.526315789473684	2.684210526315789	2.684210526315789	2.684210526315789	2.684210526315789	2.684210526315789	2.684210526315789	2.55	2.55	2.55	2.6999999999999997	2.6999999999999997	3.0	3.0	3.0	3.0	3.0	2.727272727272727	2.727272727272727	2.6086956521739126	2.5217391304347823	2.6086956521739126	2.5	2.5	2.4	2.4
YPR129W	3.9230769230769225	3.7692307692307687	3.7692307692307687	3.7692307692307687	3.9230769230769225	3.9230769230769225	3.9230769230769225	3.9230769230769225	4.636363636363636	4.636363636363636	4.636363636363636	4.636363636363636	5.181818181818181	5.181818181818181	5.181818181818181	5.454545454545454	4.999999999999999	4.999999999999999	4.999999999999999	4.999999999999999	4.999999999999999	5.166666666666665	5.166666666666665	5.636363636363635	5.09090909090909	5.09090909090909	5.09090909090909	6.222222222222221	6.222222222222221	6.222222222222221	6.222222222222221	6.444444444444444	6.444444444444444	5.8	6.1	6.1	5.8	5.8	5.2727272727272725	5.09090909090909	4.666666666666666	4.083333333333332	4.083333333333332	4.8999999999999995	4.6	4.6	4.6	4.6	4.6
YLR457C	3.0769230769230766	3.0769230769230766	3.0769230769230766	2.962962962962963	2.962962962962963	2.8571428571428568	2.7499999999999996	2.7499999999999996	2.7499999999999996	2.8571428571428568	2.8571428571428568	2.8571428571428568	2.9642857142857135	2.9642857142857135	2.9642857142857135	2.9642857142857135	2.9642857142857135	2.9642857142857135	2.9642857142857135	2.862068965517241	2.862068965517241	2.862068965517241	2.862068965517241	2.714285714285714	2.6071428571428568	2.6071428571428568	2.714285714285714	2.714285714285714	2.8076923076923075	2.8076923076923075	2.8076923076923075	2.92	2.92	2.92	2.92	3.2	3.3333333333333335	3.625	3.625	3.782608695652173	3.625	3.625	3.625	3.625	3.9545454545454537	3.9545454545454537	3.9545454545454537	3.818181818181818	3.681818181818181
YML112W	1.588235294117647	1.588235294117647	1.588235294117647	1.588235294117647	1.6363636363636362	1.6515151515151516	1.6515151515151516	1.6515151515151516	1.6515151515151516	1.6515151515151516	1.5454545454545454	1.6515151515151516	1.6515151515151516	1.6515151515151516	1.676923076923077	1.6515151515151516	1.6515151515151516	1.6515151515151516	1.7031250000000002	1.7301587301587302	1.7301587301587302	1.7301587301587302	1.7301587301587302	1.7580645161290325	1.7580645161290325	2.05	1.9523809523809523	1.9838709677419355	1.921875	1.8750000000000002	1.8750000000000002	1.828125	1.828125	1.828125	1.8387096774193552	1.8387096774193552	1.9000000000000001	1.9000000000000001	1.9322033898305087	1.9322033898305087	2.050847457627119	2.086206896551724	2.12280701754386	2.086206896551724	2.0344827586206895	2.0344827586206895	2.0344827586206895	2.0344827586206895	2.0344827586206895
YDR313C	1.8727272727272728	1.8590909090909091	1.8642533936651584	1.8609865470852018	1.8526785714285712	1.8177777777777777	1.8377192982456139	1.8782608695652174	1.9078947368421053	1.9304347826086956	1.9137931034482756	1.9220779220779218	1.9653679653679652	1.948497854077253	1.948497854077253	1.94017094017094	1.9784482758620687	1.9531914893617022	1.9784482758620687	1.9699570815450642	2.047413793103448	2.047413793103448	2.1196581196581197	2.128755364806867	2.1181434599156117	2.15	2.1673640167364017	2.1764705882352944	2.1673640167364017	2.1875	2.1784232365145226	2.1694214876033056	2.1551020408163266	2.1639344262295084	2.1673469387755104	2.1551020408163266	2.156626506024096	2.14859437751004	2.1411290322580645	2.1578947368421053	2.132	2.1235059760956174	2.1235059760956174	2.103585657370518	2.103585657370518	2.103585657370518	2.1	2.1	2.103585657370518
YOR158W	3.117647058823529	3.117647058823529	3.3124999999999996	3.117647058823529	3.470588235294117	3.470588235294117	3.470588235294117	3.470588235294117	3.6874999999999996	3.933333333333333	3.933333333333333	3.933333333333333	3.933333333333333	3.933333333333333	3.933333333333333	3.933333333333333	3.933333333333333	3.733333333333333	3.733333333333333	3.733333333333333	3.733333333333333	3.733333333333333	3.933333333333333	3.933333333333333	3.933333333333333	3.933333333333333	3.933333333333333	3.533333333333333	3.533333333333333	3.533333333333333	3.533333333333333	3.846153846153846	3.846153846153846	3.846153846153846	4.545454545454545	4.545454545454545	4.8181818181818175	4.8181818181818175	4.545454545454545	3.846153846153846	4.166666666666666	4.166666666666666	4.166666666666666	4.166666666666666	4.166666666666666	4.166666666666666	4.166666666666666	3.846153846153846	3.846153846153846
YBL050W	1.4186046511627908	1.4186046511627908	1.4186046511627908	1.4186046511627908	1.4186046511627908	1.4186046511627908	1.4186046511627908	1.4186046511627908	1.3488372093023255	1.3488372093023255	1.4146341463414636	1.4146341463414636	1.2857142857142858	1.3571428571428572	1.3902439024390243	1.3902439024390243	1.4634146341463417	1.4634146341463417	1.5	1.5384615384615385	1.4615384615384615	1.5405405405405403	1.6285714285714283	1.6285714285714283	1.6285714285714283	1.6285714285714283	1.8181818181818181	1.8181818181818181	1.8181818181818181	1.8181818181818181	1.8181818181818181	1.6562499999999998	1.6562499999999998	1.6562499999999998	1.7096774193548385	1.7096774193548385	1.6562499999999998	1.6562499999999998	1.7666666666666666	1.7666666666666666	1.6666666666666667	1.6666666666666667	1.6666666666666667	1.7241379310344829	1.8275862068965518	1.8928571428571426	1.8928571428571426	1.8928571428571426	1.9629629629629628
YKL178C	0.7391304347826086	0.7362204724409448	0.7318982387475538	0.7509803921568629	0.746588693957115	0.746615087040619	0.7170542635658914	0.7153996101364523	0.7095516569200779	0.716796875	0.7238658777120316	0.7391304347826086	0.7347740667976425	0.7519685039370079	0.7446393762183235	0.7598425196850394	0.7509803921568629	0.7568627450980392	0.7568627450980392	0.7351778656126483	0.7387033398821219	0.7201565557729942	0.71875	0.7145631067961166	0.71875	0.7023346303501946	0.696078431372549	0.7015810276679841	0.7057654075546719	0.6858846918489065	0.7025948103792415	0.6970297029702971	0.6843137254901961	0.6829745596868884	0.6798418972332015	0.6686274509803922	0.671259842519685	0.6679611650485436	0.6634241245136188	0.6731141199226306	0.6621880998080614	0.660919540229885	0.6755725190839694	0.6781609195402298	0.6755725190839694	0.6826003824091779	0.6812977099236642	0.6812977099236642	0.6870229007633588
YOR311C	0.9357142857142858	0.9074733096085409	0.9035714285714286	0.9035714285714286	0.9100719424460432	0.9233576642335766	0.9233576642335766	0.9225092250922509	0.862962962962963	0.8401486988847584	0.815884476534296	0.8308823529411764	0.8181818181818181	0.8264150943396227	0.8326996197718631	0.8326996197718631	0.839080459770115	0.8423076923076924	0.8455598455598455	0.8287937743190661	0.8192307692307692	0.8076923076923077	0.8372093023255814	0.8715953307392996	0.8697318007662835	0.8812260536398467	0.8984375	0.8482490272373541	0.8210116731517509	0.858267716535433	0.8715953307392996	0.8784313725490197	0.875	0.8784313725490197	0.865079365079365	0.8825910931174088	0.8790322580645161	0.8835341365461846	0.8835341365461846	0.8870967741935484	0.8790322580645161	0.8861788617886178	0.8934426229508197	0.889795918367347	0.8861788617886178	0.8739837398373983	0.9061224489795919	0.9049586776859504	0.9211618257261411
YGR205W	0.7628865979381443	0.7628865979381443	0.7473684210526316	0.8191489361702127	0.8191489361702127	0.7802197802197802	0.7252747252747253	0.7333333333333333	0.7252747252747253	0.75	0.7586206896551725	0.7586206896551725	0.686046511627907	0.686046511627907	0.7023809523809523	0.7023809523809523	0.7023809523809523	0.6941176470588235	0.6941176470588235	0.7023809523809523	0.686046511627907	0.7023809523809523	0.7023809523809523	0.7294117647058823	0.7469879518072289	0.7560975609756098	0.7654320987654321	0.7948717948717948	0.7374999999999999	0.7283950617283951	0.7195121951219512	0.7283950617283951	0.7283950617283951	0.7374999999999999	0.7374999999999999	0.8354430379746836	0.8354430379746836	0.8571428571428572	0.8461538461538461	0.8461538461538461	0.8461538461538461	0.8461538461538461	0.9078947368421052	0.9078947368421052	0.9078947368421052	0.8157894736842105	0.8051948051948051	0.8051948051948051	0.8589743589743589
YNL141W	0.6666666666666667	0.6666666666666667	0.6666666666666667	0.5714285714285715	0.5714285714285715	0.5714285714285715	0.5714285714285715	0.5714285714285715	0.5714285714285715	0.5714285714285715	0.5714285714285715	0.5714285714285715	0.5714285714285715	0.5714285714285715	0.5714285714285715	0.5714285714285715	0.5714285714285715	0.5714285714285715	0.5714285714285715	1.4285714285714286	1.25	1.6250000000000002	2.3750000000000004	2.0000000000000004	2.0000000000000004	2.3750000000000004	2.3750000000000004	2.111111111111111	2.3750000000000004	2.6250000000000004	3.0000000000000004	3.0000000000000004	2.3333333333333335	2.1	2.1	2.1	2.1	2.1	2.3333333333333335	2.3333333333333335	2.3333333333333335	2.3333333333333335	3.111111111111111	2.8000000000000003	2.8000000000000003	3.111111111111111	3.111111111111111	3.111111111111111	3.111111111111111
YDL198C	1.5737704918032787	1.6271186440677967	1.6271186440677967	1.6551724137931034	1.6551724137931034	1.6551724137931034	1.7368421052631582	1.7368421052631582	1.7368421052631582	1.728813559322034	1.7586206896551724	1.6551724137931034	1.5689655172413792	1.625	1.5964912280701755	1.5964912280701755	1.5964912280701755	1.625	1.5964912280701755	1.4915254237288136	1.4915254237288136	1.3728813559322035	1.3728813559322035	1.3728813559322035	1.3220338983050848	1.3448275862068966	1.368421052631579	1.4181818181818182	1.3448275862068966	1.368421052631579	1.3090909090909089	1.3090909090909089	1.3090909090909089	1.3157894736842106	1.3157894736842106	1.3157894736842106	1.3636363636363635	1.263157894736842	1.263157894736842	1.263157894736842	1.263157894736842	1.263157894736842	1.2203389830508475	1.1578947368421053	1.1379310344827587	1.2372881355932204	1.1967213114754098	1.2372881355932204	1.2372881355932204
YNR035C	0.8227848101265823	0.6962025316455697	0.7051282051282052	0.7142857142857143	0.6973684210526316	0.684931506849315	0.684931506849315	0.7042253521126761	0.6911764705882352	0.6911764705882352	0.6984126984126984	0.6984126984126984	0.6833333333333332	0.6833333333333332	0.7068965517241379	0.7068965517241379	0.7192982456140351	0.7192982456140351	0.6140350877192983	0.6140350877192983	0.6140350877192983	0.6363636363636364	0.625	0.625	0.625	0.625	0.625	0.625	0.625	0.625	0.625	0.625	0.625	0.7321428571428571	0.7321428571428571	0.7321428571428571	0.7321428571428571	0.7321428571428571	0.7592592592592593	0.7592592592592593	0.8148148148148148	0.8867924528301886	0.9038461538461539	0.7407407407407408	0.7407407407407408	0.7272727272727273	0.7272727272727273	0.7547169811320755	0.7407407407407408
YFR031C-A	2.6521739130434776	2.6521739130434776	2.6521739130434776	2.7727272727272725	2.6521739130434776	2.7826086956521734	2.7727272727272725	2.7727272727272725	2.7727272727272725	2.6521739130434776	2.5416666666666665	2.3703703703703702	2.3703703703703702	2.285714285714285	2.285714285714285	2.535714285714285	2.4482758620689653	2.4482758620689653	2.4482758620689653	2.4482758620689653	2.3448275862068964	2.3448275862068964	2.3448275862068964	2.3448275862068964	2.3448275862068964	2.3448275862068964	2.3448275862068964	2.3448275862068964	2.3448275862068964	2.193548387096774	2.193548387096774	2.125	2.03125	2.03125	1.9696969696969695	2.03125	2.03125	2.03125	2.03125	1.9696969696969695	1.8235294117647056	1.6666666666666665	1.6666666666666665	1.6666666666666665	1.6666666666666665	1.583333333333333	1.676470588235294	1.583333333333333	1.5405405405405403
YDR175C	1.1551724137931034	1.1551724137931034	1.1551724137931034	1.0526315789473686	1.1111111111111112	1.1111111111111112	1.153846153846154	1.153846153846154	1.2	1.2	1.2244897959183674	1.25	1.5531914893617023	1.5531914893617023	1.5531914893617023	1.6590909090909092	1.6590909090909092	1.6590909090909092	1.6136363636363638	1.6136363636363638	1.6904761904761907	1.7317073170731707	1.7317073170731707	1.7317073170731707	1.7317073170731707	1.7317073170731707	1.775	1.7	1.625	1.625	1.5499999999999998	1.5897435897435896	1.5897435897435896	1.5897435897435896	1.5897435897435896	1.5897435897435896	1.5897435897435896	1.5384615384615385	1.4634146341463417	1.4634146341463417	1.3846153846153846	1.3076923076923077	1.1794871794871795	1.243243243243243	1.2777777777777777	1.2777777777777777	1.243243243243243	1.162162162162162	1.162162162162162
YJL023C	2.025	2.131578947368421	2.131578947368421	1.9473684210526312	1.9473684210526312	1.9473684210526312	2.0555555555555554	2.0555555555555554	2.0555555555555554	1.9999999999999998	1.972222222222222	1.972222222222222	1.972222222222222	1.972222222222222	1.972222222222222	2.0555555555555554	2.314285714285714	2.189189189189189	2.25	2.25	2.314285714285714	2.314285714285714	2.314285714285714	2.2285714285714286	2.2285714285714286	2.2285714285714286	2.2285714285714286	2.314285714285714	2.454545454545454	2.242424242424242	2.242424242424242	2.3124999999999996	2.387096774193548	2.387096774193548	2.387096774193548	2.387096774193548	2.4666666666666663	2.4666666666666663	2.5517241379310343	2.5517241379310343	2.793103448275862	3.2399999999999998	3.0	3.0	3.0	3.260869565217391	3.4090909090909087	3.4090909090909087	3.4090909090909087
YKR013W	1.6875	1.6199999999999999	1.56	1.56	1.5294117647058825	1.5294117647058825	1.5294117647058825	1.5294117647058825	1.5294117647058825	1.5000000000000002	1.5000000000000002	1.5000000000000002	1.557692307692308	1.5882352941176472	1.5882352941176472	1.6199999999999999	1.6199999999999999	1.557692307692308	1.557692307692308	1.557692307692308	1.740740740740741	1.7090909090909092	1.7090909090909092	1.6785714285714288	1.6785714285714288	1.740740740740741	1.7321428571428572	1.7321428571428572	1.649122807017544	1.6785714285714288	1.6724137931034482	1.6724137931034482	1.6724137931034482	1.6166666666666665	1.6166666666666665	1.6166666666666665	1.6166666666666665	1.6166666666666665	1.5666666666666667	1.5666666666666667	1.5666666666666667	1.5161290322580647	1.5161290322580647	1.5161290322580647	1.5161290322580647	1.467741935483871	1.4444444444444444	1.4444444444444444	1.4126984126984128
YIL106W	1.3076923076923077	1.4166666666666665	1.4166666666666665	1.4166666666666665	1.6666666666666665	1.6666666666666665	1.5384615384615383	1.5384615384615383	1.5384615384615383	1.5384615384615383	1.5384615384615383	1.3333333333333333	1.3333333333333333	1.3333333333333333	1.3333333333333333	1.3333333333333333	1.3333333333333333	1.3333333333333333	1.3333333333333333	1.3333333333333333	1.3333333333333333	1.25	1.25	1.25	1.25	1.25	1.25	1.3333333333333333	1.5333333333333334	1.5333333333333334	1.3333333333333333	1.3333333333333333	1.3333333333333333	1.176470588235294	1.1111111111111112	1.1111111111111112	0.8695652173913042	0.7391304347826086	0.7391304347826086	0.7391304347826086	0.7391304347826086	0.6521739130434782	0.8750000000000001	0.8750000000000001	0.8750000000000001	0.8400000000000001	0.8400000000000001	0.8400000000000001	0.8400000000000001
YMR316W	1.1666666666666667	1.1666666666666667	1.1666666666666667	1.1666666666666667	1.1666666666666667	1.1666666666666667	1.1666666666666667	1.1666666666666667	1.129032258064516	1.206896551724138	1.206896551724138	1.2962962962962963	1.206896551724138	1.4482758620689653	1.4482758620689653	1.4482758620689653	1.4482758620689653	1.4482758620689653	1.4482758620689653	1.4482758620689653	1.3448275862068966	1.3448275862068966	1.3928571428571428	1.3448275862068966	1.4444444444444444	1.4444444444444444	1.4444444444444444	1.56	1.56	1.56	1.625	1.625	1.56	1.8	1.8	1.8	1.56	1.56	1.56	1.4444444444444444	1.4444444444444444	1.615384615384615	1.615384615384615	1.615384615384615	1.615384615384615	1.6799999999999997	1.6799999999999997	1.8799999999999997	1.8799999999999997
YJR100C	2.9714285714285715	3.058823529411765	3.058823529411765	3.1515151515151514	3.1515151515151514	3.3636363636363633	3.4545454545454546	3.4545454545454546	3.4545454545454546	3.4545454545454546	3.4545454545454546	3.4545454545454546	3.5625	3.5625	3.5625	3.5625	3.5625	3.5625	3.5625	3.5625	3.5625	3.451612903225806	3.451612903225806	3.451612903225806	3.451612903225806	3.451612903225806	3.451612903225806	3.451612903225806	3.451612903225806	3.290322580645161	3.064516129032258	2.8387096774193545	2.8387096774193545	2.7499999999999996	2.8387096774193545	2.666666666666666	2.8387096774193545	2.9354838709677415	2.9354838709677415	2.9354838709677415	3.3571428571428568	3.3571428571428568	3.3571428571428568	3.2499999999999996	3.2499999999999996	3.3448275862068964	3.3448275862068964	3.5172413793103448	3.5172413793103448
YMR143W	3.65	3.3	3.3	3.1428571428571423	3.1428571428571423	2.8695652173913038	2.8695652173913038	3.1428571428571423	3.1428571428571423	3.1428571428571423	3.1428571428571423	2.9999999999999996	2.9999999999999996	2.545454545454545	2.6666666666666665	2.571428571428571	2.857142857142857	2.857142857142857	2.857142857142857	2.136363636363636	2.136363636363636	2.0434782608695645	1.869565217391304	1.869565217391304	1.869565217391304	1.5652173913043477	1.5652173913043477	1.5	1.5	1.5	1.44	1.44	1.44	1.44	1.44	1.44	1.44	1.4166666666666667	1.3599999999999999	1.3599999999999999	1.3599999999999999	1.3076923076923077	1.3076923076923077	1.3599999999999999	1.3599999999999999	1.3599999999999999	1.3599999999999999	1.3599999999999999	1.3599999999999999
YDL099W	2.75	2.75	2.75	2.75	2.75	2.8085106382978724	2.8085106382978724	2.869565217391304	2.5652173913043477	2.5	2.446808510638298	2.5	2.217391304347826	2.217391304347826	2.217391304347826	2.217391304347826	2.217391304347826	2.217391304347826	2.217391304347826	2.217391304347826	2.217391304347826	2.3181818181818183	2.2666666666666666	2.3333333333333335	2.3333333333333335	2.1777777777777776	2.1777777777777776	2.1777777777777776	2.2272727272727275	2.2272727272727275	2.3333333333333335	2.3333333333333335	2.2272727272727275	2.4499999999999997	2.525	2.657894736842105	2.7297297297297294	2.7297297297297294	2.5405405405405403	2.611111111111111	2.611111111111111	2.685714285714286	2.7714285714285714	2.8529411764705883	2.8529411764705883	2.8529411764705883	2.8529411764705883	2.8529411764705883	2.6470588235294117
YPL052W	1.9743589743589742	1.9743589743589742	1.9743589743589742	1.794871794871795	1.794871794871795	1.794871794871795	1.8421052631578947	1.7631578947368418	1.8108108108108105	1.9142857142857141	1.9142857142857141	1.9142857142857141	1.8571428571428572	1.8571428571428572	2.0	2.085714285714286	2.085714285714286	2.085714285714286	2.085714285714286	2.085714285714286	2.1470588235294117	2.1470588235294117	2.085714285714286	2.0	2.0	2.0	1.8571428571428572	1.8571428571428572	1.8571428571428572	1.657142857142857	1.657142857142857	1.657142857142857	1.5142857142857142	1.606060606060606	1.606060606060606	1.606060606060606	1.1470588235294117	1.2580645161290323	1.2580645161290323	1.2580645161290323	1.3448275862068966	1.3928571428571428	1.3928571428571428	1.3928571428571428	1.3928571428571428	1.4444444444444444	1.4444444444444444	1.5	1.6799999999999997
YML004C	5.105263157894736	5.105263157894736	5.105263157894736	5.263157894736842	5.263157894736842	5.263157894736842	5.263157894736842	5.263157894736842	5.105263157894736	5.105263157894736	5.105263157894736	4.789473684210526	4.789473684210526	4.789473684210526	4.789473684210526	4.789473684210526	4.789473684210526	4.894736842105262	4.894736842105262	5.263157894736842	5.88235294117647	5.88235294117647	5.88235294117647	5.88235294117647	5.263157894736842	5.263157894736842	5.263157894736842	5.263157894736842	5.421052631578946	5.421052631578946	5.421052631578946	5.263157894736842	5.35	5.35	5.35	5.095238095238095	5.35	5.3809523809523805	5.3809523809523805	5.3809523809523805	5.3809523809523805	5.285714285714286	5.045454545454545	4.826086956521738	4.4399999999999995	4.826086956521738	4.826086956521738	4.826086956521738	4.826086956521738
YLR192C	1.8305084745762712	1.9322033898305087	1.9322033898305087	1.9322033898305087	1.9322033898305087	1.9322033898305087	1.8947368421052633	1.9285714285714286	1.75	1.7818181818181815	1.8148148148148149	1.7818181818181815	1.8148148148148149	2.0943396226415096	2.0943396226415096	2.0961538461538467	2.0961538461538467	2.1372549019607847	2.0	1.9615384615384617	1.9615384615384617	1.9615384615384617	2.0192307692307696	2.076923076923077	2.115384615384616	2.115384615384616	2.115384615384616	2.230769230769231	2.230769230769231	2.188679245283019	2.188679245283019	2.230769230769231	2.230769230769231	2.2884615384615388	2.058823529411765	2.0192307692307696	1.9811320754716981	2.0377358490566038	2.0377358490566038	1.9423076923076925	2.02	2.0612244897959187	2.02	2.0612244897959187	2.0612244897959187	2.1041666666666665	2.1041666666666665	2.1956521739130435	2.2444444444444445
YIL117C	4.545454545454545	4.545454545454545	4.166666666666666	4.166666666666666	4.166666666666666	4.166666666666666	4.166666666666666	4.166666666666666	4.166666666666666	5.0	5.0	5.0	5.0	5.0	5.0	5.0	5.0	5.0	5.0	5.0	5.0	5.0	5.3	5.3	5.3	4.8181818181818175	4.8181818181818175	4.076923076923077	4.076923076923077	4.076923076923077	4.076923076923077	4.076923076923077	4.076923076923077	4.076923076923077	4.076923076923077	4.076923076923077	4.076923076923077	4.076923076923077	3.533333333333333	3.533333333333333	3.533333333333333	3.6666666666666665	3.6666666666666665	3.6666666666666665	3.6666666666666665	3.6666666666666665	3.6666666666666665	3.6666666666666665	3.6666666666666665
YGL153W	3.7272727272727266	3.7272727272727266	3.8437499999999996	3.8437499999999996	3.8437499999999996	3.8437499999999996	3.7272727272727266	3.7272727272727266	3.6363636363636362	3.7272727272727266	3.7272727272727266	3.514285714285714	3.314285714285714	3.314285714285714	3.228571428571428	3.228571428571428	3.228571428571428	3.228571428571428	3.228571428571428	3.222222222222222	3.1142857142857143	3.1142857142857143	3.1142857142857143	3.1142857142857143	3.1142857142857143	3.2941176470588234	3.2941176470588234	3.2941176470588234	3.2941176470588234	3.1818181818181817	3.1818181818181817	3.3870967741935485	3.3870967741935485	3.3870967741935485	3.3870967741935485	3.3870967741935485	3.3870967741935485	3.3870967741935485	3.612903225806451	3.612903225806451	3.838709677419355	3.838709677419355	3.838709677419355	3.838709677419355	3.7419354838709675	3.7419354838709675	3.7419354838709675	3.7419354838709675	3.7419354838709675
YBR087W	1.2500000000000002	1.1956521739130437	1.1956521739130437	1.1956521739130437	1.1956521739130437	1.1956521739130437	1.1956521739130437	1.1956521739130437	1.2500000000000002	1.2500000000000002	1.2500000000000002	1.2500000000000002	1.2500000000000002	1.2500000000000002	1.2222222222222223	1.1956521739130437	1.3478260869565217	1.3478260869565217	1.3478260869565217	1.3478260869565217	1.319148936170213	1.446808510638298	1.4166666666666667	1.446808510638298	1.446808510638298	1.3877551020408165	1.3599999999999999	1.3333333333333335	1.3333333333333335	1.3599999999999999	1.3599999999999999	1.3599999999999999	1.3599999999999999	1.3599999999999999	1.42	1.42	1.3653846153846154	1.3653846153846154	1.3653846153846154	1.3653846153846154	1.42	1.42	1.3653846153846154	1.3653846153846154	1.4230769230769231	1.3653846153846154	1.3396226415094339	1.3396226415094339	1.3148148148148149
YGR057C	0.9791666666666665	1.0	1.0217391304347825	1.0	1.0	1.0	0.9361702127659575	0.9361702127659575	0.9565217391304347	0.9565217391304347	0.9565217391304347	0.9565217391304347	0.9565217391304347	0.9565217391304347	0.9565217391304347	0.9565217391304347	0.9565217391304347	0.9565217391304347	0.9565217391304347	0.9565217391304347	0.9777777777777776	1.0	1.0476190476190477	1.2142857142857144	1.3809523809523812	1.526315789473684	1.4473684210526314	1.4473684210526314	1.3684210526315788	1.4444444444444442	1.4444444444444442	1.4444444444444442	1.25	1.3714285714285714	1.4545454545454544	1.4545454545454544	1.4545454545454544	1.4545454545454544	1.4545454545454544	1.4545454545454544	1.411764705882353	1.411764705882353	1.411764705882353	1.5454545454545452	1.5454545454545452	1.3749999999999998	1.6451612903225805	1.6451612903225805	1.6451612903225805
YDR530C	1.6956521739130432	1.6956521739130432	1.9565217391304346	1.875	1.875	1.8260869565217386	1.8260869565217386	1.8260869565217386	1.8260869565217386	1.8260869565217386	1.8260869565217386	1.8260869565217386	1.8260869565217386	1.9565217391304346	1.9565217391304346	1.9565217391304346	1.9565217391304346	1.9565217391304346	2.0434782608695645	2.304347826086956	2.304347826086956	2.4090909090909087	2.5238095238095237	2.5238095238095237	2.304347826086956	2.304347826086956	2.304347826086956	2.5217391304347823	2.5217391304347823	2.5217391304347823	2.5217391304347823	2.5217391304347823	2.5217391304347823	2.5217391304347823	2.5217391304347823	2.5217391304347823	2.5217391304347823	2.32	2.5217391304347823	2.434782608695652	2.434782608695652	2.434782608695652	2.434782608695652	2.434782608695652	2.434782608695652	2.434782608695652	2.434782608695652	1.9599999999999997	1.9599999999999997
YNL302C	4.2	3.705882352941176	3.5882352941176463	3.5882352941176463	3.5882352941176463	3.4117647058823524	3.4117647058823524	3.4117647058823524	3.052631578947368	3.052631578947368	3.052631578947368	3.052631578947368	3.052631578947368	3.052631578947368	3.2105263157894735	3.2105263157894735	3.2105263157894735	3.2105263157894735	3.052631578947368	3.052631578947368	2.9	2.9	2.9	2.761904761904762	2.761904761904762	2.761904761904762	2.761904761904762	2.9	2.761904761904762	2.619047619047619	2.5238095238095237	2.304347826086956	1.9999999999999996	1.9999999999999996	1.9999999999999996	1.6956521739130432	1.6956521739130432	1.6956521739130432	1.8260869565217386	1.8260869565217386	1.8260869565217386	2.0434782608695645	2.0434782608695645	2.0434782608695645	2.0434782608695645	2.136363636363636	2.136363636363636	1.958333333333333	1.8799999999999997
YKL110C	1.9777777777777779	1.9777777777777779	1.911111111111111	1.911111111111111	1.9545454545454548	1.911111111111111	1.911111111111111	1.911111111111111	2.0	2.0232558139534884	1.9767441860465118	1.9767441860465118	2.0232558139534884	2.0232558139534884	2.0232558139534884	2.0232558139534884	1.840909090909091	1.9090909090909094	1.9090909090909094	1.9090909090909094	1.9090909090909094	1.9534883720930234	1.9534883720930234	2.0930232558139537	2.0930232558139537	2.045454545454546	2.045454545454546	2.1951219512195124	2.3658536585365852	2.3658536585365852	2.5	2.5	2.5	2.3255813953488373	2.439024390243903	2.439024390243903	2.439024390243903	2.439024390243903	2.439024390243903	2.439024390243903	2.439024390243903	2.439024390243903	2.5853658536585367	2.5853658536585367	2.3658536585365852	2.3658536585365852	2.3658536585365852	2.3095238095238098	2.3095238095238098
YDR361C	1.4285714285714288	1.4285714285714288	1.4285714285714288	1.6222222222222222	1.6222222222222222	1.6222222222222222	1.5555555555555556	1.711111111111111	1.711111111111111	1.711111111111111	1.711111111111111	1.7906976744186045	1.7906976744186045	1.7209302325581395	1.7209302325581395	1.7209302325581395	1.8837209302325582	1.8837209302325582	1.9285714285714288	1.975609756097561	2.025	2.025	2.025	2.076923076923077	2.189189189189189	2.189189189189189	2.189189189189189	2.314285714285714	2.3823529411764706	2.454545454545454	2.454545454545454	2.454545454545454	2.5312499999999996	2.6129032258064515	2.6999999999999997	2.6999999999999997	2.6999999999999997	2.6999999999999997	2.793103448275862	2.793103448275862	2.9999999999999996	2.888888888888889	3.0	3.0	2.888888888888889	3.0	3.12	3.0	3.0
YGR146C	1.1372549019607843	1.2745098039215688	1.2745098039215688	1.3	1.2399999999999998	1.2156862745098038	1.2156862745098038	1.2156862745098038	1.169811320754717	1.2399999999999998	1.2399999999999998	1.2264150943396226	1.2500000000000002	1.3653846153846154	1.3653846153846154	1.3653846153846154	1.3529411764705883	1.2941176470588236	1.2692307692307694	1.2452830188679245	1.2	1.2222222222222223	1.2222222222222223	1.2222222222222223	1.277777777777778	1.277777777777778	1.2545454545454544	1.277777777777778	1.277777777777778	1.2545454545454544	1.2545454545454544	1.2321428571428572	1.2321428571428572	1.1896551724137931	1.2033898305084747	1.2033898305084747	1.1833333333333333	1.1639344262295082	1.1129032258064517	1.1129032258064517	1.1694915254237288	1.1694915254237288	1.1694915254237288	1.1694915254237288	1.15	1.2105263157894737	1.25	1.25	1.25
YPR176C	3.28	3.0799999999999996	2.962962962962963	2.962962962962963	2.8571428571428568	2.8571428571428568	2.8571428571428568	2.928571428571428	2.928571428571428	2.928571428571428	2.928571428571428	2.928571428571428	2.8571428571428568	2.962962962962963	2.962962962962963	2.851851851851851	2.7499999999999996	2.7499999999999996	2.851851851851851	2.851851851851851	2.4074074074074074	2.4074074074074074	2.4074074074074074	2.4074074074074074	2.4074074074074074	2.3928571428571423	2.3928571428571423	2.3928571428571423	2.310344827586207	2.481481481481481	2.481481481481481	2.481481481481481	2.481481481481481	2.481481481481481	2.5769230769230766	2.346153846153846	2.44	2.1599999999999997	2.1599999999999997	2.04	2.04	2.04	2.2272727272727266	2.4285714285714284	2.4285714285714284	2.4285714285714284	2.4285714285714284	2.684210526315789	2.684210526315789
YPL031C	1.6341463414634145	1.6341463414634145	1.6341463414634145	1.6341463414634145	1.6341463414634145	1.8499999999999999	1.8499999999999999	1.8499999999999999	1.8048780487804879	1.8499999999999999	1.8974358974358974	1.8974358974358974	1.8974358974358974	1.8974358974358974	1.8974358974358974	1.8499999999999999	1.9473684210526312	1.9473684210526312	1.9473684210526312	1.8157894736842102	1.8157894736842102	1.8684210526315788	1.8684210526315788	1.8684210526315788	1.8205128205128205	1.8205128205128205	1.8974358974358974	1.9473684210526312	1.9473684210526312	1.8684210526315788	1.8684210526315788	1.8684210526315788	1.8684210526315788	1.8684210526315788	1.8684210526315788	1.8684210526315788	1.7692307692307692	1.6923076923076923	1.65	1.6097560975609757	1.6097560975609757	1.6097560975609757	1.6097560975609757	1.6097560975609757	1.4390243902439024	1.4390243902439024	1.340909090909091	1.340909090909091	1.340909090909091
YOR246C	4.363636363636363	4.363636363636363	4.363636363636363	4.227272727272727	4.227272727272727	3.9090909090909087	3.9090909090909087	4.045454545454545	4.238095238095238	3.476190476190476	3.476190476190476	3.476190476190476	3.476190476190476	3.318181818181818	3.318181818181818	3.318181818181818	3.318181818181818	3.318181818181818	3.318181818181818	3.454545454545454	3.136363636363636	2.9999999999999996	2.7727272727272725	2.9047619047619047	2.9047619047619047	2.9047619047619047	3.05	3.05	3.05	3.05	3.05	3.05	3.05	3.05	3.05	3.2105263157894735	3.2105263157894735	3.052631578947368	3.052631578947368	3.052631578947368	2.684210526315789	2.833333333333333	2.833333333333333	2.833333333333333	2.833333333333333	2.833333333333333	3.266666666666666	3.266666666666666	3.0666666666666664
YPL244C	2.318181818181818	2.318181818181818	2.5909090909090904	2.5909090909090904	2.5909090909090904	2.5909090909090904	2.5909090909090904	2.5909090909090904	2.8636363636363633	2.8636363636363633	2.8636363636363633	2.625	2.625	2.625	2.625	2.625	2.625	2.625	2.625	2.916666666666667	2.916666666666667	2.916666666666667	2.916666666666667	2.916666666666667	2.916666666666667	2.916666666666667	2.7916666666666665	2.7916666666666665	2.7916666666666665	2.7916666666666665	2.7916666666666665	2.7916666666666665	2.6799999999999997	2.7916666666666665	2.7916666666666665	2.8	2.8	2.8	2.8	2.8	2.8	2.8	2.8	2.8	2.8	2.8	2.916666666666667	2.916666666666667	2.916666666666667
YHR106W	1.2535211267605635	1.2535211267605635	1.2535211267605635	1.2714285714285716	1.2714285714285716	1.2898550724637683	1.2714285714285716	1.2898550724637683	1.2898550724637683	1.2608695652173914	1.2608695652173914	1.2608695652173914	1.2608695652173914	1.2608695652173914	1.2608695652173914	1.2608695652173914	1.2608695652173914	1.2985074626865671	1.2537313432835824	1.2537313432835824	1.2272727272727273	1.2272727272727273	1.2089552238805972	1.2089552238805972	1.265625	1.265625	1.265625	1.2461538461538462	1.2461538461538462	1.2461538461538462	1.265625	1.2461538461538462	1.21875	1.2307692307692308	1.2698412698412698	1.25	1.25	1.25	1.222222222222222	1.1935483870967742	1.1935483870967742	1.2131147540983607	1.2131147540983607	1.2542372881355932	1.2131147540983607	1.262295081967213	1.2419354838709677	1.2419354838709677	1.1587301587301588
YMR262W	1.8	2.0	2.058823529411765	2.058823529411765	2.058823529411765	2.058823529411765	2.058823529411765	2.058823529411765	2.121212121212121	2.5666666666666664	2.5666666666666664	2.6333333333333333	2.7241379310344827	2.6333333333333333	2.7241379310344827	2.7241379310344827	2.7241379310344827	2.7241379310344827	2.6333333333333333	2.6333333333333333	2.6333333333333333	2.1999999999999997	2.1999999999999997	2.2758620689655173	2.2758620689655173	2.2758620689655173	2.2758620689655173	2.2758620689655173	2.2758620689655173	2.2758620689655173	2.2758620689655173	2.2758620689655173	2.3793103448275863	2.6296296296296293	2.6296296296296293	2.6296296296296293	2.6296296296296293	2.6296296296296293	2.84	2.84	2.9583333333333335	2.9583333333333335	2.9583333333333335	2.9583333333333335	2.9583333333333335	2.9583333333333335	2.9583333333333335	2.9583333333333335	2.9583333333333335
YLR426W	2.6206896551724137	2.4918032786885247	2.4918032786885247	2.4918032786885247	2.4918032786885247	2.4516129032258065	2.4516129032258065	2.4516129032258065	2.4126984126984126	2.4516129032258065	2.4516129032258065	2.4516129032258065	2.4516129032258065	2.5000000000000004	2.5833333333333335	2.5833333333333335	2.5833333333333335	2.728813559322034	2.6833333333333336	2.6833333333333336	2.6833333333333336	2.6393442622950825	2.5967741935483875	2.5967741935483875	2.5967741935483875	2.6451612903225814	2.6166666666666667	2.6166666666666667	2.6229508196721314	2.7377049180327875	2.7377049180327875	2.7377049180327875	2.6885245901639347	2.779661016949153	2.5166666666666666	2.5166666666666666	2.5166666666666666	2.5166666666666666	2.6166666666666667	2.6166666666666667	2.6166666666666667	2.5166666666666666	2.5166666666666666	2.5166666666666666	2.5166666666666666	2.5593220338983054	2.5593220338983054	2.5593220338983054	2.649122807017544
YGR161C	3.095238095238095	3.3499999999999996	3.5263157894736836	3.5263157894736836	3.5263157894736836	3.5263157894736836	3.5263157894736836	3.722222222222222	3.722222222222222	3.5263157894736836	3.5263157894736836	3.3499999999999996	3.3499999999999996	3.19047619047619	3.5238095238095233	3.3809523809523805	3.3809523809523805	3.3809523809523805	3.285714285714285	3.285714285714285	3.285714285714285	3.285714285714285	2.9999999999999996	2.875	2.75	2.75	2.75	2.333333333333333	2.423076923076923	2.423076923076923	2.333333333333333	2.333333333333333	2.333333333333333	2.333333333333333	2.3793103448275863	2.4482758620689653	2.4482758620689653	2.4482758620689653	2.3666666666666667	2.0666666666666664	2.0666666666666664	2.0666666666666664	2.1379310344827585	2.1379310344827585	2.1379310344827585	1.9999999999999998	1.9999999999999998	1.9999999999999998	1.9999999999999998
YKR081C	2.6086956521739126	2.6086956521739126	2.6086956521739126	2.857142857142857	2.857142857142857	2.857142857142857	3.157894736842105	3.333333333333333	3.333333333333333	3.333333333333333	3.222222222222222	3.222222222222222	3.222222222222222	3.222222222222222	3.222222222222222	3.222222222222222	3.4117647058823524	3.4117647058823524	3.6249999999999996	3.6249999999999996	3.1874999999999996	3.6249999999999996	3.6249999999999996	3.6249999999999996	3.6249999999999996	3.4375	3.4375	3.4375	3.2499999999999996	3.2499999999999996	3.2499999999999996	3.2499999999999996	3.2499999999999996	2.8125	3.2499999999999996	2.529411764705882	2.529411764705882	2.388888888888889	2.6470588235294117	2.6470588235294117	2.529411764705882	2.6874999999999996	2.6874999999999996	2.6874999999999996	2.6874999999999996	2.8666666666666667	3.071428571428571	3.071428571428571	3.071428571428571
YIL154C	1.8571428571428574	1.8571428571428574	1.8139534883720931	1.8139534883720931	1.8139534883720931	1.6363636363636365	1.6666666666666667	1.7999999999999998	1.625	1.625	1.625	1.625	1.625	1.6595744680851066	1.625	1.6595744680851066	1.723404255319149	1.723404255319149	1.723404255319149	1.723404255319149	1.723404255319149	1.723404255319149	1.723404255319149	1.723404255319149	1.723404255319149	1.595744680851064	1.595744680851064	1.6382978723404256	1.7021276595744683	1.7021276595744683	1.7021276595744683	1.7391304347826089	1.7391304347826089	1.7391304347826089	1.7391304347826089	1.7777777777777777	1.7777777777777777	1.7777777777777777	1.7777777777777777	1.7777777777777777	1.7777777777777777	1.7777777777777777	1.7777777777777777	1.7777777777777777	1.7777777777777777	1.8181818181818183	1.8181818181818183	1.8181818181818183	1.8181818181818183
YER175C	1.6250000000000002	1.6250000000000002	1.6250000000000002	1.6818181818181819	1.6119402985074627	1.6119402985074627	1.6323529411764706	1.6323529411764706	1.563380281690141	1.5416666666666667	1.563380281690141	1.563380281690141	1.563380281690141	1.563380281690141	1.647887323943662	1.647887323943662	1.7142857142857142	1.7142857142857142	1.7142857142857142	1.7142857142857142	1.7142857142857142	1.6901408450704227	1.7142857142857142	1.7142857142857142	1.7142857142857142	1.7142857142857142	1.757142857142857	1.8	1.8529411764705883	1.9852941176470589	1.956521739130435	1.956521739130435	1.9285714285714286	1.9285714285714286	1.9285714285714286	1.9285714285714286	1.9166666666666667	1.9166666666666667	1.9166666666666667	1.9166666666666667	1.8450704225352113	1.8450704225352113	1.8194444444444446	1.777777777777778	1.777777777777778	1.777777777777778	1.777777777777778	1.726027397260274	1.726027397260274
YOR271C	0.3111702127659574	0.312	0.3162162162162162	0.31880108991825606	0.29752066115702475	0.30508474576271183	0.3171428571428571	0.3208092485549133	0.3226744186046512	0.3226744186046512	0.32361516034985416	0.3264705882352941	0.3264705882352941	0.33134328358208953	0.3343373493975903	0.3343373493975903	0.35562310030395133	0.36	0.3582554517133956	0.3605015673981191	0.36858974358974356	0.3697749196141479	0.372168284789644	0.3807947019867549	0.3859060402684564	0.391156462585034	0.3951890034364261	0.3951890034364261	0.38675958188153303	0.3992932862190812	0.40072202166064974	0.4080882352941176	0.4126394052044609	0.41886792452830185	0.43295019157088116	0.4743083003952569	0.47619047619047616	0.48387096774193544	0.48582995951416996	0.46122448979591835	0.4644351464435146	0.4703389830508474	0.4703389830508474	0.46351931330472096	0.4655172413793102	0.4695652173913043	0.4799999999999999	0.4666666666666667	0.4794520547945205
YGR007W	1.0833333333333335	1.0636363636363635	1.0833333333333335	1.0833333333333335	1.0833333333333335	1.0934579439252337	1.074766355140187	1.0849056603773586	1.0952380952380953	1.0952380952380953	1.1057692307692308	1.1386138613861387	1.1165048543689322	1.1165048543689322	1.1747572815533982	1.1747572815533982	1.1747572815533982	1.198019801980198	1.222222222222222	1.2346938775510206	1.2474226804123711	1.2604166666666667	1.2395833333333335	1.2395833333333335	1.2473118279569892	1.2340425531914894	1.2340425531914894	1.2473118279569892	1.2608695652173914	1.2608695652173914	1.2473118279569892	1.2210526315789474	1.2210526315789474	1.2526315789473685	1.2659574468085106	1.2872340425531914	1.3010752688172045	1.3010752688172045	1.3626373626373627	1.3626373626373627	1.411111111111111	1.4269662921348314	1.4597701149425288	1.4252873563218393	1.423529411764706	1.423529411764706	1.369047619047619	1.385542168674699	1.402439024390244
YOR340C	4.481481481481481	4.481481481481481	4.333333333333333	4.333333333333333	4.333333333333333	4.333333333333333	4.333333333333333	4.0344827586206895	4.137931034482759	4.137931034482759	4.137931034482759	4.137931034482759	4.285714285714286	4.285714285714286	4.392857142857142	4.499999999999999	4.499999999999999	4.499999999999999	4.499999999999999	4.499999999999999	4.499999999999999	4.285714285714286	4.178571428571428	4.178571428571428	4.178571428571428	4.107142857142857	4.107142857142857	3.892857142857143	3.9999999999999996	4.148148148148148	4.148148148148148	4.037037037037037	4.037037037037037	4.037037037037037	3.6428571428571423	3.6428571428571423	3.6428571428571423	3.6428571428571423	3.428571428571428	3.576923076923076	3.846153846153846	3.846153846153846	3.846153846153846	3.7307692307692304	3.846153846153846	3.846153846153846	3.846153846153846	3.846153846153846	4.3478260869565215
YCL050C	1.2127659574468086	1.2666666666666666	1.2127659574468086	1.2391304347826086	1.2127659574468086	1.2391304347826086	1.2391304347826086	1.2127659574468086	1.2127659574468086	1.2127659574468086	1.2765957446808514	1.2127659574468086	1.2391304347826086	1.1739130434782608	1.1739130434782608	1.148936170212766	1.148936170212766	1.148936170212766	1.148936170212766	1.148936170212766	1.148936170212766	1.148936170212766	1.148936170212766	1.148936170212766	1.148936170212766	1.148936170212766	1.148936170212766	1.148936170212766	1.148936170212766	1.148936170212766	1.148936170212766	1.148936170212766	1.1063829787234043	1.1304347826086956	1.255813953488372	1.255813953488372	1.2093023255813953	1.2093023255813953	1.2249999999999999	1.2249999999999999	1.2249999999999999	1.2564102564102564	1.2564102564102564	1.2564102564102564	1.2564102564102564	1.2564102564102564	1.3333333333333333	1.3333333333333333	1.289473684210526
YBR265W	2.363636363636364	2.363636363636364	2.1777777777777776	2.1777777777777776	2.1777777777777776	2.1777777777777776	2.1777777777777776	2.1777777777777776	2.1777777777777776	2.088888888888889	2.1363636363636367	2.1363636363636367	2.1363636363636367	2.1363636363636367	2.0681818181818183	2.166666666666667	2.166666666666667	2.166666666666667	2.166666666666667	2.166666666666667	2.166666666666667	2.0	2.0	2.0	2.0	2.0	2.05	2.2105263157894735	2.27027027027027	2.27027027027027	2.2105263157894735	2.3333333333333335	2.3333333333333335	2.4	2.4	2.3428571428571425	2.3428571428571425	2.3428571428571425	2.3428571428571425	2.3428571428571425	2.3428571428571425	2.3428571428571425	2.3428571428571425	2.3428571428571425	2.666666666666666	2.666666666666666	2.441176470588235	2.441176470588235	2.441176470588235
YPR128C	4.499999999999999	4.7142857142857135	4.124999999999999	4.124999999999999	4.124999999999999	4.124999999999999	4.124999999999999	4.124999999999999	3.9374999999999996	3.9374999999999996	3.9374999999999996	3.9374999999999996	3.9374999999999996	4.124999999999999	4.124999999999999	4.124999999999999	4.124999999999999	4.124999999999999	4.124999999999999	4.124999999999999	4.124999999999999	4.312499999999999	4.124999999999999	4.124999999999999	4.124999999999999	4.124999999999999	4.124999999999999	3.88235294117647	4.235294117647058	3.705882352941176	3.705882352941176	3.705882352941176	3.705882352941176	3.3529411764705874	3.529411764705882	3.529411764705882	3.333333333333333	3.333333333333333	3.333333333333333	3.157894736842105	3.157894736842105	3.157894736842105	3.157894736842105	2.9999999999999996	3.31578947368421	2.9999999999999996	2.9999999999999996	2.9999999999999996	2.9999999999999996
YHR142W	2.193548387096774	2.193548387096774	2.1666666666666665	2.1666666666666665	2.1666666666666665	2.1666666666666665	2.241379310344828	2.241379310344828	2.321428571428571	2.321428571428571	2.1071428571428568	2.1071428571428568	2.1071428571428568	2.1071428571428568	2.0344827586206895	2.0344827586206895	2.0344827586206895	1.9310344827586206	1.9310344827586206	1.8275862068965518	1.8275862068965518	1.8928571428571426	1.8928571428571426	1.9629629629629628	2.0384615384615383	2.12	2.12	2.12	2.12	2.2399999999999998	2.12	2.12	2.12	2.12	2.04	1.92	1.92	1.92	1.92	1.92	1.92	1.92	1.92	1.92	1.92	2.0	2.0	2.0	2.0
YKR087C	2.847826086956522	2.847826086956522	2.891304347826087	2.891304347826087	2.891304347826087	2.891304347826087	2.891304347826087	2.891304347826087	2.891304347826087	2.770833333333333	2.8333333333333335	2.8333333333333335	3.042553191489362	3.042553191489362	3.108695652173913	3.25	3.108695652173913	3.108695652173913	3.108695652173913	3.108695652173913	3.108695652173913	3.1777777777777776	3.25	3.333333333333334	3.333333333333334	3.333333333333334	3.333333333333334	3.333333333333334	3.333333333333334	3.333333333333334	3.5749999999999997	3.5749999999999997	3.5749999999999997	3.5749999999999997	3.404761904761905	3.404761904761905	3.404761904761905	3.325581395348837	3.404761904761905	3.404761904761905	3.325581395348837	3.325581395348837	3.25	3.25	3.325581395348837	3.325581395348837	3.404761904761905	3.325581395348837	3.255813953488372
YJR145C	2.947368421052631	2.947368421052631	3.1764705882352935	3.1764705882352935	2.8421052631578942	2.8421052631578942	2.526315789473684	2.8235294117647056	2.8235294117647056	2.8235294117647056	2.8235294117647056	2.8235294117647056	2.8235294117647056	2.8235294117647056	2.6666666666666665	2.526315789473684	2.526315789473684	2.4	2.2857142857142856	2.1818181818181817	2.1818181818181817	2.1818181818181817	2.1818181818181817	2.1818181818181817	2.08695652173913	2.08695652173913	2.08695652173913	2.3913043478260865	2.3913043478260865	2.08695652173913	2.08695652173913	2.0	2.0	2.0	2.0	2.0	2.04	2.04	1.9615384615384612	2.04	2.04	2.04	2.1599999999999997	2.1599999999999997	2.0769230769230766	2.0769230769230766	1.9999999999999998	1.9999999999999998	1.8799999999999997
YGR163W	1.4148936170212765	1.4301075268817205	1.4456521739130435	1.4456521739130435	1.4021739130434785	1.4333333333333333	1.511111111111111	1.4782608695652175	1.4456521739130435	1.4782608695652175	1.4444444444444444	1.4285714285714286	1.4615384615384615	1.4777777777777776	1.4777777777777776	1.49438202247191	1.49438202247191	1.528735632183908	1.528735632183908	1.564705882352941	1.564705882352941	1.5476190476190474	1.5476190476190474	1.5476190476190474	1.5058823529411764	1.4404761904761905	1.457831325301205	1.423529411764706	1.4404761904761905	1.493975903614458	1.493975903614458	1.5180722891566267	1.5365853658536586	1.5365853658536586	1.5180722891566267	1.5555555555555556	1.5555555555555556	1.5555555555555556	1.5949367088607596	1.5949367088607596	1.569620253164557	1.5316455696202531	1.5316455696202531	1.5316455696202531	1.5316455696202531	1.5316455696202531	1.5512820512820513	1.5921052631578947	1.6133333333333333
YOL107W	2.5217391304347827	2.5434782608695654	2.5434782608695654	2.659090909090909	2.659090909090909	2.5999999999999996	2.5999999999999996	2.5999999999999996	2.659090909090909	2.659090909090909	2.659090909090909	2.7209302325581395	2.7209302325581395	2.7209302325581395	2.7209302325581395	2.7209302325581395	2.674418604651163	2.674418604651163	2.5714285714285716	2.6341463414634148	2.6999999999999997	2.769230769230769	2.769230769230769	2.769230769230769	2.769230769230769	2.769230769230769	2.6923076923076925	2.6923076923076925	2.6923076923076925	2.763157894736842	2.763157894736842	2.763157894736842	2.763157894736842	2.8421052631578942	2.9189189189189184	2.9189189189189184	2.9189189189189184	2.8421052631578942	2.769230769230769	2.921052631578947	2.921052631578947	2.921052631578947	2.921052631578947	2.775	2.8461538461538463	2.8461538461538463	2.8974358974358974	2.8974358974358974	2.8461538461538463
YGR192C	0.5270935960591132	0.5115207373271888	0.5091743119266054	0.527027027027027	0.543859649122807	0.5462555066079294	0.543859649122807	0.5344827586206896	0.5210084033613446	0.49382716049382713	0.47619047619047616	0.46511627906976744	0.45977011494252873	0.44280442804428044	0.4301075268817204	0.42105263157894735	0.40624999999999994	0.40206185567010305	0.39527027027027023	0.39931740614334466	0.3926174496644295	0.38999999999999996	0.388704318936877	0.38235294117647056	0.37499999999999994	0.3667711598746081	0.3611111111111111	0.3516819571865443	0.3516819571865443	0.3677811550151976	0.3333333333333333	0.32857142857142857	0.3248587570621469	0.3194444444444444	0.312	0.31088082901554404	0.3015075376884422	0.3	0.29850746268656714	0.2891566265060241	0.2830188679245283	0.2814645308924485	0.2782805429864253	0.27578475336322866	0.28634361233480177	0.2801724137931035	0.27310924369747897	0.26694045174537984	0.26262626262626265
YPL039W	1.9333333333333331	1.9772727272727273	1.9772727272727273	2.0714285714285716	2.0714285714285716	2.023809523809524	2.023809523809524	2.023809523809524	2.073170731707317	2.1219512195121952	2.1219512195121952	2.1219512195121952	2.1219512195121952	2.1219512195121952	2.1219512195121952	2.1219512195121952	2.1219512195121952	2.1219512195121952	2.230769230769231	2.230769230769231	2.230769230769231	2.230769230769231	2.1794871794871797	2.1794871794871797	2.2368421052631575	2.2368421052631575	2.2368421052631575	2.157894736842105	2.2972972972972974	2.361111111111111	2.2777777777777777	2.2777777777777777	2.2777777777777777	2.3428571428571425	2.3428571428571425	2.3428571428571425	2.411764705882353	2.411764705882353	2.411764705882353	2.4848484848484844	2.4848484848484844	2.5624999999999996	2.5624999999999996	2.6451612903225805	2.8275862068965516	2.8275862068965516	2.586206896551724	2.7777777777777777	2.5555555555555554
YHR010W	5.499999999999999	5.499999999999999	5.749999999999999	5.749999999999999	4.928571428571428	5.076923076923077	5.076923076923077	5.076923076923077	5.076923076923077	5.076923076923077	5.076923076923077	5.076923076923077	5.538461538461537	5.538461538461537	5.538461538461537	5.538461538461537	5.538461538461537	5.538461538461537	5.538461538461537	5.538461538461537	5.538461538461537	5.538461538461537	5.538461538461537	5.3076923076923075	5.3076923076923075	4.928571428571428	4.928571428571428	4.928571428571428	4.7142857142857135	4.7142857142857135	3.785714285714285	3.785714285714285	3.9999999999999996	3.9999999999999996	3.9999999999999996	2.88235294117647	3.294117647058823	3.5882352941176463	3.5882352941176463	3.5882352941176463	3.2105263157894735	3.2105263157894735	3.2105263157894735	3.2105263157894735	3.2105263157894735	2.7727272727272725	2.6521739130434776	2.4166666666666665	2.4166666666666665
YJL088W	4.636363636363636	4.363636363636363	4.363636363636363	3.999999999999999	3.999999999999999	3.999999999999999	3.999999999999999	3.999999999999999	3.999999999999999	3.999999999999999	3.692307692307692	3.999999999999999	3.999999999999999	4.363636363636363	4.090909090909091	3.7272727272727266	3.7272727272727266	3.7272727272727266	3.7272727272727266	3.7272727272727266	3.7272727272727266	3.999999999999999	3.999999999999999	3.999999999999999	3.999999999999999	3.999999999999999	3.999999999999999	3.999999999999999	3.7272727272727266	3.7272727272727266	3.416666666666666	3.416666666666666	3.416666666666666	2.916666666666666	2.916666666666666	2.916666666666666	2.916666666666666	2.4999999999999996	2.4999999999999996	2.4999999999999996	2.4999999999999996	2.4999999999999996	2.4999999999999996	2.4999999999999996	2.692307692307692	2.692307692307692	2.692307692307692	2.692307692307692	2.692307692307692
YEL072W	3.9090909090909087	3.9090909090909087	3.9090909090909087	3.9090909090909087	3.6363636363636362	3.0909090909090904	3.0909090909090904	2.818181818181818	2.583333333333333	2.583333333333333	2.583333333333333	2.583333333333333	2.583333333333333	2.583333333333333	2.333333333333333	2.333333333333333	2.333333333333333	2.333333333333333	1.9999999999999996	1.9999999999999996	2.1818181818181817	2.1818181818181817	2.1818181818181817	1.909090909090909	1.909090909090909	1.909090909090909	1.909090909090909	1.909090909090909	1.909090909090909	1.7499999999999998	1.7499999999999998	1.7499999999999998	1.714285714285714	1.714285714285714	1.714285714285714	1.714285714285714	1.714285714285714	1.714285714285714	1.714285714285714	1.714285714285714	1.5	1.5	1.7499999999999998	1.7499999999999998	1.7499999999999998	1.9999999999999996	1.9999999999999996	2.1818181818181817	2.1818181818181817
YLR181C	1.3666666666666665	1.4137931034482758	1.3666666666666665	1.464285714285714	1.464285714285714	1.464285714285714	1.2499999999999998	1.2499999999999998	1.2962962962962963	1.2962962962962963	1.2962962962962963	1.2962962962962963	1.2962962962962963	1.2962962962962963	1.2962962962962963	1.2962962962962963	1.2962962962962963	1.2962962962962963	1.2962962962962963	1.4074074074074074	1.4074074074074074	1.4074074074074074	1.4615384615384617	1.52	1.4074074074074074	1.4074074074074074	1.4074074074074074	1.1481481481481481	1.1481481481481481	1.1923076923076923	1.3076923076923077	1.3599999999999999	1.3599999999999999	0.8	0.8	0.8695652173913042	0.8695652173913042	0.8695652173913042	0.8695652173913042	0.8695652173913042	0.8695652173913042	0.8695652173913042	0.8695652173913042	0.8695652173913042	0.8695652173913042	1.0	1.0454545454545454	1.0952380952380953	1.0952380952380953
YDR347W	0.6	0.6	0.6153846153846154	0.6153846153846154	0.6153846153846154	0.6153846153846154	0.6153846153846154	0.6153846153846154	0.6153846153846154	0.631578947368421	0.8378378378378378	0.8857142857142858	0.8857142857142858	1.0	1.125	1.125	1.125	1.1612903225806452	1.1612903225806452	1.1612903225806452	1.2	1.2413793103448276	1.2413793103448276	1.3846153846153846	1.3846153846153846	1.3846153846153846	1.3846153846153846	1.44	1.3846153846153846	1.3846153846153846	1.6363636363636362	1.894736842105263	1.8	1.8	1.8	1.8	1.7	1.5454545454545452	1.5454545454545452	1.5454545454545452	1.6363636363636362	1.6363636363636362	1.625	1.6363636363636362	1.5	1.6363636363636362	1.7142857142857142	1.857142857142857	1.857142857142857
YIR001C	1.794871794871795	1.794871794871795	1.8717948717948718	1.9487179487179487	1.9487179487179487	2.1025641025641026	2.157894736842105	2.2368421052631575	2.2368421052631575	2.2368421052631575	2.2368421052631575	2.2368421052631575	2.2368421052631575	2.2368421052631575	2.2972972972972974	2.4285714285714284	2.361111111111111	2.4285714285714284	2.4285714285714284	2.4285714285714284	2.4285714285714284	2.4285714285714284	2.4285714285714284	2.4285714285714284	2.4285714285714284	2.514285714285714	2.514285714285714	2.514285714285714	2.5882352941176467	2.7499999999999996	2.6999999999999997	2.6999999999999997	2.793103448275862	2.793103448275862	2.714285714285714	2.714285714285714	2.5555555555555554	2.5555555555555554	2.5555555555555554	2.3571428571428568	2.3571428571428568	2.3571428571428568	2.333333333333333	2.333333333333333	2.333333333333333	2.333333333333333	2.423076923076923	2.423076923076923	2.423076923076923
YMR041C	4.121951219512196	4.048780487804879	3.975	3.975	3.975	3.875	3.690476190476191	3.523809523809524	3.523809523809524	3.523809523809524	3.441860465116279	3.441860465116279	3.302325581395349	3.2272727272727275	3.2272727272727275	3.232558139534884	3.30952380952381	3.3902439024390247	3.3902439024390247	3.3902439024390247	3.30952380952381	3.1428571428571432	3.1428571428571432	3.095238095238096	3.023809523809524	2.952380952380953	2.952380952380953	3.1	2.8536585365853657	2.8536585365853657	2.6428571428571432	2.6428571428571432	2.4761904761904767	2.4761904761904767	2.4761904761904767	2.4634146341463414	2.4634146341463414	2.58974358974359	2.4615384615384617	2.3846153846153846	2.3846153846153846	2.3846153846153846	2.268292682926829	2.2142857142857144	2.2142857142857144	2.2142857142857144	2.2142857142857144	2.1627906976744184	2.0930232558139537
YER156C	1.2857142857142856	1.306451612903226	1.306451612903226	1.306451612903226	1.3499999999999999	1.25	1.25	1.25	1.2711864406779663	1.2711864406779663	1.2711864406779663	1.293103448275862	1.3157894736842106	1.3157894736842106	1.3157894736842106	1.3636363636363635	1.4814814814814816	1.509433962264151	1.509433962264151	1.509433962264151	1.4528301886792452	1.4528301886792452	1.4705882352941178	1.5	1.5625	1.5	1.5	1.5	1.5	1.5319148936170213	1.5319148936170213	1.565217391304348	1.4130434782608696	1.3478260869565217	1.3478260869565217	1.3777777777777775	1.3777777777777775	1.441860465116279	1.4761904761904763	1.4761904761904763	1.4761904761904763	1.4761904761904763	1.4761904761904763	1.441860465116279	1.5121951219512195	1.5121951219512195	1.5499999999999998	1.5384615384615385	1.5384615384615385
YAL025C	2.947368421052631	3.1111111111111107	3.1111111111111107	3.1111111111111107	3.1111111111111107	3.1111111111111107	3.1111111111111107	3.294117647058823	2.941176470588235	2.941176470588235	2.941176470588235	2.941176470588235	2.941176470588235	3.125	3.125	3.125	3.125	3.125	3.125	3.571428571428571	3.571428571428571	3.571428571428571	3.571428571428571	3.571428571428571	3.571428571428571	3.571428571428571	3.571428571428571	4.166666666666666	3.9166666666666656	3.9166666666666656	4.272727272727272	4.272727272727272	4.272727272727272	4.272727272727272	4.3999999999999995	4.3999999999999995	4.3999999999999995	4.3999999999999995	4.3999999999999995	4.555555555555555	5.857142857142857	5.857142857142857	6.285714285714286	6.285714285714286	6.285714285714286	6.285714285714286	6.285714285714286	6.285714285714286	5.42857142857143
YDR237W	1.8181818181818183	1.904761904761905	1.904761904761905	1.9512195121951221	2.0	2.0	1.9512195121951221	1.904761904761905	1.904761904761905	1.904761904761905	1.904761904761905	1.904761904761905	1.9512195121951221	1.8780487804878048	1.8780487804878048	1.8333333333333335	1.761904761904762	1.761904761904762	1.761904761904762	1.761904761904762	1.8048780487804879	1.8048780487804879	1.8780487804878048	1.8780487804878048	1.8780487804878048	1.8499999999999999	1.8499999999999999	1.8499999999999999	1.8499999999999999	1.8499999999999999	2.025	1.975609756097561	1.975609756097561	1.975609756097561	1.975609756097561	1.8048780487804879	1.7317073170731707	1.7317073170731707	1.6904761904761907	1.6904761904761907	1.6046511627906976	1.6046511627906976	1.6046511627906976	1.6046511627906976	1.642857142857143	1.7317073170731707	1.7249999999999999	1.7249999999999999	1.65
YKL011C	1.9019607843137254	1.830188679245283	1.830188679245283	1.7169811320754718	1.7843137254901962	1.7843137254901962	1.7843137254901962	1.7500000000000002	1.7500000000000002	1.7500000000000002	1.8199999999999998	1.8199999999999998	1.6923076923076923	1.7500000000000002	1.7500000000000002	1.7843137254901962	1.7843137254901962	1.7843137254901962	1.8199999999999998	1.8199999999999998	1.8199999999999998	1.8199999999999998	1.8199999999999998	1.7599999999999998	1.7346938775510206	1.7708333333333335	1.8085106382978726	1.847826086956522	1.8085106382978726	1.9166666666666665	1.8541666666666667	2.042553191489362	2.1333333333333333	2.1333333333333333	2.1333333333333333	2.181818181818182	2.2325581395348837	2.181818181818182	2.181818181818182	2.2325581395348837	2.181818181818182	2.181818181818182	2.2325581395348837	2.2325581395348837	2.2325581395348837	2.285714285714286	2.285714285714286	2.285714285714286	2.2325581395348837
YLR136C	2.542857142857143	2.542857142857143	2.4054054054054053	2.3421052631578947	2.4722222222222223	2.351351351351351	2.351351351351351	2.351351351351351	2.4166666666666665	2.4722222222222223	2.4722222222222223	2.4722222222222223	2.4054054054054053	2.4054054054054053	2.4054054054054053	2.4054054054054053	2.4054054054054053	2.351351351351351	2.27027027027027	2.459459459459459	2.31578947368421	2.31578947368421	2.31578947368421	2.31578947368421	2.131578947368421	2.131578947368421	2.131578947368421	2.131578947368421	2.2564102564102564	2.2564102564102564	2.1463414634146343	2.2564102564102564	2.3333333333333335	2.275	2.3333333333333335	2.2195121951219514	2.166666666666667	2.166666666666667	2.1136363636363638	2.2142857142857144	2.1627906976744184	2.1136363636363638	2.1136363636363638	2.2325581395348837	2.1627906976744184	2.1627906976744184	2.1136363636363638	2.1136363636363638	2.1136363636363638
YOL056W	1.8823529411764706	1.8823529411764706	1.8823529411764706	1.8823529411764706	1.8823529411764706	1.92	1.92	1.92	1.78	1.72	1.6862745098039216	1.7551020408163267	1.7551020408163267	1.6800000000000002	1.7142857142857146	1.7142857142857146	1.647058823529412	1.6153846153846156	1.6153846153846156	1.647058823529412	1.6862745098039216	1.6862745098039216	1.6862745098039216	1.8235294117647058	1.8235294117647058	1.8235294117647058	1.8979591836734693	1.8979591836734693	1.9374999999999998	1.9374999999999998	1.8979591836734693	1.8979591836734693	1.8979591836734693	1.8979591836734693	1.8599999999999999	1.8979591836734693	1.8979591836734693	1.8979591836734693	1.8979591836734693	1.8979591836734693	1.8979591836734693	1.8979591836734693	1.9374999999999998	1.8979591836734693	1.8979591836734693	1.9374999999999998	1.9374999999999998	1.9374999999999998	1.875
YDR204W	3.666666666666666	3.666666666666666	3.4999999999999996	3.347826086956521	3.2173913043478253	3.3636363636363633	3.3636363636363633	3.208333333333333	3.347826086956521	3.347826086956521	3.2173913043478253	3.083333333333333	3.083333333333333	3.3333333333333335	3.3333333333333335	3.3333333333333335	3.3333333333333335	3.2	3.2	3.2	3.2	3.2	3.2	3.28	3.04	3.04	3.04	3.04	3.1666666666666665	3.1666666666666665	3.25	3.25	3.25	3.25	3.25	3.375	3.375	3.2399999999999998	3.2399999999999998	3.2399999999999998	3.375	3.375	3.375	3.375	3.375	3.375	3.5000000000000004	3.5000000000000004	3.5000000000000004
YPL227C	2.9999999999999996	2.9999999999999996	2.9999999999999996	2.9999999999999996	2.9999999999999996	2.727272727272727	2.727272727272727	2.727272727272727	2.8181818181818175	2.8181818181818175	2.8181818181818175	3.136363636363636	2.9999999999999996	2.9999999999999996	2.9999999999999996	2.9999999999999996	2.9999999999999996	2.9999999999999996	2.9999999999999996	3.136363636363636	3.136363636363636	3.136363636363636	3.136363636363636	3.136363636363636	2.9999999999999996	3.1428571428571423	3.1428571428571423	2.8695652173913038	2.75	2.5384615384615383	2.5384615384615383	2.5384615384615383	2.5384615384615383	2.423076923076923	2.423076923076923	2.346153846153846	2.346153846153846	2.346153846153846	2.346153846153846	2.346153846153846	2.230769230769231	2.230769230769231	2.230769230769231	2.148148148148148	2.148148148148148	2.148148148148148	2.148148148148148	2.148148148148148	2.148148148148148
YJL117W	1.0625	1.0	0.9634146341463414	0.9753086419753086	0.9753086419753086	0.926829268292683	0.8902439024390244	0.9012345679012346	0.9012345679012346	0.9012345679012346	0.9620253164556962	0.9620253164556962	0.9480519480519481	0.9220779220779222	0.9220779220779222	0.9220779220779222	0.9220779220779222	0.9220779220779222	0.9220779220779222	0.8831168831168832	0.782051282051282	0.7837837837837838	0.7837837837837838	0.6933333333333332	0.7027027027027026	0.7397260273972602	0.7397260273972602	0.7397260273972602	0.8028169014084506	0.8028169014084506	0.8333333333333334	0.7361111111111112	0.7464788732394366	0.7464788732394366	0.7464788732394366	0.7464788732394366	0.7464788732394366	0.7681159420289856	0.7681159420289856	0.7681159420289856	0.7681159420289856	0.7794117647058824	0.7164179104477613	0.6956521739130435	0.6956521739130435	0.7058823529411765	0.7164179104477613	0.7611940298507462	0.75
YJR021C	1.3599999999999999	1.3333333333333335	1.3599999999999999	1.3599999999999999	1.3599999999999999	1.3599999999999999	1.3599999999999999	1.3877551020408165	1.3877551020408165	1.3877551020408165	1.3877551020408165	1.3877551020408165	1.3877551020408165	1.3599999999999999	1.3599999999999999	1.3599999999999999	1.3333333333333335	1.3333333333333335	1.3333333333333335	1.2799999999999998	1.2799999999999998	1.2799999999999998	1.3673469387755102	1.3958333333333333	1.3958333333333333	1.3673469387755102	1.3673469387755102	1.3673469387755102	1.4081632653061225	1.4375	1.4081632653061225	1.5	1.5	1.5	1.5	1.4680851063829787	1.5681818181818183	1.5681818181818183	1.5681818181818183	1.642857142857143	1.642857142857143	1.642857142857143	1.642857142857143	1.7142857142857144	1.744186046511628	1.7142857142857144	1.642857142857143	1.7249999999999999	1.575
YKL018W	3.435897435897436	3.435897435897436	3.435897435897436	3.358974358974359	3.358974358974359	3.4473684210526314	3.4473684210526314	3.4473684210526314	3.5405405405405403	3.5405405405405403	3.5405405405405403	3.5405405405405403	3.5405405405405403	3.3888888888888884	3.3888888888888884	3.3888888888888884	3.4	3.4	3.4	3.4	3.4	3.5	3.5	3.411764705882353	3.411764705882353	3.411764705882353	3.5	3.7058823529411766	3.7058823529411766	3.7058823529411766	3.4	3.606060606060606	3.6969696969696964	3.6969696969696964	3.6969696969696964	3.3030303030303028	3.40625	3.5161290322580645	3.5161290322580645	3.5161290322580645	3.5161290322580645	3.40625	3.40625	3.125	3.32258064516129	3.32258064516129	3.433333333333333	3.433333333333333	3.433333333333333
YNL290W	2.5	2.5	2.5	2.439024390243903	2.439024390243903	2.439024390243903	2.5853658536585367	2.5853658536585367	2.5853658536585367	2.65	2.475	2.475	2.6052631578947367	2.6052631578947367	2.6052631578947367	2.6052631578947367	2.6052631578947367	2.8285714285714287	2.8285714285714287	2.8285714285714287	3.0285714285714285	2.944444444444444	2.944444444444444	2.8648648648648645	2.8648648648648645	2.7837837837837833	2.7837837837837833	2.7777777777777777	2.7777777777777777	2.6666666666666665	2.6666666666666665	2.6666666666666665	2.6666666666666665	2.6666666666666665	2.6666666666666665	2.447368421052631	2.447368421052631	2.447368421052631	2.394736842105263	2.5277777777777777	2.394736842105263	2.394736842105263	2.394736842105263	2.31578947368421	2.444444444444444	2.444444444444444	2.361111111111111	2.4285714285714284	2.4285714285714284
YPR109W	14.904761904761905	15.450000000000001	15.450000000000001	14.857142857142858	15.600000000000001	15.700000000000001	15.4	15.4	15.850000000000001	15.700000000000001	15.700000000000001	15.600000000000001	17.166666666666668	16.263157894736842	16.263157894736842	16.263157894736842	16.263157894736842	16.263157894736842	16.42105263157895	16.105263157894736	16.105263157894736	15.94736842105263	15.842105263157894	15.842105263157894	15.842105263157894	15.842105263157894	15.68421052631579	15.526315789473683	14.3	14.3	14.350000000000001	14.200000000000001	14.4	14.4	14.4	14.4	13.857142857142858	13.523809523809524	13.380952380952381	13.380952380952381	13.380952380952381	13.380952380952381	13.285714285714286	13.285714285714286	13.3	13.450000000000001	13.450000000000001	13.450000000000001	13.0
YNL006W	1.05	1.0677966101694916	1.0677966101694916	1.0677966101694916	1.05	1.1666666666666667	1.2372881355932204	1.2586206896551724	1.2807017543859651	1.3035714285714286	1.3773584905660377	1.403846153846154	1.403846153846154	1.5625	1.5625	1.595744680851064	1.6304347826086958	1.595744680851064	1.6304347826086958	1.6304347826086958	1.6304347826086958	1.7045454545454548	1.6666666666666667	1.6666666666666667	1.9069767441860463	1.7906976744186045	1.7906976744186045	1.8333333333333335	1.8333333333333335	1.8780487804878048	1.707317073170732	1.707317073170732	1.707317073170732	1.825	1.825	1.6097560975609757	1.6097560975609757	1.65	1.65	1.65	1.7368421052631577	1.7368421052631577	1.7837837837837835	1.8333333333333333	1.9166666666666665	1.9166666666666665	1.9714285714285713	1.9714285714285713	2.0909090909090904
YIL079C	2.5	2.5	2.5	2.5	2.5	2.4090909090909087	2.4090909090909087	2.4090909090909087	2.4090909090909087	2.304347826086956	2.304347826086956	2.304347826086956	2.0434782608695645	2.0434782608695645	2.0434782608695645	2.136363636363636	2.2380952380952377	2.095238095238095	2.095238095238095	1.9999999999999996	1.9999999999999996	1.9999999999999996	1.8636363636363633	1.7083333333333333	1.7083333333333333	1.7083333333333333	1.64	1.692307692307692	2.3076923076923075	2.3076923076923075	2.3076923076923075	2.3076923076923075	2.3076923076923075	2.3076923076923075	2.222222222222222	2.222222222222222	2.222222222222222	2.222222222222222	2.2758620689655173	2.2758620689655173	2.2758620689655173	2.2758620689655173	2.2758620689655173	2.2758620689655173	2.3571428571428568	2.3571428571428568	2.3571428571428568	2.2758620689655173	2.2758620689655173
YLR211C	2.3541666666666665	2.404255319148936	2.404255319148936	2.3617021276595747	2.3617021276595747	2.4130434782608696	2.466666666666667	2.3125	2.3125	2.404255319148936	2.4565217391304346	2.608695652173913	2.608695652173913	2.5434782608695654	2.5	2.5434782608695654	2.5434782608695654	2.5434782608695654	2.4893617021276597	2.4893617021276597	2.4893617021276597	2.5434782608695654	2.5434782608695654	2.5434782608695654	2.5434782608695654	2.3469387755102042	2.3469387755102042	2.2040816326530615	2.2040816326530615	2.25	2.1599999999999997	2.058823529411765	2.196078431372549	2.196078431372549	2.2941176470588234	2.2941176470588234	2.34	2.34	2.34	2.34	2.3	2.3	2.3958333333333335	2.3958333333333335	2.3958333333333335	2.3958333333333335	2.5208333333333335	2.1875	2.1875
YLR246W	0.9305555555555556	0.9370629370629372	0.943661971830986	0.9225352112676056	0.9424460431654675	0.8920863309352518	0.8920863309352518	0.8920863309352518	0.855072463768116	0.855072463768116	0.8613138686131386	0.8489208633093525	0.8705035971223021	0.8705035971223021	0.8897058823529411	0.8897058823529411	0.8832116788321168	0.8394160583941607	0.8333333333333334	0.8394160583941607	0.8455882352941176	0.8296296296296296	0.8421052631578948	0.8712121212121212	0.8914728682170543	0.8914728682170543	0.8984375000000001	0.9296875000000001	0.953125	0.953125	0.9055118110236221	0.9055118110236221	0.9055118110236221	0.92	0.92	0.9126984126984127	0.9126984126984127	0.8888888888888888	0.8959999999999999	0.8818897637795275	0.8959999999999999	0.910569105691057	0.9504132231404959	0.910569105691057	0.8770491803278688	0.8699186991869919	0.9180327868852459	0.9032258064516128	0.9032258064516128
YLR405W	1.5135135135135136	1.472972972972973	1.472972972972973	1.472972972972973	1.472972972972973	1.472972972972973	1.472972972972973	1.493150684931507	1.4533333333333334	1.4533333333333334	1.472972972972973	1.472972972972973	1.472972972972973	1.472972972972973	1.472972972972973	1.472972972972973	1.472972972972973	1.4722222222222223	1.4084507042253522	1.388888888888889	1.388888888888889	1.388888888888889	1.388888888888889	1.388888888888889	1.388888888888889	1.4084507042253522	1.4285714285714286	1.4492753623188408	1.388888888888889	1.4084507042253522	1.4084507042253522	1.4285714285714286	1.4285714285714286	1.391304347826087	1.2898550724637683	1.1884057971014492	1.2058823529411764	1.2238805970149254	1.1940298507462688	1.1940298507462688	1.2121212121212122	1.25	1.3442622950819672	1.3333333333333333	1.3114754098360657	1.3114754098360657	1.3793103448275863	1.3508771929824561	1.4035087719298247
YDR280W	2.3134328358208958	2.2794117647058822	2.1911764705882355	2.1594202898550727	2.246376811594203	2.246376811594203	2.2142857142857144	2.2142857142857144	2.257142857142857	2.289855072463768	2.289855072463768	2.289855072463768	2.246376811594203	2.246376811594203	2.246376811594203	2.2794117647058822	2.25	2.217391304347826	2.217391304347826	2.217391304347826	2.1549295774647885	2.1126760563380285	2.1126760563380285	2.142857142857143	2.183098591549296	2.2142857142857144	2.257142857142857	2.289855072463768	2.289855072463768	2.289855072463768	2.3235294117647056	2.289855072463768	2.246376811594203	2.217391304347826	2.217391304347826	2.217391304347826	2.217391304347826	2.217391304347826	2.217391304347826	2.217391304347826	2.173913043478261	2.173913043478261	2.217391304347826	2.217391304347826	2.238805970149254	2.238805970149254	2.194029850746269	2.194029850746269	2.3333333333333335
YPR147C	1.5454545454545456	1.5454545454545456	1.6052631578947367	1.6052631578947367	1.5844155844155845	1.5866666666666667	1.6338028169014085	1.6338028169014085	1.5285714285714285	1.6029411764705883	1.6268656716417913	1.6268656716417913	1.5797101449275364	1.5797101449275364	1.6231884057971016	1.6470588235294117	1.6470588235294117	1.7424242424242424	1.7424242424242424	1.6515151515151516	1.676923076923077	1.7031250000000002	1.7031250000000002	1.7031250000000002	1.6515151515151516	1.7575757575757576	1.765625	1.765625	1.765625	1.765625	1.9538461538461538	1.9242424242424243	1.8676470588235294	1.8676470588235294	1.7727272727272727	1.7727272727272727	1.8870967741935485	1.8870967741935485	1.8870967741935485	1.8225806451612903	1.8225806451612903	1.7903225806451615	1.7903225806451615	1.7419354838709677	1.6935483870967745	1.7142857142857142	1.7704918032786885	1.7999999999999998	1.8620689655172413
YDR184C	3.0	3.0	3.0	3.0	3.0	3.1538461538461533	3.1538461538461533	3.1538461538461533	3.1538461538461533	3.1538461538461533	2.4999999999999996	2.7142857142857144	2.7142857142857144	2.7142857142857144	2.7142857142857144	2.9230769230769234	2.9230769230769234	2.9230769230769234	2.3846153846153846	2.6153846153846154	2.6153846153846154	2.769230769230769	2.769230769230769	2.769230769230769	2.769230769230769	2.769230769230769	3.2727272727272725	3.2727272727272725	3.2727272727272725	3.6363636363636362	3.6363636363636362	3.6363636363636362	3.6363636363636362	3.6363636363636362	3.6363636363636362	4.0	4.0	4.0	4.0	4.0	3.4	3.4	3.4	3.4	3.4	3.4	3.4	3.4	3.4
YDR368W	1.2884615384615385	1.2884615384615385	1.2884615384615385	1.2884615384615385	1.3137254901960784	1.3137254901960784	1.3137254901960784	1.3	1.3	1.2399999999999998	1.2399999999999998	1.2653061224489797	1.319148936170213	1.3478260869565217	1.3478260869565217	1.3478260869565217	1.3777777777777775	1.4761904761904763	1.5121951219512195	1.6829268292682926	1.642857142857143	1.6829268292682926	1.7249999999999999	1.65	1.575	1.575	1.575	1.575	1.6923076923076923	1.7837837837837835	1.8333333333333333	1.5945945945945943	1.6388888888888886	1.7837837837837835	1.7837837837837835	1.8333333333333333	1.8333333333333333	1.8333333333333333	1.8857142857142857	1.8857142857142857	1.7837837837837835	1.7837837837837835	1.7837837837837835	1.8333333333333333	1.8648648648648647	1.7837837837837835	1.8333333333333333	1.8333333333333333	1.9714285714285713
YDR058C	12.526315789473683	12.842105263157896	13.722222222222223	13.722222222222223	13.722222222222223	13.722222222222223	13.722222222222223	13.722222222222223	13.722222222222223	13.722222222222223	13.0	13.0	13.0	13.105263157894736	13.421052631578947	13.578947368421051	13.578947368421051	13.944444444444445	13.944444444444445	13.944444444444445	13.944444444444445	14.444444444444445	14.444444444444445	14.61111111111111	14.61111111111111	14.444444444444445	14.000000000000002	15.235294117647058	15.235294117647058	15.058823529411764	15.058823529411764	15.705882352941176	15.294117647058822	15.294117647058822	15.294117647058822	15.294117647058822	15.117647058823529	14.999999999999998	14.823529411764707	14.823529411764707	14.823529411764707	14.823529411764707	14.411764705882351	13.61111111111111	13.999999999999998	13.999999999999998	13.999999999999998	13.647058823529411	13.470588235294118
YMR039C	1.1363636363636365	1.1777777777777778	1.1521739130434783	1.0869565217391306	1.0444444444444443	1.0444444444444443	1.0444444444444443	1.0444444444444443	1.1111111111111112	1.1111111111111112	1.1111111111111112	1.0638297872340428	1.0204081632653061	1.0204081632653061	1.06	1.06	1.06	1.1	1.0784313725490198	1.0784313725490198	1.1224489795918369	1.1224489795918369	1.1224489795918369	1.1224489795918369	1.1224489795918369	1.183673469387755	1.2083333333333333	1.2083333333333333	1.1458333333333335	1.1458333333333335	1.1458333333333335	1.1458333333333335	1.1041666666666667	1.06	1.06	1.170212765957447	1.170212765957447	1.170212765957447	1.2083333333333333	1.2083333333333333	1.2083333333333333	1.183673469387755	1.183673469387755	1.183673469387755	1.183673469387755	1.183673469387755	1.183673469387755	1.183673469387755	1.1372549019607843
YLR100W	0.9487179487179487	0.9487179487179487	0.9487179487179487	0.9487179487179487	0.9736842105263158	0.961038961038961	0.9220779220779222	0.9342105263157895	0.8666666666666667	0.8666666666666667	0.8666666666666667	0.8666666666666667	0.8783783783783784	0.8783783783783784	0.8904109589041096	0.8378378378378378	0.8783783783783784	0.8904109589041096	0.8904109589041096	0.9154929577464789	0.9154929577464789	0.9558823529411765	0.9420289855072465	1.1304347826086958	1.1470588235294117	1.1470588235294117	1.1911764705882353	1.2089552238805972	1.2537313432835824	1.2923076923076924	1.3125000000000002	1.203125	1.222222222222222	1.1846153846153844	1.2903225806451615	1.2903225806451615	1.3333333333333333	1.3442622950819672	1.3666666666666665	1.3666666666666665	1.2666666666666666	1.3103448275862069	1.288135593220339	1.288135593220339	1.2666666666666666	1.288135593220339	1.288135593220339	1.3103448275862069	1.3103448275862069
YPL273W	1.5522388059701495	1.5522388059701495	1.4923076923076921	1.5396825396825395	1.5873015873015874	1.5384615384615385	1.5384615384615385	1.453125	1.476190476190476	1.476190476190476	1.476190476190476	1.476190476190476	1.5	1.5499999999999998	1.5499999999999998	1.5166666666666666	1.5423728813559323	1.5423728813559323	1.4137931034482758	1.4642857142857142	1.576923076923077	1.576923076923077	1.5471698113207546	1.5471698113207546	1.5185185185185186	1.6037735849056605	1.6037735849056605	1.6037735849056605	1.576923076923077	1.6346153846153848	1.7	1.7599999999999998	1.7843137254901962	1.7843137254901962	1.7254901960784312	1.7254901960784312	1.6666666666666667	1.6666666666666667	1.7	1.6666666666666667	1.6666666666666667	1.6346153846153848	1.6923076923076923	1.7254901960784312	1.6923076923076923	1.557692307692308	1.557692307692308	1.557692307692308	1.557692307692308
YDR279W	3.5833333333333335	3.5833333333333335	3.8749999999999996	3.8749999999999996	3.7199999999999998	3.5833333333333335	3.5833333333333335	3.5833333333333335	3.5833333333333335	3.5833333333333335	3.2916666666666665	3.2916666666666665	3.2916666666666665	3.2916666666666665	3.2916666666666665	3.5652173913043472	3.1739130434782603	3.1739130434782603	2.92	3.0	2.92	2.8	2.8	2.8	2.5925925925925926	2.8076923076923075	2.8076923076923075	3.0384615384615383	3.0384615384615383	3.0384615384615383	3.1538461538461533	3.1538461538461533	3.1538461538461533	3.1538461538461533	3.1538461538461533	3.1538461538461533	3.1538461538461533	3.269230769230769	3.269230769230769	3.269230769230769	3.4	3.4	3.541666666666667	3.541666666666667	3.541666666666667	3.541666666666667	3.541666666666667	3.541666666666667	3.541666666666667
YJR142W	0.9027777777777779	0.9027777777777779	0.9178082191780821	0.8356164383561644	0.8356164383561644	0.8472222222222222	0.8472222222222222	0.8055555555555556	0.7746478873239437	0.7746478873239437	0.7464788732394366	0.7571428571428571	0.7571428571428571	0.7571428571428571	0.7571428571428571	0.7681159420289856	0.7681159420289856	0.8208955223880597	0.8208955223880597	0.8208955223880597	0.8208955223880597	0.8208955223880597	0.8208955223880597	0.8333333333333334	0.8333333333333334	0.8461538461538461	0.8153846153846154	0.791044776119403	0.791044776119403	0.791044776119403	0.8030303030303031	0.8153846153846154	0.8153846153846154	0.8030303030303031	0.8030303030303031	0.8030303030303031	0.8030303030303031	0.8688524590163935	0.8688524590163935	0.8688524590163935	0.8688524590163935	0.7540983606557377	0.7540983606557377	0.7796610169491526	0.8070175438596492	0.7049180327868853	0.7049180327868853	0.728813559322034	0.728813559322034
YBR159W	0.9655172413793104	0.9849246231155778	1.0	1.035897435897436	1.035897435897436	1.041237113402062	1.0309278350515463	1.0526315789473684	1.06951871657754	1.0376344086021505	1.0439560439560438	1.0274725274725274	1.0274725274725274	1.0218579234972678	1.0218579234972678	1.0274725274725274	1.0446927374301676	1.0331491712707184	1.050561797752809	1.0571428571428572	1.0632183908045976	1.0755813953488371	1.0818713450292397	1.0705882352941178	1.1077844311377243	1.0658682634730539	1.0787878787878789	1.0670731707317072	1.0736196319018405	1.088607594936709	1.0375	1.0251572327044025	1.0251572327044025	1.0641025641025643	1.0516129032258066	1.0653594771241832	0.9803921568627452	0.9803921568627452	0.986842105263158	0.9803921568627452	0.9483870967741935	0.9411764705882354	0.9411764705882354	0.9473684210526316	0.9536423841059604	0.9664429530201343	0.98	0.9865771812080536	0.979591836734694
YPL177C	1.409090909090909	1.4761904761904763	1.4761904761904763	1.3333333333333335	1.2173913043478262	1.2727272727272727	1.2727272727272727	1.2727272727272727	1.2173913043478262	1.1666666666666667	1.346153846153846	1.346153846153846	1.4074074074074074	1.4074074074074074	1.346153846153846	1.346153846153846	1.346153846153846	1.346153846153846	1.5769230769230766	1.346153846153846	1.2307692307692308	1.2307692307692308	1.1428571428571428	1.1428571428571428	1.1428571428571428	1.1428571428571428	1.1428571428571428	1.1428571428571428	1.1428571428571428	1.2499999999999998	1.2499999999999998	1.2499999999999998	1.2499999999999998	1.3571428571428572	1.3571428571428572	1.5714285714285712	1.5714285714285712	1.5666666666666664	1.7407407407407403	1.6785714285714282	1.6785714285714282	1.6785714285714282	1.6785714285714282	1.6785714285714282	1.6785714285714282	1.6785714285714282	1.6785714285714282	1.5714285714285712	1.6296296296296293
YBR129C	1.4433962264150944	1.5148514851485149	1.4851485148514851	1.47	1.4646464646464645	1.479591836734694	1.4948453608247423	1.4948453608247423	1.4947368421052631	1.4947368421052631	1.4947368421052631	1.4947368421052631	1.4947368421052631	1.4947368421052631	1.4631578947368422	1.4631578947368422	1.4787234042553192	1.4787234042553192	1.4193548387096775	1.4193548387096775	1.4193548387096775	1.4193548387096775	1.434782608695652	1.4666666666666666	1.4831460674157302	1.4666666666666666	1.4666666666666666	1.4831460674157302	1.4606741573033708	1.5116279069767442	1.5294117647058822	1.5294117647058822	1.566265060240964	1.6190476190476188	1.6547619047619047	1.63855421686747	1.63855421686747	1.6790123456790125	1.7215189873417722	1.7	1.6624999999999999	1.6624999999999999	1.7733333333333332	1.7733333333333332	1.7733333333333332	1.837837837837838	1.6933333333333331	1.6133333333333333	1.641025641025641
YHL034C	0.6376811594202898	0.6739130434782609	0.6739130434782609	0.6739130434782609	0.6788321167883211	0.6788321167883211	0.6888888888888888	0.6992481203007519	0.7045454545454545	0.6946564885496184	0.7054263565891472	0.7109375	0.7338709677419354	0.728	0.728	0.7520661157024793	0.7520661157024793	0.7521367521367521	0.7521367521367521	0.7652173913043477	0.7652173913043477	0.7719298245614034	0.7719298245614034	0.7719298245614034	0.7927927927927927	0.7657657657657658	0.7657657657657658	0.752212389380531	0.7589285714285715	0.7727272727272727	0.8073394495412842	0.8073394495412842	0.7798165137614679	0.7943925233644861	0.8095238095238095	0.825242718446602	0.8415841584158417	0.8415841584158417	0.8415841584158417	0.8367346938775511	0.8367346938775511	0.8541666666666666	0.8723404255319148	0.923913043478261	0.923913043478261	0.9340659340659341	0.911111111111111	0.911111111111111	0.8651685393258426
YLR407W	3.8421052631578942	3.9473684210526314	4.105263157894736	4.105263157894736	3.9	3.9	3.9	3.9	4.105263157894736	4.105263157894736	4.105263157894736	4.105263157894736	4.473684210526315	4.55	4.45	4.45	4.45	4.75	4.45	4.095238095238095	4.095238095238095	4.095238095238095	4.238095238095238	3.869565217391304	3.869565217391304	3.869565217391304	4.045454545454545	4.045454545454545	4.045454545454545	3.9523809523809517	4.285714285714286	4.285714285714286	4.285714285714286	3.9523809523809517	3.9523809523809517	3.9523809523809517	3.9523809523809517	3.9523809523809517	3.9523809523809517	3.9523809523809517	4.095238095238095	4.095238095238095	4.095238095238095	4.095238095238095	4.095238095238095	4.095238095238095	3.9090909090909087	3.9090909090909087	4.045454545454545
YKR022C	1.8684210526315788	1.9189189189189186	1.972222222222222	1.972222222222222	1.972222222222222	1.972222222222222	1.972222222222222	1.972222222222222	1.972222222222222	2.0285714285714285	2.0285714285714285	2.0285714285714285	2.0285714285714285	1.9714285714285713	2.0285714285714285	1.972222222222222	1.972222222222222	1.972222222222222	1.8055555555555556	1.861111111111111	1.861111111111111	1.861111111111111	2.0555555555555554	2.0555555555555554	2.2285714285714286	2.2285714285714286	2.4	2.314285714285714	2.25	2.25	2.361111111111111	2.2777777777777777	2.3428571428571425	2.3428571428571425	2.3428571428571425	2.3428571428571425	2.3428571428571425	2.3428571428571425	2.3428571428571425	2.3428571428571425	2.3428571428571425	2.3428571428571425	2.3428571428571425	2.3428571428571425	2.411764705882353	2.411764705882353	2.411764705882353	2.411764705882353	2.411764705882353
YLL041C	1.44	1.44	1.44	1.5	1.3599999999999999	1.3599999999999999	1.3599999999999999	1.42	1.4166666666666667	1.4166666666666667	1.4166666666666667	1.4166666666666667	1.22	1.22	1.2708333333333333	1.2708333333333333	1.2708333333333333	1.2708333333333333	1.2708333333333333	1.22	1.22	1.22	1.22	1.22	1.22	1.2448979591836735	1.183673469387755	1.183673469387755	1.142857142857143	1.1666666666666667	1.1041666666666667	1.1041666666666667	1.0416666666666667	1.0869565217391306	1.0638297872340428	1.0869565217391306	1.1904761904761907	1.1904761904761907	1.4285714285714288	1.4634146341463417	1.4761904761904763	1.5121951219512195	1.5384615384615385	1.472222222222222	1.472222222222222	1.5142857142857142	1.606060606060606	1.606060606060606	1.4705882352941178
YER127W	1.6842105263157896	1.6842105263157896	1.6842105263157896	1.6551724137931034	1.6842105263157896	1.6842105263157896	1.6842105263157896	1.6842105263157896	1.7142857142857144	1.7454545454545454	1.7454545454545454	1.6909090909090907	1.6909090909090907	1.7547169811320753	1.8235294117647058	1.92	1.92	1.8979591836734693	1.9374999999999998	1.9374999999999998	1.9374999999999998	2.0666666666666664	2.0681818181818183	2.0681818181818183	2.166666666666667	2.275	2.3333333333333335	2.3333333333333335	2.275	2.275	2.3333333333333335	2.3846153846153846	2.447368421052631	2.447368421052631	2.447368421052631	2.447368421052631	2.447368421052631	2.394736842105263	2.394736842105263	2.394736842105263	2.394736842105263	2.394736842105263	2.394736842105263	2.394736842105263	2.5277777777777777	2.459459459459459	2.27027027027027	2.3333333333333335	2.3333333333333335
YCL002C	1.7719298245614037	1.719298245614035	1.75	1.75	1.719298245614035	1.719298245614035	1.719298245614035	1.719298245614035	1.75	1.8750000000000002	1.8750000000000002	1.842105263157895	1.842105263157895	1.842105263157895	1.842105263157895	1.842105263157895	1.842105263157895	1.8947368421052633	1.8947368421052633	1.8947368421052633	1.9636363636363634	1.9090909090909092	1.9444444444444446	1.9444444444444446	1.9090909090909092	1.8750000000000002	1.8750000000000002	1.8214285714285714	1.8214285714285714	1.8214285714285714	1.7894736842105263	1.7894736842105263	1.666666666666667	1.666666666666667	1.666666666666667	1.666666666666667	1.666666666666667	1.7592592592592595	1.722222222222222	1.722222222222222	1.722222222222222	1.6909090909090907	1.722222222222222	1.7547169811320753	1.7884615384615385	1.7884615384615385	1.7884615384615385	1.7547169811320753	1.7547169811320753
YGR283C	1.625	1.625	1.625	1.625	1.625	1.625	1.625	1.6749999999999998	1.6749999999999998	1.625	1.7105263157894737	1.7105263157894737	1.7567567567567566	1.6756756756756754	1.6388888888888886	1.6388888888888886	1.6857142857142855	1.6857142857142855	1.6857142857142855	1.7878787878787876	1.7741935483870968	1.8333333333333333	1.896551724137931	1.9642857142857142	2.0370370370370368	2.0370370370370368	2.0370370370370368	2.0370370370370368	2.0370370370370368	2.0370370370370368	1.9629629629629628	1.9629629629629628	1.9629629629629628	1.9629629629629628	1.9629629629629628	1.9629629629629628	1.9629629629629628	1.8518518518518516	1.7407407407407403	1.7407407407407403	1.4814814814814814	1.4814814814814814	1.4814814814814814	1.4814814814814814	1.4814814814814814	1.4814814814814814	1.4814814814814814	1.4814814814814814	1.6
YDL236W	2.1219512195121952	2.1219512195121952	2.048780487804878	2.048780487804878	2.048780487804878	2.048780487804878	1.902439024390244	1.902439024390244	1.902439024390244	1.902439024390244	1.9736842105263157	2.0270270270270268	1.8717948717948718	1.6923076923076923	1.8157894736842102	1.8648648648648647	1.8648648648648647	1.9166666666666665	1.9714285714285713	2.0909090909090904	1.9999999999999998	1.9999999999999998	1.9999999999999998	1.9999999999999998	1.9999999999999998	1.9999999999999998	1.9999999999999998	1.9999999999999998	1.9999999999999998	2.129032258064516	2.1999999999999997	2.0344827586206895	2.0344827586206895	2.0344827586206895	1.8928571428571426	2.0384615384615383	2.2083333333333335	2.2083333333333335	2.2727272727272725	2.2727272727272725	2.2727272727272725	2.2727272727272725	2.2727272727272725	2.1739130434782608	2.1739130434782608	2.2727272727272725	2.2727272727272725	2.1739130434782608	2.1739130434782608
YMR180C	0.532258064516129	0.5439560439560439	0.5469613259668508	0.5409836065573771	0.5409836065573771	0.5380434782608695	0.5469613259668508	0.5248618784530387	0.5219780219780219	0.5219780219780219	0.5307262569832402	0.5307262569832402	0.5367231638418078	0.5491329479768786	0.5491329479768786	0.5523255813953487	0.5621301775147929	0.55688622754491	0.5058823529411764	0.5058823529411764	0.46745562130177504	0.47590361445783125	0.4846625766871165	0.4846625766871165	0.47878787878787876	0.4397590361445783	0.4478527607361963	0.45341614906832295	0.43478260869565216	0.40740740740740733	0.4125	0.4258064516129032	0.43137254901960786	0.487012987012987	0.4838709677419355	0.487012987012987	0.4901960784313726	0.493421052631579	0.4838709677419355	0.4807692307692308	0.47770700636942676	0.47770700636942676	0.47770700636942676	0.4807692307692308	0.4807692307692308	0.4838709677419355	0.487012987012987	0.487012987012987	0.4838709677419355
YGR080W	0.8979591836734694	0.8979591836734694	0.8979591836734694	0.9119170984455959	0.9255319148936171	0.9157894736842106	0.9255319148936171	0.9	0.9	0.9157894736842106	0.9255319148936171	0.9255319148936171	0.9157894736842106	0.9255319148936171	0.935483870967742	0.935483870967742	0.956043956043956	1.0	1.0	1.0	1.0	1.0	0.9890109890109888	1.0222222222222224	1.0279329608938548	1.0169491525423726	1.0227272727272727	1.0285714285714285	1.0227272727272727	1.0344827586206895	1.0344827586206895	1.0404624277456647	1.0465116279069766	1.0588235294117647	1.0598802395209581	1.0670731707317072	1.0736196319018405	1.0736196319018405	1.0802469135802468	1.0869565217391304	1.0869565217391304	1.0552147239263805	1.0617283950617284	1.069620253164557	1.0251572327044025	1.0382165605095541	1.0256410256410258	1.044871794871795	1.0516129032258066
YBR085W	8.333333333333334	8.333333333333334	7.333333333333333	7.333333333333333	7.333333333333333	7.333333333333333	7.333333333333333	7.333333333333333	7.333333333333333	7.333333333333333	7.333333333333333	7.333333333333333	6.833333333333333	6.833333333333333	6.833333333333333	6.833333333333333	6.833333333333333	6.833333333333333	6.833333333333333	6.833333333333333	6.833333333333333	6.833333333333333	6.833333333333333	6.5	6.833333333333333	6.833333333333333	6.833333333333333	6.833333333333333	6.833333333333333	6.833333333333333	6.833333333333333	6.833333333333333	6.833333333333333	7.333333333333333	7.833333333333332	6.7142857142857135	7.714285714285714	7.714285714285714	7.714285714285714	6.75	6.75	5.875	5.222222222222221	5.222222222222221	5.222222222222221	5.222222222222221	4.888888888888888	4.888888888888888	4.888888888888888
YGR132C	1.761904761904762	1.6904761904761907	1.7317073170731707	1.5853658536585367	1.625	1.625	1.8571428571428572	1.8571428571428572	1.8571428571428572	1.861111111111111	1.861111111111111	1.861111111111111	2.0	2.0	2.212121212121212	2.212121212121212	2.212121212121212	2.212121212121212	2.212121212121212	2.3030303030303028	2.3030303030303028	2.0277777777777777	2.0277777777777777	2.085714285714286	2.085714285714286	1.8857142857142857	1.8857142857142857	1.8857142857142857	1.8857142857142857	1.8857142857142857	1.8857142857142857	1.8857142857142857	1.9714285714285713	2.0294117647058822	2.0909090909090904	1.9714285714285713	1.9714285714285713	1.9714285714285713	1.8857142857142857	1.9999999999999998	1.9999999999999998	2.212121212121212	2.212121212121212	2.1714285714285713	2.111111111111111	2.1714285714285713	2.085714285714286	2.085714285714286	1.8857142857142857
YJR070C	1.660377358490566	1.660377358490566	1.660377358490566	1.660377358490566	1.7254901960784312	1.7599999999999998	1.7959183673469388	1.7959183673469388	1.7959183673469388	1.7959183673469388	1.7254901960784312	1.6923076923076923	1.7254901960784312	1.7254901960784312	1.6666666666666667	1.6666666666666667	1.7	1.7	1.7346938775510206	1.7346938775510206	1.63265306122449	1.63265306122449	1.63265306122449	1.5714285714285714	1.5399999999999998	1.6	1.63265306122449	1.63265306122449	1.63265306122449	1.63265306122449	1.63265306122449	1.6041666666666665	1.5098039215686274	1.5098039215686274	1.5098039215686274	1.647058823529412	1.6800000000000002	1.6800000000000002	1.6800000000000002	1.8	1.8	1.8	1.7399999999999998	1.7399999999999998	1.7755102040816326	1.7755102040816326	1.7708333333333335	1.7708333333333335	1.8085106382978726
YPL076W	3.304347826086956	3.304347826086956	3.304347826086956	3.304347826086956	3.3913043478260865	3.3913043478260865	3.130434782608695	3.130434782608695	2.826086956521739	2.826086956521739	2.826086956521739	2.826086956521739	2.956521739130434	2.826086956521739	2.826086956521739	3.272727272727272	3.272727272727272	3.545454545454545	3.545454545454545	3.9	3.9	4.588235294117647	4.588235294117647	4.588235294117647	4.588235294117647	4.588235294117647	4.470588235294117	4.470588235294117	4.470588235294117	4.294117647058823	3.9411764705882346	4.187499999999999	4.437499999999999	4.437499999999999	4.312499999999999	4.312499999999999	4.312499999999999	4.312499999999999	4.312499999999999	3.8749999999999996	3.8749999999999996	3.8749999999999996	3.8749999999999996	4.133333333333333	4.133333333333333	4.133333333333333	4.133333333333333	4.133333333333333	4.133333333333333
YLR439W	1.3518518518518519	1.3773584905660377	1.3773584905660377	1.4901960784313726	1.4339622641509433	1.4901960784313726	1.4901960784313726	1.4339622641509433	1.4339622641509433	1.5510204081632655	1.5510204081632655	1.489795918367347	1.489795918367347	1.5531914893617023	1.5531914893617023	1.5531914893617023	1.7021276595744683	1.7021276595744683	1.7777777777777777	1.7777777777777777	1.8604651162790697	1.8181818181818183	1.8604651162790697	1.8604651162790697	1.9512195121951221	1.8780487804878048	1.9743589743589742	1.9743589743589742	2.0810810810810807	2.138888888888889	2.1999999999999997	2.1999999999999997	2.4	2.4	2.3333333333333335	2.3333333333333335	2.4	2.264705882352941	2.34375	2.34375	2.34375	2.4193548387096775	2.5	2.6999999999999997	2.6999999999999997	2.6999999999999997	2.6129032258064515	2.8000000000000003	2.793103448275862
YHL025W	1.8245614035087723	1.8245614035087723	1.8448275862068966	1.7833333333333332	1.7333333333333334	1.7333333333333334	1.9000000000000001	1.8499999999999999	1.8499999999999999	1.7333333333333334	1.7833333333333332	1.7540983606557377	1.7258064516129032	1.6451612903225807	1.67741935483871	1.67741935483871	1.67741935483871	1.650793650793651	1.650793650793651	1.650793650793651	1.6250000000000002	1.650793650793651	1.650793650793651	1.59375	1.59375	1.59375	1.4843750000000002	1.4375	1.4375	1.328125	1.328125	1.328125	1.328125	1.328125	1.296875	1.296875	1.296875	1.3174603174603172	1.3174603174603172	1.296875	1.296875	1.296875	1.383333333333333	1.383333333333333	1.360655737704918	1.360655737704918	1.3387096774193548	1.4838709677419355	1.4126984126984128
YCL034W	1.1521739130434783	1.1521739130434783	1.1777777777777778	1.2325581395348837	1.2325581395348837	1.2325581395348837	1.023809523809524	0.8571428571428573	0.8571428571428573	0.878048780487805	0.878048780487805	0.878048780487805	0.878048780487805	0.9230769230769231	0.9230769230769231	0.9473684210526315	0.9473684210526315	0.9473684210526315	1.0285714285714287	0.8571428571428571	0.8571428571428571	0.8571428571428571	0.8571428571428571	0.8571428571428571	0.8571428571428571	0.6764705882352943	0.6764705882352943	0.7878787878787878	0.7428571428571429	0.7878787878787878	0.7878787878787878	0.7878787878787878	0.7878787878787878	0.8125	0.8387096774193549	0.8387096774193549	0.8387096774193549	0.8387096774193549	0.8387096774193549	0.9062499999999999	0.9354838709677419	1.0	1.0	1.0333333333333334	1.0333333333333334	1.0333333333333334	1.0689655172413794	1.074074074074074	1.074074074074074
YBR104W	1.0677966101694916	1.0862068965517242	1.0862068965517242	1.0862068965517242	1.0862068965517242	1.105263157894737	1.105263157894737	1.105263157894737	1.125	1.125	1.125	1.1454545454545455	1.1454545454545455	1.1886792452830188	1.1666666666666667	1.1666666666666667	1.1886792452830188	1.1454545454545455	1.125	1.0862068965517242	1.0862068965517242	1.105263157894737	1.105263157894737	1.105263157894737	1.105263157894737	1.105263157894737	1.0677966101694916	1.0677966101694916	1.105263157894737	1.1090909090909091	1.0892857142857142	1.0701754385964912	1.105263157894737	1.0677966101694916	1.0677966101694916	1.0862068965517242	1.0862068965517242	1.0677966101694916	1.0677966101694916	1.0677966101694916	1.0862068965517242	1.0862068965517242	1.0862068965517242	1.0862068965517242	1.0	1.0	1.0	0.9482758620689655	0.8448275862068965
YDL179W	3.611111111111111	3.2777777777777772	3.4444444444444438	3.4444444444444438	3.4444444444444438	3.4444444444444438	3.4444444444444438	3.2631578947368416	3.4444444444444438	2.6666666666666665	2.6666666666666665	2.833333333333333	2.833333333333333	2.833333333333333	2.684210526315789	2.55	2.55	2.6999999999999997	2.6999999999999997	2.571428571428571	2.571428571428571	2.571428571428571	2.6666666666666665	2.6666666666666665	2.571428571428571	2.571428571428571	2.571428571428571	2.571428571428571	2.571428571428571	2.571428571428571	2.571428571428571	2.454545454545454	2.454545454545454	2.347826086956521	2.347826086956521	2.1599999999999997	2.1599999999999997	2.1599999999999997	2.2399999999999998	2.2399999999999998	2.1538461538461537	2.1538461538461537	1.9999999999999998	2.074074074074074	1.8518518518518516	1.8518518518518516	1.7857142857142856	1.7857142857142856	1.923076923076923
YGR026W	1.794871794871795	1.7631578947368418	1.8108108108108105	2.0	2.0	2.0	2.058823529411765	2.058823529411765	2.058823529411765	2.058823529411765	2.058823529411765	1.9705882352941175	2.0937499999999996	1.9705882352941175	1.9705882352941175	1.9705882352941175	1.9705882352941175	2.0937499999999996	2.0937499999999996	2.0937499999999996	2.0937499999999996	2.03125	2.03125	2.03125	2.03125	1.9374999999999998	1.9642857142857142	1.9642857142857142	1.9642857142857142	1.9642857142857142	1.9642857142857142	2.0370370370370368	2.296296296296296	2.296296296296296	2.214285714285714	2.214285714285714	2.214285714285714	2.214285714285714	2.384615384615384	2.384615384615384	2.291666666666667	2.2083333333333335	2.2083333333333335	2.2083333333333335	2.3913043478260865	2.5	2.5	2.3913043478260865	2.3913043478260865
YNL177C	1.4237288135593222	1.4237288135593222	1.3898305084745763	1.293103448275862	1.1724137931034482	1.2758620689655171	1.5263157894736843	1.5535714285714286	1.5535714285714286	1.6071428571428572	1.5535714285714286	1.5789473684210529	1.631578947368421	1.6034482758620687	1.6034482758620687	1.6034482758620687	1.6607142857142856	1.6964285714285716	1.6964285714285716	1.6964285714285716	1.6964285714285716	1.6964285714285716	1.6964285714285716	1.6964285714285716	1.6964285714285716	1.6964285714285716	1.6071428571428572	1.5789473684210529	1.5789473684210529	1.6071428571428572	1.5517241379310345	1.5254237288135595	1.5254237288135595	1.5	1.5	1.5	1.6166666666666665	1.6440677966101696	1.6440677966101696	1.6166666666666665	1.6166666666666665	1.6166666666666665	1.6166666666666665	1.6166666666666665	1.5901639344262295	1.5901639344262295	1.5901639344262295	1.5645161290322582	1.5901639344262295
YOR091W	2.421052631578947	2.2368421052631575	2.2368421052631575	2.2368421052631575	2.2368421052631575	2.2368421052631575	2.2368421052631575	2.2368421052631575	2.2368421052631575	2.2972972972972974	2.2972972972972974	2.2972972972972974	2.2972972972972974	2.2972972972972974	2.361111111111111	2.4285714285714284	2.3428571428571425	2.542857142857143	2.3428571428571425	2.3428571428571425	2.216216216216216	2.216216216216216	2.216216216216216	2.157894736842105	2.157894736842105	2.3421052631578947	2.3421052631578947	2.4722222222222223	2.4722222222222223	2.4722222222222223	2.6176470588235294	2.6176470588235294	2.411764705882353	2.235294117647059	2.235294117647059	2.212121212121212	2.212121212121212	2.1470588235294117	2.1470588235294117	2.0	2.0	2.03030303030303	2.0937499999999996	2.03125	1.9696969696969695	1.911764705882353	1.7575757575757573	1.6666666666666665	1.71875
YOR385W	2.7692307692307696	2.7692307692307696	2.7692307692307696	2.634615384615385	2.528301886792453	2.481481481481482	2.481481481481482	2.481481481481482	2.528301886792453	2.481481481481482	2.481481481481482	2.481481481481482	2.481481481481482	2.481481481481482	2.481481481481482	2.481481481481482	2.6274509803921573	2.588235294117647	2.588235294117647	2.588235294117647	2.450980392156863	2.450980392156863	2.450980392156863	2.450980392156863	2.313725490196078	2.269230769230769	2.269230769230769	2.403846153846154	2.403846153846154	2.30188679245283	2.30188679245283	2.3461538461538463	2.3461538461538463	2.2884615384615388	2.2884615384615388	2.2884615384615388	2.25	2.25	2.1730769230769234	2.1730769230769234	2.132075471698113	2.132075471698113	2.0925925925925926	2.1730769230769234	2.2115384615384617	2.2115384615384617	2.169811320754717	2.169811320754717	2.2115384615384617
YDL127W	4.7142857142857135	4.124999999999999	4.294117647058823	4.294117647058823	4.294117647058823	4.294117647058823	4.294117647058823	4.705882352941176	4.705882352941176	4.705882352941176	4.705882352941176	4.705882352941176	4.705882352941176	4.705882352941176	4.444444444444445	4.444444444444445	4.777777777777778	4.777777777777778	4.777777777777778	4.526315789473684	5.058823529411764	5.235294117647059	5.235294117647059	5.235294117647059	5.235294117647059	5.235294117647059	4.777777777777778	4.777777777777778	4.777777777777778	4.777777777777778	4.777777777777778	4.777777777777778	4.777777777777778	4.777777777777778	4.777777777777778	4.944444444444445	4.944444444444445	4.944444444444445	4.45	4.45	4.45	4.2	4.2	4.2	4.2	4.2	4.2	4.2	4.2
YGR060W	0.8292682926829269	0.8292682926829269	0.8292682926829269	0.9523809523809526	0.9302325581395349	0.9302325581395349	0.9090909090909092	0.8888888888888888	0.8695652173913044	0.816326530612245	0.816326530612245	0.816326530612245	0.8775510204081634	0.8775510204081634	0.8775510204081634	0.8775510204081634	0.86	0.8431372549019608	0.826923076923077	0.7818181818181817	0.7543859649122807	0.7678571428571429	0.7413793103448276	0.7413793103448276	0.728813559322034	0.7166666666666667	0.728813559322034	0.728813559322034	0.7796610169491526	0.9322033898305085	0.9830508474576272	0.9830508474576272	0.9666666666666667	0.9666666666666667	0.9666666666666667	0.9508196721311476	1.0483870967741937	1.1451612903225807	1.1451612903225807	1.126984126984127	1.126984126984127	1.126984126984127	1.109375	1.109375	1.109375	1.15625	1.1384615384615384	1.1384615384615384	1.121212121212121
YLR316C	4.055555555555555	4.055555555555555	4.055555555555555	4.055555555555555	4.055555555555555	3.722222222222222	3.722222222222222	3.722222222222222	3.722222222222222	3.8235294117647056	3.6249999999999996	3.6249999999999996	3.6249999999999996	3.6249999999999996	3.6249999999999996	3.4375	3.4375	3.4375	3.125	2.9374999999999996	2.9374999999999996	2.9374999999999996	3.3571428571428563	3.3571428571428563	3.3571428571428563	3.3571428571428563	3.571428571428571	3.846153846153846	3.384615384615384	3.384615384615384	3.384615384615384	3.3571428571428563	3.6153846153846145	3.6153846153846145	3.9166666666666656	3.1666666666666665	3.333333333333333	3.1666666666666665	3.1666666666666665	3.4545454545454546	3.1818181818181817	3.1818181818181817	3.5	3.2	3.2	3.2	3.555555555555556	3.555555555555556	3.555555555555556
YPL117C	7.0	7.0	7.0	7.0	6.375	6.375	6.375	6.375	6.375	5.1	4.8999999999999995	4.8999999999999995	4.8999999999999995	4.8999999999999995	4.083333333333332	4.083333333333332	4.083333333333332	4.249999999999999	3.9230769230769225	3.9230769230769225	3.9230769230769225	3.9230769230769225	3.9230769230769225	3.7692307692307687	4.461538461538462	4.461538461538462	4.692307692307692	4.692307692307692	4.692307692307692	4.692307692307692	4.692307692307692	4.692307692307692	4.357142857142857	4.066666666666666	4.066666666666666	3.8124999999999996	3.8124999999999996	3.8124999999999996	3.8124999999999996	3.8124999999999996	3.9374999999999996	3.9374999999999996	3.9374999999999996	3.9374999999999996	3.9374999999999996	3.5	3.5	3.5	3.5
YGR284C	0.712121212121212	0.7343749999999999	0.7540106951871657	0.772972972972973	0.7771739130434782	0.772972972972973	0.772972972972973	0.7891891891891891	0.8066298342541436	0.8111111111111111	0.7722222222222223	0.7722222222222223	0.7765363128491619	0.7701149425287356	0.761627906976744	0.7705882352941176	0.7573964497041419	0.725609756097561	0.6890243902439023	0.6524390243902438	0.6564417177914109	0.6729559748427673	0.6772151898734177	0.65	0.60625	0.6298701298701298	0.6209150326797386	0.6133333333333333	0.5973154362416108	0.5933333333333334	0.5894039735099338	0.6013513513513514	0.6013513513513514	0.54421768707483	0.5517241379310345	0.5673758865248227	0.5714285714285714	0.5755395683453237	0.6015037593984963	0.6119402985074626	0.5757575757575758	0.5757575757575758	0.5801526717557252	0.5703125	0.5748031496062992	0.5793650793650794	0.5748031496062992	0.546875	0.5555555555555556
YKL193C	1.0063694267515924	1.0063694267515924	0.9617834394904459	0.9617834394904459	0.9610389610389609	0.9342105263157895	0.9127516778523489	0.951048951048951	0.9652777777777778	0.9652777777777778	0.9788732394366197	0.9720279720279721	0.9565217391304348	0.9130434782608696	0.9197080291970803	0.9473684210526316	0.9473684210526316	0.9473684210526316	0.9545454545454546	0.9545454545454546	0.9618320610687023	0.9922480620155038	0.9696969696969697	0.9770992366412213	0.9770992366412213	0.9770992366412213	0.8923076923076922	0.8384615384615385	0.8449612403100776	0.8582677165354331	0.872	0.8320000000000001	0.8455284552845529	0.8455284552845529	0.8524590163934427	0.8991596638655461	0.8991596638655461	0.8739495798319328	0.8739495798319328	0.8813559322033899	0.8487394957983193	0.8739495798319328	0.8739495798319328	0.7711864406779662	0.7711864406779662	0.7913043478260869	0.7913043478260869	0.8053097345132744	0.8738738738738738
YPL096W	1.7027027027027026	1.7027027027027026	1.8421052631578947	1.8421052631578947	1.794871794871795	1.794871794871795	1.794871794871795	1.794871794871795	1.794871794871795	1.75	1.75	1.75	1.75	1.75	1.75	1.75	1.6749999999999998	1.6749999999999998	1.6749999999999998	1.6749999999999998	1.6749999999999998	1.7179487179487178	1.9142857142857141	1.9705882352941175	1.9705882352941175	2.121212121212121	2.121212121212121	2.121212121212121	2.121212121212121	2.121212121212121	2.121212121212121	2.3030303030303028	2.3030303030303028	2.4375	2.4375	2.4375	2.4375	2.5312499999999996	2.5312499999999996	2.5312499999999996	2.5312499999999996	2.5312499999999996	2.5312499999999996	2.3749999999999996	2.451612903225806	2.451612903225806	2.533333333333333	2.533333333333333	2.533333333333333
YBR119W	0.6502002670226971	0.6517615176151762	0.6544715447154472	0.6571038251366121	0.6512261580381473	0.6593103448275862	0.6704067321178121	0.6774647887323944	0.6605374823196607	0.6585714285714286	0.6705035971223022	0.6603773584905661	0.6652046783625731	0.6814159292035399	0.6846038863976085	0.6953242835595778	0.693474962063733	0.6910197869101979	0.6924265842349306	0.6945736434108528	0.6865203761755486	0.6908517350157729	0.6831210191082802	0.6842105263157894	0.697560975609756	0.6919354838709677	0.699836867862969	0.6918032786885246	0.7045075125208682	0.6928213689482471	0.6986531986531986	0.7035775127768313	0.7015437392795882	0.7001703577512777	0.6991452991452991	0.7063903281519862	0.7020905923344949	0.7130434782608696	0.6996527777777778	0.7036395147313691	0.7048611111111112	0.7110332749562172	0.7060869565217391	0.7012302284710018	0.704946996466431	0.7024647887323943	0.704946996466431	0.6943462897526502	0.6878306878306878
YOR039W	0.9767441860465115	1.0499999999999998	1.2249999999999999	1.2249999999999999	1.2249999999999999	1.289473684210526	1.2564102564102564	1.289473684210526	1.3243243243243241	1.3243243243243241	1.289473684210526	1.361111111111111	1.361111111111111	1.361111111111111	1.361111111111111	1.4444444444444442	1.4444444444444442	1.4857142857142855	1.5294117647058822	1.4411764705882353	1.4848484848484846	1.4848484848484846	1.5312499999999998	1.5312499999999998	1.5806451612903223	1.4838709677419353	1.4838709677419353	1.3437499999999998	1.3437499999999998	1.4374999999999998	1.4374999999999998	1.4374999999999998	1.4374999999999998	1.4838709677419353	1.3870967741935483	1.3870967741935483	1.3225806451612903	1.3225806451612903	1.3225806451612903	1.3225806451612903	1.3225806451612903	1.3225806451612903	1.3666666666666665	1.4137931034482758	1.4137931034482758	1.6206896551724137	1.6206896551724137	1.7241379310344829	1.7241379310344829
YMR152W	2.12	2.12	2.12	2.12	2.0784313725490198	2.0784313725490198	2.0784313725490198	2.0384615384615388	2.0384615384615388	2.0	2.0	2.0	2.0384615384615388	2.0384615384615388	2.0384615384615388	2.0384615384615388	2.0384615384615388	2.0000000000000004	2.03921568627451	2.03921568627451	2.03921568627451	2.03921568627451	2.08	2.03921568627451	2.03921568627451	2.03921568627451	2.03921568627451	2.03921568627451	2.08	2.08	2.08	2.08	2.2083333333333335	2.2083333333333335	2.2083333333333335	2.3043478260869565	2.3043478260869565	2.2553191489361706	2.2553191489361706	2.2553191489361706	2.3111111111111113	2.3111111111111113	2.2608695652173916	2.4545454545454546	2.4545454545454546	2.4545454545454546	2.511627906976744	2.511627906976744	2.3488372093023258
YGL115W	2.1111111111111116	2.150943396226415	2.134615384615385	2.0192307692307696	2.0192307692307696	2.0192307692307696	1.9444444444444446	1.9444444444444446	1.9444444444444446	2.0192307692307696	2.0192307692307696	1.9811320754716981	1.9811320754716981	2.0192307692307696	2.115384615384616	2.115384615384616	2.0754716981132075	2.115384615384616	2.115384615384616	2.1568627450980395	2.08	2.08	2.08	2.03921568627451	2.03921568627451	2.08	2.08	2.0408163265306123	2.0	1.92	1.92	1.92	1.92	1.92	1.8599999999999999	1.8599999999999999	1.8599999999999999	1.7399999999999998	1.7755102040816326	1.7346938775510206	1.7346938775510206	1.7346938775510206	1.7346938775510206	1.7346938775510206	1.8085106382978726	1.8085106382978726	1.8085106382978726	1.6595744680851066	1.6956521739130437
YPR093C	1.607142857142857	1.5555555555555551	1.5555555555555551	1.5555555555555551	1.5555555555555551	1.4482758620689653	1.3999999999999997	1.3999999999999997	1.3999999999999997	1.354838709677419	1.4516129032258065	1.5	1.5666666666666664	1.5161290322580643	1.5161290322580643	1.5161290322580643	1.5161290322580643	1.5161290322580643	1.5161290322580643	1.5161290322580643	1.5161290322580643	1.5161290322580643	1.5161290322580643	1.5161290322580643	1.5161290322580643	1.5161290322580643	1.4516129032258065	1.5517241379310345	1.5517241379310345	1.5517241379310345	1.5517241379310345	1.6666666666666665	1.7307692307692306	1.8076923076923073	1.8	1.875	2.125	2.2173913043478257	2.318181818181818	2.318181818181818	2.318181818181818	2.318181818181818	2.318181818181818	2.4285714285714284	2.684210526315789	2.684210526315789	2.684210526315789	2.684210526315789	2.684210526315789
YLR026C	0.25233644859813087	0.25471698113207547	0.25233644859813087	0.25233644859813087	0.25471698113207547	0.23076923076923075	0.23300970873786409	0.23300970873786409	0.2376237623762376	0.24	0.24	0.2424242424242424	0.24	0.23300970873786409	0.2038834951456311	0.2058823529411765	0.21000000000000002	0.21000000000000002	0.21875000000000003	0.21875000000000003	0.2	0.2	0.2021276595744681	0.2065217391304348	0.2065217391304348	0.21111111111111114	0.21111111111111114	0.21111111111111114	0.21590909090909094	0.21590909090909094	0.21348314606741572	0.21111111111111114	0.17777777777777778	0.1739130434782609	0.1720430107526882	0.20879120879120883	0.20879120879120883	0.2183908045977012	0.22093023255813957	0.22093023255813957	0.22093023255813957	0.24418604651162792	0.32183908045977017	0.32558139534883723	0.31818181818181823	0.31818181818181823	0.32558139534883723	0.4069767441860465	0.4117647058823529
YIL019W	2.3249999999999997	2.3249999999999997	2.3249999999999997	2.3249999999999997	2.3249999999999997	2.3846153846153846	2.3846153846153846	2.447368421052631	2.447368421052631	2.3249999999999997	2.3249999999999997	2.15	2.275	2.275	2.5277777777777777	2.5277777777777777	2.5277777777777777	2.5277777777777777	2.5277777777777777	2.5277777777777777	2.6	2.7647058823529416	2.5588235294117645	2.636363636363636	2.454545454545454	2.6129032258064515	2.793103448275862	2.793103448275862	2.793103448275862	2.9999999999999996	2.7407407407407405	2.7407407407407405	2.5517241379310343	2.5517241379310343	2.5517241379310343	2.5517241379310343	2.5517241379310343	2.7407407407407405	2.7407407407407405	2.9615384615384612	2.9615384615384612	2.96	2.96	2.96	2.96	2.96	2.96	2.96	2.96
YOR213C	3.9999999999999996	4.57142857142857	4.57142857142857	4.142857142857142	4.142857142857142	4.142857142857142	4.142857142857142	4.142857142857142	4.142857142857142	4.642857142857142	3.8749999999999996	3.8749999999999996	3.8749999999999996	3.8749999999999996	3.75	3.75	3.5624999999999996	3.5624999999999996	3.5624999999999996	3.5624999999999996	3.5624999999999996	3.5624999999999996	3.3529411764705874	3.5624999999999996	3.3529411764705874	3.5624999999999996	3.9374999999999996	3.9374999999999996	3.8124999999999996	3.8124999999999996	3.8124999999999996	3.5882352941176463	3.8124999999999996	3.8124999999999996	3.8124999999999996	3.8124999999999996	3.8124999999999996	4.066666666666666	4.066666666666666	4.2	4.2	4.3999999999999995	4.3999999999999995	4.2	4.499999999999999	4.357142857142857	4.142857142857142	4.142857142857142	4.142857142857142
YKR026C	1.4098360655737705	1.457627118644068	1.457627118644068	1.457627118644068	1.5087719298245614	1.5087719298245614	1.5087719298245614	1.5636363636363635	1.5636363636363635	1.5636363636363635	1.6226415094339623	1.5555555555555558	1.5849056603773586	1.5849056603773586	1.5849056603773586	1.5849056603773586	1.5849056603773586	1.557692307692308	1.5882352941176472	1.5882352941176472	1.653061224489796	1.5882352941176472	1.653061224489796	1.5918367346938778	1.56	1.56	1.56	1.5918367346938778	1.5918367346938778	1.5918367346938778	1.5918367346938778	1.625	1.625	1.6595744680851066	1.6595744680851066	1.6595744680851066	1.6595744680851066	1.8085106382978726	1.847826086956522	1.847826086956522	2.1190476190476195	2.047619047619048	2.047619047619048	2.047619047619048	2.047619047619048	2.047619047619048	2.047619047619048	2.097560975609756	2.024390243902439
YHR034C	2.896551724137931	2.896551724137931	2.896551724137931	3.0	3.0	3.230769230769231	3.1538461538461533	3.1538461538461533	3.1538461538461533	3.1538461538461533	3.1538461538461533	2.9259259259259256	2.9259259259259256	3.0370370370370368	2.928571428571428	2.821428571428571	2.821428571428571	2.821428571428571	2.821428571428571	2.821428571428571	2.928571428571428	3.0370370370370368	3.111111111111111	3.0370370370370368	3.0370370370370368	3.0370370370370368	2.928571428571428	2.928571428571428	2.928571428571428	3.111111111111111	3.111111111111111	3.230769230769231	3.111111111111111	3.652173913043478	3.652173913043478	3.5652173913043472	3.4166666666666665	3.4166666666666665	3.4166666666666665	3.4166666666666665	3.2916666666666665	3.2916666666666665	3.2916666666666665	3.0	3.130434782608695	3.130434782608695	3.130434782608695	3.130434782608695	3.095238095238095
YNL265C	1.3454545454545455	1.3454545454545455	1.4	1.3508771929824561	1.3508771929824561	1.425925925925926	1.425925925925926	1.4528301886792452	1.4814814814814816	1.403846153846154	1.3773584905660377	1.3773584905660377	1.3773584905660377	1.3773584905660377	1.403846153846154	1.403846153846154	1.403846153846154	1.403846153846154	1.403846153846154	1.403846153846154	1.403846153846154	1.403846153846154	1.403846153846154	1.403846153846154	1.403846153846154	1.3725490196078431	1.3725490196078431	1.3725490196078431	1.3137254901960784	1.3137254901960784	1.26	1.26	1.4285714285714288	1.4285714285714288	1.4583333333333335	1.5208333333333333	1.5531914893617023	1.5531914893617023	1.5531914893617023	1.5531914893617023	1.5869565217391306	1.5227272727272727	1.5952380952380953	1.5581395348837208	1.5952380952380953	1.5581395348837208	1.666666666666667	1.627906976744186	1.627906976744186
YOL086C	0.419047619047619	0.4036697247706421	0.39285714285714285	0.39639639639639634	0.4234234234234234	0.4196428571428571	0.3539823008849558	0.38053097345132747	0.38053097345132747	0.3157894736842105	0.3025210084033613	0.2764227642276423	0.27419354838709675	0.27419354838709675	0.27419354838709675	0.3053435114503817	0.356060606060606	0.3533834586466165	0.3507462686567164	0.3455882352941176	0.3405797101449275	0.32116788321167883	0.3188405797101449	0.41428571428571426	0.4055944055944056	0.3945578231292517	0.3841059602649007	0.3790849673202615	0.3694267515923567	0.3602484472049689	0.3473053892215568	0.34523809523809523	0.32954545454545453	0.3222222222222222	0.3186813186813186	0.27567567567567564	0.26842105263157895	0.26424870466321243	0.25757575757575757	0.24999999999999994	0.24757281553398056	0.27884615384615385	0.27102803738317754	0.2648401826484018	0.2636363636363636	0.2600896860986547	0.2577777777777778	0.25327510917030566	0.277056277056277
YOL053W	2.696969696969697	2.4848484848484844	2.4848484848484844	2.5624999999999996	2.5624999999999996	2.65625	2.7499999999999996	2.7499999999999996	2.7499999999999996	2.7499999999999996	2.7499999999999996	2.7499999999999996	2.7499999999999996	2.8387096774193545	2.9354838709677415	2.9354838709677415	2.9999999999999996	2.9999999999999996	2.9999999999999996	2.9999999999999996	3.2068965517241375	3.2068965517241375	3.2068965517241375	2.9999999999999996	2.9999999999999996	2.9999999999999996	2.9999999999999996	2.9999999999999996	2.9	2.9	2.9	2.9	3.0	3.0	2.896551724137931	2.896551724137931	2.896551724137931	2.896551724137931	2.896551724137931	2.896551724137931	2.896551724137931	2.896551724137931	2.896551724137931	2.896551724137931	2.896551724137931	2.896551724137931	2.793103448275862	2.793103448275862	2.793103448275862
YIR021W	2.7037037037037033	2.7037037037037033	2.7037037037037033	2.7037037037037033	2.7037037037037033	2.444444444444444	2.444444444444444	2.444444444444444	2.333333333333333	2.423076923076923	2.423076923076923	2.423076923076923	2.333333333333333	2.333333333333333	2.333333333333333	2.222222222222222	2.222222222222222	2.222222222222222	1.9999999999999998	1.9999999999999998	1.9999999999999998	1.9999999999999998	1.9999999999999998	1.9615384615384612	1.9615384615384612	2.04	2.1599999999999997	2.1599999999999997	2.347826086956521	2.25	2.0434782608695645	2.0434782608695645	2.0434782608695645	1.958333333333333	2.0434782608695645	2.0434782608695645	2.2727272727272725	2.4090909090909087	2.4090909090909087	2.2727272727272725	2.2727272727272725	2.380952380952381	2.380952380952381	2.380952380952381	2.380952380952381	2.2727272727272725	2.1739130434782608	2.2727272727272725	2.2727272727272725
YGL043W	1.5428571428571427	1.5428571428571427	1.5428571428571427	1.5428571428571427	1.4	1.4	1.4	1.4411764705882353	1.4411764705882353	1.4411764705882353	1.4411764705882353	1.4411764705882353	1.2727272727272725	1.5151515151515151	1.5625	1.5625	1.5625	1.3437499999999998	1.3437499999999998	1.6129032258064515	1.6129032258064515	1.6129032258064515	1.6666666666666667	1.6666666666666667	1.6666666666666667	1.6666666666666667	1.7241379310344829	1.6666666666666667	1.6666666666666667	1.7241379310344829	1.7241379310344829	1.7241379310344829	1.7857142857142856	1.7857142857142856	1.8518518518518516	1.8518518518518516	1.8518518518518516	1.6785714285714282	1.6785714285714282	1.7407407407407403	1.8076923076923073	1.5769230769230766	1.5769230769230766	1.6538461538461537	1.6538461538461537	1.4615384615384617	1.4615384615384617	1.4615384615384617	1.4615384615384617
YGL100W	1.3838383838383836	1.3838383838383836	1.3838383838383836	1.3979591836734695	1.3979591836734695	1.3838383838383836	1.424242424242424	1.41	1.424242424242424	1.3939393939393938	1.3939393939393938	1.3939393939393938	1.3939393939393938	1.422680412371134	1.4210526315789473	1.40625	1.404255319148936	1.404255319148936	1.404255319148936	1.404255319148936	1.4193548387096775	1.434782608695652	1.434782608695652	1.434782608695652	1.4444444444444444	1.4606741573033708	1.3750000000000002	1.3068181818181819	1.3218390804597702	1.2921348314606742	1.2413793103448276	1.2068965517241381	1.2352941176470589	1.2352941176470589	1.2650602409638556	1.2962962962962963	1.2962962962962963	1.2962962962962963	1.2222222222222223	1.1875	1.2625	1.2625	1.2625	1.2784810126582278	1.294871794871795	1.294871794871795	1.3116883116883118	1.3289473684210527	1.3289473684210527
YJR093C	2.259259259259259	2.259259259259259	2.259259259259259	2.346153846153846	2.346153846153846	2.346153846153846	2.346153846153846	2.259259259259259	2.259259259259259	2.259259259259259	2.0370370370370368	2.0370370370370368	2.2	2.2	2.2	2.2	2.2	2.2	2.2	2.2	2.291666666666667	2.2083333333333335	2.2083333333333335	2.2083333333333335	2.12	2.2083333333333335	2.2083333333333335	2.291666666666667	2.291666666666667	2.3913043478260865	2.3913043478260865	2.3913043478260865	2.3913043478260865	2.4090909090909087	2.5238095238095237	2.5238095238095237	2.5238095238095237	2.5238095238095237	2.380952380952381	2.380952380952381	2.380952380952381	2.380952380952381	2.380952380952381	2.136363636363636	2.136363636363636	2.0434782608695645	2.0434782608695645	1.9130434782608692	1.9999999999999996
YOL009C	2.6071428571428568	2.7586206896551726	2.7586206896551726	2.733333333333333	2.733333333333333	2.733333333333333	2.8275862068965516	2.6666666666666665	2.6666666666666665	2.6666666666666665	2.6666666666666665	2.7586206896551726	2.655172413793103	2.655172413793103	2.655172413793103	2.655172413793103	2.655172413793103	2.5666666666666664	2.5666666666666664	2.6666666666666665	2.6666666666666665	2.7586206896551726	2.655172413793103	2.655172413793103	2.655172413793103	2.5666666666666664	2.5666666666666664	2.5666666666666664	2.5666666666666664	2.5666666666666664	2.655172413793103	2.5666666666666664	2.655172413793103	2.655172413793103	2.655172413793103	2.5666666666666664	2.6666666666666665	2.6666666666666665	2.6666666666666665	2.6666666666666665	2.733333333333333	2.733333333333333	2.6451612903225805	2.6451612903225805	2.6451612903225805	2.5806451612903225	2.5806451612903225	2.5806451612903225	2.5806451612903225
YNL063W	0.75	0.7159090909090909	0.7241379310344828	0.7058823529411765	0.7142857142857143	0.7142857142857143	0.7228915662650603	0.7317073170731708	0.7228915662650603	0.7228915662650603	0.7341772151898734	0.7341772151898734	0.7341772151898734	0.6962025316455697	0.7142857142857143	0.7534246575342466	0.7534246575342466	0.7746478873239437	0.7746478873239437	0.7971014492753624	0.6956521739130435	0.7058823529411765	0.7164179104477613	0.7384615384615384	0.7384615384615384	0.7619047619047619	0.7619047619047619	0.7741935483870969	0.7868852459016393	0.7999999999999999	0.7758620689655172	0.7894736842105264	0.8333333333333334	0.8490566037735849	0.8490566037735849	0.9	0.9375	0.9574468085106385	0.9	0.9183673469387756	0.9183673469387756	0.9375	0.9574468085106385	1.0666666666666667	1.090909090909091	1.1162790697674418	1.0714285714285716	1.0714285714285716	1.0714285714285716
YKR080W	3.08695652173913	3.08695652173913	3.08695652173913	3.2272727272727266	3.2272727272727266	3.2272727272727266	3.2272727272727266	2.9583333333333335	2.9583333333333335	2.9583333333333335	2.9583333333333335	2.9583333333333335	3.08695652173913	3.08695652173913	3.2272727272727266	3.2272727272727266	3.2272727272727266	3.2272727272727266	2.6666666666666665	2.6666666666666665	2.6666666666666665	2.4166666666666665	2.4166666666666665	2.32	2.32	2.32	2.32	2.230769230769231	2.230769230769231	2.423076923076923	2.423076923076923	2.423076923076923	2.074074074074074	1.9999999999999998	1.8620689655172413	1.8620689655172413	1.7419354838709675	1.7419354838709675	1.7419354838709675	1.7419354838709675	1.7419354838709675	1.5161290322580643	1.5161290322580643	1.5161290322580643	1.5161290322580643	1.5161290322580643	1.5428571428571427	1.5428571428571427	1.5428571428571427
YHR025W	1.1764705882352942	1.2653061224489797	1.319148936170213	1.319148936170213	1.3478260869565217	1.3478260869565217	1.5999999999999999	1.5999999999999999	1.6363636363636365	1.7045454545454548	1.7045454545454548	1.6666666666666667	1.7608695652173914	1.7608695652173914	1.7608695652173914	1.7999999999999998	1.7999999999999998	1.7999999999999998	1.7999999999999998	1.7999999999999998	1.653061224489796	1.6875	1.6875	1.6875	1.6875	1.7500000000000002	1.7500000000000002	1.8125	1.8125	1.8125	1.891304347826087	1.9333333333333331	1.9333333333333331	1.9777777777777779	2.022727272727273	1.9777777777777779	1.9777777777777779	1.9777777777777779	1.9777777777777779	1.9777777777777779	1.9777777777777779	1.9777777777777779	1.9777777777777779	2.1333333333333333	2.181818181818182	2.181818181818182	2.181818181818182	2.2325581395348837	2.285714285714286
YNL301C	1.1886792452830188	1.1886792452830188	1.1886792452830188	1.1886792452830188	1.1886792452830188	1.1886792452830188	1.2115384615384617	1.1666666666666667	1.1666666666666667	1.0555555555555556	1.0555555555555556	1.0555555555555556	1.0555555555555556	1.0555555555555556	1.0178571428571428	1.0178571428571428	1.0	0.982758620689655	0.982758620689655	1.0178571428571428	0.9818181818181817	0.9818181818181817	1.0	0.9473684210526316	0.9473684210526316	1.0	1.0178571428571428	1.0	0.9499999999999998	0.8852459016393442	0.8852459016393442	0.8360655737704918	0.8032786885245902	0.7903225806451613	0.7903225806451613	0.8166666666666665	0.8305084745762712	0.8305084745762712	0.7796610169491526	0.7796610169491526	0.7796610169491526	0.793103448275862	0.7666666666666666	0.7666666666666666	0.7540983606557377	0.7419354838709677	0.6935483870967742	0.7049180327868853	0.6825396825396826
YDL183C	2.6399999999999997	2.6399999999999997	2.6399999999999997	2.52	2.52	2.52	2.52	2.52	2.7391304347826084	2.8695652173913038	2.8695652173913038	2.8695652173913038	2.8695652173913038	2.7391304347826084	2.7391304347826084	2.6399999999999997	2.8695652173913038	2.5652173913043472	2.304347826086956	2.3913043478260865	2.3913043478260865	2.3913043478260865	2.3913043478260865	2.3913043478260865	2.3913043478260865	2.3913043478260865	2.619047619047619	2.1304347826086953	2.347826086956521	2.454545454545454	2.6999999999999997	2.8421052631578942	2.8421052631578942	2.8421052631578942	2.8421052631578942	2.8421052631578942	2.8421052631578942	2.9999999999999996	3.166666666666666	2.8499999999999996	2.8499999999999996	3.3529411764705874	3.3529411764705874	3.3529411764705874	3.3529411764705874	3.705882352941176	3.705882352941176	3.31578947368421	2.8421052631578942
YDL100C	1.5740740740740742	1.5185185185185186	1.576923076923077	1.576923076923077	1.576923076923077	1.576923076923077	1.607843137254902	1.607843137254902	1.64	1.52	1.5833333333333333	1.5833333333333333	1.6170212765957448	1.5531914893617023	1.5531914893617023	1.5531914893617023	1.5531914893617023	1.5208333333333333	1.5208333333333333	1.5208333333333333	1.5208333333333333	1.5869565217391306	1.6590909090909092	1.6590909090909092	1.7272727272727273	1.7272727272727273	1.6222222222222222	1.6222222222222222	1.5869565217391306	1.5869565217391306	1.6590909090909092	1.6590909090909092	1.6590909090909092	1.6976744186046513	1.6976744186046513	1.825	1.6976744186046513	1.6590909090909092	1.6590909090909092	1.6590909090909092	1.6590909090909092	1.6976744186046513	1.6976744186046513	1.6976744186046513	1.7380952380952384	1.7380952380952384	1.7804878048780488	1.6097560975609757	1.6097560975609757
YLL062C	3.2631578947368416	3.2631578947368416	2.952380952380952	2.75	2.75	2.894736842105263	2.894736842105263	3.0555555555555554	2.7777777777777777	2.7777777777777777	2.7777777777777777	2.7777777777777777	2.7777777777777777	2.7777777777777777	2.7777777777777777	2.7777777777777777	2.7777777777777777	2.5	2.65	2.65	2.65	2.65	2.789473684210526	2.65	2.789473684210526	2.65	3.0555555555555554	3.0555555555555554	3.0555555555555554	3.0555555555555554	2.5555555555555554	2.3	2.3	2.3	2.3	2.3	2.3	2.3	2.4499999999999997	2.4499999999999997	2.4499999999999997	2.15	2.15	2.0476190476190474	2.0476190476190474	1.9545454545454544	2.0476190476190474	1.9545454545454544	1.9545454545454544
YDL082W	6.333333333333332	6.333333333333332	6.333333333333332	6.333333333333332	6.333333333333332	6.333333333333332	8.142857142857142	8.142857142857142	8.142857142857142	8.142857142857142	8.142857142857142	8.142857142857142	8.142857142857142	8.142857142857142	8.142857142857142	8.142857142857142	8.142857142857142	8.571428571428571	8.571428571428571	8.571428571428571	8.571428571428571	8.571428571428571	8.571428571428571	8.571428571428571	8.571428571428571	8.571428571428571	8.571428571428571	9.428571428571429	9.428571428571429	9.428571428571429	9.428571428571429	9.428571428571429	9.428571428571429	9.428571428571429	9.428571428571429	9.428571428571429	9.857142857142858	9.857142857142858	9.857142857142858	9.857142857142858	9.857142857142858	9.857142857142858	9.857142857142858	9.857142857142858	9.857142857142858	9.857142857142858	9.857142857142858	9.857142857142858	9.857142857142858
YPL191C	1.7272727272727275	1.785123966942149	1.8016528925619837	1.8016528925619837	1.7666666666666668	1.8571428571428572	1.888888888888889	1.8571428571428572	1.8728813559322037	1.888888888888889	1.8632478632478635	1.8632478632478635	1.8632478632478635	1.8632478632478635	1.8632478632478635	1.8956521739130436	1.8956521739130436	1.8782608695652174	1.8782608695652174	1.8782608695652174	1.8782608695652174	1.9292035398230092	1.955752212389381	2.0176991150442483	2.0176991150442483	2.0540540540540544	2.0176991150442483	2.0540540540540544	1.9911504424778763	1.9911504424778763	1.9646017699115048	1.9646017699115048	1.9473684210526319	1.9646017699115048	1.9646017699115048	1.8828828828828832	1.8660714285714288	1.8660714285714288	1.8660714285714288	1.9174311926605505	1.9174311926605505	1.9636363636363638	2.018691588785047	2.0000000000000004	2.018691588785047	2.0000000000000004	1.870370370370371	1.88785046728972	1.9047619047619047
YML121W	0.030303030303030304	0.030303030303030304	0.03225806451612903	0.03225806451612903	0.03225806451612903	0.03333333333333333	0.03333333333333333	0.03333333333333333	0.03333333333333333	0.03333333333333333	0.03333333333333333	0.034482758620689655	0.037037037037037035	0.037037037037037035	0.038461538461538464	0.038461538461538464	0.038461538461538464	0.038461538461538464	0.038461538461538464	0.16	0.16	0.15384615384615385	0.15384615384615385	0.15384615384615385	0.15384615384615385	0.15384615384615385	0.16	0.16	0.16	0.16	0.16	0.27999999999999997	0.27999999999999997	0.27999999999999997	0.27999999999999997	0.2692307692307692	0.2692307692307692	0.25925925925925924	0.25925925925925924	0.25925925925925924	0.25925925925925924	0.25925925925925924	0.2692307692307692	0.2692307692307692	0.27999999999999997	0.52	0.52	0.52	0.48148148148148145
YCL064C	2.458333333333333	2.583333333333333	2.583333333333333	2.583333333333333	2.583333333333333	2.4799999999999995	2.296296296296296	2.269230769230769	2.384615384615384	2.384615384615384	2.296296296296296	2.296296296296296	2.296296296296296	2.296296296296296	2.4799999999999995	2.296296296296296	2.296296296296296	2.0344827586206895	2.1071428571428568	2.1071428571428568	2.1071428571428568	2.1071428571428568	2.1071428571428568	2.0344827586206895	1.7878787878787876	1.7878787878787876	1.7878787878787876	1.7878787878787876	1.7878787878787876	1.7878787878787876	1.7352941176470587	1.6857142857142855	1.6857142857142855	1.8571428571428572	1.8055555555555556	1.8055555555555556	1.4102564102564104	1.4324324324324322	1.4324324324324322	1.4324324324324322	1.358974358974359	1.358974358974359	1.325	1.3414634146341464	1.5121951219512195	1.4761904761904763	1.4761904761904763	1.642857142857143	1.5681818181818183
YJR007W	1.5166666666666666	1.4000000000000001	1.4000000000000001	1.4000000000000001	1.4237288135593222	1.4000000000000001	1.4000000000000001	1.4000000000000001	1.4000000000000001	1.4000000000000001	1.377049180327869	1.3548387096774195	1.377049180327869	1.4262295081967213	1.4745762711864407	1.3559322033898307	1.4035087719298247	1.4035087719298247	1.4285714285714286	1.5535714285714286	1.6111111111111112	1.6111111111111112	1.6111111111111112	1.641509433962264	1.6730769230769231	1.7058823529411764	1.7843137254901962	2.03921568627451	2.08	2.122448979591837	2.166666666666667	2.166666666666667	2.212765957446809	2.170212765957447	2.125	2.125	2.217391304347826	2.217391304347826	2.3181818181818183	2.3181818181818183	2.3181818181818183	2.3181818181818183	2.3181818181818183	2.3181818181818183	2.2666666666666666	2.159090909090909	2.090909090909091	2.0444444444444443	2.0444444444444443
YGL225W	1.3666666666666665	1.3666666666666665	1.3666666666666665	1.5999999999999999	1.5999999999999999	1.6551724137931034	1.7777777777777777	1.7777777777777777	1.7777777777777777	1.7777777777777777	1.7777777777777777	1.7777777777777777	1.92	1.92	1.92	2.08695652173913	2.08695652173913	2.1818181818181817	2.1818181818181817	2.619047619047619	2.619047619047619	2.619047619047619	2.894736842105263	2.894736842105263	3.0555555555555554	2.8888888888888884	2.8888888888888884	2.5	2.5	2.1666666666666665	2.2941176470588234	2.2941176470588234	1.8823529411764706	1.8823529411764706	1.777777777777778	1.526315789473684	1.526315789473684	1.526315789473684	1.526315789473684	1.526315789473684	1.526315789473684	1.526315789473684	1.526315789473684	1.526315789473684	1.526315789473684	1.380952380952381	1.380952380952381	1.3181818181818181	1.3181818181818181
YNL084C	1.3653846153846154	1.3653846153846154	1.392156862745098	1.392156862745098	1.392156862745098	1.392156862745098	1.42	1.42	1.392156862745098	1.392156862745098	1.2745098039215688	1.3	1.3	1.3	1.3	1.3	1.2399999999999998	1.2653061224489797	1.2653061224489797	1.2653061224489797	1.2653061224489797	1.2291666666666665	1.2291666666666665	1.2291666666666665	1.2826086956521738	1.2826086956521738	1.3478260869565217	1.3478260869565217	1.3777777777777775	1.4090909090909092	1.4090909090909092	1.4090909090909092	1.4761904761904763	1.4761904761904763	1.4761904761904763	1.4761904761904763	1.5121951219512195	1.5853658536585367	1.625	1.547619047619048	1.5853658536585367	1.5853658536585367	1.4146341463414636	1.4878048780487805	1.525	1.7428571428571427	1.7428571428571427	1.5428571428571427	1.5428571428571427
YKR066C	4.0344827586206895	3.6666666666666665	3.6666666666666665	3.6666666666666665	3.466666666666667	3.233333333333333	3.3448275862068964	3.3448275862068964	3.3448275862068964	3.3448275862068964	3.586206896551724	3.586206896551724	3.6071428571428568	3.6071428571428568	3.6071428571428568	3.6071428571428568	3.6071428571428568	3.6071428571428568	3.4827586206896552	3.4827586206896552	3.1333333333333333	3.3571428571428568	3.3571428571428568	3.1071428571428568	3.1071428571428568	2.9	2.8064516129032255	2.8064516129032255	3.0	3.0	2.727272727272727	2.727272727272727	2.727272727272727	2.8125	2.727272727272727	2.727272727272727	2.727272727272727	2.903225806451613	2.709677419354839	2.483870967741935	2.483870967741935	2.5666666666666664	2.5666666666666664	2.5666666666666664	2.655172413793103	2.655172413793103	2.5172413793103448	2.5172413793103448	2.5172413793103448
YJR068W	3.3703703703703702	3.2499999999999996	3.111111111111111	3.111111111111111	3.111111111111111	3.407407407407407	3.148148148148148	3.407407407407407	3.407407407407407	3.407407407407407	3.538461538461538	3.538461538461538	3.423076923076923	3.423076923076923	3.423076923076923	3.423076923076923	3.423076923076923	3.423076923076923	3.423076923076923	3.423076923076923	3.423076923076923	3.423076923076923	3.423076923076923	3.423076923076923	3.423076923076923	3.423076923076923	3.346153846153846	3.115384615384615	3.115384615384615	3.230769230769231	3.230769230769231	3.230769230769231	3.230769230769231	3.230769230769231	3.5000000000000004	3.625	3.625	3.625	3.625	3.625	3.625	3.5000000000000004	3.5000000000000004	3.5000000000000004	3.5000000000000004	3.5000000000000004	3.5000000000000004	3.5000000000000004	3.375
YGR017W	1.5	1.4745762711864407	1.368421052631579	1.392857142857143	1.392857142857143	1.4464285714285714	1.4464285714285714	1.4464285714285714	1.4210526315789476	1.4210526315789476	1.4210526315789476	1.4210526315789476	1.473684210526316	1.5272727272727273	1.5272727272727273	1.4727272727272727	1.4727272727272727	1.4727272727272727	1.4727272727272727	1.4727272727272727	1.5283018867924527	1.557692307692308	1.6199999999999999	1.7599999999999998	1.7	1.7	1.64	1.64	1.64	1.5833333333333333	1.5833333333333333	1.5833333333333333	1.5833333333333333	1.625	1.6595744680851066	1.6595744680851066	1.5319148936170213	1.6739130434782608	1.6739130434782608	1.6739130434782608	1.6739130434782608	1.6739130434782608	1.6739130434782608	1.6666666666666667	1.7045454545454548	1.7045454545454548	1.5813953488372092	1.5813953488372092	1.6190476190476193
YGL157W	2.7777777777777777	2.941176470588235	3.117647058823529	2.941176470588235	3.125	3.125	3.125	3.125	3.125	3.125	3.125	3.125	2.941176470588235	2.941176470588235	2.941176470588235	2.7647058823529407	2.7647058823529407	2.7647058823529407	2.7647058823529407	2.473684210526315	2.473684210526315	2.473684210526315	2.473684210526315	2.3684210526315788	2.210526315789473	2.210526315789473	2.210526315789473	2.25	2.3684210526315788	2.3684210526315788	2.3684210526315788	2.3684210526315788	2.3684210526315788	2.3684210526315788	2.5	2.5	2.5	2.142857142857143	1.9999999999999996	1.9999999999999996	1.9999999999999996	2.142857142857143	2.142857142857143	2.142857142857143	2.25	2.25	2.0999999999999996	2.0999999999999996	2.0999999999999996
YCR095C	3.0799999999999996	3.458333333333333	3.458333333333333	3.208333333333333	3.208333333333333	3.2272727272727266	3.2272727272727266	3.318181818181818	3.318181818181818	3.318181818181818	3.8095238095238093	3.9523809523809517	3.9523809523809517	3.9523809523809517	3.9523809523809517	3.9523809523809517	3.9523809523809517	3.9523809523809517	4.45	4.45	4.45	4.45	4.2	4.05	3.9	4.05	4.05	4.05	4.263157894736842	4.263157894736842	4.105263157894736	4.105263157894736	4.105263157894736	4.333333333333333	4.333333333333333	4.105263157894736	3.8421052631578942	3.8421052631578942	3.8421052631578942	3.8421052631578942	3.8421052631578942	3.8421052631578942	3.529411764705882	3.647058823529411	3.647058823529411	3.647058823529411	3.647058823529411	3.647058823529411	3.8235294117647056
YGR101W	1.4307692307692306	1.453125	1.4307692307692306	1.476190476190476	1.3846153846153846	1.3181818181818181	1.3181818181818181	1.2272727272727273	1.1363636363636365	1.1363636363636365	1.2615384615384615	1.3015873015873014	1.3015873015873014	1.253968253968254	1.253968253968254	1.2615384615384615	1.2615384615384615	1.28125	1.2615384615384615	1.3225806451612903	1.3442622950819672	1.3442622950819672	1.3015873015873014	1.28125	1.2615384615384615	1.2615384615384615	1.2615384615384615	1.3015873015873014	1.3442622950819672	1.3898305084745763	1.440677966101695	1.440677966101695	1.4655172413793105	1.4655172413793105	1.4655172413793105	1.4912280701754388	1.4912280701754388	1.4912280701754388	1.517857142857143	1.6346153846153848	1.6037735849056605	1.5740740740740742	1.5454545454545454	1.5454545454545454	1.5740740740740742	1.5740740740740742	1.6851851851851853	1.6851851851851853	1.6851851851851853
YPL157W	1.1454545454545455	1.125	1.125	1.105263157894737	1.105263157894737	1.105263157894737	1.105263157894737	1.105263157894737	1.105263157894737	1.105263157894737	1.105263157894737	1.2962962962962965	1.2962962962962965	1.2962962962962965	1.2962962962962965	1.2962962962962965	1.3207547169811322	1.3207547169811322	1.3207547169811322	1.4	1.2244897959183674	1.2	1.3673469387755102	1.3958333333333333	1.4583333333333335	1.4583333333333335	1.3958333333333333	1.306122448979592	1.2799999999999998	1.391304347826087	1.422222222222222	1.422222222222222	1.2888888888888888	1.2340425531914896	1.2340425531914896	1.2608695652173914	1.2608695652173914	1.2608695652173914	1.2888888888888888	1.2888888888888888	1.2340425531914896	1.2340425531914896	1.2340425531914896	1.2340425531914896	1.2340425531914896	1.2340425531914896	1.2888888888888888	1.1333333333333333	1.1333333333333333
YKL098W	3.5	3.5	3.5	3.5	4.103448275862069	4.172413793103448	4.172413793103448	4.172413793103448	4.172413793103448	4.172413793103448	4.296296296296296	4.185185185185184	4.185185185185184	4.185185185185184	4.346153846153846	4.346153846153846	4.153846153846153	4.208333333333333	3.916666666666667	3.916666666666667	3.625	3.782608695652173	3.782608695652173	3.695652173913043	3.695652173913043	3.5652173913043472	3.7272727272727266	3.7272727272727266	3.4090909090909087	3.4090909090909087	3.125	3.125	3.260869565217391	3.260869565217391	2.9999999999999996	2.9999999999999996	3.4499999999999997	3.4499999999999997	2.9999999999999996	2.9999999999999996	2.9999999999999996	2.9999999999999996	3.0	3.5	3.3499999999999996	3.3499999999999996	3.5263157894736836	3.5263157894736836	3.722222222222222
YDL045C	3.083333333333333	3.083333333333333	3.083333333333333	3.083333333333333	3.083333333333333	2.9999999999999996	2.9189189189189184	2.8648648648648645	2.9999999999999996	2.8421052631578942	2.8421052631578942	2.9189189189189184	2.9189189189189184	2.9189189189189184	2.9189189189189184	2.9189189189189184	2.944444444444444	3.0285714285714285	2.944444444444444	2.8648648648648645	2.8648648648648645	2.789473684210526	2.717948717948718	2.5749999999999997	2.5121951219512195	2.5121951219512195	2.5121951219512195	2.5121951219512195	2.4523809523809526	2.4523809523809526	2.4523809523809526	2.65	2.789473684210526	2.789473684210526	2.789473684210526	2.789473684210526	2.789473684210526	2.789473684210526	2.8648648648648645	2.789473684210526	2.789473684210526	2.789473684210526	2.8648648648648645	2.8648648648648645	2.6756756756756754	2.75	2.75	2.6756756756756754	2.5945945945945943
YNL246W	1.5692307692307692	1.5454545454545454	1.5454545454545454	1.5454545454545454	1.5454545454545454	1.5692307692307692	1.5692307692307692	1.5692307692307692	1.5384615384615385	1.5384615384615385	1.6129032258064517	1.6129032258064517	1.639344262295082	1.6666666666666667	1.6666666666666667	1.6949152542372883	1.6949152542372883	1.6949152542372883	1.7543859649122808	1.7321428571428572	1.7636363636363634	1.7636363636363634	1.7962962962962963	1.6981132075471699	1.730769230769231	1.730769230769231	1.730769230769231	1.8	1.8979591836734693	1.8979591836734693	1.959183673469388	2.0217391304347827	2.0217391304347827	2.0217391304347827	2.272727272727273	2.3255813953488373	2.255813953488372	2.2045454545454546	2.5	2.903225806451613	3.103448275862069	3.103448275862069	3.103448275862069	3.103448275862069	3.103448275862069	3.103448275862069	3.103448275862069	3.3448275862068964	3.3448275862068964
YPL132W	2.714285714285715	2.714285714285715	2.488372093023256	2.488372093023256	2.488372093023256	2.6097560975609757	2.7435897435897436	2.7435897435897436	2.81578947368421	2.81578947368421	2.81578947368421	2.81578947368421	2.81578947368421	2.8918918918918917	2.8918918918918917	2.810810810810811	2.810810810810811	2.810810810810811	2.810810810810811	2.810810810810811	2.7567567567567566	2.914285714285714	2.9714285714285715	2.8	2.8	2.8823529411764706	2.8823529411764706	2.8787878787878785	2.8787878787878785	3.1874999999999996	3.290322580645161	3.5172413793103448	3.4137931034482762	3.193548387096774	3.193548387096774	3.193548387096774	3.4137931034482762	3.4137931034482762	3.5357142857142856	3.5357142857142856	3.5357142857142856	3.5357142857142856	3.5357142857142856	3.5357142857142856	3.5357142857142856	3.4137931034482762	3.4137931034482762	3.1785714285714284	3.285714285714285
YKL060C	0.691358024691358	0.674698795180723	0.6436781609195402	0.6931818181818182	0.6853932584269662	0.6853932584269662	0.5806451612903226	0.5744680851063829	0.5510204081632654	0.5567010309278351	0.5510204081632654	0.5399999999999999	0.5098039215686274	0.5098039215686274	0.49523809523809514	0.4859813084112149	0.4684684684684684	0.4521739130434782	0.44827586206896547	0.4426229508196721	0.4453125	0.41221374045801523	0.39999999999999997	0.39999999999999997	0.4388489208633093	0.42361111111111105	0.4324324324324324	0.42666666666666664	0.41290322580645156	0.4025157232704402	0.3975155279503105	0.3926380368098159	0.3855421686746987	0.37869822485207094	0.4244186046511627	0.40340909090909083	0.40112994350282477	0.39664804469273734	0.38378378378378375	0.37967914438502665	0.3597883597883597	0.3641025641025641	0.36787564766839376	0.3604060913705583	0.355	0.3532338308457711	0.34803921568627444	0.33009708737864074	0.3238095238095238
YKL151C	2.27027027027027	2.351351351351351	2.351351351351351	2.4857142857142853	2.4857142857142853	2.4857142857142853	2.657142857142857	2.513513513513513	2.583333333333333	2.583333333333333	2.583333333333333	2.657142857142857	2.657142857142857	2.6	2.6	2.4	2.4	2.27027027027027	2.27027027027027	2.27027027027027	2.4	2.4	2.4	2.4	2.4	2.4	2.4	2.4	2.4	2.314285714285714	2.4285714285714284	2.4285714285714284	2.4285714285714284	2.514285714285714	2.378378378378378	2.378378378378378	2.378378378378378	2.2972972972972974	2.361111111111111	2.1666666666666665	2.1666666666666665	2.1666666666666665	2.1666666666666665	2.111111111111111	2.1714285714285713	2.1714285714285713	2.1714285714285713	2.2285714285714286	2.2285714285714286
YOR352W	4.333333333333333	4.222222222222222	4.222222222222222	4.222222222222222	4.333333333333333	4.333333333333333	4.875	4.749999999999999	4.749999999999999	4.5625	4.5625	4.5625	4.5625	3.888888888888889	3.888888888888889	3.888888888888889	3.888888888888889	3.888888888888889	3.888888888888889	3.888888888888889	3.888888888888889	3.888888888888889	4.941176470588235	4.941176470588235	5.058823529411764	4.526315789473684	4.526315789473684	4.526315789473684	4.526315789473684	4.526315789473684	4.526315789473684	4.526315789473684	4.76470588235294	4.76470588235294	4.875	4.875	5.2	5.2	5.2	4.875	4.875	4.875	4.875	4.588235294117647	4.76470588235294	4.76470588235294	4.588235294117647	4.588235294117647	4.333333333333333
YJR009C	0.8399999999999999	0.8235294117647058	0.7499999999999999	0.7499999999999999	0.7499999999999999	0.711864406779661	0.711864406779661	0.711864406779661	0.8166666666666665	0.8166666666666665	0.8166666666666665	0.8032786885245902	0.8032786885245902	0.8032786885245902	0.7903225806451613	0.7903225806451613	0.765625	0.765625	0.7301587301587301	0.71875	0.7076923076923076	0.6969696969696969	0.7313432835820896	0.7205882352941176	0.7205882352941176	0.7424242424242424	0.7205882352941176	0.7205882352941176	0.7083333333333334	0.6986301369863014	0.72	0.72	0.7012987012987013	0.7105263157894737	0.6923076923076923	0.6749999999999999	0.6506024096385542	0.6506024096385542	0.6352941176470588	0.6352941176470588	0.6195652173913043	0.6195652173913043	0.59375	0.5876288659793815	0.5757575757575757	0.5757575757575757	0.57	0.5588235294117647	0.5377358490566038
YER016W	2.166666666666667	2.2549019607843137	2.2549019607843137	2.169811320754717	2.2549019607843137	2.2549019607843137	2.2549019607843137	2.2549019607843137	2.2549019607843137	2.446808510638298	2.4893617021276597	2.4893617021276597	2.4893617021276597	2.4893617021276597	2.4893617021276597	2.4893617021276597	2.4893617021276597	2.4893617021276597	2.4893617021276597	2.466666666666667	2.466666666666667	2.466666666666667	2.522727272727273	2.511627906976744	2.511627906976744	2.5714285714285716	2.6341463414634148	2.6341463414634148	2.6999999999999997	2.775	2.775	2.6999999999999997	2.525	2.58974358974359	2.6341463414634148	2.5609756097560976	2.625	2.625	2.5000000000000004	2.5000000000000004	2.4878048780487805	2.4878048780487805	2.4878048780487805	2.3414634146341466	2.3414634146341466	2.3414634146341466	2.3414634146341466	2.3846153846153846	2.3846153846153846
YLR105C	0.5869565217391305	0.5592885375494071	0.5603960396039604	0.544204322200393	0.5355731225296443	0.5564356435643565	0.5603960396039604	0.5615079365079365	0.5592885375494071	0.5615079365079365	0.5674603174603176	0.5708582834331337	0.586	0.5968063872255489	0.6064908722109533	0.6096579476861167	0.6121212121212122	0.604887983706721	0.605263157894737	0.6036585365853658	0.6061224489795919	0.6000000000000001	0.6061224489795919	0.6061224489795919	0.6086065573770492	0.6161825726141079	0.6161825726141079	0.6216216216216216	0.6200417536534447	0.6099585062240664	0.6125	0.6270833333333333	0.6257796257796258	0.6350210970464135	0.6449579831932774	0.6463157894736843	0.6421052631578947	0.6234309623430961	0.6234309623430961	0.6208333333333333	0.6	0.5987525987525988	0.6050420168067226	0.6273684210526316	0.6260504201680672	0.6310272536687631	0.610062893081761	0.6050420168067226	0.6088794926004228
YOR261C	0.9459459459459459	0.9459459459459459	0.9459459459459459	0.8648648648648649	0.8648648648648649	0.8108108108108107	0.8108108108108107	0.8108108108108107	0.9729729729729729	1.0	0.9729729729729729	0.9729729729729729	0.9473684210526315	0.9473684210526315	0.9473684210526315	0.9473684210526315	0.9230769230769231	0.7894736842105262	0.7894736842105262	0.7692307692307693	0.6923076923076924	0.6923076923076924	0.6585365853658538	0.6585365853658538	0.6	0.631578947368421	0.631578947368421	0.631578947368421	0.631578947368421	0.631578947368421	0.631578947368421	0.7105263157894737	0.7105263157894737	0.7105263157894737	0.7105263157894737	0.7105263157894737	0.6923076923076924	0.6923076923076924	0.7692307692307693	0.7692307692307693	0.7692307692307693	0.7692307692307693	0.7692307692307693	0.7692307692307693	0.6923076923076924	0.6923076923076924	0.6923076923076924	0.642857142857143	0.5714285714285715
YDL078C	3.84	3.84	3.84	3.84	3.84	3.84	3.84	3.84	3.7199999999999998	3.7199999999999998	3.7199999999999998	4.0434782608695645	3.782608695652173	3.782608695652173	3.869565217391304	3.869565217391304	4.045454545454545	4.045454545454545	4.238095238095238	4.238095238095238	4.238095238095238	4.045454545454545	4.045454545454545	4.17391304347826	4.17391304347826	4.17391304347826	4.17391304347826	4.17391304347826	4.0434782608695645	3.956521739130434	3.5199999999999996	3.5199999999999996	3.5199999999999996	3.5199999999999996	3.6666666666666665	3.6666666666666665	3.6666666666666665	3.6666666666666665	3.6666666666666665	3.5199999999999996	3.6666666666666665	3.6666666666666665	3.6666666666666665	3.541666666666667	3.541666666666667	3.6666666666666665	3.6666666666666665	3.6666666666666665	3.8260869565217384
YNL263C	2.9047619047619047	2.9047619047619047	2.761904761904762	2.761904761904762	2.761904761904762	3.052631578947368	3.052631578947368	2.894736842105263	2.894736842105263	3.0555555555555554	2.944444444444444	2.944444444444444	2.944444444444444	2.944444444444444	2.944444444444444	2.944444444444444	3.117647058823529	3.117647058823529	2.2941176470588234	2.2941176470588234	2.2941176470588234	2.470588235294117	2.6470588235294117	2.6470588235294117	2.6470588235294117	3.4615384615384612	3.4615384615384612	3.7499999999999996	4.5	4.5	4.5	4.5	4.5	4.5	4.5	4.5	4.5	4.5	4.5	4.5	4.5	4.5	3.8000000000000003	3.8000000000000003	3.8000000000000003	3.8000000000000003	3.8000000000000003	4.375	4.375
YIL021W	1.1875	1.220183486238532	1.209090909090909	1.220183486238532	1.135135135135135	1.073394495412844	1.0833333333333335	1.0833333333333335	1.0833333333333335	1.0636363636363635	1.054054054054054	1.0	1.0091743119266054	1.0280373831775702	1.0280373831775702	1.0280373831775702	1.0377358490566038	0.9626168224299065	0.9626168224299065	0.9537037037037037	0.9449541284403669	0.8981481481481481	0.8411214953271029	0.7904761904761903	0.7904761904761903	0.7980769230769229	0.7980769230769229	0.8058252427184466	0.8058252427184466	0.7184466019417476	0.7184466019417476	0.7184466019417476	0.7254901960784313	0.7549019607843137	0.7549019607843137	0.7549019607843137	0.7623762376237624	0.7623762376237624	0.7777777777777777	0.8020833333333333	0.8020833333333333	0.8020833333333333	0.8105263157894737	0.8191489361702127	0.8369565217391304	0.8043478260869565	0.8222222222222222	0.8555555555555555	0.8043478260869565
YJL174W	4.2	4.2	4.2	4.2	4.55	4.619047619047619	4.619047619047619	4.619047619047619	4.619047619047619	4.523809523809524	4.523809523809524	4.523809523809524	4.523809523809524	4.3809523809523805	4.3809523809523805	4.3809523809523805	4.3809523809523805	4.3809523809523805	4.238095238095238	4.45	4.45	4.45	4.45	4.45	4.1	3.904761904761904	3.904761904761904	3.904761904761904	3.347826086956521	3.347826086956521	3.347826086956521	3.2173913043478253	3.2173913043478253	3.2173913043478253	3.2173913043478253	3.2173913043478253	3.08695652173913	3.08695652173913	3.08695652173913	2.826086956521739	2.826086956521739	2.434782608695652	2.5652173913043472	2.8695652173913038	3.1428571428571423	3.1428571428571423	3.15	3.31578947368421	3.0
YDL137W	0.6904761904761905	0.7261904761904762	0.7349397590361446	0.7439024390243902	0.782051282051282	0.7435897435897436	0.7631578947368421	0.7945205479452054	0.8055555555555556	0.8285714285714285	0.8285714285714285	0.8405797101449276	0.8405797101449276	0.8285714285714285	0.8714285714285713	0.8840579710144928	0.8529411764705882	0.8529411764705882	0.8529411764705882	0.8529411764705882	0.8405797101449276	0.8656716417910448	0.8787878787878788	0.8656716417910448	0.8656716417910448	0.8656716417910448	0.8787878787878788	0.8529411764705882	0.8529411764705882	0.8970588235294117	0.8529411764705882	0.8787878787878788	0.8923076923076922	0.8923076923076922	1.0307692307692307	1.0307692307692307	1.046875	1.0634920634920635	1.0	1.0	1.0	1.0	0.9538461538461538	1.0307692307692307	1.0317460317460319	1.0317460317460319	1.0483870967741937	1.0483870967741937	1.0483870967741937
YCR044C	1.4423076923076925	1.4423076923076925	1.4705882352941178	1.4705882352941178	1.4705882352941178	1.4705882352941178	1.3529411764705883	1.3529411764705883	1.3529411764705883	1.3529411764705883	1.3529411764705883	1.3529411764705883	1.38	1.42	1.42	1.42	1.42	1.4489795918367347	1.5106382978723405	1.5434782608695652	1.5434782608695652	1.5106382978723405	1.5106382978723405	1.4893617021276597	1.4893617021276597	1.4893617021276597	1.5217391304347827	1.5217391304347827	1.4565217391304348	1.4565217391304348	1.5581395348837208	1.5581395348837208	1.5581395348837208	1.5581395348837208	1.6341463414634145	1.6341463414634145	1.6341463414634145	1.7179487179487178	1.7179487179487178	1.7179487179487178	1.7631578947368418	1.7631578947368418	1.8108108108108105	1.7631578947368418	1.8108108108108105	1.8108108108108105	1.8108108108108105	1.8108108108108105	1.8108108108108105
[truncated: 2,970 more rows]
[truncated: 1,151 more columns]
