# Supplementary material for: BET family members Bdf1/2 modulate global transcription initiation and elongation in Saccharomyces cerevisiae
Source: eLife. 2021 Jun 17;10:e69619. doi: 10.7554/eLife.69619 (PMC8266393; doi:10.7554/eLife.69619)
Supplement: Figure 6—figure supplement 3—source data 3. [file elife-69619-fig6-figsupp3-data3.csv.zip › Figure 6-figure supplement 3-source data 3.csv]

	0	1	2	3	4	5	6	7	8	9	10	11	12	13	14	15	16	17	18	19	20	21	22	23	24	25	26	27	28	29	30	31	32	33	34	35	36	37	38	39	40	41	42	43	44	45	46	47	48
YFR047C	26.359999999999996	26.359999999999996	26.359999999999996	25.884615384615383	25.884615384615383	25.884615384615383	24.925925925925924	24.925925925925924	25.44444444444444	25.44444444444444	24.925925925925924	24.925925925925924	25.44444444444444	25.44444444444444	26.92592592592592	27.962962962962962	27.962962962962962	28.999999999999996	28.999999999999996	28.999999999999996	28.999999999999996	30.615384615384613	30.615384615384613	30.038461538461537	28.370370370370367	28.851851851851848	28.851851851851848	29.370370370370367	28.851851851851848	29.851851851851848	30.370370370370367	28.39285714285714	28.39285714285714	29.96296296296296	31.576923076923073	31.576923076923073	31.576923076923073	31.538461538461537	31.538461538461537	32.8	32.279999999999994	32.279999999999994	32.279999999999994	32.279999999999994	32.279999999999994	32.279999999999994	33.32	32.8	33.32
YDR538W	13.513513513513512	13.914285714285715	13.914285714285715	15.181818181818182	15.606060606060606	15.606060606060606	15.606060606060606	15.147058823529413	14.342857142857143	14.342857142857143	13.971428571428572	13.971428571428572	14.371428571428572	13.594594594594595	13.945945945945946	13.945945945945946	13.945945945945946	14.333333333333334	14.742857142857144	14.742857142857144	15.176470588235295	15.176470588235295	15.114285714285714	14.714285714285714	14.714285714285714	14.714285714285714	14.742857142857144	14.742857142857144	15.242424242424242	15.242424242424242	15.242424242424242	15.71875	15.71875	15.32258064516129	14.870967741935484	15.896551724137932	16.46428571428571	16.0	16.0	16.0	15.535714285714285	16.11111111111111	15.592592592592592	15.592592592592592	16.192307692307693	16.192307692307693	16.192307692307693	16.84	16.28
YIL076W	29.95348837209302	29.95348837209302	30.380952380952383	30.380952380952383	30.380952380952383	30.380952380952383	30.666666666666668	30.642857142857146	30.642857142857146	30.309523809523814	31.04878048780488	30.073170731707318	29.78048780487805	31.615384615384617	31.615384615384617	33.67567567567567	33.32432432432432	32.07894736842105	32.07894736842105	31.368421052631575	32.21621621621621	32.21621621621621	31.89189189189189	32.77777777777778	33.714285714285715	33.74285714285714	33.74285714285714	32.44444444444444	32.44444444444444	32.44444444444444	32.44444444444444	32.44444444444444	32.44444444444444	32.083333333333336	31.694444444444443	31.694444444444443	31.694444444444443	31.333333333333332	31.333333333333332	32.22857142857143	31.828571428571426	31.428571428571427	31.8	31.8	31.8	31.8	31.428571428571427	32.35294117647059	31.02857142857143
YOR247W	6.23913043478261	6.377777777777778	6.847826086956522	6.847826086956522	6.5625	6.3	6.693877551020409	6.5600000000000005	6.5600000000000005	6.576923076923078	6.576923076923078	6.576923076923078	6.576923076923078	6.576923076923078	6.576923076923078	6.333333333333335	6.452830188679246	6.18867924528302	6.18867924528302	5.679245283018869	5.679245283018869	5.574074074074075	5.574074074074075	5.574074074074075	5.472727272727273	5.771929824561404	5.771929824561404	5.642857142857143	5.642857142857143	5.642857142857143	5.543859649122808	5.448275862068966	5.448275862068966	5.266666666666667	5.180327868852459	4.793650793650794	4.793650793650794	4.793650793650794	5.0	5.134328358208956	5.212121212121212	5.042253521126762	4.837837837837839	4.648648648648649	4.648648648648649	4.586666666666667	4.410256410256411	4.518987341772153	4.407407407407408
YNL099C	15.45578231292517	15.17687074829932	15.191780821917808	15.186206896551724	15.089655172413792	15.006896551724138	14.937062937062938	14.930069930069932	15.141843971631205	15.158273381294963	15.294117647058824	15.167883211678832	15.198529411764705	14.89051094890511	14.801470588235293	14.496350364963504	14.306569343065695	14.211678832116789	13.925925925925926	13.925925925925926	13.835820895522389	13.544117647058822	13.644444444444444	13.237037037037036	13.237037037037036	13.134328358208954	13.529850746268655	13.938931297709924	14.28	14.4	14.616	14.411290322580644	14.403225806451612	14.28	14.184	14.096774193548386	14.442622950819672	14.565573770491802	15.059322033898306	15.904347826086957	16.04385964912281	16.052631578947366	16.061403508771928	15.858407079646017	15.734513274336283	15.473684210526315	15.392857142857144	15.017699115044248	15.13274336283186
YOR238W	17.727272727272727	20.272727272727273	22.3	22.3	22.3	22.3	22.3	16.92857142857143	16.92857142857143	16.92857142857143	16.92857142857143	16.92857142857143	16.92857142857143	16.92857142857143	18.230769230769234	17.153846153846153	14.928571428571429	14.928571428571429	16.076923076923077	15.0	13.928571428571427	15.0	15.0	15.0	15.0	15.0	15.0	15.0	15.0	15.0	15.0	15.0	16.0	16.0	16.0	16.0	16.0	16.0	17.07692307692308	15.857142857142858	14.857142857142856	14.857142857142856	15.857142857142858	15.857142857142858	15.857142857142858	15.857142857142858	15.857142857142858	15.857142857142858	15.857142857142858
YNL320W	19.439999999999998	19.7027027027027	19.89189189189189	19.54054054054054	20.083333333333336	19.88888888888889	20.457142857142856	19.88888888888889	19.88888888888889	20.35211267605634	20.642857142857142	20.642857142857142	20.642857142857142	20.642857142857142	20.642857142857142	21.37313432835821	21.106060606060606	21.215384615384615	21.666666666666668	22.016129032258068	22.016129032258068	22.20967741935484	22.016129032258068	22.016129032258068	22.37704918032787	22.163934426229506	21.688524590163933	21.688524590163933	22.25	22.719298245614038	22.47368421052632	22.625	22.142857142857146	22.78181818181818	21.98245614035088	21.50877192982456	21.362068965517242	21.736842105263158	22.125	21.66071428571429	21.280701754385966	22.462962962962965	23.39622641509434	23.18867924528302	23.433962264150942	23.433962264150942	23.433962264150942	23.943396226415093	23.67924528301887
YNL252C	26.0	25.835164835164836	25.681318681318682	25.662921348314605	25.50561797752809	25.50561797752809	25.224719101123593	23.923076923076923	24.30337078651685	24.44943820224719	24.72727272727273	24.863636363636363	24.863636363636363	25.149425287356323	24.876404494382022	26.402298850574713	26.252873563218394	26.27586206896552	26.126436781609197	25.988636363636367	26.13793103448276	26.179775280898877	26.02247191011236	25.730337078651683	25.704545454545457	26.0	26.302325581395348	26.32183908045977	26.17241379310345	26.788235294117644	27.433734939759038	27.759036144578317	27.634146341463417	27.987654320987655	29.064102564102562	28.69620253164557	29.272727272727277	30.283783783783786	30.283783783783786	30.283783783783786	30.136986301369863	30.52054794520548	30.52054794520548	30.944444444444446	30.750000000000004	30.569444444444446	30.38888888888889	30.38888888888889	29.847222222222225
YER126C	12.027027027027026	12.0	12.342857142857143	12.705882352941178	12.342857142857143	12.294117647058824	12.294117647058824	11.911764705882353	11.878787878787879	11.878787878787879	12.6875	13.096774193548388	12.6875	12.193548387096776	11.774193548387096	11.774193548387096	11.774193548387096	11.806451612903226	11.35483870967742	11.35483870967742	11.35483870967742	11.299999999999999	10.272727272727272	10.272727272727272	10.272727272727272	10.1875	9.84375	9.545454545454545	9.545454545454545	10.161290322580644	9.709677419354838	9.1	8.413793103448278	8.714285714285714	9.037037037037038	9.037037037037038	8.413793103448278	9.592592592592593	9.592592592592593	9.592592592592593	9.592592592592593	9.592592592592593	8.785714285714285	8.785714285714285	8.000000000000002	7.482758620689657	7.25	7.25	7.000000000000001
YMR099C	15.829787234042554	15.553191489361703	15.25531914893617	14.97872340425532	15.333333333333334	15.02222222222222	15.02222222222222	14.711111111111109	14.711111111111109	14.399999999999999	14.11111111111111	14.11111111111111	13.511111111111113	13.813953488372093	13.813953488372093	13.813953488372093	13.2	13.2	13.2	13.476190476190478	13.476190476190478	13.162790697674419	13.162790697674419	13.162790697674419	13.162790697674419	13.476190476190478	13.80487804878049	13.80487804878049	13.825000000000001	13.820512820512821	14.91891891891892	14.91891891891892	14.54054054054054	14.54054054054054	13.815789473684209	13.815789473684209	14.157894736842106	13.461538461538462	13.12820512820513	12.820512820512821	13.162162162162163	13.162162162162163	12.783783783783784	13.142857142857142	13.142857142857142	12.371428571428572	12.371428571428572	12.371428571428572	12.0
YNL050C	11.359375	11.359375	10.937500000000002	10.734375	10.904761904761903	11.11111111111111	11.11111111111111	11.11111111111111	11.11111111111111	10.937500000000002	10.937500000000002	11.741935483870968	11.741935483870968	12.177419354838712	11.984126984126984	11.761904761904761	11.968253968253967	11.761904761904761	11.777777777777777	11.777777777777777	11.555555555555555	11.741935483870968	11.741935483870968	11.741935483870968	11.741935483870968	11.741935483870968	11.96774193548387	11.758064516129032	11.548387096774194	11.548387096774194	11.548387096774194	11.548387096774194	11.338709677419356	11.338709677419356	11.158730158730158	11.129032258064518	10.919354838709676	10.746031746031745	10.746031746031745	10.693548387096776	11.237288135593221	11.431034482758621	11.224137931034482	11.655172413793103	11.879310344827585	12.303571428571427	12.303571428571427	12.303571428571427	12.303571428571427
YIL148W	8.916666666666664	8.916666666666664	8.916666666666664	8.916666666666664	8.916666666666664	8.916666666666664	8.916666666666664	8.916666666666664	8.916666666666664	7.6428571428571415	7.6428571428571415	7.6428571428571415	7.6428571428571415	7.6428571428571415	8.916666666666664	8.916666666666664	8.916666666666664	8.916666666666664	8.916666666666664	8.916666666666664	8.916666666666664	8.916666666666664	8.916666666666664	8.916666666666664	8.916666666666664	7.6428571428571415	7.6428571428571415	7.6428571428571415	8.23076923076923	8.23076923076923	10.23076923076923	10.23076923076923	9.499999999999998	10.428571428571427	10.428571428571427	10.428571428571427	10.428571428571427	10.428571428571427	10.428571428571427	10.428571428571427	11.357142857142856	11.357142857142856	11.428571428571427	11.428571428571427	11.428571428571427	11.428571428571427	11.428571428571427	10.428571428571427	10.428571428571427
YER062C	11.478260869565217	11.478260869565217	11.478260869565217	11.478260869565217	12.652173913043477	12.652173913043477	12.125000000000002	11.080000000000002	10.52	10.52	10.52	10.52	10.52	10.52	11.040000000000001	12.0	11.500000000000002	11.500000000000002	11.115384615384615	10.703703703703704	11.56	12.041666666666668	12.041666666666668	12.080000000000002	12.080000000000002	12.583333333333336	12.583333333333336	12.583333333333336	12.625	12.120000000000001	11.222222222222221	10.821428571428571	10.448275862068966	10.0	10.931034482758623	10.566666666666668	10.225806451612904	10.225806451612904	10.225806451612904	10.225806451612904	10.225806451612904	10.225806451612904	10.225806451612904	10.225806451612904	11.06451612903226	11.483870967741936	11.483870967741936	11.483870967741936	11.125
YIL003W	19.918918918918916	19.567567567567565	19.567567567567565	19.567567567567565	19.567567567567565	19.216216216216214	19.216216216216214	19.216216216216214	18.23076923076923	17.775	17.775	17.775	18.424999999999997	18.424999999999997	18.897435897435894	18.897435897435894	18.897435897435894	18.897435897435894	18.317073170731707	18.317073170731707	18.658536585365855	18.658536585365855	18.658536585365855	18.658536585365855	18.658536585365855	18.341463414634145	17.488372093023255	17.571428571428573	17.571428571428573	17.571428571428573	17.571428571428573	18.0	18.341463414634145	17.904761904761905	18.024390243902438	18.024390243902438	18.024390243902438	18.024390243902438	18.024390243902438	18.948717948717945	18.024390243902438	17.595238095238095	17.30952380952381	17.30952380952381	17.0	16.690476190476193	16.690476190476193	17.097560975609756	16.121951219512194
YDL018C	18.34782608695652	18.34782608695652	18.043478260869566	17.47826086956522	17.866666666666664	17.844444444444445	18.133333333333333	18.133333333333333	17.73913043478261	18.34782608695652	17.583333333333332	17.3125	17.583333333333332	17.041666666666668	17.041666666666668	16.75	16.75	17.195652173913043	16.829787234042556	16.53191489361702	16.23404255319149	16.23404255319149	16.23404255319149	15.95744680851064	15.306122448979593	16.163265306122447	16.163265306122447	16.163265306122447	16.791666666666668	16.791666666666668	16.448979591836736	16.734693877551024	16.4	16.66	16.4	15.9	16.22448979591837	15.938775510204081	15.673469387755103	15.673469387755103	16.0	16.340425531914896	16.340425531914896	16.340425531914896	16.340425531914896	16.063829787234045	16.063829787234045	17.0	17.477272727272727
YHR088W	5.330882352941176	5.225454545454545	5.225454545454545	5.263736263736263	5.254612546125461	5.333333333333333	5.203007518796992	5.072519083969465	5.091954022988506	5.246093749999999	5.428	5.459349593495934	5.419753086419752	5.242798353909465	5.2761506276150625	5.388888888888888	5.458874458874458	5.604444444444444	5.5796460176991145	5.504504504504503	5.529411764705881	5.566820276497695	5.558139534883721	5.295774647887324	5.254716981132074	5.1932367149758445	5.180952380952381	5.160194174757281	5.142156862745097	5.154228855721392	5.154228855721392	4.880597014925373	4.84	4.727722772277227	4.569999999999999	4.568527918781725	4.436548223350253	4.553846153846154	4.343589743589743	4.365979381443298	4.243523316062175	4.128205128205129	4.128205128205129	4.103626943005181	4.146596858638743	4.103626943005181	4.078534031413612	3.9894179894179884	4.219780219780219
YIL133C	7.290322580645162	8.0	7.741935483870967	7.90625	7.90625	7.90625	7.90625	7.666666666666666	7.666666666666666	7.666666666666666	7.228571428571429	6.45945945945946	6.2894736842105265	6.2894736842105265	6.128205128205129	5.829268292682928	5.357142857142858	5.642857142857144	5.813953488372094	5.6818181818181825	5.113636363636364	4.818181818181819	4.818181818181819	4.818181818181819	5.558139534883722	5.558139534883722	5.750000000000001	5.883720930232559	5.750000000000001	6.022727272727273	5.888888888888889	6.318181818181819	6.177777777777778	6.48888888888889	6.086956521739131	6.934782608695653	7.500000000000001	7.617021276595747	7.893617021276597	7.893617021276597	7.571428571428573	7.274509803921569	7.42	8.058823529411766	7.6111111111111125	7.472727272727273	7.472727272727273	7.589285714285714	7.423728813559324
YBR231C	20.514285714285712	19.61111111111111	19.61111111111111	19.222222222222218	19.8	19.8	19.428571428571427	19.057142857142853	18.685714285714283	18.285714285714285	17.297297297297295	17.297297297297295	17.297297297297295	17.648648648648646	18.13888888888889	18.13888888888889	17.77777777777778	17.77777777777778	17.77777777777778	17.675675675675674	18.685714285714283	18.685714285714283	18.685714285714283	18.314285714285713	17.914285714285715	17.914285714285715	17.914285714285715	17.914285714285715	18.029411764705884	16.771428571428572	16.371428571428574	16.371428571428574	16.371428571428574	16.371428571428574	16.371428571428574	15.971428571428572	15.971428571428572	15.6	16.714285714285715	15.942857142857145	16.029411764705884	16.515151515151516	16.12121212121212	16.12121212121212	15.696969696969697	16.1875	16.1875	16.1875	16.1875
YBR228W	21.28571428571429	20.790697674418603	20.790697674418603	19.837209302325583	19.837209302325583	20.162790697674417	20.309523809523814	19.837209302325583	21.756097560975608	21.756097560975608	22.299999999999997	22.299999999999997	22.87179487179487	23.205128205128204	22.846153846153847	22.846153846153847	22.46153846153846	21.769230769230766	21.769230769230766	21.769230769230766	21.024390243902438	21.024390243902438	21.024390243902438	21.549999999999997	22.1025641025641	22.076923076923077	22.076923076923077	22.076923076923077	22.657894736842103	22.891891891891888	22.891891891891888	22.891891891891888	23.527777777777775	23.428571428571427	22.657142857142855	22.657142857142855	22.388888888888886	21.999999999999996	22.628571428571426	21.54285714285714	21.54285714285714	21.942857142857143	21.942857142857143	21.54285714285714	21.942857142857143	21.942857142857143	22.314285714285713	22.970588235294116	22.52941176470588
YMR134W	11.52	11.076923076923077	10.538461538461538	10.0	10.0	10.833333333333334	11.91304347826087	11.91304347826087	11.91304347826087	11.91304347826087	11.304347826086955	11.304347826086955	11.304347826086955	10.695652173913043	9.666666666666668	9.666666666666668	9.666666666666668	9.666666666666668	8.923076923076923	8.680000000000001	8.64	8.64	9.391304347826086	9.391304347826086	9.391304347826086	9.391304347826086	9.391304347826086	9.391304347826086	9.818181818181818	9.391304347826086	9.391304347826086	9.956521739130434	9.956521739130434	9.956521739130434	9.347826086956522	9.772727272727272	9.772727272727272	9.772727272727272	9.772727272727272	9.772727272727272	9.772727272727272	9.347826086956522	9.347826086956522	8.958333333333334	8.958333333333334	8.958333333333334	8.6	8.6	8.6
YJL066C	18.11214953271028	17.618181818181817	17.09009009009009	16.495652173913044	16.495652173913044	16.362068965517242	16.362068965517242	16.362068965517242	16.22222222222222	16.084745762711865	15.68595041322314	15.22950819672131	15.6	15.47107438016529	15.219512195121952	15.371900826446282	15.245901639344263	15.122950819672132	15.336065573770492	15.336065573770492	15.442622950819674	15.557377049180328	15.708333333333334	15.344262295081966	15.450819672131148	15.450819672131148	15.344262295081966	15.139344262295081	15.344262295081966	15.344262295081966	14.983870967741934	14.983870967741934	14.878048780487806	14.86290322580645	14.743999999999998	14.743999999999998	14.424	14.214285714285714	14.11111111111111	13.89763779527559	13.89763779527559	14.12	13.890625	13.890625	13.781250000000002	13.78740157480315	13.78740157480315	13.785714285714285	13.896825396825397
YJL177W	4.761904761904762	4.545454545454546	4.654545454545455	4.654545454545455	4.981981981981982	4.981981981981982	5.027272727272727	5.225225225225225	5.225225225225225	5.553571428571429	5.553571428571429	5.474137931034483	5.594827586206896	5.547008547008547	5.453781512605041	5.453781512605041	5.346774193548387	5.346774193548387	5.261904761904762	5.346774193548387	5.365079365079365	5.703125000000001	5.7109375	5.723076923076922	5.636363636363636	5.636363636363636	5.699248120300752	5.753731343283581	5.753731343283581	5.764705882352941	5.8768115942028984	5.733812949640287	5.692857142857142	5.711267605633803	5.682758620689655	5.972413793103448	5.851351351351352	5.851351351351352	5.979591836734693	6.080536912751677	6.0927152317880795	5.935483870967742	6.019354838709678	5.867924528301886	5.867924528301886	6.1304347826086945	6.211180124223602	6.226993865030675	6.114457831325301
YPL131W	25.27777777777778	25.22222222222222	23.89473684210526	22.05	21.0	21.666666666666664	21.666666666666664	21.272727272727273	19.217391304347824	18.416666666666668	18.958333333333336	18.958333333333336	18.958333333333336	18.958333333333336	18.958333333333336	18.416666666666668	18.240000000000002	18.240000000000002	17.53846153846154	16.88888888888889	18.759999999999998	18.759999999999998	18.759999999999998	18.759999999999998	17.25	16.655172413793107	16.655172413793107	15.161290322580644	15.161290322580644	15.161290322580644	15.161290322580644	14.709677419354838	15.129032258064516	14.656249999999998	14.656249999999998	14.656249999999998	14.656249999999998	14.656249999999998	15.580645161290324	15.580645161290324	15.580645161290324	15.580645161290324	15.09375	14.636363636363637	14.205882352941178	13.4	13.027777777777777	12.342105263157894	12.342105263157894
YDL201W	14.278846153846153	14.431372549019608	14.435643564356434	14.579999999999998	14.306930693069308	14.03921568627451	14.45	14.612244897959185	14.214285714285714	14.081632653061225	14.336734693877553	14.484536082474229	14.663157894736841	14.789473684210526	14.680851063829786	14.680851063829786	14.695652173913043	14.108695652173912	13.956989247311828	13.956989247311828	14.26086956521739	14.26086956521739	13.957446808510637	13.946808510638297	14.25	13.80851063829787	13.80851063829787	14.109890109890111	13.688888888888888	13.533333333333333	13.533333333333333	13.685393258426965	13.539325842696629	13.393258426966291	13.393258426966291	13.545454545454545	13.862068965517242	14.023255813953488	13.86046511627907	14.361445783132531	13.86046511627907	13.717647058823529	14.048192771084338	14.060975609756099	13.716049382716049	13.548780487804878	13.548780487804878	13.024691358024691	13.376623376623378
YDL191W	21.73170731707317	21.365853658536587	20.857142857142858	20.571428571428573	21.073170731707318	21.073170731707318	21.073170731707318	20.75609756097561	20.75609756097561	19.642857142857146	19.000000000000004	19.30952380952381	18.976190476190478	19.30952380952381	18.48780487804878	18.146341463414632	18.575	19.184210526315788	19.52631578947368	19.52631578947368	19.52631578947368	19.52631578947368	20.249999999999996	20.249999999999996	19.499999999999996	18.97297297297297	18.75	19.285714285714285	18.142857142857142	17.771428571428572	17.771428571428572	17.371428571428574	18.294117647058826	19.4375	19.0	19.612903225806452	21.642857142857142	21.642857142857142	22.107142857142854	23.10714285714285	23.96296296296296	23.96296296296296	23.925925925925924	26.32	25.240000000000002	24.720000000000002	24.720000000000002	24.16	22.370370370370367
YER177W	27.736842105263158	28.473684210526315	29.210526315789473	29.210526315789473	29.210526315789473	29.210526315789473	30.11111111111111	28.526315789473685	27.789473684210527	27.789473684210527	29.789473684210524	29.789473684210524	29.105263157894736	29.105263157894736	27.05	26.333333333333336	26.952380952380953	25.761904761904763	25.761904761904763	22.956521739130434	22.34782608695652	22.34782608695652	22.913043478260867	24.130434782608692	24.130434782608692	21.68	21.68	21.68	21.68	19.074074074074073	18.392857142857142	20.48148148148148	20.48148148148148	20.48148148148148	19.75	20.48148148148148	20.48148148148148	20.48148148148148	19.71428571428571	18.749999999999996	18.749999999999996	18.25	18.25	18.25	18.06896551724138	18.06896551724138	17.466666666666665	17.466666666666665	17.466666666666665
YPL237W	25.511627906976745	25.825581395348838	25.825581395348838	25.976744186046513	26.58333333333333	26.25	25.3448275862069	26.127906976744185	25.813953488372093	26.44047619047619	25.678160919540232	25.839080459770116	25.545454545454547	25.397727272727277	25.269662921348313	25.70114942528736	25.511627906976745	25.813953488372093	25.662790697674417	24.49438202247191	24.48314606741573	23.92222222222222	23.77777777777778	23.799999999999997	24.224719101123593	24.94318181818182	25.25	24.831460674157302	24.98876404494382	24.831460674157302	24.142857142857142	24.142857142857142	23.98901098901099	23.322580645161295	23.282608695652176	24.647727272727277	24.511363636363637	24.79310344827586	24.670454545454547	25.08139534883721	24.02298850574713	23.873563218390807	23.71264367816092	23.71264367816092	24.183908045977013	23.37777777777778	23.37777777777778	24.61627906976744	24.333333333333336
YLR441C	23.304347826086953	24.363636363636363	24.363636363636363	23.772727272727273	22.173913043478258	22.173913043478258	22.173913043478258	22.59090909090909	21.318181818181817	21.666666666666664	22.05	22.05	20.75	19.761904761904763	18.863636363636363	18.043478260869563	17.875	16.925925925925927	16.32142857142857	16.32142857142857	14.857142857142856	14.344827586206897	13.866666666666667	14.733333333333334	15.166666666666666	15.129032258064516	15.129032258064516	15.129032258064516	14.67741935483871	14.225806451612904	13.354838709677418	12.935483870967742	12.935483870967742	12.96969696969697	12.96969696969697	13.333333333333332	13.705882352941178	14.088235294117647	14.088235294117647	14.515151515151514	14.515151515151514	14.515151515151514	14.515151515151514	14.088235294117647	14.441176470588236	14.441176470588236	14.500000000000002	14.027777777777777	14.027777777777777
YDR450W	13.727272727272727	13.727272727272727	12.58333333333333	12.58333333333333	12.58333333333333	12.58333333333333	12.58333333333333	12.58333333333333	12.58333333333333	12.58333333333333	12.615384615384617	12.615384615384617	12.615384615384617	12.615384615384617	11.615384615384615	12.692307692307692	12.692307692307692	12.692307692307692	14.76923076923077	15.714285714285714	16.714285714285715	15.600000000000001	14.733333333333334	14.733333333333334	13.8125	13.0	13.8125	13.8125	13.8125	13.0	13.0	13.0	13.0	13.0	13.0	11.631578947368421	12.368421052631579	13.105263157894736	12.450000000000001	12.450000000000001	13.15	13.15	11.43478260869565	10.52	10.115384615384615	9.068965517241379	9.068965517241379	9.068965517241379	10.03448275862069
YLR285W	15.578947368421053	15.578947368421053	15.578947368421053	15.578947368421053	15.578947368421053	15.722222222222221	14.894736842105262	14.894736842105262	14.210526315789473	14.210526315789473	14.210526315789473	15.578947368421053	15.578947368421053	15.666666666666668	15.666666666666668	15.666666666666668	15.666666666666668	14.88888888888889	14.999999999999998	14.999999999999998	14.999999999999998	14.999999999999998	15.9375	14.3125	14.3125	14.294117647058822	14.294117647058822	14.294117647058822	14.294117647058822	14.294117647058822	14.294117647058822	13.5	13.642857142857142	13.642857142857142	13.642857142857142	17.363636363636363	18.636363636363633	18.636363636363633	18.636363636363633	19.200000000000003	19.200000000000003	20.5	20.5	20.5	18.636363636363633	18.636363636363633	18.636363636363633	18.636363636363633	18.636363636363633
YBR011C	15.0	15.0	15.0	15.05	15.05	15.05	15.842105263157894	15.842105263157894	15.842105263157894	15.842105263157894	15.842105263157894	15.842105263157894	16.57894736842105	16.57894736842105	16.57894736842105	16.72222222222222	16.72222222222222	16.72222222222222	16.72222222222222	17.705882352941174	17.705882352941174	18.8125	18.6875	18.6875	19.5625	19.5625	18.6875	18.6875	19.933333333333334	19.933333333333334	19.0	19.0	24.076923076923077	24.076923076923077	24.076923076923077	23.0	21.357142857142858	22.285714285714285	23.285714285714285	25.076923076923077	25.076923076923077	25.076923076923077	26.076923076923077	26.076923076923077	26.076923076923077	26.076923076923077	25.0	25.0	25.0
YDL010W	17.11764705882353	17.11764705882353	17.11764705882353	16.735294117647058	16.735294117647058	17.78125	18.1875	18.774193548387096	18.35483870967742	17.096774193548388	17.096774193548388	16.5625	16.5625	16.5625	18.1	18.1	18.928571428571427	17.379310344827587	17.379310344827587	16.8	16.333333333333332	16.333333333333332	16.413793103448278	15.965517241379313	15.965517241379313	16.535714285714285	16.535714285714285	16.57142857142857	16.57142857142857	18.56	18.0	18.0	17.307692307692307	16.14814814814815	16.14814814814815	16.14814814814815	15.666666666666668	15.666666666666668	15.222222222222221	15.222222222222221	15.666666666666668	14.607142857142856	15.26923076923077	15.26923076923077	15.36	15.88	16.0	14.875000000000002	15.521739130434781
YPR165W	16.1	16.1	16.1	16.1	16.1	16.1	15.480769230769234	15.18867924528302	15.452830188679243	15.425925925925927	15.145454545454545	15.145454545454545	15.145454545454545	15.716981132075471	15.185185185185187	15.185185185185187	15.425925925925927	15.425925925925927	15.425925925925927	15.166666666666666	14.925925925925926	14.666666666666666	15.23076923076923	15.784313725490197	14.425925925925926	14.685185185185187	14.49056603773585	14.76923076923077	14.819999999999999	14.819999999999999	14.551020408163266	15.170212765957448	14.562499999999998	14.219999999999999	13.7	13.179999999999998	14.02127659574468	14.91304347826087	14.91304347826087	14.291666666666666	13.999999999999998	14.617021276595745	15.931818181818182	15.23913043478261	15.729166666666668	15.4375	15.166666666666666	14.559999999999999	14.279999999999998
YOL002C	18.0	18.0	18.68421052631579	18.92982456140351	18.92982456140351	18.912280701754387	18.666666666666668	18.666666666666668	18.120689655172413	18.120689655172413	18.120689655172413	18.210526315789476	18.92982456140351	18.92982456140351	19.649122807017545	19.894736842105264	19.42105263157895	19.535714285714285	19.636363636363637	19.267857142857142	19.98148148148148	20.75	20.730769230769234	20.480769230769234	20.607843137254903	21.448979591836736	22.1875	22.1875	22.1875	22.770833333333332	22.770833333333332	22.770833333333332	23.553191489361705	23.829787234042556	23.510638297872344	24.282608695652172	23.270833333333332	23.270833333333332	22.979166666666668	22.979166666666668	23.541666666666668	23.541666666666668	23.541666666666668	23.541666666666668	23.541666666666668	24.145833333333332	25.195652173913043	26.022222222222222	26.022222222222222
YGL085W	28.41509433962264	28.150943396226413	28.423076923076923	28.423076923076923	28.980392156862745	28.43137254901961	28.43137254901961	29.857142857142858	31.127659574468087	31.127659574468087	31.127659574468087	31.40425531914894	32.63636363636364	35.02439024390244	35.02439024390244	32.7906976744186	32.46511627906977	33.23809523809524	33.21428571428572	31.81395348837209	32.57142857142857	33.36585365853659	33.024390243902445	34.71794871794872	33.85	33.824999999999996	33.475	33.475	31.23809523809524	31.23809523809524	30.619047619047624	30.51162790697674	30.261904761904766	30.261904761904766	30.261904761904766	30.571428571428577	30.904761904761905	30.658536585365855	31.0	32.256410256410255	29.975609756097562	28.58139534883721	30.29268292682927	29.23809523809524	29.951219512195124	31.049999999999997	31.049999999999997	29.674999999999997	29.349999999999998
YIL124W	22.045454545454547	21.75	21.288888888888888	21.288888888888888	21.108695652173914	21.108695652173914	21.108695652173914	21.391304347826086	21.21276595744681	21.21276595744681	21.895833333333332	21.895833333333332	21.895833333333332	21.625	21.333333333333332	21.787234042553195	21.553191489361705	20.673469387755105	21.48979591836735	21.775510204081634	21.510204081632654	22.148936170212767	22.148936170212767	21.166666666666668	21.166666666666668	21.042553191489365	20.875	20.448979591836736	19.392156862745097	19.392156862745097	19.372549019607845	19.11764705882353	18.84313725490196	18.84313725490196	17.88679245283019	17.980769230769234	17.73076923076923	17.39622641509434	17.39622641509434	17.39622641509434	17.73076923076923	17.39622641509434	18.333333333333336	18.5	18.150943396226413	19.11764705882353	18.84313725490196	19.392156862745097	20.196078431372552
YLR046C	14.785714285714288	13.81818181818182	13.545454545454547	13.545454545454547	13.244444444444445	12.911111111111111	12.361702127659576	12.630434782608697	11.782608695652176	12.044444444444444	12.044444444444444	11.5	11.5	11.804347826086959	12.066666666666668	12.08695652173913	12.08695652173913	12.08695652173913	12.044444444444444	12.355555555555556	12.08695652173913	11.829787234042556	12.106382978723406	12.40425531914894	12.40425531914894	12.40425531914894	12.106382978723406	12.369565217391305	12.369565217391305	12.369565217391305	12.06521739130435	12.06521739130435	12.06521739130435	12.06521739130435	12.06521739130435	11.5625	11.291666666666668	11.06122448979592	11.612244897959185	12.145833333333334	12.145833333333334	12.145833333333334	12.104166666666668	12.104166666666668	12.361702127659576	12.063829787234045	12.32608695652174	12.32608695652174	12.32608695652174
YNL155W	8.590909090909093	8.590909090909093	8.295454545454547	7.511111111111112	7.363636363636364	7.068181818181819	6.750000000000002	6.113636363636365	5.627906976744187	5.452380952380953	5.585365853658538	5.2439024390243905	5.375	5.8108108108108105	5.8108108108108105	5.8108108108108105	5.8108108108108105	5.45945945945946	5.315789473684211	5.45945945945946	5.45945945945946	5.45945945945946	5.771428571428572	5.771428571428572	5.147058823529412	5.147058823529412	4.878787878787879	4.878787878787879	4.878787878787879	4.878787878787879	4.878787878787879	5.03125	5.03125	5.03125	5.4375	5.612903225806452	5.612903225806452	5.612903225806452	5.551724137931036	6.000000000000001	6.000000000000001	6.000000000000001	6.444444444444445	6.444444444444445	6.44	6.44	6.1923076923076925	6.1923076923076925	6.1923076923076925
YHR199C	20.8	21.0	21.272727272727273	21.272727272727273	20.922077922077925	20.922077922077925	20.653846153846153	20.833333333333332	21.272727272727273	21.090909090909093	20.555555555555557	20.555555555555557	20.39506172839506	20.421686746987955	19.807228915662655	19.430232558139537	19.430232558139537	19.127906976744185	18.988636363636367	18.516483516483518	18.516483516483518	18.36263736263736	19.078651685393258	19.224719101123593	19.01111111111111	19.44318181818182	19.06741573033708	19.06741573033708	18.965909090909093	19.397727272727273	20.174418604651162	20.174418604651162	20.197674418604652	20.046511627906977	20.20238095238095	19.732558139534884	19.41860465116279	19.093023255813954	18.83529411764706	18.30232558139535	17.809523809523807	17.53488372093023	17.599999999999998	17.53488372093023	17.686046511627907	17.0	16.662921348314605	16.820224719101123	17.077777777777776
YNL305C	31.923076923076923	31.923076923076923	31.923076923076923	31.923076923076923	31.923076923076923	31.923076923076923	31.923076923076923	31.923076923076923	31.923076923076923	28.769230769230766	28.769230769230766	28.769230769230766	28.769230769230766	28.769230769230766	28.769230769230766	27.76923076923077	27.76923076923077	26.692307692307693	26.692307692307693	26.692307692307693	25.615384615384617	25.615384615384617	23.78571428571429	23.78571428571429	22.785714285714285	23.78571428571429	23.78571428571429	21.785714285714285	20.333333333333332	19.0625	19.0625	18.1875	18.1875	18.1875	18.1875	16.5625	18.928571428571427	18.928571428571427	18.07142857142857	19.071428571428573	19.071428571428573	19.071428571428573	18.142857142857142	18.142857142857142	19.142857142857142	19.142857142857142	19.142857142857142	18.733333333333334	18.733333333333334
YHR062C	19.984848484848488	19.78787878787879	19.96875	19.96875	20.1875	20.3015873015873	20.285714285714285	20.285714285714285	20.285714285714285	20.063492063492063	20.161290322580648	20.161290322580648	20.161290322580648	19.91935483870968	20.112903225806452	20.21311475409836	21.482758620689655	21.241379310344826	21.017241379310345	20.79310344827586	20.551724137931032	21.0	21.0	21.12280701754386	21.5	21.654545454545453	21.418181818181818	21.418181818181818	21.314814814814817	21.71698113207547	21.71698113207547	22.134615384615387	22.134615384615387	22.134615384615387	22.779999999999998	22.6734693877551	22.408163265306126	22.408163265306126	23.638297872340427	23.638297872340427	23.361702127659576	23.361702127659576	22.6734693877551	22.918367346938776	23.638297872340427	23.638297872340427	23.638297872340427	23.638297872340427	22.541666666666664
YGR034W	6.523809523809523	6.523809523809523	6.227272727272727	5.59090909090909	5.347826086956521	5.347826086956521	5.347826086956521	5.347826086956521	5.347826086956521	5.347826086956521	5.956521739130434	5.956521739130434	5.4799999999999995	5.4799999999999995	5.269230769230769	5.269230769230769	4.892857142857142	4.428571428571428	4.275862068965518	4.275862068965518	4.275862068965518	4.724137931034483	5.206896551724138	5.206896551724138	5.033333333333333	5.033333333333333	4.870967741935484	4.870967741935484	4.870967741935484	4.870967741935484	5.0	4.852941176470589	4.714285714285714	4.583333333333333	4.684210526315789	4.944444444444445	5.333333333333334	5.1891891891891895	5.052631578947369	5.282051282051283	5.15	5.682926829268293	5.547619047619048	5.547619047619048	5.547619047619048	5.613636363636365	5.613636363636365	5.613636363636365	5.9318181818181825
YKR046C	23.336734693877553	23.711340206185568	23.9375	23.84536082474227	23.29896907216495	23.395833333333332	23.606382978723403	23.73404255319149	23.861702127659573	23.851063829787233	24.138297872340424	23.88421052631579	23.736842105263158	24.138297872340424	24.138297872340424	23.873684210526314	24.500000000000004	24.652173913043477	23.97872340425532	24.117021276595743	24.26595744680851	24.096774193548388	24.06521739130435	23.6304347826087	23.6304347826087	23.593406593406595	24.022222222222222	24.29213483146067	24.44943820224719	24.606741573033705	24.897727272727273	25.517241379310345	25.517241379310345	25.666666666666668	26.738095238095237	26.57142857142857	26.578313253012052	26.26190476190476	26.26190476190476	26.26190476190476	27.23456790123457	27.23170731707317	26.585365853658537	26.414634146341466	26.753086419753085	27.77215189873418	27.632911392405063	27.82051282051282	27.653846153846153
YMR178W	20.53488372093023	20.53488372093023	20.53488372093023	20.404761904761905	20.404761904761905	21.64102564102564	21.64102564102564	21.64102564102564	21.28205128205128	20.948717948717945	20.948717948717945	21.842105263157894	21.28205128205128	20.75	20.615384615384613	20.256410256410255	20.447368421052627	20.447368421052627	20.999999999999996	20.62162162162162	19.51351351351351	20.055555555555554	20.833333333333332	19.736842105263158	19.736842105263158	19.368421052631575	19.368421052631575	18.684210526315788	18.684210526315788	17.075	17.424999999999997	17.424999999999997	17.125	18.075	17.724999999999998	17.724999999999998	17.724999999999998	18.17948717948718	18.17948717948718	18.049999999999997	18.049999999999997	17.921052631578945	17.57894736842105	17.57894736842105	17.57894736842105	17.57894736842105	16.868421052631575	17.805555555555554	17.805555555555554
YKL128C	9.274193548387098	9.426229508196721	9.655172413793103	9.655172413793103	9.824561403508772	9.491525423728815	9.491525423728815	9.491525423728815	9.254237288135593	9.254237288135593	9.254237288135593	9.172413793103448	9.172413793103448	9.172413793103448	9.172413793103448	9.172413793103448	9.561403508771932	9.561403508771932	9.561403508771932	8.982142857142858	8.89090909090909	8.89090909090909	8.872727272727273	8.872727272727273	8.789473684210527	8.946428571428573	8.946428571428573	8.789473684210527	8.543859649122808	7.9821428571428585	8.381818181818183	8.381818181818183	7.859649122807019	7.859649122807019	7.859649122807019	7.75	7.75	7.517857142857143	7.517857142857143	7.517857142857143	7.517857142857143	7.163636363636363	7.163636363636363	7.163636363636363	7.4	7.145454545454546	7.145454545454546	6.890909090909091	6.890909090909091
YLL023C	30.03125	30.03125	30.234375000000004	31.435483870967747	31.225806451612907	30.73015873015873	31.225806451612907	31.435483870967747	31.95081967213115	31.95081967213115	32.14754098360656	32.9	33.810344827586206	33.810344827586206	32.68333333333333	33.67796610169491	34.13559322033899	35.964285714285715	36.464285714285715	36.482142857142854	36.482142857142854	36.035714285714285	35.55357142857143	35.80357142857143	36.035714285714285	35.76785714285714	33.66666666666667	33.66666666666667	33.64912280701755	33.293103448275865	33.293103448275865	32.49152542372882	33.05172413793103	34.36363636363637	34.10909090909091	33.5	33.87272727272727	33.87272727272727	33.63636363636363	33.654545454545456	32.839285714285715	33.30357142857143	33.30357142857143	33.945454545454545	32.625	32.392857142857146	33.111111111111114	32.76363636363636	34.12962962962963
YKL023W	17.240000000000002	17.240000000000002	17.240000000000002	17.958333333333336	17.958333333333336	17.958333333333336	16.833333333333332	16.16	17.565217391304344	17.565217391304344	18.36363636363636	18.36363636363636	17.727272727272727	17.727272727272727	16.391304347826086	15.782608695652174	15.782608695652174	16.956521739130434	16.956521739130434	17.727272727272727	17.904761904761905	17.28571428571429	17.952380952380953	17.952380952380953	17.28571428571429	17.28571428571429	17.28571428571429	16.666666666666664	17.5	16.666666666666664	17.5	16.666666666666664	16.047619047619047	15.380952380952383	15.380952380952383	15.380952380952383	15.380952380952383	15.380952380952383	15.380952380952383	14.652173913043478	14.652173913043478	14.652173913043478	14.652173913043478	14.652173913043478	14.681818181818183	16.666666666666664	16.047619047619047	16.047619047619047	16.047619047619047
YJL068C	16.819277108433738	17.024390243902438	16.819277108433738	16.819277108433738	16.506024096385545	16.32530120481928	16.555555555555557	16.39506172839506	16.02439024390244	15.831325301204823	15.66265060240964	16.099999999999998	16.099999999999998	16.151898734177216	15.962025316455696	15.073170731707318	15.455696202531646	14.949367088607595	15.126582278481013	15.126582278481013	14.632911392405063	14.455696202531644	14.474358974358974	14.653846153846153	14.653846153846153	14.468354430379748	14.126582278481013	14.855263157894736	15.256756756756756	14.716216216216216	14.575342465753424	14.575342465753424	14.777777777777779	14.208333333333334	14.408450704225352	14.799999999999999	14.591549295774648	14.214285714285714	14.014285714285714	13.614285714285714	13.614285714285714	13.228571428571428	12.842857142857142	12.657142857142857	13.028571428571427	13.028571428571427	13.2	13.2	13.028571428571427
YDR043C	10.15	10.15	10.15	10.15	10.15	10.15	9.666666666666666	9.666666666666666	9.666666666666666	9.666666666666666	10.333333333333334	10.333333333333334	10.333333333333334	10.333333333333334	10.333333333333334	10.333333333333334	10.333333333333334	10.333333333333334	10.333333333333334	10.333333333333334	10.333333333333334	10.850000000000001	10.850000000000001	11.421052631578949	12.105263157894736	12.105263157894736	12.105263157894736	12.777777777777777	12.777777777777777	13.555555555555557	14.352941176470589	14.352941176470589	14.352941176470589	14.352941176470589	13.555555555555557	12.842105263157896	12.842105263157896	12.842105263157896	12.842105263157896	13.526315789473685	13.526315789473685	12.238095238095239	12.238095238095239	12.238095238095239	12.238095238095239	12.238095238095239	12.238095238095239	11.681818181818182	11.173913043478262
YDR275W	24.5625	24.4	24.7375	24.134146341463417	24.29268292682927	23.951219512195124	24.414634146341463	24.414634146341463	24.5125	24.5125	24.5125	24.5	24.9873417721519	25.32051282051282	24.5125	24.1875	23.76829268292683	23.481927710843376	23.481927710843376	23.481927710843376	23.59756097560976	24.037037037037038	24.037037037037038	23.914634146341466	23.914634146341466	23.76829268292683	23.76829268292683	23.76829268292683	23.59756097560976	24.1875	24.037037037037038	23.567901234567902	23.8625	24.64102564102564	24.3375	23.962025316455694	23.962025316455694	23.645569620253163	23.645569620253163	23.76923076923077	23.910256410256412	23.73076923076923	24.243589743589745	23.910256410256412	23.607594936708864	23.27848101265823	23.1375	23.857142857142858	24.20779220779221
YBR191W	11.9375	11.9375	10.611111111111112	10.611111111111112	10.611111111111112	10.611111111111112	10.611111111111112	10.611111111111112	10.611111111111112	9.368421052631579	9.368421052631579	9.368421052631579	9.368421052631579	9.368421052631579	9.368421052631579	9.368421052631579	8.9	8.9	9.368421052631579	9.368421052631579	9.368421052631579	9.368421052631579	9.368421052631579	9.368421052631579	9.368421052631579	9.368421052631579	9.368421052631579	9.111111111111112	9.111111111111112	9.111111111111112	9.111111111111112	9.111111111111112	8.631578947368421	8.631578947368421	8.631578947368421	8.631578947368421	7.80952380952381	7.80952380952381	7.454545454545455	6.863636363636363	6.863636363636363	6.863636363636363	6.863636363636363	7.130434782608695	7.130434782608695	7.130434782608695	8.304347826086957	8.304347826086957	7.695652173913044
YBR101C	23.519230769230774	24.2	24.645833333333332	24.142857142857146	24.354166666666664	23.770833333333332	23.479166666666664	23.97872340425532	24.5	24.5	26.83720930232558	27.500000000000004	27.853658536585364	28.549999999999997	28.224999999999998	26.58139534883721	25.97674418604651	26.27906976744186	25.953488372093023	24.75	23.840909090909093	23.545454545454547	22.954545454545457	22.65909090909091	23.73809523809524	23.73809523809524	23.73809523809524	22.65909090909091	22.65909090909091	22.65909090909091	23.48837209302326	23.48837209302326	24.634146341463417	25.575	23.926829268292682	24.26829268292683	24.875	24.9	25.224999999999998	25.224999999999998	24.9	25.224999999999998	24.875	25.924999999999997	25.924999999999997	25.599999999999998	24.380952380952383	23.714285714285715	23.714285714285715
YOR079C	21.29032258064516	21.29032258064516	22.0	22.433333333333334	23.20689655172414	24.03571428571428	23.57142857142857	23.57142857142857	22.0	22.0	21.53333333333333	21.53333333333333	24.444444444444443	23.48148148148148	23.48148148148148	23.518518518518515	23.518518518518515	23.518518518518515	23.518518518518515	23.518518518518515	23.0	22.51851851851852	22.51851851851852	22.51851851851852	21.999999999999996	21.807692307692307	20.555555555555554	20.555555555555554	20.074074074074073	20.074074074074073	20.074074074074073	20.074074074074073	19.59259259259259	19.59259259259259	21.16	20.64	20.64	20.12	20.958333333333336	20.958333333333336	20.958333333333336	21.869565217391305	21.869565217391305	21.260869565217387	20.08695652173913	20.08695652173913	20.08695652173913	20.08695652173913	20.08695652173913
YDL083C	5.052631578947368	5.052631578947368	4.571428571428571	4.571428571428571	5.238095238095238	5.238095238095238	5.238095238095238	5.0	5.59090909090909	5.913043478260868	5.913043478260868	5.666666666666667	5.666666666666667	5.92	6.5200000000000005	6.807692307692308	6.807692307692308	6.807692307692308	6.807692307692308	6.307692307692308	6.307692307692308	7.416666666666667	7.17391304347826	6.875	6.592592592592593	5.933333333333334	5.933333333333334	5.466666666666668	5.466666666666668	5.466666666666668	5.466666666666668	5.933333333333334	5.5625	6.34375	6.151515151515151	6.766666666666667	6.34375	6.34375	6.151515151515151	6.151515151515151	5.970588235294118	5.970588235294118	6.545454545454545	6.352941176470589	6.171428571428572	6.171428571428572	6.0	6.0	6.361111111111112
YNL055C	16.184210526315788	16.184210526315788	16.184210526315788	16.62162162162162	15.945945945945946	15.945945945945946	15.526315789473683	15.526315789473683	14.794871794871796	14.44736842105263	14.44736842105263	15.25	14.44736842105263	14.789473684210526	14.789473684210526	14.05	13.707317073170733	13.707317073170733	13.700000000000001	13.325000000000001	13.325000000000001	14.0	13.700000000000001	13.04878048780488	12.731707317073173	12.42857142857143	12.761904761904765	12.761904761904765	12.095238095238098	12.095238095238098	12.095238095238098	12.116279069767442	11.790697674418606	11.465116279069768	11.04761904761905	11.04761904761905	11.35714285714286	11.35714285714286	11.690476190476193	11.609756097560977	11.609756097560977	11.9	12.275	11.65	11.948717948717949	12.307692307692308	12.333333333333334	12.657894736842104	13.342105263157894
YGL136C	17.76666666666667	17.76666666666667	18.448275862068964	17.96551724137931	18.607142857142858	18.607142857142858	19.107142857142854	18.607142857142858	17.96551724137931	16.433333333333334	15.966666666666667	15.966666666666667	15.03225806451613	15.03225806451613	15.03225806451613	14.968749999999998	16.0	16.517241379310345	16.517241379310345	16.931034482758623	16.931034482758623	16.931034482758623	16.517241379310345	16.931034482758623	16.931034482758623	16.931034482758623	16.931034482758623	15.966666666666667	15.03225806451613	15.03225806451613	15.03225806451613	15.03225806451613	15.903225806451614	15.903225806451614	15.903225806451614	16.29032258064516	15.838709677419354	15.838709677419354	15.838709677419354	15.838709677419354	15.838709677419354	15.838709677419354	15.838709677419354	15.838709677419354	15.451612903225806	14.968749999999998	16.65625	16.65625	15.727272727272725
YDR262W	22.40476190476191	21.78571428571429	22.31707317073171	20.97674418604651	21.365853658536587	21.365853658536587	21.073170731707318	21.073170731707318	21.599999999999998	21.599999999999998	21.599999999999998	22.153846153846153	21.743589743589745	22.31578947368421	22.918918918918916	23.194444444444443	23.857142857142858	23.11428571428571	23.727272727272723	24.151515151515145	24.151515151515145	23.333333333333332	22.515151515151512	23.218749999999996	22.781249999999996	21.666666666666664	21.666666666666664	22.34375	22.34375	21.272727272727266	20.848484848484844	19.852941176470587	19.852941176470587	19.852941176470587	19.852941176470587	19.852941176470587	18.91428571428571	18.91428571428571	18.91428571428571	18.91428571428571	18.91428571428571	19.714285714285715	20.085714285714285	17.763157894736842	17.763157894736842	17.146341463414636	17.48780487804878	17.829268292682926	17.924999999999997
YJL210W	12.0625	12.0625	11.933333333333335	11.1875	12.785714285714286	12.785714285714286	12.866666666666667	12.866666666666667	13.785714285714285	13.785714285714285	17.166666666666664	17.166666666666664	18.727272727272727	20.6	20.6	20.6	20.6	20.6	20.6	20.6	20.6	23.200000000000003	23.200000000000003	23.200000000000003	23.200000000000003	21.700000000000003	21.700000000000003	21.700000000000003	19.727272727272727	19.727272727272727	19.727272727272727	18.454545454545453	18.454545454545453	19.727272727272727	20.909090909090907	20.909090909090907	20.909090909090907	20.909090909090907	20.909090909090907	20.909090909090907	20.909090909090907	20.909090909090907	20.909090909090907	20.909090909090907	20.909090909090907	20.909090909090907	20.909090909090907	19.636363636363637	19.636363636363637
YOL088C	25.193548387096772	25.193548387096772	25.193548387096772	25.193548387096772	25.193548387096772	24.709677419354836	24.709677419354836	24.709677419354836	24.709677419354836	24.709677419354836	24.709677419354836	24.709677419354836	24.32258064516129	22.176470588235293	22.176470588235293	22.176470588235293	22.176470588235293	22.176470588235293	21.323529411764707	21.323529411764707	21.323529411764707	21.705882352941178	21.705882352941178	21.705882352941178	22.088235294117645	22.757575757575754	22.757575757575754	22.757575757575754	22.088235294117645	21.457142857142856	21.457142857142856	20.86111111111111	20.472222222222218	19.918918918918916	19.54054054054054	19.54054054054054	18.783783783783782	18.783783783783782	18.783783783783782	18.405405405405403	18.405405405405403	18.405405405405403	18.685714285714283	18.685714285714283	18.314285714285713	18.314285714285713	18.314285714285713	18.314285714285713	18.314285714285713
YER074W	42.47619047619047	38.68181818181817	37.285714285714285	35.0	33.81818181818181	33.22727272727272	33.22727272727272	33.22727272727272	33.22727272727272	32.63636363636363	31.999999999999993	31.36363636363636	30.136363636363633	30.999999999999996	29.76190476190476	28.409090909090907	29.142857142857142	28.523809523809522	27.809523809523807	26.523809523809526	25.238095238095237	24.61904761904762	24.61904761904762	24.61904761904762	24.61904761904762	23.952380952380953	23.952380952380953	23.333333333333332	23.333333333333332	23.952380952380953	23.952380952380953	24.45	23.285714285714285	23.285714285714285	21.38095238095238	19.18181818181818	19.18181818181818	18.545454545454547	19.42857142857143	19.42857142857143	20.047619047619047	17.173913043478258	15.8	15.24	15.24	14.680000000000001	14.120000000000001	13.6	14.120000000000001
YJR096W	14.685714285714285	13.885714285714286	13.885714285714286	14.727272727272727	14.272727272727272	14.272727272727272	14.272727272727272	13.5	13.5	13.5	12.75	12.75	12.75	12.75	13.13888888888889	12.75	12.75	11.702702702702704	11.702702702702704	11.675675675675675	11.297297297297298	11.297297297297298	11.0	11.0	10.63157894736842	10.63157894736842	10.63157894736842	10.289473684210526	11.342105263157894	10.947368421052632	11.243243243243244	11.243243243243244	11.555555555555555	11.555555555555555	11.555555555555555	12.314285714285715	13.06060606060606	13.06060606060606	12.666666666666666	13.06060606060606	13.06060606060606	13.424242424242424	13.424242424242424	12.657142857142858	13.424242424242424	13.424242424242424	13.06060606060606	13.06060606060606	13.484848484848484
YNL075W	22.370967741935484	21.80952380952381	22.370967741935484	22.370967741935484	22.161290322580648	21.951612903225808	22.737704918032787	22.900000000000002	22.847457627118644	22.683333333333334	21.885245901639344	21.885245901639344	21.672131147540984	20.984126984126984	21.442622950819672	21.213114754098363	21.932203389830512	21.71186440677966	21.47457627118644	21.27118644067797	21.189655172413794	21.189655172413794	21.016949152542374	20.098360655737704	20.559322033898308	21.50877192982456	22.685185185185187	22.849056603773583	22.849056603773583	23.203703703703706	23.39622641509434	24.09615384615385	24.09615384615385	22.92452830188679	22.92452830188679	22.150943396226413	23.019607843137255	23.019607843137255	22.49019607843137	22.215686274509803	23.122448979591837	23.510638297872344	22.95744680851064	23.456521739130434	23.21276595744681	21.54	21.759999999999998	21.759999999999998	21.5
YML107C	14.173913043478262	13.985507246376812	14.191176470588236	14.846153846153847	14.846153846153847	14.63076923076923	14.65625	14.666666666666666	14.666666666666666	14.666666666666666	14.666666666666666	14.666666666666666	14.666666666666666	14.492063492063492	14.5	14.5	14.5	14.295081967213113	14.508196721311476	14.338983050847459	13.419354838709678	13.629032258064518	13.40983606557377	13.40983606557377	13.40983606557377	12.967741935483872	12.967741935483872	12.758064516129032	12.737704918032787	12.737704918032787	12.311475409836065	12.098360655737705	12.299999999999999	12.098360655737705	12.299999999999999	12.066666666666665	12.271186440677965	12.033898305084747	12.241379310344827	12.241379310344827	12.224137931034482	11.982758620689655	11.456140350877194	11.210526315789474	10.068965517241379	9.844827586206897	9.60344827586207	9.440677966101696	9.203389830508476
YHL013C	12.6	12.6	12.6	12.6	12.6	13.695652173913041	13.695652173913041	13.125	11.958333333333336	11.958333333333336	12.0	11.52	11.52	11.52	11.52	11.52	10.96	11.416666666666668	11.416666666666668	11.416666666666668	11.416666666666668	11.416666666666668	11.416666666666668	11.416666666666668	11.416666666666668	11.304347826086955	11.304347826086955	11.304347826086955	11.304347826086955	11.304347826086955	11.304347826086955	11.304347826086955	10.695652173913043	11.304347826086955	12.454545454545455	11.818181818181817	11.818181818181817	12.38095238095238	12.38095238095238	12.38095238095238	11.818181818181817	12.38095238095238	12.38095238095238	12.38095238095238	12.38095238095238	13.047619047619047	13.047619047619047	14.350000000000001	15.05
YGL232W	18.523809523809522	18.523809523809522	18.822580645161292	18.612903225806452	18.317460317460316	19.06451612903226	19.147540983606557	19.35593220338983	19.68965517241379	19.448275862068964	19.89655172413793	20.375	19.43103448275862	19.892857142857142	19.892857142857142	19.90740740740741	20.056603773584907	21.0	21.259999999999998	21.42857142857143	21.42857142857143	21.42857142857143	21.142857142857142	21.142857142857142	21.583333333333332	21.041666666666668	22.23913043478261	22.23913043478261	22.543478260869563	22.847826086956523	22.847826086956523	22.565217391304348	22.565217391304348	22.869565217391305	22.869565217391305	22.869565217391305	23.066666666666666	22.565217391304348	22.565217391304348	21.956521739130437	22.444444444444443	22.444444444444443	21.51111111111111	21.22222222222222	21.704545454545457	21.244444444444444	21.244444444444444	21.906976744186046	21.906976744186046
YEL019C	18.868421052631575	18.868421052631575	19.378378378378375	19.027027027027025	19.027027027027025	19.027027027027025	18.64864864864865	18.64864864864865	18.157894736842103	18.157894736842103	18.157894736842103	18.52631578947368	18.52631578947368	19.027027027027025	19.027027027027025	19.027027027027025	19.222222222222218	20.352941176470587	19.970588235294116	19.970588235294116	19.970588235294116	19.970588235294116	19.4	19.4	19.4	18.861111111111107	18.083333333333332	18.22857142857143	17.45714285714286	17.45714285714286	17.97058823529412	17.558823529411764	17.97058823529412	17.558823529411764	18.09090909090909	17.666666666666668	17.8125	16.5	16.0625	16.0625	16.7	16.26666666666667	16.233333333333334	16.233333333333334	17.392857142857142	16.793103448275865	16.793103448275865	16.793103448275865	17.392857142857142
YML106W	22.604166666666668	22.604166666666668	22.604166666666668	23.22222222222222	23.22222222222222	22.91111111111111	23.97674418604651	23.651162790697672	23.651162790697672	23.348837209302324	24.214285714285715	24.463414634146343	23.46341463414634	23.049999999999997	22.724999999999998	22.724999999999998	22.48780487804878	22.48780487804878	23.049999999999997	22.7	22.7	20.813953488372093	21.724999999999998	21.075	20.75	20.075	19.724999999999998	20.23076923076923	20.76315789473684	19.71052631578947	20.24324324324324	19.864864864864863	20.628571428571426	20.257142857142856	18.432432432432428	18.432432432432428	18.432432432432428	18.432432432432428	18.432432432432428	19.485714285714284	19.085714285714285	17.675675675675674	17.675675675675674	17.324324324324323	17.805555555555554	15.717948717948719	15.717948717948719	14.65	14.325000000000001
YMR060C	17.816326530612248	17.551020408163268	17.020408163265305	16.510204081632654	18.0	18.0	17.71111111111111	17.604651162790695	18.146341463414632	17.804878048780488	17.9	17.999999999999996	17.999999999999996	17.575	16.97435897435897	16.64102564102564	16.28205128205128	16.28205128205128	16.783783783783782	16.783783783783782	16.405405405405407	14.945945945945946	14.243243243243244	14.243243243243244	15.500000000000002	15.457142857142857	14.285714285714286	15.15151515151515	15.15151515151515	15.625	14.40625	12.65625	11.374999999999998	11.741935483870966	11.655172413793105	11.206896551724139	11.555555555555555	11.037037037037036	11.037037037037036	11.0	11.0	11.32	11.32	11.791666666666668	11.791666666666668	11.791666666666668	11.791666666666668	11.791666666666668	12.272727272727272
YLR209C	17.408163265306122	18.148936170212767	17.851063829787236	18.127659574468087	18.804347826086957	18.804347826086957	19.895833333333336	19.604166666666668	19.744680851063833	19.58695652173913	19.58695652173913	19.58695652173913	19.58695652173913	19.58695652173913	19.565217391304348	19.565217391304348	18.799999999999997	18.799999999999997	18.51111111111111	18.22222222222222	17.170212765957448	16.872340425531917	16.956521739130437	16.956521739130437	16.956521739130437	16.956521739130437	17.333333333333332	17.333333333333332	17.333333333333332	17.022222222222222	17.022222222222222	17.022222222222222	17.136363636363637	17.136363636363637	16.391304347826086	17.136363636363637	17.232558139534884	17.232558139534884	16.906976744186043	17.30952380952381	16.690476190476193	16.690476190476193	16.690476190476193	16.690476190476193	17.097560975609756	17.525	17.174999999999997	16.849999999999998	16.525
YLR243W	13.971830985915492	13.971830985915492	14.171428571428569	14.18840579710145	14.014492753623188	14.18840579710145	14.833333333333332	14.833333333333332	14.621212121212123	14.621212121212123	14.242424242424244	12.938461538461537	13.138461538461538	13.555555555555555	13.555555555555555	13.968253968253968	13.968253968253968	13.968253968253968	14.193548387096776	14.40983606557377	13.98360655737705	13.766666666666666	12.885245901639344	13.1	13.1	13.086206896551722	13.086206896551722	13.086206896551722	13.086206896551722	13.122807017543861	13.357142857142858	12.642857142857142	12.592592592592593	12.592592592592593	13.076923076923078	13.076923076923078	13.6	13.319999999999999	13.319999999999999	13.319999999999999	13.319999999999999	13.059999999999999	13.604166666666666	13.604166666666666	13.617021276595747	13.893617021276597	14.195652173913045	14.2	14.522727272727273
YOL093W	21.4	21.4	21.4	20.657142857142855	20.257142857142856	20.05882352941176	20.05882352941176	20.66666666666666	20.66666666666666	20.66666666666666	20.66666666666666	20.66666666666666	21.548387096774192	21.129032258064516	20.709677419354833	20.709677419354833	20.709677419354833	19.806451612903224	19.806451612903224	19.806451612903224	19.35483870967742	19.35483870967742	19.35483870967742	18.935483870967744	18.548387096774192	18.129032258064516	18.129032258064516	18.26666666666667	18.733333333333334	18.733333333333334	18.733333333333334	18.733333333333334	18.129032258064516	18.129032258064516	18.129032258064516	17.709677419354836	17.709677419354836	17.709677419354836	17.709677419354836	17.29032258064516	16.870967741935484	16.870967741935484	16.870967741935484	16.870967741935484	16.870967741935484	17.433333333333334	17.433333333333334	17.433333333333334	18.03448275862069
YPL002C	19.0	18.5	18.5	17.961538461538463	17.961538461538463	18.46153846153846	18.46153846153846	17.777777777777775	18.46153846153846	17.923076923076923	17.923076923076923	16.36	16.36	16.36	16.36	16.36	15.73076923076923	15.73076923076923	15.73076923076923	15.73076923076923	15.73076923076923	15.73076923076923	15.73076923076923	15.73076923076923	15.73076923076923	16.36	15.88	15.320000000000002	15.320000000000002	15.320000000000002	14.76	14.76	14.76	14.76	14.16	14.76	14.24	13.720000000000002	13.720000000000002	13.720000000000002	13.192307692307693	13.192307692307693	13.192307692307693	11.615384615384617	11.615384615384617	11.115384615384615	11.115384615384615	10.038461538461538	8.961538461538462
YJR056C	46.9	46.9	46.9	46.9	45.6	45.6	44.300000000000004	44.300000000000004	41.800000000000004	41.800000000000004	40.5	35.54545454545455	36.81818181818181	36.81818181818181	36.81818181818181	38.090909090909086	38.090909090909086	38.090909090909086	36.90909090909091	33.83333333333333	34.99999999999999	34.99999999999999	32.75	33.27272727272727	33.27272727272727	33.27272727272727	33.27272727272727	34.45454545454545	34.45454545454545	37.9	37.9	37.9	37.9	37.9	37.9	37.9	36.6	36.6	36.6	36.6	36.6	36.6	36.6	36.6	36.6	35.300000000000004	35.300000000000004	33.9	32.800000000000004
YGL019W	20.195121951219512	19.902439024390244	19.585365853658537	20.075	20.58974358974359	19.75	19.75	19.75	19.75	19.075	19.075	18.609756097560975	18.609756097560975	18.26829268292683	18.26829268292683	18.26829268292683	17.833333333333336	18.166666666666668	18.75	18.75	18.75	18.099999999999998	18.424999999999997	18.424999999999997	18.424999999999997	18.424999999999997	18.424999999999997	17.97560975609756	17.97560975609756	17.97560975609756	18.17948717948718	18.17948717948718	16.794871794871796	16.025	15.675	15.29268292682927	15.675	15.35	15.35	15.35	15.675	15.675	16.076923076923077	16.076923076923077	16.5	16.945945945945947	16.945945945945947	18.058823529411764	18.058823529411764
YLR283W	19.051724137931036	18.912280701754387	19.25	18.666666666666668	18.649122807017545	18.32758620689655	18.32758620689655	19.232142857142858	19.482142857142858	19.732142857142858	19.836363636363636	19.345454545454544	20.075471698113205	20.075471698113205	20.075471698113205	20.075471698113205	19.830188679245282	20.09433962264151	19.127272727272725	19.849056603773583	19.58490566037736	18.535714285714285	18.30357142857143	18.053571428571427	18.535714285714285	19.222222222222225	19.222222222222225	19.48148148148148	19.74074074074074	19.98148148148148	19.98148148148148	19.98148148148148	20.358490566037734	20.358490566037734	20.480769230769234	20.480769230769234	20.211538461538463	20.23076923076923	20.627450980392155	20.627450980392155	21.75510204081633	21.75510204081633	21.20408163265306	21.645833333333332	21.354166666666668	21.354166666666668	21.354166666666668	22.0	22.127659574468087
YPR061C	18.4390243902439	17.463414634146343	17.146341463414636	16.463414634146343	15.780487804878048	15.780487804878048	15.439024390243905	15.825000000000001	15.825000000000001	15.5	15.5	15.15	14.475	13.8	13.450000000000001	13.121951219512198	12.439024390243903	11.523809523809526	11.487804878048783	11.125	11.125	11.125	11.125	11.026315789473683	11.324324324324323	11.6	13.096774193548388	13.096774193548388	13.096774193548388	13.096774193548388	13.096774193548388	13.096774193548388	13.096774193548388	13.096774193548388	13.096774193548388	13.096774193548388	12.6875	13.533333333333333	13.533333333333333	13.966666666666667	13.966666666666667	14.448275862068966	14.964285714285712	15.518518518518517	16.037037037037038	16.037037037037038	16.037037037037038	16.037037037037038	16.037037037037038
YGL224C	24.022222222222222	25.13953488372093	24.863636363636363	24.56818181818182	22.89130434782609	22.89130434782609	23.931818181818183	23.954545454545457	23.42222222222222	23.42222222222222	23.42222222222222	23.42222222222222	23.42222222222222	23.65909090909091	22.795454545454547	22.795454545454547	22.599999999999998	22.81818181818182	21.232558139534884	20.113636363636367	19.818181818181817	19.522727272727273	19.674418604651162	19.674418604651162	19.674418604651162	19.5	19.16666666666667	19.16666666666667	19.16666666666667	19.16666666666667	19.16666666666667	19.658536585365855	19.658536585365855	19.658536585365855	19.658536585365855	19.0	18.682926829268293	18.317073170731707	18.317073170731707	18.29268292682927	18.29268292682927	17.238095238095237	16.772727272727273	16.47727272727273	16.47727272727273	17.261904761904766	16.92857142857143	17.341463414634145	16.70731707317073
YML125C	27.249999999999996	25.64705882352941	27.249999999999996	27.249999999999996	27.249999999999996	26.42424242424242	26.42424242424242	25.64705882352941	25.999999999999996	25.235294117647058	24.85294117647059	25.26470588235294	25.26470588235294	25.676470588235293	25.676470588235293	26.058823529411764	26.441176470588232	26.852941176470587	26.852941176470587	21.882352941176467	21.47058823529412	21.47058823529412	21.882352941176467	21.47058823529412	21.47058823529412	21.47058823529412	21.47058823529412	21.058823529411764	20.828571428571426	21.058823529411764	21.058823529411764	21.058823529411764	21.058823529411764	21.058823529411764	21.696969696969692	21.696969696969692	21.696969696969692	21.968749999999996	21.968749999999996	21.968749999999996	21.088235294117645	21.33333333333333	21.33333333333333	21.33333333333333	21.727272727272723	20.352941176470587	19.970588235294116	19.588235294117645	19.588235294117645
YGL128C	19.205128205128204	18.858974358974358	19.0	19.0	18.2	18.2	18.36	18.783783783783786	19.422535211267608	19.225352112676056	19.225352112676056	19.152777777777782	18.958333333333336	18.635135135135137	18.972222222222225	19.23943661971831	19.056338028169012	18.859154929577468	18.492957746478872	18.157142857142855	18.357142857142858	18.157142857142855	18.970149253731343	19.484848484848484	19.6969696969697	19.6969696969697	19.6969696969697	19.6969696969697	19.484848484848484	19.784615384615385	20.0	20.199999999999996	20.199999999999996	20.199999999999996	20.0	19.799999999999997	19.28787878787879	19.984126984126984	19.671875	20.06451612903226	20.18032786885246	19.9672131147541	19.75409836065574	19.524590163934427	19.311475409836067	19.114754098360656	18.26984126984127	18.507936507936506	19.311475409836067
YPR016C	19.688524590163933	19.370967741935484	19.688524590163933	19.14516129032258	19.285714285714285	19.07936507936508	19.07936507936508	19.387096774193548	19.46031746031746	19.758064516129036	20.2	20.216666666666665	20.2	20.2	20.666666666666668	20.433333333333334	20.216666666666665	20.433333333333334	20.883333333333333	20.866666666666664	20.633333333333333	20.295081967213115	20.416666666666668	21.0	20.311475409836067	19.7741935483871	20.54098360655738	20.327868852459016	20.24193548387097	20.000000000000004	20.57377049180328	21.45762711864407	22.456140350877195	22.857142857142858	22.41071428571429	23.272727272727273	23.036363636363635	23.29090909090909	22.875	23.036363636363635	23.036363636363635	23.90566037735849	23.272727272727273	23.272727272727273	24.076923076923077	23.685185185185187	23.203703703703706	23.203703703703706	22.29090909090909
YJR083C	18.102564102564102	19.081081081081077	18.102564102564102	18.102564102564102	18.102564102564102	18.461538461538463	18.325	18.325	18.325	18.794871794871796	18.794871794871796	18.794871794871796	18.794871794871796	18.794871794871796	19.405405405405403	19.405405405405403	19.405405405405403	19.405405405405403	19.944444444444443	19.944444444444443	19.944444444444443	19.944444444444443	19.555555555555554	19.222222222222218	19.222222222222218	18.805555555555554	18.805555555555554	18.805555555555554	18.805555555555554	18.805555555555554	18.805555555555554	18.47222222222222	18.111111111111107	18.111111111111107	18.111111111111107	18.111111111111107	17.75	17.75	17.27027027027027	17.485714285714288	17.485714285714288	17.485714285714288	17.205882352941178	16.823529411764707	16.823529411764707	16.441176470588236	16.939393939393938	16.939393939393938	16.545454545454543
YOR251C	25.454545454545453	26.25	26.281249999999996	26.281249999999996	27.129032258064512	27.129032258064512	26.32258064516129	25.87096774193548	25.87096774193548	25.387096774193544	25.387096774193544	24.93548387096774	24.93548387096774	24.93548387096774	24.93548387096774	25.366666666666664	25.366666666666664	25.366666666666664	25.366666666666664	25.833333333333332	25.833333333333332	25.366666666666664	25.75862068965517	26.172413793103445	26.172413793103445	26.172413793103445	27.10714285714285	27.10714285714285	27.10714285714285	27.10714285714285	27.10714285714285	27.10714285714285	27.607142857142854	27.607142857142854	26.655172413793103	26.241379310344826	26.241379310344826	26.62068965517241	26.137931034482758	28.074074074074073	30.32	30.32	31.583333333333332	31.583333333333332	30.999999999999996	30.999999999999996	32.347826086956516	31.739130434782606	31.739130434782606
YFL005W	19.565217391304348	19.63736263736264	19.63736263736264	19.934065934065934	20.087912087912088	20.21978021978022	20.299999999999997	20.528089887640448	20.224719101123593	20.224719101123593	20.235955056179773	20.539325842696627	20.84269662921348	20.84269662921348	20.761363636363637	20.528089887640448	21.0	20.920454545454547	20.931818181818183	21.49425287356322	21.352941176470587	21.51764705882353	21.63095238095238	21.722891566265062	21.722891566265062	21.3855421686747	21.3855421686747	21.753086419753085	22.08641975308642	22.82278481012658	22.67088607594937	22.50632911392405	22.922077922077925	22.766233766233768	22.766233766233768	24.027397260273975	23.835616438356166	24.361111111111114	24.112676056338028	23.901408450704224	23.71830985915493	23.857142857142858	24.594202898550726	24.782608695652176	24.608695652173914	25.144927536231886	26.328358208955226	27.338461538461537	28.206349206349206
YGR084C	30.2378752886836	30.51963048498845	30.669767441860465	30.727906976744183	30.781902552204173	30.760465116279065	30.738927738927735	30.67990654205607	31.04523809523809	31.033254156769594	31.01670644391408	31.219277108433733	31.498789346246966	31.47815533980582	31.467153284671532	31.923456790123453	32.23690773067331	31.88557213930348	31.89054726368159	31.994987468671678	32.098484848484844	32.25765306122449	32.232142857142854	32.48329048843188	32.66062176165803	32.73195876288659	32.5541237113402	32.86945169712793	32.73107049608355	32.77748691099476	32.84391534391534	33.104	33.49322493224932	33.84340659340659	34.15	34.06944444444444	34.430985915492954	33.94943820224719	34.30285714285714	34.554913294797686	34.55202312138728	34.77551020408163	35.27728613569321	35.27380952380952	35.226190476190474	35.092537313432835	35.07185628742515	34.590361445783124	34.713855421686745
YGR062C	13.809859154929578	13.822695035460994	13.73049645390071	13.828571428571427	14.028985507246377	13.73913043478261	13.73913043478261	13.455882352941178	13.865671641791042	13.474074074074075	13.28148148148148	13.274074074074074	13.17037037037037	13.373134328358208	13.276119402985074	13.074074074074074	13.074074074074074	13.469696969696969	13.469696969696969	13.575757575757576	13.575757575757576	13.679389312977099	13.679389312977099	13.374045801526718	13.46923076923077	13.161538461538461	13.046511627906975	12.63076923076923	12.620155038759687	12.723076923076924	12.530303030303031	12.343283582089553	12.343283582089553	12.825757575757574	12.88976377952756	13.428571428571429	13.420634920634921	13.637096774193548	13.741935483870968	13.735999999999999	13.735999999999999	13.515873015873014	13.409448818897637	13.19047619047619	13.512195121951219	13.631147540983607	13.414634146341465	14.308333333333332	14.188524590163935
YGL174W	21.312499999999996	21.312499999999996	21.58064516129032	21.58064516129032	21.58064516129032	21.58064516129032	21.58064516129032	21.58064516129032	21.58064516129032	21.58064516129032	21.129032258064516	20.709677419354833	20.258064516129032	19.848484848484848	19.848484848484848	19.848484848484848	20.24242424242424	20.24242424242424	19.818181818181813	19.818181818181813	19.235294117647058	19.818181818181813	20.225806451612904	19.806451612903224	20.258064516129032	19.838709677419356	19.838709677419356	20.29032258064516	20.29032258064516	19.838709677419356	19.838709677419356	19.838709677419356	19.903225806451612	19.903225806451612	19.903225806451612	21.20689655172414	20.344827586206897	20.344827586206897	19.862068965517242	21.333333333333332	20.85185185185185	20.37037037037037	20.37037037037037	22.0	22.916666666666668	22.333333333333336	21.791666666666668	21.208333333333332	22.130434782608692
YGR152C	30.419354838709676	29.580645161290317	29.580645161290317	29.129032258064516	27.34375	28.225806451612904	27.387096774193544	27.899999999999995	27.466666666666665	27.466666666666665	26.161290322580644	25.32258064516129	24.87096774193548	24.451612903225804	24.451612903225804	24.451612903225804	24.451612903225804	24.032258064516128	24.032258064516128	24.833333333333332	27.59259259259259	26.592592592592588	28.72	28.72	30.499999999999996	30.499999999999996	31.304347826086953	31.304347826086953	31.304347826086953	31.304347826086953	31.304347826086953	31.304347826086953	32.72727272727273	32.9047619047619	32.9047619047619	32.238095238095234	32.238095238095234	31.666666666666664	31.666666666666664	28.952380952380953	27.761904761904763	28.38095238095238	27.666666666666668	27.666666666666668	29.05	27.666666666666668	27.095238095238095	27.095238095238095	27.095238095238095
YIL044C	22.52777777777778	22.52777777777778	22.15277777777778	21.77777777777778	21.597222222222225	21.041666666666668	20.875	21.069444444444446	20.888888888888893	20.708333333333336	21.3	20.319444444444443	19.958333333333332	19.97222222222222	19.777777777777782	19.89855072463768	19.535211267605632	19.814285714285713	20.0	20.357142857142858	20.157142857142855	20.328571428571426	20.12857142857143	20.954545454545453	20.954545454545453	20.3125	20.109375	20.109375	20.758064516129032	21.114754098360653	21.327868852459016	21.327868852459016	20.983870967741936	21.20967741935484	21.64516129032258	21.64516129032258	21.317460317460316	21.317460317460316	21.661290322580644	22.459016393442624	22.24590163934426	22.24590163934426	22.38333333333333	22.559322033898304	23.379310344827587	23.39655172413793	23.896551724137932	23.6140350877193	24.017857142857146
YDL052C	11.594594594594593	11.594594594594593	11.555555555555555	11.555555555555555	11.882352941176471	12.24242424242424	11.818181818181817	11.424242424242424	11.70967741935484	11.70967741935484	11.70967741935484	11.70967741935484	11.70967741935484	11.258064516129032	10.35483870967742	11.06896551724138	10.13793103448276	9.366666666666667	9.366666666666667	9.366666666666667	9.366666666666667	9.366666666666667	8.793103448275863	8.793103448275863	8.793103448275863	8.444444444444445	8.444444444444445	7.444444444444445	6.962962962962963	7.481481481481482	7.481481481481482	7.481481481481482	7.481481481481482	7.481481481481482	6.962962962962963	6.037037037037037	5.481481481481481	5.481481481481481	5.481481481481481	5.481481481481481	5.92	6.0	6.0	6.521739130434782	6.521739130434782	6.521739130434782	6.25	5.708333333333333	5.708333333333333
YKL019W	13.928571428571427	13.928571428571427	14.428571428571427	14.428571428571427	14.428571428571427	14.428571428571427	14.428571428571427	14.428571428571427	14.962962962962962	14.962962962962962	13.931034482758621	13.931034482758621	13.931034482758621	13.931034482758621	13.931034482758621	13.931034482758621	14.413793103448278	14.413793103448278	14.928571428571429	14.928571428571429	14.928571428571429	15.428571428571429	14.896551724137932	14.896551724137932	13.935483870967742	12.6875	12.6875	13.093749999999998	13.093749999999998	13.093749999999998	13.093749999999998	13.064516129032258	13.064516129032258	13.064516129032258	13.09090909090909	13.515151515151514	13.515151515151514	13.121212121212121	13.545454545454545	13.545454545454545	12.771428571428572	13.571428571428571	13.571428571428571	13.555555555555557	13.555555555555557	13.571428571428571	13.194444444444445	13.194444444444445	13.194444444444445
YER142C	18.073170731707318	18.073170731707318	17.849999999999998	18.307692307692307	17.615384615384613	17.615384615384613	18.567567567567565	18.189189189189186	16.783783783783782	16.783783783783782	16.783783783783782	16.88888888888889	16.054054054054053	16.11111111111111	14.894736842105262	14.894736842105262	14.526315789473683	15.333333333333334	15.4	15.852941176470589	15.852941176470589	15.8	15.8	15.8	15.057142857142859	14.62857142857143	14.647058823529413	14.294117647058824	13.885714285714286	13.885714285714286	13.885714285714286	13.114285714285714	13.114285714285714	13.114285714285714	13.5	13.9375	13.966666666666667	14.448275862068966	14.999999999999998	14.999999999999998	14.481481481481481	14.481481481481481	13.962962962962964	13.962962962962964	13.962962962962964	13.962962962962964	13.481481481481481	13.481481481481481	13.999999999999998
YCR004C	17.01522842639594	16.883248730964464	17.010309278350512	16.761658031088082	16.86387434554974	17.04864864864865	17.08743169398907	17.640449438202246	17.794285714285717	18.210526315789473	18.023668639053252	18.19879518072289	18.309090909090912	18.68944099378882	18.842767295597486	18.55696202531646	18.7948717948718	18.544871794871796	19.000000000000004	19.158940397350996	18.70860927152318	19.168918918918923	19.074324324324326	19.292517006802722	19.387755102040817	19.204081632653065	18.734693877551024	18.938356164383563	18.619047619047624	18.435374149659864	18.229729729729733	18.420689655172417	18.61267605633803	18.422535211267608	18.500000000000004	18.354609929078016	17.85211267605634	17.570422535211268	17.570422535211268	17.814285714285713	17.164285714285715	17.10071942446043	17.42753623188406	17.32608695652174	17.32608695652174	17.32608695652174	17.746268656716417	17.622222222222224	17.294117647058822
YNR054C	15.085714285714287	14.685714285714285	15.085714285714287	15.085714285714287	15.485714285714286	14.675675675675675	14.675675675675675	14.675675675675675	14.297297297297296	14.297297297297296	14.297297297297296	15.114285714285714	14.714285714285714	15.147058823529413	15.147058823529413	14.764705882352942	14.35294117647059	14.35294117647059	14.35294117647059	13.941176470588236	13.558823529411766	13.558823529411766	13.558823529411766	13.558823529411766	13.558823529411766	13.969696969696969	13.969696969696969	13.545454545454545	13.545454545454545	13.147058823529413	12.73529411764706	12.73529411764706	12.73529411764706	12.73529411764706	12.73529411764706	13.147058823529413	13.558823529411766	13.558823529411766	13.558823529411766	13.558823529411766	13.558823529411766	12.794117647058824	12.411764705882353	12.029411764705882	12.029411764705882	11.617647058823529	11.969696969696969	11.969696969696969	12.34375
YBL087C	16.45	16.45	15.666666666666666	15.666666666666666	15.666666666666666	15.666666666666666	15.666666666666666	15.666666666666666	15.666666666666666	15.666666666666666	15.590909090909092	15.590909090909092	14.954545454545453	14.954545454545453	14.304347826086953	13.739130434782608	12.120000000000001	10.185185185185185	10.576923076923077	10.666666666666666	10.285714285714285	9.6	9.709677419354838	9.40625	9.709677419354838	10.161290322580644	10.5	10.5	10.161290322580644	10.161290322580644	9.84375	9.709677419354838	9.709677419354838	10.593749999999998	11.03125	12.312499999999998	12.312499999999998	12.312499999999998	12.000000000000002	12.382352941176471	12.76470588235294	12.055555555555555	12.055555555555555	12.055555555555555	12.4	12.4	12.4	12.055555555555555	12.416666666666668
YGR239C	31.828125	31.4375	30.796875	31.063492063492063	31.548387096774196	32.0655737704918	31.622950819672134	32.810344827586206	32.12068965517241	31.896551724137932	31.964912280701757	31.964912280701757	31.964912280701757	31.719298245614038	31.491228070175442	31.491228070175442	30.771929824561408	29.310344827586206	29.10526315789474	28.17543859649123	27.47368421052632	27.47368421052632	27.47368421052632	27.47368421052632	26.754385964912284	25.627118644067796	25.389830508474574	25.389830508474574	24.966666666666665	24.53333333333333	25.781818181818178	26.754716981132074	26.226415094339625	25.962264150943398	25.433962264150942	25.169811320754718	25.134615384615387	25.627450980392158	24.759999999999998	23.74	24.224489795918366	24.224489795918366	24.224489795918366	23.42857142857143	23.5	23.714285714285715	24.208333333333332	23.916666666666668	23.16326530612245
YFR027W	17.16216216216216	17.16216216216216	17.540540540540537	18.2	18.2	17.82857142857143	17.82857142857143	17.428571428571427	17.428571428571427	17.428571428571427	17.428571428571427	17.057142857142857	17.057142857142857	17.057142857142857	17.45714285714286	17.45714285714286	17.45714285714286	17.45714285714286	17.97058823529412	17.97058823529412	17.97058823529412	17.97058823529412	18.515151515151516	18.515151515151516	18.515151515151516	18.09090909090909	18.09090909090909	18.09090909090909	18.65625	19.258064516129032	18.419354838709676	18.419354838709676	18.419354838709676	18.419354838709676	18.419354838709676	18.419354838709676	18.0	18.0	18.0	18.0	18.133333333333333	17.666666666666668	17.666666666666668	17.666666666666668	18.27586206896552	17.666666666666668	17.666666666666668	17.096774193548388	17.096774193548388
YDL142C	18.037037037037038	18.73076923076923	18.73076923076923	18.73076923076923	18.73076923076923	19.23076923076923	18.73076923076923	18.73076923076923	17.51851851851852	17.037037037037035	17.037037037037035	17.51851851851852	18.0	19.44	19.44	20.833333333333336	19.166666666666668	19.166666666666668	19.166666666666668	19.166666666666668	18.625000000000004	19.75	20.333333333333336	20.333333333333336	20.333333333333336	20.333333333333336	20.333333333333336	20.333333333333336	19.791666666666668	20.652173913043477	20.043478260869563	20.043478260869563	20.954545454545453	20.954545454545453	20.666666666666664	20.666666666666664	19.380952380952383	18.714285714285715	18.714285714285715	18.095238095238095	18.095238095238095	18.095238095238095	18.095238095238095	16.52173913043478	16.52173913043478	18.095238095238095	17.428571428571427	17.428571428571427	16.636363636363637
YDR068W	20.021276595744684	19.604166666666668	19.604166666666668	19.604166666666668	19.625	17.836734693877553	17.836734693877553	18.208333333333332	18.595744680851066	18.872340425531917	20.15909090909091	21.0952380952381	21.404761904761905	21.071428571428577	21.071428571428577	21.404761904761905	22.474999999999998	22.474999999999998	22.15	21.799999999999997	21.799999999999997	21.799999999999997	22.21052631578947	22.21052631578947	22.21052631578947	22.21052631578947	21.868421052631575	21.868421052631575	22.72222222222222	22.333333333333332	21.944444444444443	21.944444444444443	21.944444444444443	21.555555555555554	22.17142857142857	22.17142857142857	22.17142857142857	21.77142857142857	21.77142857142857	21.77142857142857	22.142857142857142	22.54285714285714	22.823529411764707	22.441176470588236	22.441176470588236	21.61764705882353	21.61764705882353	21.61764705882353	21.61764705882353
YPL079W	36.72448979591837	36.770833333333336	35.79166666666667	36.51612903225807	37.87640449438202	38.74712643678161	37.465116279069775	38.819277108433745	38.65060240963856	36.91764705882353	36.576470588235296	36.28235294117648	35.94047619047619	34.741176470588236	34.75294117647059	35.44578313253013	35.41463414634147	35.53086419753087	35.827160493827165	35.345679012345684	34.775000000000006	34.2625	34.25	34.62820512820513	35.17105263157895	36.10810810810812	35.918918918918926	35.36486486486487	36.33333333333334	36.1388888888889	35.647887323943664	34.267605633802816	35.41176470588235	35.71212121212121	34.89393939393939	34.87878787878788	35.07575757575758	35.61538461538461	35.01538461538461	34.63076923076923	33.53030303030303	34.04615384615384	33.63492063492064	32.85483870967742	33.483870967741936	31.967741935483872	31.370967741935488	32.728813559322035	32.28813559322034
YML052W	22.363636363636363	22.363636363636363	22.363636363636363	22.363636363636363	24.6	22.363636363636363	22.363636363636363	22.363636363636363	22.363636363636363	22.363636363636363	18.923076923076923	18.923076923076923	18.923076923076923	20.0	20.0	20.0	20.0	17.923076923076923	16.642857142857142	17.71428571428571	16.714285714285715	16.714285714285715	14.625	14.625	15.437500000000002	15.437500000000002	15.437500000000002	19.0	19.0	19.0	14.529411764705882	14.529411764705882	15.294117647058822	15.294117647058822	15.166666666666666	15.166666666666666	15.166666666666666	15.166666666666666	16.058823529411764	16.058823529411764	14.999999999999998	15.736842105263158	14.950000000000001	14.950000000000001	14.950000000000001	15.600000000000001	15.600000000000001	15.600000000000001	14.9
YOR358W	19.04	18.666666666666664	18.666666666666664	19.14814814814815	19.14814814814815	19.14814814814815	19.14814814814815	19.14814814814815	17.82758620689655	18.27586206896552	18.27586206896552	19.20689655172414	19.20689655172414	19.892857142857142	18.928571428571427	18.928571428571427	19.62962962962963	19.62962962962963	20.384615384615383	20.384615384615383	20.884615384615387	20.884615384615387	20.884615384615387	21.68	20.074074074074073	20.59259259259259	20.59259259259259	20.59259259259259	21.074074074074073	21.074074074074073	20.32142857142857	19.620689655172413	19.620689655172413	19.620689655172413	17.242424242424242	16.257142857142856	16.257142857142856	16.257142857142856	16.13888888888889	16.13888888888889	16.13888888888889	16.555555555555557	16.555555555555557	16.194444444444446	15.342105263157896	15.342105263157896	15.342105263157896	15.342105263157896	14.973684210526315
YKR014C	8.53846153846154	8.17948717948718	8.621621621621621	8.243243243243242	8.111111111111112	7.722222222222222	7.722222222222222	7.333333333333334	7.333333333333334	7.542857142857144	7.542857142857144	7.542857142857144	7.542857142857144	7.171428571428572	7.171428571428572	6.972222222222222	7.382352941176471	7.382352941176471	7.382352941176471	7.382352941176471	7.382352941176471	7.382352941176471	7.382352941176471	7.382352941176471	7.171428571428572	6.828571428571429	7.228571428571429	7.228571428571429	7.6060606060606055	7.6060606060606055	7.6060606060606055	7.46875	6.647058823529412	7.029411764705883	7.242424242424242	7.242424242424242	7.533333333333334	7.533333333333334	7.793103448275863	7.793103448275863	7.793103448275863	6.666666666666667	6.451612903225806	6.451612903225806	6.451612903225806	6.451612903225806	6.03225806451613	6.03225806451613	6.233333333333334
YFR004W	16.639344262295083	15.873015873015873	15.873015873015873	15.967213114754099	15.737704918032788	15.524590163934425	14.852459016393443	15.379310344827585	14.866666666666665	15.118644067796609	14.60655737704918	14.60655737704918	15.103448275862068	14.672413793103448	14.92982456140351	14.456140350877194	14.98181818181818	13.982456140350877	14.232142857142856	14.232142857142856	14.232142857142856	13.73684210526316	14.500000000000002	14.018518518518517	13.75925925925926	14.28846153846154	14.823529411764707	14.294117647058822	13.76470588235294	13.76	13.479999999999999	13.755102040816327	13.770833333333332	13.770833333333332	13.770833333333332	14.063829787234043	13.770833333333332	14.727272727272728	14.431818181818183	14.136363636363638	15.465116279069768	15.465116279069768	14.795454545454547	14.75	15.06818181818182	14.75	14.431818181818183	14.431818181818183	14.431818181818183
YDR472W	28.52522935779817	28.492537313432834	28.528193325661682	28.285223367697593	28.18337129840547	28.207807118254884	28.314285714285713	28.169142857142855	28.281142857142857	28.289623717217793	28.337899543379	28.44457142857143	28.446735395189005	28.521689497716896	28.343963553530752	28.28473804100228	28.316685584562997	28.259301014656145	28.002249718785155	27.83016759776536	27.793333333333333	27.84187082405345	27.645625692137322	27.61794019933555	27.726970033296336	27.60022026431718	27.37336244541485	27.404814004376366	27.28275109170306	27.207608695652173	27.10217391304348	27.001082251082256	27.08686210640608	27.041125541125542	26.938577586206897	27.011904761904766	26.940796555435952	27.0	26.95439739413681	27.017334777898157	26.957654723127035	26.912432432432432	26.99782844733985	26.798483206933913	26.79545454545455	26.72589382448537	26.724890829694324	26.711014176663035	26.682017543859654
YNL322C	14.846153846153847	14.846153846153847	14.846153846153847	14.846153846153847	14.846153846153847	14.846153846153847	16.083333333333332	14.916666666666666	13.833333333333332	13.833333333333332	14.916666666666666	14.916666666666666	14.916666666666666	14.916666666666666	14.916666666666666	14.916666666666666	14.916666666666666	14.916666666666666	14.916666666666666	13.749999999999998	13.749999999999998	13.749999999999998	14.999999999999998	14.999999999999998	14.999999999999998	14.999999999999998	14.999999999999998	14.999999999999998	14.999999999999998	14.999999999999998	17.900000000000002	17.900000000000002	17.900000000000002	17.900000000000002	17.900000000000002	17.900000000000002	17.900000000000002	17.900000000000002	17.900000000000002	17.900000000000002	17.900000000000002	17.900000000000002	17.900000000000002	17.900000000000002	16.6	17.900000000000002	17.900000000000002	17.900000000000002	17.900000000000002
YPR149W	9.5625	9.36734693877551	9.27450980392157	9.096153846153848	9.096153846153848	8.943396226415095	8.943396226415095	8.943396226415095	8.618181818181817	8.618181818181817	8.777777777777779	9.471698113207548	9.716981132075473	9.537037037037038	9.796296296296298	9.618181818181817	9.280701754385966	9.280701754385966	9.280701754385966	9.280701754385966	9.696428571428573	9.696428571428573	9.696428571428573	9.872727272727273	9.696428571428573	9.526315789473687	9.771929824561406	9.771929824561406	8.983870967741938	8.983870967741938	8.841269841269842	8.703125000000002	8.353846153846154	8.191176470588236	8.191176470588236	8.507462686567164	8.142857142857142	8.225352112676056	8.0	7.684210526315789	7.584415584415585	7.487179487179487	7.766233766233768	7.935064935064936	8.039473684210527	7.833333333333334	7.666666666666667	7.4750000000000005	7.4750000000000005
YLR414C	15.294117647058822	15.294117647058822	15.294117647058822	15.294117647058822	14.470588235294118	14.470588235294118	16.058823529411764	16.058823529411764	16.058823529411764	16.058823529411764	16.058823529411764	16.058823529411764	15.235294117647058	15.235294117647058	12.842105263157896	12.842105263157896	12.842105263157896	12.842105263157896	12.842105263157896	12.789473684210526	12.789473684210526	12.105263157894736	12.105263157894736	12.105263157894736	10.952380952380953	10.952380952380953	11.571428571428571	11.571428571428571	10.952380952380953	10.565217391304348	10.565217391304348	10.565217391304348	10.565217391304348	10.565217391304348	10.565217391304348	10.565217391304348	11.130434782608695	11.130434782608695	11.130434782608695	11.130434782608695	9.956521739130434	9.956521739130434	10.904761904761905	9.818181818181818	9.818181818181818	9.818181818181818	10.285714285714286	10.285714285714286	10.952380952380953
YGR147C	39.32926829268292	39.57926829268292	39.85975609756097	39.65963855421686	39.81927710843373	40.42469879518072	40.38023952095808	40.57784431137725	40.74251497005988	41.18975903614457	41.80421686746987	42.132530120481924	42.12612612612612	42.56927710843373	42.70694864048338	42.67069486404833	42.66566265060241	42.66566265060241	43.0060606060606	43.35060975609755	43.631097560975604	43.59146341463414	43.384146341463406	43.67073170731706	44.19018404907975	44.38532110091742	44.376146788990816	44.339449541284395	45.049535603715164	45.454828660436135	45.46583850931677	45.70625	45.73520249221183	45.51863354037266	45.601851851851855	46.04658385093167	46.171875	46.30434782608695	46.160990712074295	47.78412698412698	47.42138364779874	47.87460815047021	47.43076923076923	48.021538461538455	48.27018633540372	48.06153846153846	48.46583850931676	48.35603715170278	48.543478260869556
YNL032W	16.666666666666668	16.666666666666668	16.758620689655174	16.31034482758621	15.379310344827587	15.379310344827587	14.896551724137932	14.896551724137932	14.896551724137932	14.896551724137932	14.896551724137932	14.896551724137932	14.896551724137932	14.896551724137932	14.862068965517242	14.862068965517242	14.862068965517242	15.392857142857142	15.392857142857142	15.392857142857142	14.413793103448278	13.933333333333335	14.413793103448278	13.965517241379311	13.965517241379311	13.517241379310347	13.517241379310347	13.068965517241379	13.068965517241379	13.068965517241379	13.068965517241379	14.037037037037036	14.037037037037036	14.576923076923077	14.576923076923077	14.080000000000002	14.6	15.26086956521739	15.26086956521739	15.954545454545453	16.900000000000002	18.0	18.0	17.27777777777778	18.294117647058822	18.294117647058822	17.52941176470588	17.52941176470588	18.625
YNL286W	15.626666666666667	15.335526315789474	15.519736842105264	15.519736842105264	15.62251655629139	15.615894039735098	15.701986754966887	15.818791946308723	15.83108108108108	15.76027397260274	15.641891891891893	15.582191780821919	15.554054054054054	15.72972972972973	15.945205479452055	15.938356164383562	16.295774647887324	16.295774647887324	16.428571428571427	16.97826086956522	17.330882352941178	17.227941176470587	17.323529411764707	17.17391304347826	16.900709219858154	17.02142857142857	16.82857142857143	16.82857142857143	16.535714285714285	17.022058823529413	17.125	17.022058823529413	16.844444444444445	16.625	16.522058823529413	16.61764705882353	16.419117647058822	16.323529411764707	16.323529411764707	16.522058823529413	16.79699248120301	16.69924812030075	16.470149253731343	16.48872180451128	16.28571428571429	16.6015625	16.3828125	16.53968253968254	16.472
YER099C	14.851851851851851	14.37037037037037	13.851851851851851	13.851851851851851	13.851851851851851	15.583333333333334	16.125000000000004	16.125000000000004	16.125000000000004	16.125000000000004	16.82608695652174	17.391304347826086	16.82608695652174	16.260869565217387	15.583333333333334	14.959999999999999	14.440000000000001	14.440000000000001	13.884615384615385	13.884615384615385	13.884615384615385	13.884615384615385	13.423076923076922	13.423076923076922	12.925925925925924	12.925925925925924	12.925925925925924	12.925925925925924	12.03448275862069	11.586206896551724	12.03448275862069	12.03448275862069	12.03448275862069	12.448275862068966	12.89655172413793	12.89655172413793	12.466666666666667	12.466666666666667	12.033333333333333	11.64516129032258	11.64516129032258	12.129032258064516	12.129032258064516	11.75	11.393939393939393	11.0	11.0	11.0	11.0
YKL094W	16.36842105263158	16.36842105263158	16.12280701754386	16.12280701754386	17.01851851851852	17.01851851851852	17.24074074074074	17.24074074074074	17.903846153846157	19.28571428571429	20.102040816326532	19.16	20.82608695652174	20.82608695652174	20.82608695652174	20.106382978723406	20.106382978723406	20.543478260869566	19.166666666666668	19.4375	19.145833333333332	19.145833333333332	18.875	19.166666666666668	19.166666666666668	18.775510204081634	18.68	18.68	18.68	18.96	18.68	17.692307692307693	17.692307692307693	17.692307692307693	16.98181818181818	16.98181818181818	16.385964912280702	16.385964912280702	16.98181818181818	16.344827586206897	16.103448275862068	16.140350877192983	15.862068965517242	15.620689655172413	16.12280701754386	16.12280701754386	15.928571428571427	15.727272727272727	15.47272727272727
YOR111W	20.384615384615387	20.784313725490197	20.0	20.245283018867923	20.49056603773585	20.49056603773585	20.22641509433962	19.71698113207547	19.71698113207547	20.764705882352942	20.764705882352942	21.03921568627451	20.764705882352942	20.245283018867923	20.754716981132077	20.49056603773585	20.50943396226415	22.411764705882355	22.25	22.686274509803923	23.139999999999997	23.215686274509803	23.470588235294116	24.0	24.0	23.358490566037737	23.358490566037737	23.60377358490566	23.60377358490566	23.60377358490566	24.30769230769231	24.09433962264151	23.830188679245282	24.28846153846154	24.28846153846154	24.28846153846154	25.03921568627451	25.313725490196077	25.313725490196077	23.62264150943396	23.62264150943396	23.88679245283019	23.641509433962263	24.169811320754718	24.169811320754718	24.169811320754718	23.67924528301887	23.615384615384617	23.32692307692308
YMR149W	15.379746835443038	15.202531645569621	15.0	15.012345679012345	14.860759493670885	14.860759493670885	15.826666666666664	16.26027397260274	16.26027397260274	16.323943661971832	16.140845070422536	16.608695652173914	16.608695652173914	16.608695652173914	16.420289855072465	16.420289855072465	16.420289855072465	16.185714285714287	15.814285714285713	15.814285714285713	16.043478260869566	15.840579710144928	15.840579710144928	15.799999999999999	16.058823529411764	16.799999999999997	17.38709677419355	17.370967741935484	17.229508196721312	16.5	16.5	16.46031746031746	17.161290322580644	17.17741935483871	16.741935483870968	16.640625	16.84375	16.88888888888889	17.015625	17.21875	17.0	17.0	16.696969696969695	16.5	16.569230769230767	16.935483870967744	16.70967741935484	16.22222222222222	16.483870967741936
YNL312W	20.924999999999997	21.224999999999998	21.224999999999998	21.769230769230766	21.769230769230766	21.410256410256412	21.410256410256412	20.575	22.243243243243242	22.243243243243242	21.513513513513512	21.513513513513512	21.513513513513512	21.513513513513512	24.545454545454543	24.545454545454543	25.3125	24.468749999999996	25.258064516129032	25.258064516129032	24.387096774193544	23.096774193548384	21.531249999999996	20.903225806451612	20.903225806451612	20.451612903225804	20.032258064516128	20.233333333333334	19.8	19.8	18.741935483870968	17.903225806451612	17.903225806451612	17.064516129032256	16.64516129032258	16.193548387096776	16.193548387096776	15.774193548387096	15.32258064516129	15.32258064516129	15.32258064516129	16.379310344827587	16.26666666666667	16.827586206896555	16.827586206896555	16.827586206896555	16.827586206896555	16.827586206896555	15.741935483870968
YPL078C	38.20338983050848	38.862068965517246	39.05263157894737	38.57894736842106	38.80701754385965	39.29824561403509	39.543859649122815	41.45454545454545	41.4	40.945454545454545	39.75438596491229	39.293103448275865	38.4	38.416666666666664	37.645161290322584	38.73770491803278	39.833333333333336	39.833333333333336	39.61666666666667	39.61666666666667	40.741379310344826	40.258620689655174	39.775862068965516	39.53448275862069	39.06896551724138	39.29824561403509	38.824561403508774	38.59649122807018	38.57142857142858	38.07142857142857	38.07142857142857	38.52727272727273	38.27272727272727	37.52727272727273	37.52727272727273	37.27272727272727	37.46296296296296	37.20370370370371	36.98148148148148	37.0	36.75925925925926	36.09090909090909	36.41509433962264	37.11538461538462	36.86538461538462	37.13461538461539	37.13461538461539	36.63461538461539	35.679245283018865
YHR144C	44.157894736842096	44.157894736842096	44.157894736842096	44.157894736842096	41.949999999999996	41.949999999999996	41.949999999999996	49.35294117647058	50.117647058823515	50.117647058823515	48.58823529411764	48.58823529411764	50.117647058823515	50.117647058823515	50.882352941176464	54.87499999999999	51.647058823529406	51.647058823529406	50.823529411764696	49.941176470588225	50.823529411764696	49.941176470588225	50.70588235294117	43.89473684210525	43.89473684210525	43.210526315789465	42.57894736842105	41.84210526315789	41.84210526315789	41.84210526315789	43.388888888888886	43.388888888888886	43.388888888888886	43.388888888888886	43.388888888888886	45.058823529411754	44.23529411764705	44.23529411764705	44.23529411764705	45.3125	48.333333333333336	48.333333333333336	47.4	46.46666666666666	46.46666666666666	46.46666666666666	46.46666666666666	46.46666666666666	45.666666666666664
YNL003C	44.053333333333335	44.226666666666674	45.41095890410959	45.87500000000001	45.305555555555564	45.486111111111114	45.29166666666667	45.05479452054795	43.36486486486487	43.36486486486487	44.180555555555564	44.98591549295775	45.82857142857143	45.41428571428572	44.971830985915496	43.583333333333336	43.45070422535211	43.64788732394367	44.44285714285714	44.33333333333334	44.521739130434796	43.72463768115943	42.34782608695653	41.75714285714286	42.22058823529412	42.22058823529412	40.77142857142858	41.15714285714286	41.39130434782609	43.00000000000001	43.45454545454546	43.03030303030303	43.4923076923077	42.83333333333334	43.32812500000001	42.87500000000001	42.23437500000001	44.31147540983607	44.31147540983607	44.31147540983607	44.7377049180328	44.524590163934434	44.95081967213116	44.7377049180328	43.79032258064517	44.01612903225808	44.032258064516135	43.852459016393446	44.800000000000004
YNL315C	31.25806451612903	31.25806451612903	30.838709677419352	30.838709677419352	30.838709677419352	30.87096774193548	30.87096774193548	30.87096774193548	30.0	30.419354838709676	30.419354838709676	30.451612903225804	32.06896551724138	32.06896551724138	31.20689655172414	30.75862068965517	30.75862068965517	30.75862068965517	30.310344827586206	32.55555555555555	33.30769230769231	33.30769230769231	32.76923076923077	32.959999999999994	32.44	31.919999999999998	30.279999999999994	27.035714285714278	26.103448275862068	28.03703703703703	29.11538461538461	29.11538461538461	29.11538461538461	29.11538461538461	29.11538461538461	29.11538461538461	29.11538461538461	29.11538461538461	28.576923076923073	28.576923076923073	27.518518518518515	26.037037037037035	26.037037037037035	25.037037037037035	24.111111111111107	24.111111111111107	25.48	25.48	24.880000000000003
YOR292C	31.333333333333336	29.88888888888889	29.88888888888889	29.88888888888889	28.444444444444446	23.272727272727273	23.272727272727273	28.444444444444446	32.00000000000001	32.00000000000001	32.00000000000001	36.57142857142858	36.57142857142858	36.57142857142858	36.57142857142858	36.57142857142858	42.66666666666667	42.66666666666667	42.66666666666667	45.0	45.0	45.0	45.0	45.0	45.0	45.0	45.0	45.0	45.0	45.0	45.0	45.0	45.0	45.0	45.0	45.0	45.0	42.66666666666667	42.66666666666667	42.66666666666667	45.0	45.0	38.57142857142858	38.57142857142858	38.57142857142858	38.57142857142858	33.75	33.75	33.75
YOL073C	21.972972972972972	23.228571428571428	23.228571428571428	23.628571428571426	23.628571428571426	23.599999999999998	22.944444444444443	22.944444444444443	23.228571428571428	23.628571428571426	23.228571428571428	23.228571428571428	23.228571428571428	23.91176470588235	23.91176470588235	24.294117647058822	23.91176470588235	23.941176470588232	23.941176470588232	23.941176470588232	23.588235294117645	23.588235294117645	23.588235294117645	25.062499999999996	25.062499999999996	25.062499999999996	24.656249999999996	24.249999999999996	24.249999999999996	23.812499999999996	23.090909090909086	23.090909090909086	22.02941176470588	22.02941176470588	21.64705882352941	22.02941176470588	22.02941176470588	21.64705882352941	21.64705882352941	21.235294117647054	20.628571428571426	21.235294117647054	21.235294117647054	20.823529411764707	20.636363636363633	20.636363636363633	20.636363636363633	20.636363636363633	20.636363636363633
YNL129W	22.5	22.5	22.5	22.5	22.5	22.5	22.933333333333334	23.366666666666664	22.61290322580645	23.064516129032256	23.064516129032256	22.34375	22.34375	22.34375	22.34375	21.937499999999996	21.937499999999996	21.696969696969692	21.696969696969692	21.696969696969692	20.457142857142856	20.457142857142856	20.457142857142856	20.457142857142856	21.058823529411764	22.235294117647058	22.647058823529413	23.441176470588232	24.205882352941178	23.794117647058822	23.514285714285712	23.11428571428571	21.864864864864863	21.864864864864863	21.864864864864863	21.13513513513513	20.378378378378375	19.84210526315789	19.84210526315789	20.157894736842103	20.84210526315789	21.57894736842105	22.384615384615383	22.384615384615383	22.384615384615383	22.384615384615383	22.384615384615383	22.384615384615383	22.384615384615383
YGL050W	26.740740740740733	26.740740740740733	26.222222222222218	27.23076923076923	27.24	25.19230769230769	26.2	24.259259259259256	23.392857142857142	23.03448275862069	23.482758620689655	22.999999999999996	24.185185185185183	22.999999999999996	22.999999999999996	22.551724137931032	22.551724137931032	22.551724137931032	22.103448275862068	21.366666666666664	20.466666666666665	20.466666666666665	20.466666666666665	20.5	20.933333333333334	20.933333333333334	21.655172413793107	20.724137931034484	21.27586206896552	21.27586206896552	21.689655172413794	21.689655172413794	20.82758620689655	20.344827586206897	20.344827586206897	20.344827586206897	21.85185185185185	21.333333333333332	21.333333333333332	21.85185185185185	21.85185185185185	21.37037037037037	21.37037037037037	21.85185185185185	21.37037037037037	20.888888888888886	20.14285714285714	20.14285714285714	19.642857142857142
YGL098W	29.881097560975608	30.417956656346746	30.412844036697244	30.473846153846154	31.080000000000002	31.198757763975152	30.68807339449541	30.86769230769231	31.30650154798761	31.373831775700936	31.120370370370374	31.276923076923076	31.113846153846154	31.05521472392638	30.97239263803681	30.97239263803681	31.067692307692308	30.877675840978593	31.006097560975604	31.162576687116562	31.37461300309597	31.673913043478258	32.15822784810126	32.62101910828025	32.386792452830186	32.15987460815047	32.166666666666664	32.21069182389937	32.29874213836477	32.08490566037736	32.54140127388535	31.965408805031444	31.632075471698112	31.550314465408807	31.72641509433962	32.04746835443038	32.32063492063492	32.503205128205124	32.34493670886076	32.4888178913738	32.42675159235669	32.51592356687898	32.210191082802545	32.17571884984026	31.70754716981132	31.97142857142857	32.16139240506329	32.22115384615385	32.12460063897763
YOR006C	13.679558011049723	13.910614525139664	13.756906077348065	13.59776536312849	13.829545454545453	13.91907514450867	13.929824561403507	13.760233918128653	13.596491228070175	13.27485380116959	13.270588235294117	13.345238095238093	13.355421686746986	13.355421686746986	13.361963190184047	13.44375	13.440993788819874	13.4375	13.692307692307692	13.692307692307692	13.96078431372549	14.137254901960784	14.04575163398693	13.954545454545455	13.954545454545455	13.777777777777777	13.68421052631579	13.592105263157896	13.682119205298013	13.866666666666667	13.94	14.026666666666667	14.026315789473685	13.940789473684212	13.940789473684212	14.4	14.410596026490067	14.89795918367347	15.48951048951049	15.598591549295776	15.690140845070422	15.671328671328672	15.59154929577465	15.3006993006993	15.45	15.58695652173913	15.688405797101451	15.708029197080291	15.613138686131387
YFR041C	24.580645161290317	25.0	23.484848484848484	23.484848484848484	23.484848484848484	23.484848484848484	23.484848484848484	23.484848484848484	23.484848484848484	22.63636363636363	22.575757575757574	22.999999999999996	22.999999999999996	22.999999999999996	22.999999999999996	22.575757575757574	22.969696969696965	22.969696969696965	22.969696969696965	22.54545454545454	23.249999999999996	23.249999999999996	23.249999999999996	23.249999999999996	22.8125	22.8125	22.8125	22.8125	22.12121212121212	21.696969696969692	21.696969696969692	21.696969696969692	21.696969696969692	22.12121212121212	22.12121212121212	21.727272727272723	21.727272727272723	21.727272727272723	21.727272727272723	21.727272727272723	21.727272727272723	22.15151515151515	22.15151515151515	22.15151515151515	22.15151515151515	23.58064516129032	23.58064516129032	23.161290322580644	21.757575757575754
YDR162C	22.086956521739133	22.086956521739133	22.577777777777776	22.266666666666666	22.266666666666666	22.266666666666666	22.772727272727273	22.772727272727273	21.886363636363637	21.4	21.886363636363637	22.3953488372093	22.093023255813954	21.13953488372093	21.642857142857146	21.023809523809526	20.42857142857143	20.60975609756098	20.60975609756098	20.60975609756098	20.799999999999997	22.025641025641026	22.025641025641026	22.025641025641026	22.605263157894733	22.605263157894733	22.358974358974358	22.692307692307693	22.692307692307693	22.692307692307693	22.692307692307693	23.216216216216214	22.864864864864863	22.864864864864863	21.783783783783782	21.43243243243243	21.108108108108105	20.05405405405405	19.702702702702698	19.702702702702698	20.08108108108108	20.08108108108108	21.228571428571428	21.228571428571428	21.228571428571428	20.828571428571426	20.457142857142856	20.457142857142856	20.085714285714285
YOR106W	24.819672131147545	25.45	25.203389830508474	25.203389830508474	25.000000000000004	25.237288135593225	24.366666666666664	24.366666666666664	26.339285714285715	25.431034482758623	25.431034482758623	25.67241379310345	25.67241379310345	25.47457627118644	25.47457627118644	26.83928571428571	27.089285714285715	27.089285714285715	26.339285714285715	26.553571428571427	26.78571428571429	26.339285714285715	26.089285714285715	26.589285714285715	26.589285714285715	26.589285714285715	26.107142857142858	26.58181818181818	26.58181818181818	26.345454545454547	26.09090909090909	25.625	26.833333333333336	26.833333333333336	26.333333333333332	26.074074074074073	26.314814814814817	26.81132075471698	26.314814814814817	26.314814814814817	26.574074074074076	26.574074074074076	26.566037735849054	27.076923076923077	27.076923076923077	26.807692307692314	26.55769230769231	26.28846153846154	26.01923076923077
YCR016W	13.562500000000002	12.8125	13.666666666666666	13.666666666666666	13.666666666666666	14.600000000000001	14.600000000000001	14.600000000000001	14.600000000000001	14.600000000000001	14.600000000000001	12.866666666666667	12.866666666666667	12.866666666666667	12.866666666666667	12.866666666666667	12.866666666666667	12.866666666666667	12.866666666666667	12.866666666666667	12.866666666666667	12.866666666666667	12.866666666666667	12.866666666666667	12.866666666666667	13.800000000000002	13.800000000000002	13.800000000000002	13.800000000000002	13.800000000000002	12.933333333333335	12.933333333333335	12.933333333333335	12.933333333333335	13.857142857142858	13.857142857142858	13.857142857142858	13.857142857142858	13.857142857142858	13.857142857142858	13.857142857142858	13.857142857142858	13.857142857142858	13.857142857142858	13.857142857142858	13.857142857142858	13.857142857142858	13.857142857142858	13.857142857142858
YDL124W	17.56	17.56	18.833333333333336	17.75	17.75	17.75	18.52173913043478	18.52173913043478	18.52173913043478	17.208333333333336	17.166666666666668	17.34782608695652	17.34782608695652	17.34782608695652	16.954545454545457	16.363636363636363	16.476190476190474	17.095238095238095	17.095238095238095	16.476190476190474	16.476190476190474	16.476190476190474	15.80952380952381	15.80952380952381	15.80952380952381	15.80952380952381	15.80952380952381	15.80952380952381	15.80952380952381	17.095238095238095	17.095238095238095	17.095238095238095	17.095238095238095	17.095238095238095	17.095238095238095	17.095238095238095	17.095238095238095	17.095238095238095	16.954545454545457	17.636363636363637	18.608695652173914	18.565217391304348	18.565217391304348	18.565217391304348	18.565217391304348	19.130434782608692	19.130434782608692	20.0	20.0
YOR130C	22.904761904761905	22.904761904761905	22.904761904761905	22.904761904761905	22.904761904761905	22.904761904761905	22.904761904761905	22.904761904761905	21.571428571428573	20.952380952380953	20.952380952380953	20.952380952380953	21.571428571428573	20.952380952380953	20.952380952380953	20.952380952380953	23.157894736842103	23.157894736842103	23.157894736842103	23.157894736842103	23.157894736842103	23.157894736842103	23.157894736842103	22.27777777777778	22.27777777777778	23.588235294117645	22.764705882352942	22.764705882352942	21.941176470588236	21.999999999999996	21.235294117647058	20.52941176470588	21.999999999999996	20.352941176470587	21.625	21.625	21.625	22.200000000000003	20.8125	19.25	18.4375	18.4375	18.4375	18.4375	18.4375	18.4375	18.4375	18.4375	17.625
YLR079W	18.96	18.68	18.775510204081634	18.510204081632654	18.510204081632654	18.244897959183675	17.693877551020407	17.693877551020407	17.693877551020407	17.408163265306122	17.122448979591837	18.23913043478261	17.956521739130434	17.652173913043477	17.0	17.297872340425535	16.72340425531915	16.72340425531915	16.148936170212767	16.148936170212767	16.148936170212767	16.148936170212767	16.148936170212767	16.866666666666664	16.866666666666664	16.239130434782606	16.599999999999998	16.599999999999998	16.599999999999998	17.37209302325581	17.785714285714285	18.071428571428573	17.651162790697672	18.071428571428573	18.40476190476191	18.11904761904762	17.80952380952381	17.80952380952381	17.3953488372093	17.72093023255814	17.72093023255814	17.72093023255814	18.348837209302324	18.348837209302324	18.348837209302324	18.476190476190478	18.069767441860463	18.069767441860463	18.674418604651162
YML087C	18.567567567567565	18.216216216216214	17.83783783783784	17.459459459459456	16.999999999999996	17.34210526315789	17.34210526315789	17.34210526315789	17.736842105263154	17.736842105263154	18.078947368421048	17.736842105263154	17.36842105263158	16.999999999999996	16.289473684210524	15.871794871794872	15.871794871794872	15.871794871794872	15.538461538461538	15.564102564102566	15.94736842105263	15.94736842105263	15.94736842105263	15.578947368421053	14.846153846153847	16.805555555555554	16.083333333333332	16.083333333333332	16.083333333333332	16.444444444444446	16.914285714285715	16.914285714285715	16.914285714285715	16.444444444444446	16.444444444444446	14.868421052631579	15.236842105263156	15.236842105263156	15.236842105263156	15.236842105263156	15.236842105263156	14.8	14.8	15.17948717948718	15.17948717948718	15.921052631578947	16.263157894736842	15.578947368421053	15.578947368421053
YJR088C	18.142857142857142	18.142857142857142	18.585365853658537	18.243902439024392	18.243902439024392	18.585365853658537	18.585365853658537	18.585365853658537	18.585365853658537	18.142857142857142	18.476190476190478	18.476190476190478	18.476190476190478	18.78571428571429	19.585365853658537	19.585365853658537	18.674418604651162	18.999999999999996	19.11904761904762	19.585365853658537	19.560975609756095	19.560975609756095	19.560975609756095	19.560975609756095	19.24390243902439	19.585365853658537	20.58974358974359	20.256410256410255	19.29268292682927	19.29268292682927	18.95121951219512	18.19047619047619	19.190476190476193	19.317073170731707	19.317073170731707	19.658536585365855	19.682926829268293	20.024390243902438	19.73170731707317	19.73170731707317	19.73170731707317	19.73170731707317	19.261904761904763	20.073170731707318	20.70731707317073	21.073170731707318	21.82051282051282	21.82051282051282	21.275
YLR205C	23.68965517241379	23.366666666666664	22.433333333333334	21.966666666666665	19.969696969696965	19.545454545454543	19.939393939393938	20.35483870967742	20.1	20.566666666666666	20.966666666666665	20.966666666666665	21.689655172413794	21.466666666666665	22.999999999999996	23.928571428571427	24.39285714285714	24.39285714285714	23.928571428571427	24.39285714285714	24.39285714285714	23.551724137931036	24.034482758620687	24.166666666666668	22.93548387096774	22.93548387096774	23.354838709677416	25.85714285714285	26.81481481481481	27.846153846153843	28.999999999999996	28.499999999999996	28.999999999999996	27.92592592592592	27.92592592592592	27.851851851851844	28.923076923076916	30.079999999999995	30.159999999999997	26.962962962962962	26.44444444444444	30.07407407407407	28.999999999999993	27.06896551724138	27.06896551724138	27.06896551724138	26.586206896551722	27.999999999999996	27.06896551724138
YLL027W	24.646153846153844	24.861538461538462	24.676923076923078	24.49230769230769	23.87878787878788	24.809523809523807	24.809523809523807	26.278688524590162	26.278688524590162	26.278688524590162	25.426229508196723	25.426229508196723	25.849999999999998	26.28813559322034	25.849999999999998	25.830508474576273	26.27586206896552	26.051724137931036	25.827586206896548	26.27586206896552	26.263157894736842	26.03508771929825	26.03508771929825	25.78947368421053	26.03508771929825	26.03508771929825	25.586206896551726	26.03508771929825	26.49090909090909	26.49090909090909	24.655172413793103	24.413793103448274	24.17241379310345	23.22413793103448	24.981818181818184	26.153846153846157	25.607843137254903	25.07843137254902	24.823529411764707	24.019607843137255	24.294117647058822	22.826923076923077	22.576923076923077	22.05769230769231	20.981481481481485	21.481481481481485	21.09090909090909	20.854545454545452	20.267857142857146
YKL091C	18.263157894736842	18.136842105263156	17.88659793814433	17.852631578947367	17.57894736842105	16.989583333333332	16.84375	16.5625	16.5625	16.28125	16.5	16.806451612903224	16.5	16.648936170212764	16.77659574468085	16.757894736842104	16.473684210526315	16.473684210526315	16.244897959183675	16.27835051546392	16.447916666666668	16.757894736842104	16.729166666666668	16.905263157894737	16.905263157894737	16.905263157894737	17.06382978723404	16.936170212765955	16.88421052631579	16.757894736842104	16.257731958762886	16.15625	16.447916666666668	16.257731958762886	16.599999999999998	16.757894736842104	17.05263157894737	17.28125	17.416666666666668	17.5625	17.381443298969074	17.071428571428573	17.20408163265306	17.103092783505158	17.360824742268044	17.628865979381445	17.677083333333332	17.53125	17.715789473684207
YOR223W	17.300469483568076	16.82075471698113	16.852380952380955	16.741626794258373	16.71014492753623	16.619512195121953	16.48780487804878	16.30653266331658	15.753846153846156	15.874345549738221	16.060109289617486	16.183333333333334	15.379888268156423	15.40909090909091	15.34857142857143	15.063583815028903	14.820809248554914	14.602339181286547	14.532544378698223	14.481927710843372	14.56969696969697	14.7625	14.0125	14.18987341772152	14.052287581699348	13.706666666666667	13.897260273972604	13.445205479452055	13.171232876712327	13.16551724137931	13.349650349650352	13.069930069930072	13.083333333333334	13.457142857142857	13.547445255474452	13.656716417910447	13.24812030075188	13.053030303030303	12.742424242424242	12.150375939849624	12.33076923076923	12.023076923076921	12.0078125	11.984251968503937	11.325396825396824	11.237704918032787	11.208333333333334	10.983333333333333	11.234782608695651
YHR167W	23.205882352941174	23.205882352941174	23.205882352941174	22.823529411764707	22.823529411764707	22.41176470588235	22.0	22.0	22.0	22.24242424242424	22.937499999999996	22.937499999999996	22.937499999999996	22.937499999999996	22.5	24.0	23.566666666666663	24.379310344827584	24.379310344827584	23.896551724137932	23.896551724137932	23.896551724137932	25.185185185185183	25.185185185185183	25.7037037037037	25.7037037037037	25.7037037037037	23.857142857142854	23.857142857142854	23.35714285714285	22.89285714285714	23.740740740740737	23.25925925925926	21.703703703703702	21.703703703703702	21.703703703703702	21.703703703703702	21.703703703703702	21.703703703703702	22.03846153846154	22.03846153846154	22.03846153846154	22.36	21.84	21.84	21.84	21.32	21.32	21.32
YCR015C	29.29818181818182	29.18840579710145	29.086642599277976	29.323741007194247	29.284172661870503	29.63176895306859	29.63176895306859	29.354838709677416	28.89399293286219	29.035211267605632	28.736842105263158	28.79858657243816	28.70175438596491	28.67137809187279	28.65964912280702	29.003533568904594	28.718309859154928	28.957746478873236	29.098591549295772	29.193661971830984	29.083916083916083	28.898601398601397	28.84668989547038	28.771929824561404	28.70383275261324	28.569444444444446	28.5625	28.785211267605632	29.04270462633452	29.150000000000002	29.258992805755394	29.3731884057971	29.70955882352941	29.54945054945055	29.316176470588232	29.213235294117645	29.43866171003717	29.75280898876404	29.600746268656717	29.5	29.381481481481483	29.08518518518519	29.029629629629632	29.03717472118959	29.308270676691727	29.680608365019012	29.8544061302682	29.698473282442745	29.490494296577946
YMR130W	21.186440677966104	21.16949152542373	21.372881355932204	21.135593220338983	20.583333333333332	21.05	20.816666666666666	20.583333333333332	20.133333333333333	19.916666666666668	19.7	19.7	20.379310344827584	20.379310344827584	19.916666666666668	19.7	19.7	19.48333333333333	19.95	19.306451612903228	19.306451612903228	19.73333333333333	19.716666666666665	19.933333333333334	20.366666666666664	19.916666666666668	20.474576271186443	20.23728813559322	19.9	20.23728813559322	20.23728813559322	20.586206896551722	19.9	19.45	19.89655172413793	20.120689655172413	20.120689655172413	20.719298245614038	20.719298245614038	19.683333333333334	19.683333333333334	19.37704918032787	19.06451612903226	18.85483870967742	19.080645161290324	18.645161290322584	18.645161290322584	18.661290322580644	18.661290322580644
YML073C	31.666666666666664	31.666666666666664	31.666666666666664	30.944444444444446	30.944444444444446	30.166666666666668	33.125	33.125	33.125	31.375	29.624999999999996	28.75	28.75	29.733333333333334	29.733333333333334	29.733333333333334	29.733333333333334	29.733333333333334	29.733333333333334	28.8	28.8	27.0	23.882352941176467	23.11764705882353	23.11764705882353	22.29411764705882	22.29411764705882	22.29411764705882	21.470588235294116	21.470588235294116	20.27777777777778	19.555555555555557	19.555555555555557	19.555555555555557	18.833333333333332	18.833333333333332	18.833333333333332	19.555555555555557	18.526315789473685	18.526315789473685	17.842105263157894	17.842105263157894	17.842105263157894	16.95	17.6	17.428571428571427	16.19047619047619	16.19047619047619	15.454545454545453
YOR284W	16.253164556962027	16.075949367088608	16.31168831168831	16.31168831168831	16.142857142857142	16.324675324675326	16.142857142857142	15.792207792207792	16.142857142857142	15.935897435897436	16.102564102564102	15.935897435897436	16.142857142857142	15.631578947368421	15.84	15.246753246753247	15.276315789473685	15.105263157894738	15.105263157894738	14.933333333333334	14.73684210526316	14.945945945945946	14.945945945945946	14.932432432432433	14.932432432432433	14.743243243243244	14.743243243243244	14.932432432432433	14.932432432432433	15.121621621621621	15.121621621621621	14.945945945945946	14.746666666666666	14.746666666666666	14.746666666666666	14.746666666666666	14.77027027027027	14.77027027027027	14.794520547945206	14.602739726027396	14.63888888888889	14.63888888888889	14.444444444444446	14.444444444444446	14.25	14.069444444444445	13.885714285714284	13.885714285714284	14.099999999999998
YKR037C	24.52	24.32	23.986666666666668	24.0	23.813333333333333	22.906666666666663	22.733333333333334	22.546666666666667	21.597402597402596	21.813333333333333	21.986666666666668	21.626666666666665	22.589041095890412	22.972602739726025	22.602739726027398	22.424657534246574	22.808219178082194	22.246575342465754	21.945945945945947	22.12162162162162	22.616438356164384	22.616438356164384	23.125000000000004	23.647887323943664	24.53623188405797	24.73913043478261	24.89705882352941	24.865671641791046	25.03030303030303	25.03030303030303	24.818181818181817	24.47058823529412	24.264705882352942	24.073529411764707	23.82089552238806	24.22727272727273	24.15625	23.9375	25.316666666666666	25.316666666666666	26.896551724137932	26.43103448275862	26.67241379310345	27.142857142857146	27.407407407407412	27.924528301886795	27.924528301886795	27.403846153846157	28.816326530612244
YKL055C	23.834782608695654	23.612068965517246	23.715517241379313	23.791304347826088	23.91304347826087	24.83185840707965	25.185840707964605	25.663716814159294	26.133928571428577	25.651785714285715	25.52678571428572	25.52678571428572	25.52678571428572	25.981651376146793	25.981651376146793	25.981651376146793	25.73394495412844	25.73394495412844	25.972477064220186	25.621621621621625	25.75675675675676	25.765765765765767	26.14414414414415	26.026785714285715	26.142857142857146	26.37837837837838	26.623853211009177	26.870370370370377	27.504672897196265	27.25471698113208	27.140186915887856	27.252336448598136	28.173076923076923	28.330097087378643	28.825242718446606	29.24509803921569	29.830000000000002	30.069306930693074	30.240000000000002	30.676767676767682	30.676767676767682	30.545454545454547	30.535353535353536	30.262626262626263	29.848484848484848	30.319587628865985	30.319587628865985	30.48958333333334	30.51041666666667
YML026C	24.916666666666664	23.0	21.0	18.57142857142857	18.57142857142857	18.57142857142857	18.57142857142857	19.5	19.5	17.0625	17.0625	16.058823529411764	16.88235294117647	17.588235294117645	18.352941176470587	18.352941176470587	15.68421052631579	15.68421052631579	15.68421052631579	14.9	14.9	14.19047619047619	14.19047619047619	16.19047619047619	15.61904761904762	15.61904761904762	15.61904761904762	15.61904761904762	15.61904761904762	14.26086956521739	14.26086956521739	14.26086956521739	14.26086956521739	13.120000000000001	13.120000000000001	13.120000000000001	12.653846153846153	13.192307692307693	13.192307692307693	12.275862068965518	12.275862068965518	12.714285714285714	13.20689655172414	13.20689655172414	13.20689655172414	12.35483870967742	12.35483870967742	12.35483870967742	12.35483870967742
YGL103W	6.392857142857143	6.392857142857143	6.392857142857143	6.655172413793104	6.655172413793104	6.892857142857142	6.225806451612903	6.225806451612903	6.03125	5.514285714285714	5.885714285714286	6.083333333333334	6.270270270270271	6.270270270270271	6.628571428571429	5.94871794871795	5.94871794871795	5.658536585365855	5.5238095238095255	5.395348837209303	5.9767441860465125	5.9767441860465125	5.765957446808512	5.42	5.8235294117647065	5.362068965517242	5.508474576271187	5.241935483870968	5.078125	5.121212121212122	5.044776119402986	5.238805970149254	5.238805970149254	5.447761194029852	5.641791044776121	5.835820895522389	5.666666666666667	6.028985507246378	5.876712328767123	5.8933333333333335	6.066666666666666	6.426666666666667	7.0657894736842115	6.79746835443038	6.7125	6.707317073170732	7.120481927710845	6.952941176470588	7.117647058823529
YDL173W	40.48275862068965	40.48275862068965	40.706896551724135	40.25	40.25	40.483333333333334	43.160714285714285	42.60344827586207	42.37931034482759	44.375	43.59649122807018	42.118644067796616	41.45762711864407	42.66666666666667	42.91228070175439	43.85964912280702	43.85964912280702	43.10344827586207	42.86206896551724	42.86206896551724	42.847457627118644	44.03448275862069	43.5084745762712	43.525423728813564	42.09836065573771	42.09836065573771	41.868852459016395	40.539682539682545	40.507936507936506	41.15873015873016	41.15625000000001	41.15625000000001	41.80952380952382	40.52307692307693	40.52307692307693	41.7936507936508	41.80952380952382	42.03174603174603	42.44444444444445	43.622950819672134	43.145161290322584	43.12903225806453	43.12903225806453	43.852459016393446	43.39344262295083	43.16393442622951	42.9672131147541	44.42372881355933	44.42372881355933
YOR074C	19.0	18.617647058823533	18.617647058823533	18.235294117647058	17.823529411764707	17.823529411764707	17.441176470588236	17.441176470588236	17.441176470588236	17.441176470588236	17.441176470588236	17.441176470588236	17.85294117647059	17.85294117647059	17.342857142857145	17.342857142857145	17.342857142857145	16.97142857142857	16.97142857142857	16.6	16.257142857142856	16.257142857142856	16.6	16.257142857142856	15.805555555555555	15.805555555555555	15.833333333333332	15.833333333333332	15.86111111111111	15.86111111111111	15.542857142857143	14.8	15.200000000000001	14.8	14.8	14.8	14.8	14.8	15.171428571428573	15.171428571428573	14.771428571428572	14.771428571428572	14.36111111111111	14.36111111111111	14.36111111111111	13.972972972972974	13.972972972972974	13.945945945945946	13.945945945945946
YNL289W	8.01449275362319	8.253731343283583	8.253731343283583	8.507692307692308	8.323076923076924	8.323076923076924	8.453125000000002	8.250000000000002	7.828125000000001	8.080645161290324	8.080645161290324	8.213114754098362	7.9523809523809526	7.9523809523809526	7.9523809523809526	8.080645161290324	8.080645161290324	7.645161290322581	7.770491803278689	7.645161290322581	7.645161290322581	7.435483870967743	7.225806451612905	7.451612903225808	6.822580645161292	7.290322580645163	6.738461538461539	6.952380952380953	7.3770491803278695	7.606557377049181	7.983333333333333	8.258620689655173	8.258620689655173	8.709090909090909	8.87037037037037	9.037735849056604	9.0	8.754716981132075	9.28	10.020408163265307	9.860000000000001	9.6	10.0	9.6	9.795918367346939	9.437500000000002	9.847826086956523	10.066666666666668	9.847826086956523
YPR057W	19.210526315789476	18.982456140350877	18.982456140350877	18.508771929824565	18.508771929824565	18.017543859649123	18.0	17.75438596491228	17.280701754385966	17.035087719298247	17.035087719298247	17.57142857142857	17.57142857142857	16.440677966101696	15.966101694915254	15.983050847457628	15.52542372881356	15.745762711864407	15.0	14.557377049180328	14.951612903225806	15.19672131147541	15.19672131147541	15.19672131147541	15.93220338983051	15.457627118644067	15.457627118644067	15.474576271186441	15.474576271186441	15.711864406779661	15.949152542372882	15.949152542372882	15.949152542372882	15.949152542372882	15.426229508196721	15.426229508196721	16.224137931034484	16.224137931034484	16.224137931034484	16.224137931034484	15.741379310344827	16.017543859649123	16.017543859649123	16.017543859649123	17.05357142857143	18.365384615384617	18.0188679245283	18.79245283018868	18.528301886792452
YCL031C	23.424242424242422	24.156249999999996	23.718749999999996	24.90322580645161	25.73333333333333	25.73333333333333	26.172413793103445	26.172413793103445	26.172413793103445	26.62068965517241	26.62068965517241	26.172413793103445	25.689655172413794	28.653846153846153	27.15384615384615	26.038461538461533	26.038461538461533	25.07407407407407	25.07407407407407	24.62962962962963	26.6	26.6	26.6	26.079999999999995	25.520000000000003	25.520000000000003	25.520000000000003	25.520000000000003	24.96	24.96	25.48	24.96	24.96	24.44	23.92	26.0	26.0	25.43478260869565	25.43478260869565	25.43478260869565	25.43478260869565	25.478260869565215	24.913043478260867	24.913043478260867	24.913043478260867	24.34782608695652	24.34782608695652	24.34782608695652	23.82608695652174
YBR175W	31.5	31.250000000000004	31.250000000000004	31.01923076923077	30.769230769230774	30.230769230769234	29.692307692307697	28.903846153846153	28.903846153846153	28.903846153846153	29.52	29.259999999999998	29.54	29.958333333333332	29.666666666666668	29.446808510638302	29.14893617021277	29.782608695652176	28.934782608695652	28.652173913043477	28.652173913043477	29.659090909090914	29.363636363636363	30.428571428571434	30.428571428571434	31.0952380952381	30.372093023255815	30.452380952380956	30.452380952380956	29.744186046511626	29.441860465116278	29.441860465116278	28.750000000000004	29.16666666666667	28.15909090909091	27.840909090909093	27.840909090909093	27.81818181818182	27.81818181818182	27.500000000000004	27.181818181818183	27.813953488372093	28.476190476190478	27.809523809523814	27.500000000000004	26.54761904761905	26.54761904761905	27.195121951219516	25.92857142857143
YLR007W	10.333333333333332	11.0	11.0	11.0	11.0	11.0	11.0	11.0	9.7	9.7	9.7	9.7	9.7	9.7	11.0	11.0	11.0	11.0	9.7	11.0	9.7	9.7	8.299999999999999	8.299999999999999	8.299999999999999	8.299999999999999	8.299999999999999	8.299999999999999	8.299999999999999	8.299999999999999	8.299999999999999	8.299999999999999	8.299999999999999	8.299999999999999	8.299999999999999	8.299999999999999	8.299999999999999	8.299999999999999	8.299999999999999	9.222222222222221	9.222222222222221	9.222222222222221	9.222222222222221	10.375	10.375	10.375	8.625	11.5	11.5
YLR150W	4.482758620689656	4.64406779661017	4.64406779661017	4.491803278688526	4.419354838709678	4.34920634920635	4.430769230769231	4.363636363636364	4.363636363636364	4.363636363636364	4.492537313432837	4.173913043478262	4.426470588235294	4.362318840579711	4.5	4.436619718309859	4.619718309859156	4.750000000000001	4.750000000000001	4.750000000000001	5.068493150684931	5.068493150684931	5.138888888888889	5.138888888888889	5.068493150684931	5.211267605633803	5.246575342465754	5.106666666666667	5.106666666666667	4.910256410256411	5.064102564102564	5.12987012987013	5.480519480519481	5.6835443037974684	5.54320987654321	5.54320987654321	5.864197530864198	6.024691358024692	6.036144578313254	5.964285714285714	5.894117647058824	6.047058823529412	5.988636363636365	5.988636363636365	5.791208791208792	5.858695652173913	6.1521739130434785	6.387096774193549	6.389473684210526
YGR280C	17.551724137931036	16.620689655172416	15.096774193548388	14.625	14.625	15.516129032258064	15.516129032258064	16.033333333333335	16.586206896551726	17.814814814814813	16.814814814814813	17.296296296296298	17.296296296296298	17.296296296296298	17.296296296296298	17.961538461538463	17.961538461538463	17.961538461538463	17.961538461538463	16.96153846153846	16.96153846153846	16.96153846153846	16.96153846153846	16.96153846153846	16.96153846153846	16.333333333333332	16.333333333333332	16.333333333333332	16.96153846153846	19.173913043478258	19.173913043478258	19.173913043478258	19.173913043478258	19.173913043478258	19.173913043478258	18.608695652173914	17.999999999999996	17.999999999999996	17.999999999999996	17.434782608695652	17.434782608695652	17.434782608695652	17.434782608695652	16.82608695652174	16.82608695652174	16.82608695652174	16.82608695652174	16.82608695652174	17.434782608695652
YNR061C	16.166666666666668	16.166666666666668	16.82608695652174	17.59090909090909	17.59090909090909	17.59090909090909	16.999999999999996	16.999999999999996	16.999999999999996	15.863636363636362	15.863636363636362	16.5	16.5	16.5	16.5	17.28571428571429	17.28571428571429	17.28571428571429	17.28571428571429	17.28571428571429	17.28571428571429	16.619047619047617	16.666666666666664	15.428571428571427	15.428571428571427	14.80952380952381	14.136363636363637	14.136363636363637	14.136363636363637	13.5	13.5	14.850000000000001	14.15	14.15	14.15	15.722222222222221	14.894736842105262	15.722222222222221	15.722222222222221	13.473684210526315	13.473684210526315	13.473684210526315	12.8	12.8	12.100000000000001	12.100000000000001	12.73684210526316	12.73684210526316	14.23529411764706
YBR187W	17.88888888888889	17.88888888888889	17.88888888888889	17.88888888888889	17.88888888888889	19.333333333333336	19.333333333333336	19.333333333333336	19.333333333333336	19.333333333333336	17.88888888888889	17.88888888888889	17.88888888888889	16.444444444444443	16.444444444444443	16.444444444444443	16.444444444444443	18.5	18.5	16.750000000000004	14.88888888888889	16.750000000000004	14.88888888888889	14.88888888888889	14.88888888888889	13.555555555555554	13.555555555555554	13.555555555555554	13.555555555555554	13.555555555555554	13.555555555555554	12.2	12.2	12.2	12.2	13.6	13.7	13.7	13.7	13.7	13.7	13.7	15.0	15.0	15.0	15.0	15.0	15.0	15.0
YOR143C	27.275862068965516	25.51612903225806	26.366666666666664	27.275862068965516	27.275862068965516	27.758620689655174	27.758620689655174	27.758620689655174	27.79310344827586	27.79310344827586	27.79310344827586	27.79310344827586	27.79310344827586	28.27586206896552	26.899999999999995	26.899999999999995	26.032258064516125	25.64516129032258	26.096774193548384	26.096774193548384	26.096774193548384	26.096774193548384	23.27272727272727	22.58823529411765	23.27272727272727	23.903225806451612	24.32258064516129	24.32258064516129	21.323529411764707	20.558823529411764	21.181818181818176	21.181818181818176	20.787878787878785	20.787878787878785	20.818181818181813	21.906249999999996	21.906249999999996	21.906249999999996	21.906249999999996	23.27586206896552	23.27586206896552	21.774193548387096	21.774193548387096	23.27586206896552	23.27586206896552	22.966666666666665	21.806451612903224	21.387096774193548	21.387096774193548
YJL006C	30.562499999999996	32.6	31.666666666666668	31.666666666666668	29.933333333333334	31.07142857142857	29.142857142857142	29.142857142857142	29.142857142857142	29.142857142857142	29.142857142857142	29.142857142857142	28.14285714285714	28.14285714285714	28.14285714285714	28.14285714285714	28.14285714285714	30.307692307692307	30.307692307692307	27.14285714285714	28.071428571428573	26.07142857142857	26.07142857142857	24.333333333333332	24.333333333333332	24.333333333333332	23.400000000000002	23.400000000000002	23.400000000000002	23.400000000000002	22.533333333333335	22.533333333333335	24.142857142857142	23.21428571428571	23.21428571428571	21.666666666666668	22.533333333333335	22.533333333333335	22.533333333333335	21.599999999999998	22.142857142857142	21.214285714285715	21.214285714285715	21.214285714285715	21.214285714285715	21.214285714285715	22.846153846153847	22.846153846153847	22.846153846153847
YMR310C	18.23648648648649	18.141891891891895	18.229729729729733	18.229729729729733	18.086666666666666	18.086666666666666	18.086666666666666	18.273333333333333	18.308724832214764	18.432432432432435	18.944444444444446	18.659722222222225	18.601398601398603	18.28472222222222	18.24647887323944	18.375886524822697	18.300000000000004	18.496350364963504	18.441176470588236	18.288888888888888	18.425373134328357	18.328358208955223	18.52238805970149	18.661654135338345	18.946564885496183	18.328244274809162	18.484615384615385	18.007575757575758	18.29230769230769	17.976923076923075	17.76153846153846	17.9375	17.653543307086615	17.661417322834644	17.4296875	17.414062500000004	17.440944881889763	17.515625	17.06153846153846	17.61111111111111	17.404761904761905	17.2421875	17.837398373983742	17.4758064516129	18.016949152542374	18.224137931034484	18.224137931034484	18.382608695652173	18.552631578947366
YDR503C	22.507692307692306	22.49230769230769	20.985507246376812	21.485294117647058	22.308823529411764	22.64179104477612	23.059701492537314	23.268656716417915	23.268656716417915	23.074626865671643	22.880597014925375	22.81818181818182	23.242424242424246	23.439393939393938	23.584615384615383	24.317460317460316	24.111111111111114	24.126984126984127	24.126984126984127	24.126984126984127	23.904761904761905	23.285714285714285	23.492063492063494	23.492063492063494	23.492063492063494	23.26984126984127	23.698412698412696	22.76923076923077	22.569230769230767	22.569230769230767	21.880597014925375	21.686567164179102	21.191176470588236	21.191176470588236	21.191176470588236	20.999999999999996	21.1044776119403	21.1044776119403	21.969230769230766	21.636363636363637	21.045454545454547	21.045454545454547	20.522388059701495	20.522388059701495	20.41176470588235	20.41176470588235	20.115942028985508	20.115942028985508	19.366197183098592
YOL080C	14.527777777777779	14.527777777777779	14.527777777777779	14.527777777777779	14.527777777777779	14.138888888888888	14.138888888888888	14.542857142857143	15.424242424242422	15.424242424242422	15.424242424242422	15.424242424242422	15.424242424242422	15.848484848484848	15.848484848484848	15.9375	15.9375	16.451612903225804	16.533333333333335	16.966666666666665	18.85185185185185	18.37037037037037	17.88888888888889	16.333333333333332	16.333333333333332	15.37037037037037	14.88888888888889	14.444444444444443	14.444444444444443	15.6	16.956521739130434	17.727272727272727	17.727272727272727	18.57142857142857	18.57142857142857	20.52631578947368	19.789473684210527	19.105263157894736	21.352941176470587	19.823529411764707	21.0625	21.0625	21.0625	21.9375	29.249999999999996	29.249999999999996	29.249999999999996	28.166666666666664	28.166666666666664
YIL050W	17.842105263157894	18.410714285714285	18.745454545454546	18.98181818181818	18.98181818181818	18.98181818181818	17.87719298245614	17.87719298245614	17.508474576271187	17.810344827586206	17.216666666666665	17.508474576271187	17.745762711864405	17.745762711864405	17.9	18.203389830508474	18.898305084745765	18.898305084745765	19.118644067796613	18.982758620689655	18.661016949152543	19.118644067796613	19.35593220338983	19.68965517241379	19.80701754385965	19.70689655172414	19.70689655172414	19.482758620689655	19.482758620689655	19.64406779661017	18.693548387096776	18.693548387096776	18.91935483870968	18.91935483870968	20.322033898305087	20.54237288135593	19.86885245901639	20.54098360655738	20.54098360655738	20.20967741935484	20.20967741935484	19.88888888888889	19.88888888888889	19.476923076923075	19.476923076923075	19.476923076923075	19.37878787878788	19.59090909090909	19.196969696969695
YGR104C	34.68888888888889	34.23913043478261	34.23913043478261	33.913043478260875	33.913043478260875	34.19565217391304	33.913043478260875	33.913043478260875	33.913043478260875	33.913043478260875	34.666666666666664	33.913043478260875	34.666666666666664	34.08888888888889	33.46666666666667	33.46666666666667	32.84444444444444	33.59090909090909	33.59090909090909	32.97727272727273	32.97727272727273	32.97727272727273	32.34090909090909	32.34090909090909	32.02272727272728	31.72727272727273	31.72727272727273	31.40909090909091	31.11363636363637	32.28571428571429	31.976190476190478	32.463414634146346	32.463414634146346	31.48780487804878	30.829268292682926	30.829268292682926	32.41025641025641	31.743589743589745	31.743589743589745	31.743589743589745	32.21052631578947	32.21052631578947	32.7027027027027	32.55263157894736	32.55263157894736	31.868421052631575	31.999999999999996	31.24324324324324	31.24324324324324
YIL063C	17.211428571428574	17.062857142857144	17.160919540229884	17.00574712643678	16.850574712643677	16.850574712643677	16.754285714285718	16.97714285714286	17.173410404624278	17.10404624277457	17.011764705882356	17.11242603550296	17.214285714285715	16.892857142857142	17.07185628742515	17.390243902439025	17.459627329192546	17.546583850931675	17.65625	17.537974683544306	17.477707006369428	17.673076923076927	17.583333333333336	17.44303797468355	17.63694267515924	17.547770700636942	18.00653594771242	18.165562913907287	18.193333333333335	18.013333333333335	17.80132450331126	17.771812080536915	17.758389261744966	17.878378378378383	17.758389261744966	17.758389261744966	18.060810810810814	18.21917808219178	18.531034482758624	18.46527777777778	18.368055555555554	18.489510489510494	18.391608391608393	18.166666666666668	17.70138888888889	17.708333333333332	17.07482993197279	16.675675675675677	16.738255033557046
YDR003W	27.312977099236644	27.630769230769236	27.625954198473284	27.610687022900766	27.51908396946565	27.401515151515156	28.02290076335878	28.0381679389313	28.442748091603058	28.656488549618324	29.175572519083975	29.527131782945737	29.527131782945737	29.757812500000004	30.007874015748033	30.33070866141733	30.816000000000003	30.25396825396826	30.210937500000007	30.13385826771654	30.35433070866142	31.16	31.55284552845529	31.560975609756103	31.780487804878053	32.1219512195122	32.21951219512196	32.33333333333334	32.55284552845529	33.016393442622956	33.28925619834711	33.84873949579832	34.76068376068377	34.827586206896555	35.06034482758621	35.6	35.78947368421053	36.23008849557523	36.8125	36.48672566371682	36.280701754385966	36.095652173913045	35.91379310344828	35.91379310344828	36.28448275862069	36.721739130434784	37.464285714285715	37.80180180180181	37.675675675675684
YDL230W	11.888888888888888	11.888888888888888	15.000000000000002	15.000000000000002	15.000000000000002	11.888888888888888	11.888888888888888	13.333333333333332	11.777777777777777	10.222222222222221	10.222222222222221	10.222222222222221	10.222222222222221	10.222222222222221	10.222222222222221	10.222222222222221	10.222222222222221	10.222222222222221	10.222222222222221	10.222222222222221	10.222222222222221	10.222222222222221	11.5	11.5	11.5	11.5	11.5	11.5	11.5	11.5	10.222222222222221	10.222222222222221	10.222222222222221	10.222222222222221	10.222222222222221	10.222222222222221	10.222222222222221	10.222222222222221	10.222222222222221	8.666666666666666	10.11111111111111	8.666666666666666	7.222222222222222	8.125	8.125	8.125	8.125	8.125	6.625
YLR132C	19.15909090909091	18.81818181818182	18.674418604651162	17.954545454545457	17.318181818181817	17.318181818181817	17.318181818181817	17.318181818181817	17.318181818181817	17.318181818181817	16.704545454545457	16.704545454545457	15.454545454545457	15.454545454545457	15.454545454545457	15.454545454545457	15.454545454545457	15.454545454545457	15.454545454545457	15.454545454545457	16.585365853658537	17.0	17.435897435897438	17.435897435897438	17.0	17.0	16.325	16.325	16.743589743589745	17.184210526315788	17.184210526315788	17.297297297297295	19.0	18.15151515151515	17.727272727272727	16.939393939393938	16.939393939393938	16.939393939393938	16.939393939393938	16.939393939393938	17.0625	17.0625	16.741935483870968	16.741935483870968	16.35483870967742	16.35483870967742	15.93548387096774	17.03448275862069	17.03448275862069
YNL002C	17.900000000000002	18.842105263157897	17.900000000000002	17.900000000000002	17.2	17.36842105263158	16.0	16.0	16.0	17.88235294117647	17.88235294117647	17.375	19.857142857142854	19.857142857142854	21.384615384615383	21.384615384615383	21.384615384615383	19.857142857142854	19.857142857142854	18.928571428571427	18.928571428571427	20.384615384615383	21.384615384615383	20.384615384615383	22.08333333333333	19.307692307692307	18.230769230769234	16.92857142857143	16.92857142857143	16.07142857142857	17.307692307692307	16.30769230769231	16.30769230769231	16.30769230769231	16.30769230769231	14.133333333333335	14.133333333333335	14.133333333333335	14.133333333333335	14.133333333333335	14.133333333333335	13.250000000000002	12.4375	12.4375	12.4375	12.4375	11.625	11.625	10.941176470588236
YPL159C	20.302083333333336	20.458333333333336	20.604166666666664	19.76530612244898	19.824742268041238	20.67741935483871	20.617021276595743	20.548387096774196	20.92222222222222	21.233333333333334	21.233333333333334	21.629213483146067	21.95402298850575	22.114942528735636	21.95402298850575	21.95402298850575	21.46067415730337	21.545454545454547	21.386363636363637	21.146067415730336	21.386363636363637	21.793103448275865	22.103448275862068	21.804597701149426	21.49425287356322	21.505747126436784	22.04819277108434	22.192771084337352	22.463414634146343	22.29268292682927	22.28048780487805	22.743902439024392	23.0	23.303797468354432	23.139240506329113	22.962025316455698	23.55844155844156	23.435897435897434	23.615384615384613	23.602564102564102	23.961538461538463	24.025316455696203	23.835443037974684	23.55	24.153846153846153	23.848101265822788	23.7125	23.875	24.307692307692307
YMR048W	19.018181818181816	18.87037037037037	18.87037037037037	18.611111111111114	18.611111111111114	18.87037037037037	18.87037037037037	18.036363636363635	17.58181818181818	17.345454545454544	17.40740740740741	18.07692307692308	19.583333333333336	19.583333333333336	19.583333333333336	20.297872340425535	20.145833333333332	20.297872340425535	20.297872340425535	20.456521739130434	20.456521739130434	19.847826086956523	19.543478260869566	19.23913043478261	18.956521739130434	18.65217391304348	19.5	19.181818181818183	18.755555555555553	18.755555555555553	17.844444444444445	16.489361702127663	15.617021276595745	15.340425531914894	15.369565217391303	15.369565217391303	15.711111111111109	15.088888888888887	14.177777777777779	14.177777777777779	14.42222222222222	14.431818181818183	14.431818181818183	13.795454545454549	13.795454545454549	13.488888888888889	13.195652173913045	13.214285714285717	12.904761904761907
YIL069C	13.190476190476192	12.523809523809524	12.523809523809524	12.523809523809524	12.523809523809524	11.43478260869565	11.43478260869565	11.43478260869565	11.43478260869565	11.43478260869565	10.958333333333334	10.958333333333334	10.416666666666668	10.416666666666668	10.416666666666668	11.000000000000002	11.000000000000002	11.000000000000002	11.541666666666668	11.541666666666668	11.541666666666668	12.083333333333334	12.083333333333334	12.16	12.16	11.777777777777777	11.777777777777777	11.25925925925926	11.25925925925926	10.857142857142858	10.857142857142858	10.857142857142858	10.857142857142858	10.482758620689657	10.482758620689657	10.133333333333335	9.73529411764706	10.147058823529411	10.147058823529411	10.147058823529411	9.583333333333334	9.078947368421051	8.846153846153847	8.846153846153847	8.625	8.414634146341465	8.414634146341465	8.731707317073173	8.325581395348838
YMR096W	34.1	32.54838709677419	31.709677419354836	29.787878787878785	29.787878787878785	29.787878787878785	29.787878787878785	29.787878787878785	30.281249999999996	31.09375	30.656249999999996	31.09375	31.09375	31.09375	30.57575757575757	30.57575757575757	30.57575757575757	30.3125	30.3125	30.749999999999996	29.42424242424242	29.42424242424242	28.999999999999993	28.999999999999993	28.999999999999993	29.39393939393939	29.906249999999996	29.906249999999996	29.468749999999996	28.575757575757574	29.42424242424242	29.42424242424242	29.499999999999996	27.76470588235294	28.606060606060602	28.999999999999993	29.42424242424242	29.42424242424242	28.636363636363633	29.030303030303028	29.030303030303028	29.499999999999996	29.499999999999996	29.499999999999996	29.499999999999996	29.499999999999996	29.093749999999996	29.53125	29.53125
YCR002C	15.707317073170731	14.97674418604651	15.707317073170731	15.390243902439027	16.17948717948718	15.775	15.04878048780488	15.820512820512821	15.820512820512821	15.820512820512821	15.102564102564102	14.365853658536587	13.69767441860465	13.69767441860465	13.69767441860465	13.395348837209303	14.76923076923077	14.76923076923077	14.435897435897438	13.75	12.731707317073173	12.731707317073173	12.731707317073173	12.390243902439027	12.390243902439027	12.048780487804878	12.048780487804878	11.707317073170733	11.707317073170733	11.707317073170733	12.0	11.948717948717949	11.948717948717949	12.594594594594595	12.594594594594595	12.594594594594595	12.583333333333334	12.583333333333334	11.54054054054054	11.54054054054054	11.5	10.837837837837837	11.457142857142857	11.457142857142857	10.685714285714285	10.515151515151516	10.515151515151516	10.515151515151516	10.090909090909092
YDR233C	10.854166666666668	10.854166666666668	10.632653061224492	10.918367346938776	11.204081632653063	11.204081632653063	11.204081632653063	11.204081632653063	10.98	10.7	11.24	10.603773584905662	10.849056603773585	10.732142857142858	10.927272727272728	11.41818181818182	11.87037037037037	11.654545454545454	12.358490566037736	12.129629629629632	12.67272727272727	12.67272727272727	12.228070175438596	12.051724137931034	11.847457627118644	11.655737704918032	11.655737704918032	11.467741935483872	11.467741935483872	11.67741935483871	11.49206349206349	11.49206349206349	11.285714285714285	11.507936507936508	11.153846153846153	11.384615384615385	11.984615384615383	13.203125000000002	13.015151515151514	13.212121212121211	13.40909090909091	13.208955223880599	13.014925373134329	13.014925373134329	13.014925373134329	12.63235294117647	12.098591549295774	12.098591549295774	11.767123287671232
YBR251W	20.40740740740741	20.888888888888886	20.40740740740741	20.40740740740741	21.192307692307693	21.192307692307693	21.192307692307693	20.692307692307693	20.692307692307693	21.520000000000003	19.925925925925927	19.37037037037037	19.37037037037037	18.333333333333332	17.814814814814813	17.814814814814813	17.814814814814813	17.814814814814813	17.333333333333332	17.0	17.0	15.785714285714285	15.24137931034483	15.24137931034483	14.758620689655174	14.275862068965518	15.172413793103448	15.172413793103448	15.172413793103448	15.172413793103448	15.172413793103448	15.172413793103448	14.724137931034484	14.724137931034484	15.25	14.689655172413794	14.689655172413794	14.689655172413794	14.24137931034483	13.758620689655173	13.758620689655173	13.310344827586208	13.310344827586208	12.379310344827585	12.379310344827585	12.379310344827585	12.82142857142857	12.82142857142857	12.82142857142857
YNR003C	13.520000000000001	14.083333333333336	13.5	13.5	12.958333333333334	12.958333333333334	13.541666666666668	13.541666666666668	13.0	13.0	12.48	12.48	12.48	13.565217391304348	13.565217391304348	13.565217391304348	13.565217391304348	13.565217391304348	13.565217391304348	13.565217391304348	13.565217391304348	13.565217391304348	13.565217391304348	13.565217391304348	14.857142857142858	14.238095238095239	13.59090909090909	13.59090909090909	13.59090909090909	13.59090909090909	13.59090909090909	12.954545454545453	12.954545454545453	12.954545454545453	12.954545454545453	12.954545454545453	12.954545454545453	12.318181818181818	12.318181818181818	12.318181818181818	12.333333333333334	12.333333333333334	12.333333333333334	12.333333333333334	11.61904761904762	11.61904761904762	11.61904761904762	12.238095238095239	12.238095238095239
YPR139C	10.9	10.9	10.9	11.17948717948718	11.17948717948718	11.17948717948718	10.846153846153847	10.846153846153847	11.589743589743591	11.589743589743591	11.589743589743591	11.589743589743591	11.589743589743591	11.948717948717949	11.948717948717949	11.948717948717949	11.948717948717949	12.594594594594595	12.945945945945946	12.594594594594595	12.945945945945946	12.605263157894736	12.605263157894736	12.605263157894736	12.282051282051283	12.282051282051283	11.615384615384617	11.615384615384617	11.615384615384617	11.615384615384617	11.256410256410255	10.897435897435898	10.897435897435898	11.18421052631579	10.42857142857143	11.230769230769232	11.538461538461538	11.538461538461538	11.538461538461538	11.897435897435898	11.317073170731708	11.317073170731708	11.897435897435898	12.230769230769232	12.230769230769232	11.871794871794872	11.512820512820513	11.512820512820513	11.17948717948718
YDR384C	18.23809523809524	18.80952380952381	17.173913043478258	17.173913043478258	16.458333333333336	15.8	15.8	16.458333333333336	17.000000000000004	15.875000000000002	15.24	15.24	14.680000000000001	14.11111111111111	13.666666666666666	14.185185185185185	14.185185185185185	14.185185185185185	15.88	15.88	15.88	14.280000000000001	14.280000000000001	14.280000000000001	14.280000000000001	14.280000000000001	13.222222222222223	13.222222222222223	13.222222222222223	13.703703703703702	14.8	14.8	15.416666666666668	15.416666666666668	15.416666666666668	15.416666666666668	15.958333333333336	15.958333333333336	15.958333333333336	15.320000000000002	15.320000000000002	15.320000000000002	15.320000000000002	15.320000000000002	14.730769230769232	14.730769230769232	14.730769230769232	14.730769230769232	14.185185185185185
YHR187W	11.35897435897436	11.35897435897436	11.051282051282051	11.051282051282051	11.051282051282051	10.947368421052632	10.947368421052632	10.947368421052632	10.289473684210526	9.309523809523812	9.309523809523812	9.000000000000002	9.000000000000002	9.000000000000002	9.000000000000002	9.000000000000002	9.578947368421051	9.578947368421051	9.578947368421051	9.578947368421051	9.0	9.0	9.0	9.236842105263158	10.028571428571428	10.028571428571428	9.657142857142858	8.142857142857142	8.142857142857142	8.382352941176471	8.382352941176471	8.029411764705882	8.272727272727272	8.272727272727272	8.272727272727272	8.272727272727272	8.272727272727272	8.272727272727272	8.696969696969697	8.303030303030303	8.303030303030303	8.303030303030303	8.303030303030303	7.878787878787878	7.484848484848485	7.484848484848485	7.484848484848485	7.090909090909091	7.090909090909091
YPL055C	7.153846153846152	7.153846153846152	7.153846153846152	7.153846153846152	7.153846153846152	8.454545454545453	8.454545454545453	8.454545454545453	8.454545454545453	9.727272727272727	9.727272727272727	9.727272727272727	9.727272727272727	9.727272727272727	9.727272727272727	9.727272727272727	8.916666666666664	8.916666666666664	8.916666666666664	8.916666666666664	8.916666666666664	9.999999999999998	9.999999999999998	8.916666666666664	8.916666666666664	8.916666666666664	9.727272727272727	9.727272727272727	9.727272727272727	9.727272727272727	9.727272727272727	9.727272727272727	9.727272727272727	9.727272727272727	10.7	10.7	10.7	10.7	10.7	10.7	10.7	10.7	9.909090909090908	8.384615384615385	8.384615384615385	8.384615384615385	8.384615384615385	8.384615384615385	7.384615384615384
YDR085C	11.02	10.784313725490197	10.784313725490197	11.039215686274511	10.764705882352942	11.260000000000002	11.260000000000002	11.260000000000002	10.784313725490197	10.784313725490197	10.784313725490197	11.224489795918368	11.224489795918368	11.224489795918368	11.70212765957447	11.70212765957447	12.260869565217392	12.81818181818182	12.81818181818182	13.113636363636365	13.113636363636365	13.113636363636365	13.113636363636365	13.113636363636365	13.113636363636365	12.822222222222223	13.133333333333333	13.727272727272728	13.727272727272728	14.045454545454549	13.733333333333334	12.866666666666667	12.866666666666667	13.15909090909091	12.866666666666667	13.15909090909091	13.465116279069768	13.162790697674419	13.162790697674419	13.162790697674419	12.863636363636365	12.863636363636365	13.15909090909091	12.813953488372094	13.13953488372093	13.13953488372093	13.13953488372093	12.813953488372094	12.813953488372094
YPL266W	19.98701298701299	20.16	20.16	20.16	19.736842105263158	19.907894736842103	20.276315789473685	20.276315789473685	20.546666666666667	20.733333333333334	21.013513513513516	21.208333333333332	21.041666666666668	21.828571428571426	21.642857142857142	22.48529411764706	22.48529411764706	22.308823529411764	22.102941176470587	23.825396825396826	24.03174603174603	23.80952380952381	23.80952380952381	23.6031746031746	23.825396825396826	25.016666666666666	24.60655737704918	24.60655737704918	25.065573770491806	25.483333333333334	25.7	26.135593220338983	25.89830508474576	25.466666666666665	25.25	25.466666666666665	25.25	26.120689655172416	26.413793103448274	26.189655172413794	26.189655172413794	25.96551724137931	25.305084745762713	25.305084745762713	24.847457627118644	24.433333333333334	24.433333333333334	24.216666666666665	24.016666666666666
YBR290W	25.38181818181818	25.38181818181818	26.092592592592595	25.59259259259259	25.833333333333336	25.833333333333336	26.82692307692308	28.791666666666664	30.25	30.61702127659575	31.191489361702132	30.680851063829788	31.255319148936177	31.255319148936177	30.604166666666668	30.895833333333332	30.551020408163268	31.1875	31.458333333333336	32.82608695652174	31.750000000000004	31.479166666666668	33.152173913043484	33.152173913043484	33.577777777777776	33.888888888888886	34.17777777777778	35.08888888888889	35.88636363636364	34.04347826086957	34.8	34.06521739130435	34.369565217391305	34.08695652173913	34.391304347826086	34.391304347826086	34.69565217391305	34.391304347826086	35.608695652173914	35.891304347826086	36.19565217391305	35.891304347826086	35.58695652173913	35.58695652173913	35.30434782608696	35.30434782608696	34.53191489361702	34.51063829787234	34.48936170212767
YOR288C	10.947368421052632	10.947368421052632	10.947368421052632	10.666666666666668	10.666666666666668	11.243243243243244	11.243243243243244	11.243243243243244	11.243243243243244	10.864864864864865	10.864864864864865	10.54054054054054	11.142857142857142	10.54054054054054	10.833333333333334	10.444444444444445	10.444444444444445	10.162162162162161	10.162162162162161	9.45945945945946	9.45945945945946	9.722222222222221	9.45945945945946	9.45945945945946	9.45945945945946	9.837837837837837	9.864864864864865	9.513513513513514	14.027027027027026	14.027027027027026	13.648648648648647	13.648648648648647	13.648648648648647	14.0	14.0	14.0	13.631578947368421	13.289473684210526	14.428571428571429	14.852941176470589	15.303030303030301	15.78125	15.78125	15.303030303030301	15.303030303030301	15.303030303030301	15.303030303030301	14.878787878787879	14.878787878787879
YLR271W	11.911764705882353	11.911764705882353	11.880597014925373	11.499999999999998	11.671641791044776	11.615384615384615	11.415384615384614	11.777777777777777	11.777777777777777	11.950819672131146	12.180327868852459	12.180327868852459	12.180327868852459	12.583333333333334	12.60655737704918	12.60655737704918	12.60655737704918	12.39344262295082	12.39344262295082	12.81967213114754	13.033898305084746	13.033898305084746	13.049180327868852	13.049180327868852	13.278688524590164	13.278688524590164	13.483333333333333	13.949152542372882	13.716666666666667	13.716666666666667	13.716666666666667	14.133333333333333	14.593220338983052	14.593220338983052	14.593220338983052	13.916666666666666	14.620689655172415	14.610169491525424	14.610169491525424	14.610169491525424	14.86206896551724	15.67272727272727	15.596491228070176	15.578947368421055	15.824561403508772	15.288135593220339	15.288135593220339	15.288135593220339	15.52542372881356
YOL094C	20.75609756097561	20.75609756097561	20.75609756097561	20.75609756097561	21.073170731707318	21.073170731707318	19.78048780487805	19.4390243902439	19.4390243902439	19.121951219512194	18.804878048780488	18.804878048780488	18.95	18.48780487804878	18.146341463414632	18.46341463414634	18.46341463414634	17.690476190476193	17.071428571428573	17.071428571428573	16.73809523809524	14.500000000000004	14.204545454545457	13.886363636363638	13.56818181818182	13.56818181818182	13.272727272727273	12.977272727272728	13.261904761904765	12.928571428571432	13.575000000000001	13.560975609756099	13.575000000000001	13.575000000000001	13.575000000000001	12.595238095238097	12.595238095238097	12.595238095238097	12.595238095238097	12.902439024390244	12.902439024390244	12.902439024390244	12.902439024390244	13.918918918918918	13.567567567567568	13.567567567567568	13.18918918918919	13.18918918918919	13.18918918918919
YLR340W	15.846153846153847	15.846153846153847	15.25925925925926	15.25925925925926	14.777777777777777	14.296296296296296	14.296296296296296	13.777777777777779	13.296296296296294	13.296296296296294	13.296296296296294	13.777777777777779	14.88	14.320000000000002	13.25925925925926	12.344827586206899	12.344827586206899	11.89655172413793	12.344827586206899	12.344827586206899	11.933333333333335	12.344827586206899	12.344827586206899	12.344827586206899	12.827586206896553	13.25925925925926	13.25925925925926	13.74074074074074	12.740740740740739	13.25925925925926	12.785714285714286	12.344827586206899	11.933333333333335	11.548387096774194	11.548387096774194	11.548387096774194	11.548387096774194	11.967741935483872	11.967741935483872	11.967741935483872	12.03125	12.468749999999998	11.771428571428572	11.8	11.083333333333332	11.444444444444445	10.842105263157896	10.842105263157896	10.3
YHR083W	15.348837209302326	15.348837209302326	14.697674418604652	14.044444444444444	13.11111111111111	13.11111111111111	13.11111111111111	12.822222222222223	13.133333333333333	13.750000000000002	13.750000000000002	13.74418604651163	13.74418604651163	13.74418604651163	13.761904761904765	13.73809523809524	14.404761904761907	14.404761904761907	15.097560975609756	15.097560975609756	15.097560975609756	15.097560975609756	15.15	15.15	15.15	15.15	14.846153846153847	14.17948717948718	13.871794871794872	13.53846153846154	13.894736842105264	13.894736842105264	13.894736842105264	14.236842105263158	14.552631578947368	14.552631578947368	14.552631578947368	15.4	15.058823529411766	15.515151515151516	15.15151515151515	15.21875	14.393939393939393	14.40625	15.4	15.482758620689655	15.0	14.032258064516128	14.5
YNL090W	32.06849315068493	33.16901408450705	32.605633802816904	31.472972972972975	32.082191780821915	31.89041095890411	32.84931506849315	32.84931506849315	33.02739726027397	32.465753424657535	32.630136986301366	33.44444444444444	34.208333333333336	34.416666666666664	34.208333333333336	34.98571428571429	34.81428571428571	34.49295774647888	35.31884057971015	35.52173913043478	35.01428571428571	35.371428571428574	35.492753623188406	34.44285714285714	34.54929577464789	34.732394366197184	34.53521126760563	34.36619718309859	34.35211267605634	35.22857142857143	33.58904109589041	33.32432432432432	33.87500000000001	34.236111111111114	34.416666666666664	34.236111111111114	35.4	35.4	35.88405797101449	35.371428571428574	34.98571428571429	35.01428571428571	35.333333333333336	35.14492753623189	35.333333333333336	35.04285714285714	34.82857142857143	34.642857142857146	34.84285714285714
YHR156C	23.655172413793103	23.655172413793103	22.72413793103448	22.72413793103448	23.172413793103445	22.72413793103448	22.72413793103448	22.535714285714285	22.035714285714285	22.85185185185185	22.370370370370367	22.85185185185185	22.370370370370367	22.370370370370367	23.23076923076923	22.73076923076923	22.73076923076923	22.73076923076923	22.73076923076923	23.23076923076923	23.23076923076923	23.23076923076923	24.16	27.454545454545453	27.454545454545453	28.09090909090909	28.09090909090909	28.09090909090909	28.09090909090909	29.42857142857143	28.809523809523807	28.136363636363633	26.954545454545453	26.954545454545453	26.954545454545453	26.954545454545453	26.954545454545453	25.173913043478258	23.541666666666668	23.541666666666668	22.958333333333336	23.34782608695652	21.48	21.48	21.48	21.48	21.48	22.375000000000004	22.375000000000004
YPL156C	14.571428571428571	15.191489361702128	15.46808510638298	15.387755102040817	15.63265306122449	15.63265306122449	15.612244897959185	15.877551020408164	15.254901960784315	15.254901960784315	15.52941176470588	14.679245283018869	14.679245283018869	14.679245283018869	14.679245283018869	14.679245283018869	14.142857142857142	14.625	14.368421052631579	15.05263157894737	15.526315789473687	15.964912280701757	16.25	15.964912280701757	15.423728813559324	14.688524590163935	14.688524590163935	14.015873015873016	13.378787878787879	13.179104477611942	13.37313432835821	12.782608695652174	13.17391304347826	12.821917808219178	12.821917808219178	13.013698630136986	13.555555555555555	13.36111111111111	13.36111111111111	12.826666666666664	13.359999999999998	13.18421052631579	13.333333333333334	13.512820512820513	14.407894736842106	15.178082191780822	15.369863013698629	15.133333333333333	14.773333333333333
YML050W	20.982758620689655	21.20689655172414	20.5	21.06779661016949	20.716666666666665	20.716666666666665	20.716666666666665	20.48333333333333	20.48333333333333	20.948275862068964	21.17241379310345	20.8135593220339	20.8135593220339	20.8135593220339	20.8135593220339	20.666666666666668	21.379310344827587	20.948275862068964	20.948275862068964	20.948275862068964	20.948275862068964	20.948275862068964	20.948275862068964	20.70689655172414	20.70689655172414	20.46551724137931	20.824561403508774	21.035087719298247	21.035087719298247	21.035087719298247	21.035087719298247	20.824561403508774	20.824561403508774	20.6140350877193	20.36842105263158	20.36842105263158	20.140350877192983	20.140350877192983	20.140350877192983	19.79310344827586	19.551724137931032	19.310344827586206	18.76271186440678	17.98333333333333	17.98333333333333	18.216666666666665	17.918032786885245	17.475409836065573	17.475409836065573
YNR028W	26.882352941176467	26.5	26.5	26.5	26.5	26.11764705882353	26.11764705882353	26.11764705882353	26.11764705882353	26.11764705882353	26.5	26.5	28.156249999999996	27.718749999999996	27.281249999999996	27.281249999999996	27.281249999999996	27.249999999999996	26.437499999999996	27.741935483870968	27.741935483870968	28.193548387096772	28.193548387096772	29.13333333333333	29.13333333333333	27.312499999999996	28.666666666666668	26.866666666666664	26.866666666666664	28.27586206896552	28.27586206896552	27.89285714285714	27.357142857142854	26.85714285714285	27.32142857142857	27.32142857142857	26.85714285714285	26.85714285714285	27.851851851851844	27.851851851851844	27.851851851851844	30.079999999999995	30.079999999999995	30.159999999999997	30.159999999999997	29.639999999999997	29.079999999999995	29.079999999999995	28.559999999999995
YNL215W	17.0	17.0	17.16831683168317	17.15841584158416	17.02970297029703	17.02970297029703	17.16831683168317	17.16831683168317	17.656565656565654	17.979591836734695	18.02061855670103	18.263157894736842	18.11578947368421	18.30851063829787	18.376344086021508	18.204301075268816	17.71276595744681	17.71276595744681	17.612903225806452	17.623655913978496	17.623655913978496	17.623655913978496	17.66304347826087	17.752688172043012	17.89247311827957	17.881720430107528	17.36842105263158	17.404255319148934	17.393617021276594	17.771739130434785	17.467391304347828	17.880434782608695	18.076923076923077	18.076923076923077	18.27777777777778	18.433333333333334	18.640449438202246	18.032608695652176	18.373626373626372	18.640449438202246	18.69318181818182	17.923076923076923	17.923076923076923	18.325842696629213	18.325842696629213	18.27777777777778	18.27777777777778	18.27777777777778	18.586206896551726
YMR281W	12.375	12.375	12.375	12.375	12.375	12.375	12.375	12.375	12.375	12.375	12.375	14.142857142857142	14.142857142857142	14.142857142857142	14.142857142857142	14.142857142857142	14.142857142857142	14.142857142857142	14.142857142857142	14.142857142857142	14.142857142857142	13.200000000000001	15.142857142857144	15.142857142857144	15.142857142857144	15.142857142857144	15.142857142857144	16.07142857142857	16.07142857142857	16.07142857142857	15.142857142857144	14.214285714285715	13.266666666666667	13.266666666666667	13.266666666666667	13.285714285714285	13.285714285714285	15.499999999999998	15.499999999999998	15.499999999999998	15.499999999999998	15.499999999999998	15.499999999999998	15.499999999999998	15.499999999999998	15.384615384615383	15.384615384615383	15.384615384615383	15.384615384615383
YJR111C	26.971428571428568	26.222222222222218	26.58333333333333	25.861111111111107	25.472222222222218	25.472222222222218	25.472222222222218	25.083333333333332	25.8	26.558823529411764	26.999999999999996	26.937499999999996	26.937499999999996	27.80645161290322	26.90322580645161	27.799999999999997	26.966666666666665	26.066666666666663	25.599999999999998	25.13333333333333	25.13333333333333	24.7	24.7	24.7	24.7	24.7	24.266666666666666	22.749999999999996	18.78125	18.40625	18.40625	18.40625	19.633333333333333	19.0	19.633333333333333	19.2	18.96551724137931	18.96551724137931	19.333333333333332	19.85185185185185	19.85185185185185	19.333333333333332	19.333333333333332	18.333333333333332	18.333333333333332	17.85185185185185	17.85185185185185	17.85185185185185	17.85185185185185
YCL059C	33.55555555555556	33.55555555555556	32.95555555555555	31.956521739130437	31.956521739130437	31.65217391304348	31.65217391304348	31.65217391304348	31.65217391304348	31.65217391304348	31.65217391304348	31.65217391304348	32.355555555555554	33.09090909090909	33.09090909090909	33.38636363636364	31.444444444444443	31.15555555555555	30.954545454545457	30.954545454545457	29.795454545454547	29.477272727272727	29.477272727272727	29.534883720930235	29.860465116279073	29.558139534883722	28.930232558139533	28.930232558139533	27.97727272727273	27.976744186046513	26.395348837209305	26.069767441860463	24.813953488372093	24.51162790697674	25.0952380952381	24.78571428571429	24.452380952380953	23.809523809523814	23.75609756097561	23.439024390243905	23.097560975609756	23.097560975609756	23.674999999999997	23.923076923076923	23.923076923076923	23.58974358974359	23.23076923076923	22.897435897435898	22.897435897435898
YDR353W	27.74193548387097	26.257575757575758	26.257575757575758	26.257575757575758	25.656716417910452	24.850746268656717	24.8030303030303	24.8030303030303	24.835820895522392	25.781250000000004	26.21875	26.619047619047617	26.841269841269842	25.799999999999997	25.212121212121215	25.0	25.984615384615385	26.365079365079364	25.328125	25.125	25.125	25.73015873015873	24.93846153846154	25.328125	25.73015873015873	26.145161290322584	26.806451612903228	26.59677419354839	26.59677419354839	27.032786885245905	27.949152542372886	28.929824561403514	28.912280701754387	28.929824561403514	29.92857142857143	29.464285714285715	29.833333333333336	29.833333333333336	29.11111111111111	28.85185185185185	29.132075471698116	28.88679245283019	28.62264150943396	28.88679245283019	27.599999999999998	27.599999999999998	28.351851851851855	28.11111111111111	26.87719298245614
YIL041W	20.20754716981132	20.20754716981132	20.20754716981132	21.0	21.0	19.941176470588236	19.666666666666668	19.411764705882355	19.137254901960784	19.137254901960784	19.52	18.96	18.96	19.346938775510207	19.346938775510207	19.06122448979592	18.79591836734694	19.595744680851066	19.595744680851066	19.595744680851066	18.375	18.0	17.714285714285715	17.428571428571427	17.520833333333332	18.282608695652176	18.688888888888886	18.08888888888889	18.930232558139533	19.560975609756095	19.24390243902439	19.564102564102562	19.564102564102562	19.23076923076923	18.897435897435894	18.897435897435894	18.23076923076923	18.23076923076923	17.125	17.125	17.564102564102566	16.897435897435894	16.897435897435894	16.897435897435894	16.564102564102562	16.72972972972973	17.38235294117647	17.38235294117647	16.696969696969695
YHR198C	16.67105263157895	16.806666666666665	16.71333333333333	16.72	16.838926174496645	16.751677852348994	16.646666666666665	16.646666666666665	16.55333333333333	16.473333333333333	16.278145695364238	15.980263157894738	15.857142857142856	16.113333333333333	16.1	15.939597315436242	15.952702702702704	15.864864864864865	15.668918918918921	15.587837837837839	15.594594594594595	15.877551020408164	15.972602739726026	16.068493150684933	15.877551020408164	15.986301369863014	16.21527777777778	16.118055555555554	16.46099290780142	16.345070422535212	16.450704225352112	16.253521126760564	16.57857142857143	16.678571428571427	16.54225352112676	16.359154929577464	16.659574468085108	16.685714285714287	16.59285714285714	16.712230215827336	16.712230215827336	16.92753623188406	17.108695652173914	16.927007299270073	16.464285714285715	16.45714285714286	16.47482014388489	16.492753623188406	16.68840579710145
YIL145C	39.71428571428571	38.714285714285715	38.714285714285715	37.714285714285715	37.714285714285715	37.714285714285715	40.61538461538462	44.0	44.0	44.0	37.714285714285715	37.714285714285715	37.714285714285715	37.714285714285715	37.714285714285715	37.714285714285715	37.714285714285715	38.64285714285714	38.64285714285714	38.64285714285714	40.61538461538462	39.53846153846153	39.53846153846153	40.61538461538462	44.0	44.0	45.166666666666664	45.166666666666664	45.166666666666664	45.166666666666664	45.166666666666664	45.166666666666664	45.166666666666664	45.166666666666664	38.714285714285715	38.714285714285715	38.714285714285715	38.714285714285715	37.78571428571428	37.78571428571428	36.857142857142854	36.857142857142854	36.857142857142854	35.857142857142854	35.857142857142854	35.857142857142854	35.857142857142854	35.857142857142854	35.857142857142854
YHR046C	35.85185185185185	35.81481481481481	34.888888888888886	36.230769230769226	36.230769230769226	36.230769230769226	40.95652173913042	40.304347826086946	40.304347826086946	40.304347826086946	39.69565217391304	40.82608695652173	40.17391304347825	39.65217391304347	38.521739130434774	39.636363636363626	37.81818181818181	37.81818181818181	37.18181818181818	38.33333333333333	38.33333333333333	38.33333333333333	37.666666666666664	36.38095238095237	37.55	37.55	38.84210526315789	36.9	37.368421052631575	36.05263157894736	36.78947368421052	36.05263157894736	36.05263157894736	36.05263157894736	34.949999999999996	36.25	36.349999999999994	38.99999999999999	39.68421052631578	38.89473684210525	40.421052631578945	44.35294117647058	41.888888888888886	43.27777777777777	43.27777777777777	44.05555555555555	43.388888888888886	45.941176470588225	48.81249999999999
YPR199C	28.21739130434782	28.21739130434782	28.21739130434782	29.499999999999993	29.499999999999993	29.499999999999993	28.86363636363636	30.238095238095237	29.61904761904762	29.61904761904762	29.61904761904762	29.61904761904762	29.61904761904762	29.047619047619047	29.047619047619047	29.047619047619047	29.047619047619047	27.095238095238095	25.86363636363636	24.045454545454543	25.19047619047619	24.523809523809522	23.857142857142858	22.57142857142857	22.57142857142857	22.57142857142857	22.57142857142857	22.57142857142857	22.57142857142857	22.57142857142857	21.904761904761905	21.904761904761905	21.238095238095237	21.238095238095237	21.238095238095237	21.238095238095237	21.238095238095237	21.238095238095237	21.238095238095237	21.238095238095237	21.650000000000002	23.333333333333332	23.333333333333332	23.333333333333332	22.105263157894736	23.333333333333332	23.333333333333332	23.333333333333332	23.333333333333332
YBL027W	12.538461538461538	12.538461538461538	12.538461538461538	12.538461538461538	12.538461538461538	12.538461538461538	12.538461538461538	12.538461538461538	12.538461538461538	11.538461538461538	11.538461538461538	11.538461538461538	11.538461538461538	11.538461538461538	11.538461538461538	11.538461538461538	11.538461538461538	11.538461538461538	11.538461538461538	11.538461538461538	10.714285714285714	10.714285714285714	10.714285714285714	10.714285714285714	10.714285714285714	10.714285714285714	10.714285714285714	10.714285714285714	10.714285714285714	10.714285714285714	10.866666666666667	10.866666666666667	10.1875	10.1875	10.1875	10.9375	10.9375	10.9375	11.75	11.75	11.75	11.75	11.75	12.5625	11.166666666666668	13.5	13.5	14.277777777777779	14.277777777777779
YLR018C	10.933333333333335	10.933333333333335	11.714285714285715	11.714285714285715	12.615384615384617	13.666666666666666	13.666666666666666	12.58333333333333	12.58333333333333	12.58333333333333	12.58333333333333	12.58333333333333	13.666666666666666	12.499999999999998	12.499999999999998	11.416666666666664	11.416666666666664	11.416666666666664	11.272727272727272	11.272727272727272	11.272727272727272	11.272727272727272	12.4	12.4	12.4	12.4	13.777777777777779	13.777777777777779	13.777777777777779	13.777777777777779	13.777777777777779	13.777777777777779	13.777777777777779	13.777777777777779	13.777777777777779	12.333333333333332	12.333333333333332	12.333333333333332	12.333333333333332	12.333333333333332	13.875	13.875	13.875	13.875	13.875	13.875	13.875	13.875	13.875
YPR004C	21.906249999999996	21.906249999999996	21.774193548387096	21.774193548387096	21.774193548387096	21.354838709677416	20.060606060606055	20.060606060606055	19.84375	18.625	18.741935483870968	18.741935483870968	17.838709677419356	17.28125	19.06896551724138	17.838709677419356	17.838709677419356	17.451612903225808	17.0	17.0	17.0	16.58064516129032	19.037037037037035	19.26923076923077	19.26923076923077	20.04	18.96	18.96	18.96	18.96	18.96	19.75	20.291666666666668	20.60869565217391	22.57142857142857	21.238095238095237	20.571428571428573	21.6	24.0	22.052631578947366	23.277777777777775	21.77777777777778	21.77777777777778	21.77777777777778	20.63157894736842	20.63157894736842	20.63157894736842	21.36842105263158	21.36842105263158
YJL196C	23.913043478260867	23.304347826086953	22.73913043478261	21.44	23.304347826086953	25.523809523809522	24.904761904761905	24.904761904761905	26.80952380952381	26.80952380952381	26.80952380952381	24.521739130434778	24.521739130434778	20.043478260869563	20.652173913043477	21.260869565217387	21.260869565217387	21.260869565217387	20.695652173913043	21.304347826086953	21.304347826086953	21.304347826086953	21.913043478260867	21.913043478260867	21.913043478260867	21.913043478260867	21.913043478260867	21.34782608695652	20.826086956521735	21.77272727272727	22.40909090909091	22.40909090909091	24.047619047619047	22.954545454545453	22.954545454545453	22.954545454545453	24.047619047619047	24.047619047619047	24.047619047619047	24.047619047619047	25.25	25.25	25.25	25.25	24.666666666666668	24.666666666666668	24.666666666666668	24.666666666666668	25.285714285714285
YPR058W	17.1981981981982	17.1981981981982	17.513761467889907	17.513761467889907	17.13761467889908	17.13761467889908	17.13761467889908	17.037037037037038	17.19626168224299	17.358490566037737	17.01904761904762	17.276190476190475	17.01904761904762	16.895238095238096	16.425925925925927	16.895238095238096	17.02970297029703	17.646464646464644	18.010309278350515	18.010309278350515	18.29896907216495	17.77319587628866	17.822916666666668	17.442105263157895	17.395833333333336	17.16842105263158	17.03157894736842	17.212765957446805	17.096774193548388	16.827956989247312	16.67741935483871	16.912087912087912	17.054945054945055	17.488636363636367	17.895348837209305	17.63529411764706	18.426829268292686	18.3875	18.2125	18.05	18.3875	18.935064935064936	19.116883116883116	18.69230769230769	19.184210526315788	19.16216216216216	19.34722222222222	19.166666666666668	19.514285714285712
YGL005C	16.859375	16.815384615384616	16.815384615384616	17.078125	17.57142857142857	17.57142857142857	17.57142857142857	17.688524590163933	17.24590163934426	17.766666666666666	17.766666666666666	17.766666666666666	18.603448275862068	18.586206896551726	18.912280701754387	19.363636363636363	19.363636363636363	19.363636363636363	19.363636363636363	18.87272727272727	19.127272727272725	19.127272727272725	19.849056603773583	20.09433962264151	20.480769230769234	20.480769230769234	20.480769230769234	20.09433962264151	19.980769230769234	19.09433962264151	18.87272727272727	17.736842105263158	17.964912280701753	17.947368421052634	17.33898305084746	17.10169491525424	16.864406779661017	16.540983606557376	16.864406779661017	18.661016949152543	18.440677966101696	18.440677966101696	18.75862068965517	19.087719298245617	18.85964912280702	18.85964912280702	18.85964912280702	18.403508771929825	18.403508771929825
YJL145W	20.01923076923077	20.01923076923077	20.01923076923077	19.78846153846154	19.26923076923077	19.26923076923077	19.26923076923077	20.16326530612245	20.583333333333332	20.583333333333332	20.291666666666664	21.17391304347826	21.355555555555554	21.840909090909093	21.840909090909093	21.840909090909093	21.545454545454547	21.227272727272727	21.227272727272727	20.90909090909091	20.90909090909091	20.613636363636363	20.31818181818182	20.31818181818182	20.31818181818182	20.31818181818182	19.555555555555557	19.266666666666666	18.565217391304348	18.565217391304348	19.090909090909093	18.772727272727273	18.772727272727273	18.772727272727273	19.333333333333332	19.023809523809526	19.023809523809526	19.023809523809526	18.255813953488374	17.95348837209302	18.38095238095238	18.38095238095238	18.38095238095238	18.38095238095238	18.95	18.95	18.599999999999998	18.95	19.578947368421048
YIR011C	25.333333333333332	24.444444444444443	25.066666666666666	25.63636363636364	25.930232558139537	26.23809523809524	25.92857142857143	25.0	25.0	25.302325581395348	25.0	23.72093023255814	23.3953488372093	21.86046511627907	22.24390243902439	21.926829268292682	21.29268292682927	20.975609756097562	20.317073170731707	19.372093023255815	19.372093023255815	19.16666666666667	18.19047619047619	17.523809523809526	17.214285714285715	16.90476190476191	15.883720930232558	15.25581395348837	14.642857142857146	14.023809523809526	14.023809523809526	15.102564102564102	15.102564102564102	14.81578947368421	14.81578947368421	14.81578947368421	14.81578947368421	15.18421052631579	14.864864864864865	14.513513513513514	14.513513513513514	14.513513513513514	13.783783783783782	14.162162162162161	14.189189189189188	14.189189189189188	13.513513513513512	12.783783783783784	12.783783783783784
YOR096W	10.0	10.0	9.565217391304346	9.565217391304346	9.565217391304346	9.166666666666668	9.166666666666668	8.583333333333334	8.760000000000002	8.760000000000002	9.125000000000002	9.125000000000002	9.125000000000002	9.666666666666668	9.666666666666668	10.250000000000002	9.11111111111111	9.11111111111111	10.5	10.11111111111111	10.11111111111111	10.11111111111111	10.5	10.11111111111111	10.555555555555555	10.555555555555555	10.555555555555555	10.555555555555555	10.11111111111111	9.413793103448276	9.413793103448276	8.806451612903226	8.272727272727272	8.272727272727272	7.8	7.8	7.8	8.142857142857142	8.432432432432433	8.432432432432433	8.432432432432433	8.432432432432433	8.000000000000002	8.666666666666668	9.025641025641027	9.025641025641027	9.025641025641027	8.8	8.585365853658539
YBR061C	21.901639344262296	21.849999999999998	21.849999999999998	21.71186440677966	21.349999999999998	22.152542372881356	22.534482758620687	23.339285714285715	22.589285714285715	23.944444444444443	23.08928571428571	22.857142857142858	22.857142857142858	22.857142857142858	23.272727272727273	23.272727272727273	22.06896551724138	21.844827586206897	21.362068965517242	21.603448275862068	21.603448275862068	21.603448275862068	21.0	20.883333333333333	21.362068965517242	21.120689655172413	21.362068965517242	21.736842105263158	21.736842105263158	21.736842105263158	21.24561403508772	21.857142857142858	22.272727272727273	22.018181818181816	22.425925925925927	22.018181818181816	21.545454545454547	21.07272727272727	21.07272727272727	20.836363636363636	21.222222222222225	21.37735849056604	21.0	21.250000000000004	20.711538461538463	20.461538461538463	20.461538461538463	21.279999999999998	21.42857142857143
YFR045W	16.275	15.925	15.219512195121952	15.6	15.219512195121952	15.6	15.307692307692308	14.560975609756099	14.82926829268293	15.55	15.170731707317076	15.170731707317076	15.487804878048783	15.487804878048783	15.487804878048783	15.487804878048783	15.487804878048783	14.465116279069768	14.465116279069768	14.465116279069768	14.813953488372094	14.813953488372094	14.813953488372094	15.452380952380953	14.727272727272728	14.727272727272728	14.727272727272728	14.727272727272728	14.727272727272728	15.022727272727273	15.022727272727273	15.022727272727273	14.727272727272728	14.40909090909091	14.40909090909091	14.088888888888889	14.088888888888889	14.377777777777775	14.066666666666668	14.066666666666668	14.066666666666668	13.777777777777779	14.418604651162791	14.066666666666668	14.377777777777775	14.377777777777775	14.377777777777775	14.377777777777775	13.782608695652174
YLR017W	21.354166666666668	21.234042553191493	21.234042553191493	21.234042553191493	21.234042553191493	20.957446808510642	21.866666666666664	21.866666666666664	21.555555555555557	20.977777777777774	21.266666666666666	21.266666666666666	21.266666666666666	20.955555555555556	20.644444444444442	20.644444444444442	20.644444444444442	20.644444444444442	20.644444444444442	20.644444444444442	20.066666666666666	19.630434782608695	20.066666666666666	19.512195121951223	20.153846153846153	19.82051282051282	19.51282051282051	19.51282051282051	19.82051282051282	19.657894736842103	20.189189189189186	19.837837837837835	19.486486486486484	19.486486486486484	19.135135135135133	19.135135135135133	19.857142857142858	19.857142857142858	19.11428571428571	19.11428571428571	19.11428571428571	18.714285714285715	18.714285714285715	18.714285714285715	19.848484848484848	20.46875	18.5	18.5	18.5
YDL059C	14.894736842105262	14.894736842105262	14.894736842105262	14.894736842105262	14.944444444444445	14.166666666666666	14.166666666666666	14.166666666666666	14.88888888888889	15.666666666666668	16.58823529411765	16.58823529411765	15.76470588235294	15.76470588235294	15.76470588235294	14.88888888888889	15.76470588235294	15.76470588235294	16.58823529411765	15.76470588235294	15.76470588235294	15.76470588235294	15.76470588235294	16.75	17.625	17.625	17.625	17.625	17.625	17.625	17.625	17.625	16.8125	16.8125	16.8125	16.8125	16.8125	15.823529411764705	15.823529411764705	15.823529411764705	16.8125	16.8125	16.8125	15.9375	15.125000000000002	16.133333333333336	19.692307692307693	23.272727272727273	21.333333333333332
YKR088C	16.523809523809526	16.523809523809526	16.523809523809526	16.485981308411215	15.728971962616821	15.574074074074074	15.18348623853211	15.172727272727274	15.172727272727274	14.91891891891892	14.675675675675677	14.944954128440367	15.083333333333336	15.203703703703704	15.504761904761903	15.67961165048544	15.558823529411764	15.67961165048544	16.040404040404038	16.071428571428573	16.226804123711343	16.395833333333336	15.92857142857143	16.20408163265306	16.431578947368422	16.294736842105262	16.157894736842106	16.180851063829785	15.697916666666666	15.697916666666666	15.697916666666666	15.247422680412372	15.73404255319149	15.73404255319149	15.43157894736842	15.457446808510635	15.180851063829785	15.344086021505376	15.065217391304348	15.233333333333333	15.426966292134829	15.318181818181818	15.477272727272728	16.023529411764706	16.13953488372093	15.988372093023257	15.804597701149426	15.988372093023257	15.988372093023257
YHR085W	25.218181818181815	25.962962962962962	27.20754716981132	26.962264150943398	26.962264150943398	26.962264150943398	27.471698113207548	27.471698113207548	26.962962962962965	26.944444444444446	26.703703703703706	27.20754716981132	26.943396226415093	26.685185185185187	26.685185185185187	26.685185185185187	27.166666666666668	27.444444444444446	26.70909090909091	26.70909090909091	26.714285714285715	27.703703703703706	28.222222222222225	28.222222222222225	27.214285714285715	27.214285714285715	26.964285714285715	26.964285714285715	26.964285714285715	28.222222222222225	28.222222222222225	27.962962962962965	27.962962962962965	27.72222222222222	27.754716981132077	27.509433962264147	27.509433962264147	27.509433962264147	28.03846153846154	28.28846153846154	27.754716981132077	28.84313725490196	29.791666666666668	28.859999999999996	30.333333333333332	30.333333333333332	30.333333333333332	30.978723404255323	31.276595744680854
YKL150W	19.03030303030303	19.625	20.258064516129032	20.258064516129032	19.03030303030303	19.03030303030303	19.625	19.03030303030303	19.03030303030303	19.03030303030303	18.606060606060606	18.606060606060606	18.606060606060606	17.78787878787879	18.34375	18.34375	19.35483870967742	19.806451612903224	19.806451612903224	19.806451612903224	19.806451612903224	20.258064516129032	20.258064516129032	20.033333333333335	20.5	19.0	20.310344827586206	20.310344827586206	20.793103448275865	20.793103448275865	20.793103448275865	20.793103448275865	20.793103448275865	18.26666666666667	18.548387096774192	18.548387096774192	18.548387096774192	18.548387096774192	17.709677419354836	18.0	17.848484848484848	17.848484848484848	18.272727272727273	18.696969696969695	19.903225806451612	18.696969696969695	18.696969696969695	19.12121212121212	19.12121212121212
YOR312C	21.047619047619047	21.047619047619047	21.047619047619047	21.047619047619047	21.047619047619047	20.428571428571427	19.761904761904763	21.157894736842106	20.52631578947368	21.26315789473684	21.26315789473684	21.26315789473684	21.72222222222222	21.72222222222222	21.72222222222222	21.72222222222222	20.944444444444446	21.41176470588235	21.41176470588235	21.41176470588235	20.64705882352941	20.64705882352941	20.64705882352941	20.64705882352941	19.88235294117647	19.88235294117647	19.88235294117647	19.88235294117647	19.88235294117647	21.666666666666668	20.3125	17.75	17.75	16.9375	16.9375	16.9375	16.9375	16.9375	16.9375	16.9375	16.9375	18.066666666666666	16.9375	16.9375	16.9375	16.9375	16.9375	16.9375	16.9375
YCL055W	18.52941176470588	18.52941176470588	16.941176470588236	16.941176470588236	16.941176470588236	16.941176470588236	16.941176470588236	18.588235294117645	18.588235294117645	18.588235294117645	18.588235294117645	18.588235294117645	18.588235294117645	18.588235294117645	18.588235294117645	18.588235294117645	18.588235294117645	18.588235294117645	18.588235294117645	18.588235294117645	18.588235294117645	17.764705882352942	17.764705882352942	16.941176470588236	18.0	18.0	18.8125	18.8125	18.8125	18.8125	19.5625	19.5625	19.5625	19.5625	19.5625	20.375	20.375	19.176470588235293	19.176470588235293	18.055555555555554	18.055555555555554	17.789473684210527	17.789473684210527	16.42105263157895	17.157894736842106	17.157894736842106	17.157894736842106	17.157894736842106	17.842105263157894
YKL040C	20.749999999999996	20.749999999999996	20.599999999999998	20.599999999999998	20.571428571428573	20.571428571428573	20.571428571428573	20.36111111111111	19.61111111111111	19.944444444444443	20.11428571428571	20.11428571428571	20.485714285714284	21.088235294117645	21.088235294117645	20.705882352941174	21.33333333333333	21.088235294117645	21.5	20.294117647058822	20.909090909090907	20.687499999999996	20.060606060606055	20.060606060606055	19.636363636363633	19.636363636363633	18.818181818181817	18.787878787878785	18.787878787878785	17.515151515151516	17.515151515151516	18.0625	18.9375	18.9375	19.548387096774192	19.548387096774192	19.548387096774192	19.548387096774192	20.896551724137932	19.548387096774192	19.548387096774192	19.548387096774192	20.41935483870968	20.87096774193548	20.41935483870968	20.41935483870968	20.41935483870968	20.41935483870968	20.0
YLR242C	26.944444444444443	28.085714285714285	27.685714285714283	27.285714285714285	26.91428571428571	26.91428571428571	26.11428571428571	25.74285714285714	26.11428571428571	25.74285714285714	25.74285714285714	25.37142857142857	25.77142857142857	24.685714285714283	25.02941176470588	24.647058823529413	23.41176470588235	24.121212121212118	22.999999999999996	22.342857142857138	22.342857142857138	22.342857142857138	21.942857142857143	22.878787878787875	22.878787878787875	22.878787878787875	22.878787878787875	21.571428571428573	21.571428571428573	22.205882352941178	24.35483870967742	23.903225806451612	22.06060606060606	21.666666666666664	22.06060606060606	22.06060606060606	21.21212121212121	20.787878787878785	21.437499999999996	21.437499999999996	21.437499999999996	21.437499999999996	21.843749999999996	20.999999999999996	20.593749999999996	20.838709677419352	21.29032258064516	19.96774193548387	19.96774193548387
YCR073W-A	13.399999999999999	13.399999999999999	13.399999999999999	16.749999999999996	16.749999999999996	16.749999999999996	16.749999999999996	16.749999999999996	16.749999999999996	16.749999999999996	16.749999999999996	16.749999999999996	16.749999999999996	16.749999999999996	22.33333333333333	22.33333333333333	22.33333333333333	22.33333333333333	22.33333333333333	22.33333333333333	22.33333333333333	22.33333333333333	22.33333333333333	22.33333333333333	22.33333333333333	22.33333333333333	33.49999999999999	33.49999999999999	33.49999999999999	33.49999999999999	33.49999999999999	33.49999999999999	33.49999999999999	33.49999999999999	26.499999999999996	26.499999999999996	26.499999999999996	26.499999999999996	26.499999999999996	26.499999999999996	26.499999999999996	26.499999999999996	26.499999999999996	26.499999999999996	26.499999999999996	26.499999999999996	26.499999999999996	26.499999999999996	20.0
YNL159C	20.846153846153847	19.82051282051282	19.82051282051282	19.82051282051282	19.82051282051282	19.15384615384615	19.15384615384615	18.820512820512818	18.820512820512818	18.820512820512818	18.820512820512818	18.97368421052631	18.97368421052631	18.97368421052631	18.631578947368418	19.857142857142858	19.828571428571426	19.828571428571426	19.428571428571427	19.02857142857143	18.628571428571426	18.628571428571426	18.257142857142856	17.142857142857142	17.142857142857142	15.657142857142858	15.657142857142858	15.657142857142858	15.657142857142858	17.125	16.65625	16.65625	17.193548387096776	17.193548387096776	17.76666666666667	17.76666666666667	17.76666666666667	17.76666666666667	17.413793103448278	19.423076923076923	20.2	19.64	18.884615384615383	19.923076923076923	19.923076923076923	19.923076923076923	19.923076923076923	19.923076923076923	19.0
YOR174W	11.193548387096774	11.403225806451612	11.612903225806454	11.612903225806454	11.612903225806454	11.573770491803279	11.573770491803279	11.77049180327869	11.98360655737705	12.213114754098362	12.241935483870968	12.442622950819672	12.241935483870968	12.241935483870968	12.241935483870968	12.693548387096774	12.693548387096774	12.901639344262295	13.116666666666665	13.116666666666665	12.491803278688524	12.295081967213115	12.295081967213115	12.065573770491802	12.049999999999999	12.266666666666666	12.033333333333331	12.033333333333331	12.894736842105265	12.672413793103448	12.894736842105265	12.672413793103448	12.672413793103448	12.220338983050848	12.43103448275862	12.43103448275862	12.43103448275862	12.655172413793103	12.879310344827585	12.379310344827585	12.172413793103448	11.766666666666666	11.766666666666666	11.766666666666666	11.766666666666666	11.766666666666666	11.766666666666666	11.533333333333331	11.533333333333331
YBR213W	15.523809523809524	15.548387096774194	15.338709677419356	15.112903225806452	15.112903225806452	14.88709677419355	15.64406779661017	15.383333333333333	15.616666666666665	15.360655737704917	15.338709677419356	14.859375	14.671875	14.671875	14.904761904761903	14.873015873015872	14.873015873015872	14.873015873015872	14.65079365079365	15.220338983050848	15.220338983050848	15.220338983050848	15.220338983050848	15.93103448275862	15.72413793103448	15.457627118644067	15.694915254237289	16.16949152542373	16.736842105263158	16.836363636363636	16.836363636363636	16.127272727272725	16.20754716981132	15.962264150943396	15.433962264150944	15.433962264150944	15.433962264150944	15.962264150943396	15.666666666666668	15.925925925925927	15.925925925925927	16.22641509433962	16.22641509433962	16.22641509433962	16.22641509433962	16.07843137254902	16.627450980392158	16.05769230769231	16.05769230769231
YGR079W	5.666666666666666	5.666666666666666	5.666666666666666	5.666666666666666	5.666666666666666	5.666666666666666	5.666666666666666	5.666666666666666	5.666666666666666	5.666666666666666	5.666666666666666	5.666666666666666	5.666666666666666	7.153846153846152	6.6428571428571415	6.6428571428571415	6.199999999999999	5.166666666666666	5.888888888888888	5.578947368421052	5.578947368421052	5.578947368421052	5.3	5.173913043478261	4.958333333333334	4.76	4.407407407407407	4.925925925925926	4.925925925925926	4.925925925925926	4.925925925925926	5.444444444444444	5.249999999999999	5.068965517241379	5.068965517241379	4.8999999999999995	4.454545454545454	4.454545454545454	4.323529411764706	4.323529411764706	4.323529411764706	4.2	4.083333333333333	4.083333333333333	3.8684210526315783	3.8684210526315783	3.8684210526315783	3.8684210526315783	3.675
YGL091C	12.452054794520548	12.452054794520548	12.80281690140845	12.80281690140845	12.971014492753625	12.985714285714284	12.785714285714286	12.788732394366198	12.788732394366198	12.788732394366198	12.591549295774648	12.971428571428572	12.971428571428572	12.971428571428572	13.134328358208956	12.940298507462686	12.55223880597015	12.761194029850747	12.970149253731343	12.970149253731343	12.791044776119403	13.184615384615382	12.984848484848484	13.153846153846153	12.938461538461537	13.349206349206348	13.349206349206348	13.349206349206348	13.349206349206348	13.338709677419354	13.322580645161292	13.540983606557377	13.327868852459016	13.557377049180326	13.366666666666665	12.916666666666666	12.704918032786885	12.699999999999998	12.233333333333333	12.203389830508476	12.203389830508476	12.0	11.17741935483871	11.316666666666665	11.728813559322033	11.672413793103447	11.839285714285715	11.625	11.839285714285715
YER148W	15.724137931034484	14.758620689655174	14.758620689655174	14.758620689655174	14.758620689655174	15.333333333333332	15.333333333333332	14.851851851851851	13.814814814814815	14.346153846153847	14.346153846153847	14.346153846153847	14.346153846153847	14.920000000000002	14.920000000000002	14.920000000000002	14.4	14.4	14.959999999999999	13.851851851851851	14.959999999999999	14.959999999999999	14.959999999999999	14.959999999999999	14.959999999999999	13.84	13.84	13.84	13.84	14.416666666666668	14.416666666666668	14.416666666666668	14.416666666666668	14.416666666666668	13.280000000000001	13.833333333333336	12.708333333333334	12.708333333333334	12.708333333333334	13.260869565217389	13.260869565217389	13.260869565217389	13.260869565217389	13.260869565217389	13.863636363636363	13.863636363636363	14.5	14.5	13.909090909090908
YPL077C	23.5	22.916666666666668	22.916666666666668	22.375000000000004	20.92	20.92	20.4	20.4	22.173913043478258	22.173913043478258	22.173913043478258	22.173913043478258	20.708333333333336	20.708333333333336	20.708333333333336	20.708333333333336	20.708333333333336	20.708333333333336	20.708333333333336	20.708333333333336	20.708333333333336	19.880000000000003	19.880000000000003	19.36	19.36	19.36	18.84	19.625	19.625	19.625	19.625	20.478260869565215	20.478260869565215	22.428571428571427	21.857142857142854	21.857142857142854	21.857142857142854	21.857142857142854	22.428571428571427	22.428571428571427	22.428571428571427	22.428571428571427	22.428571428571427	23.142857142857142	23.142857142857142	23.55	22.150000000000002	22.150000000000002	22.150000000000002
YDL065C	18.782608695652172	19.790697674418603	19.465116279069765	19.13953488372093	19.13953488372093	19.13953488372093	19.13953488372093	18.288888888888888	19.13953488372093	19.13953488372093	19.13953488372093	18.288888888888888	18.704545454545457	17.454545454545457	16.863636363636363	16.568181818181817	16.272727272727273	15.681818181818183	16.0	15.790697674418603	15.465116279069768	15.465116279069768	15.465116279069768	15.465116279069768	15.465116279069768	15.465116279069768	15.465116279069768	15.465116279069768	15.465116279069768	15.113636363636365	15.113636363636365	15.113636363636365	14.795454545454547	13.863636363636365	13.863636363636365	13.863636363636365	13.863636363636365	13.863636363636365	12.911111111111111	12.636363636363638	12.954545454545457	13.255813953488373	13.902439024390246	13.902439024390246	13.902439024390246	13.560975609756099	13.243902439024392	12.878048780487807	13.219512195121952
YER170W	14.03921568627451	13.769230769230768	14.03921568627451	13.77450980392157	13.509615384615385	14.049019607843137	13.769230769230768	13.653846153846153	13.769230769230768	13.634615384615383	13.5	13.5	13.892156862745098	13.892156862745098	14.158415841584159	14.158415841584159	14.440000000000001	14.734693877551022	14.440000000000001	14.440000000000001	14.440000000000001	14.425742574257425	14.425742574257425	14.425742574257425	14.554455445544555	14.554455445544555	14.7	14.7	14.857142857142858	14.857142857142858	14.857142857142858	15.042105263157895	14.905263157894737	14.914893617021274	14.765957446808509	14.638297872340424	14.638297872340424	14.336842105263157	14.336842105263157	14.489361702127658	14.645161290322582	14.204301075268818	14.206521739130435	14.494505494505496	14.655555555555557	14.829545454545457	15.298850574712644	15.845238095238093	15.658823529411764
YOL096C	17.214285714285715	17.214285714285715	17.214285714285715	17.547619047619047	17.547619047619047	16.75	17.045454545454547	17.340909090909093	18.069767441860463	18.069767441860463	18.069767441860463	18.069767441860463	17.767441860465116	17.767441860465116	18.372093023255815	17.74418604651163	17.74418604651163	18.069767441860463	18.95121951219512	18.95121951219512	19.099999999999998	19.099999999999998	19.099999999999998	19.099999999999998	19.099999999999998	18.424999999999997	17.97560975609756	17.97560975609756	17.29268292682927	17.29268292682927	17.29268292682927	17.29268292682927	17.29268292682927	16.975609756097562	16.975609756097562	16.975609756097562	17.049999999999997	17.049999999999997	17.46153846153846	17.46153846153846	17.921052631578945	17.921052631578945	17.921052631578945	17.921052631578945	18.054054054054053	18.432432432432428	18.432432432432428	18.081081081081077	18.081081081081077
YHR071W	22.458333333333332	20.480769230769234	20.23076923076923	20.23076923076923	20.23076923076923	19.961538461538463	19.942307692307693	19.942307692307693	21.02	21.02	21.3	21.3	20.88235294117647	20.88235294117647	20.901960784313726	20.82	21.339999999999996	21.06	20.480769230769234	20.075471698113205	20.075471698113205	20.32075471698113	18.982142857142858	18.982142857142858	18.086206896551722	18.666666666666668	18.033898305084747	18.016949152542374	17.716666666666665	17.95	18.416666666666668	18.383333333333333	18.03225806451613	18.03225806451613	18.225806451612904	18.03225806451613	17.50793650793651	16.71212121212121	16.71212121212121	16.71212121212121	17.46875	17.90625	17.363636363636363	17.703125	17.119402985074625	17.313432835820898	16.852941176470587	16.895522388059703	17.08955223880597
YMR299C	17.3921568627451	16.638095238095236	16.79807692307692	16.735294117647058	16.01904761904762	15.895238095238096	15.638095238095238	15.638095238095238	15.638095238095238	15.371428571428572	15.238095238095237	15.238095238095237	15.371428571428572	15.79611650485437	15.524271844660197	15.262135922330097	14.865384615384615	14.857142857142858	14.609523809523811	14.609523809523811	14.619047619047619	14.742857142857142	14.660194174757283	14.524271844660195	14.382352941176471	14.368932038834952	14.495145631067961	14.63106796116505	15.178217821782177	15.549019607843137	15.549019607843137	15.640776699029127	16.414141414141415	16.414141414141415	16.72448979591837	16.857142857142858	16.857142857142858	16.896907216494846	16.72448979591837	16.62886597938144	16.226804123711343	16.515463917525775	16.515463917525775	16.270833333333332	16.589473684210525	16.914893617021274	17.24731182795699	17.24731182795699	17.06382978723404
YOR362C	41.54545454545455	41.54545454545455	41.54545454545455	41.54545454545455	41.54545454545455	41.54545454545455	43.1	43.1	40.5	40.5	40.5	37.9	37.9	37.9	37.9	37.9	37.9	39.300000000000004	39.300000000000004	36.9	36.9	36.9	35.4	35.4	35.4	35.4	34.2	31.09090909090909	31.09090909090909	31.09090909090909	34.2	34.2	27.41666666666666	27.41666666666666	27.41666666666666	29.909090909090907	28.636363636363633	26.249999999999996	26.249999999999996	26.249999999999996	24.23076923076923	24.23076923076923	24.23076923076923	24.23076923076923	27.333333333333332	27.333333333333332	27.333333333333332	27.333333333333332	28.499999999999996
YIL023C	10.961538461538462	10.961538461538462	10.5	9.961538461538462	9.961538461538462	9.961538461538462	9.592592592592593	9.592592592592593	9.592592592592593	9.592592592592593	9.592592592592593	10.360000000000001	10.360000000000001	10.360000000000001	10.360000000000001	9.461538461538462	10.0	10.0	10.0	10.0	10.4	10.4	10.4	10.4	11.91304347826087	11.91304347826087	11.91304347826087	11.91304347826087	11.91304347826087	11.91304347826087	11.91304347826087	11.91304347826087	11.91304347826087	11.304347826086955	10.695652173913043	11.304347826086955	11.304347826086955	11.304347826086955	12.38095238095238	12.38095238095238	12.38095238095238	12.38095238095238	12.38095238095238	12.38095238095238	12.38095238095238	12.38095238095238	12.38095238095238	12.38095238095238	11.304347826086955
YOR152C	10.146005509641872	10.277008310249307	10.263736263736265	10.207650273224044	10.310249307479225	10.259052924791087	10.126027397260275	10.181818181818182	10.140495867768594	10.084931506849315	10.082191780821917	10.137741046831955	10.176308539944904	10.21978021978022	10.234972677595628	10.20708446866485	10.252717391304348	10.207547169811322	10.21774193548387	10.272727272727275	10.20053475935829	10.042105263157895	10.102902374670187	10.156498673740053	10.220744680851064	10.031746031746032	10.029100529100528	10.005277044854882	9.949602122015914	9.994652406417114	10.018766756032171	9.981233243967827	9.943699731903486	9.962666666666667	9.99197860962567	9.896	9.814814814814813	9.814814814814813	9.876640419947506	9.831578947368422	9.891820580474935	9.955026455026454	9.936842105263159	9.859007832898172	9.859007832898172	9.876640419947506	9.760526315789475	9.78891820580475	9.703703703703702
YCR036W	21.63333333333333	21.166666666666668	21.896551724137932	21.448275862068968	21.448275862068968	21.448275862068968	23.037037037037038	22.59259259259259	22.59259259259259	22.59259259259259	25.416666666666668	24.875000000000004	25.391304347826082	25.909090909090907	25.27272727272727	26.476190476190474	26.476190476190474	27.150000000000002	26.45	24.400000000000002	23.7	23.7	23.7	22.57142857142857	23.7	23.7	23.7	23.0	24.210526315789473	22.157894736842106	22.157894736842106	21.473684210526315	21.473684210526315	21.473684210526315	21.944444444444443	21.944444444444443	20.5	20.5	20.5	20.5	20.11764705882353	20.11764705882353	20.11764705882353	20.11764705882353	18.277777777777775	19.352941176470587	16.88235294117647	16.88235294117647	16.058823529411764
YJL180C	20.42424242424242	20.42424242424242	20.42424242424242	20.451612903225804	22.142857142857142	22.142857142857142	21.178571428571427	21.178571428571427	20.448275862068968	21.178571428571427	21.178571428571427	20.71428571428571	20.71428571428571	20.71428571428571	20.71428571428571	20.21428571428571	20.21428571428571	21.76923076923077	21.76923076923077	21.26923076923077	21.26923076923077	20.73076923076923	20.19230769230769	19.653846153846153	19.115384615384617	20.708333333333336	20.708333333333336	22.59090909090909	21.318181818181817	21.318181818181817	22.8	22.8	21.45	21.45	21.45	21.45	21.45	21.45	20.2	19.5	18.57142857142857	18.57142857142857	18.57142857142857	16.391304347826086	17.136363636363637	16.5	16.5	16.5	16.5
YGR033C	14.919999999999998	15.106666666666666	15.293333333333331	14.518987341772151	14.69620253164557	14.873417721518988	15.0375	15.024691358024691	15.19753086419753	15.19753086419753	15.185185185185185	15.185185185185185	15.375	15.5375	15.5375	15.734177215189874	15.7	16.0125	15.289156626506024	15.289156626506024	15.433734939759038	15.096385542168676	16.120481927710845	16.120481927710845	16.26506024096386	16.26506024096386	16.26506024096386	16.445783132530124	16.096385542168676	16.29268292682927	15.927710843373495	15.4	15.395348837209303	15.534883720930232	15.534883720930232	15.35632183908046	15.35632183908046	15.35632183908046	15.35632183908046	15.181818181818183	15.181818181818183	15.181818181818183	15.157303370786517	15.314606741573032	15.488636363636363	15.806818181818183	16.102272727272727	16.102272727272727	15.88888888888889
YHR090C	18.846153846153847	19.140625	19.140625	18.703125	18.415384615384614	19.306451612903228	19.306451612903228	18.403225806451616	18.193548387096776	17.967741935483872	18.262295081967213	18.116666666666664	18.203389830508474	17.9	17.60655737704918	18.203389830508474	18.203389830508474	17.52542372881356	17.379310344827587	18.214285714285715	17.545454545454547	16.78181818181818	16.833333333333332	16.433962264150942	16.433962264150942	16.38888888888889	16.38888888888889	17.01923076923077	16.76923076923077	16.452830188679243	17.16	16.18867924528302	16.5	16.313725490196077	16.058823529411764	16.0	16.639999999999997	16.639999999999997	16.75	16.829787234042556	16.276595744680854	15.9375	15.395833333333332	15.395833333333332	15.395833333333332	15.395833333333332	15.46808510638298	15.46808510638298	16.522727272727273
YDR064W	11.73015873015873	11.693548387096776	11.919354838709678	11.919354838709678	11.491803278688524	11.898305084745761	11.661016949152543	11.278688524590164	11.278688524590164	10.75	10.920634920634921	10.75	10.920634920634921	10.920634920634921	11.126984126984127	11.126984126984127	10.584615384615384	10.268656716417912	10.584615384615384	10.424242424242424	9.753846153846153	9.753846153846153	10.125	10.125	10.852459016393441	11.220338983050846	11.203389830508474	11.203389830508474	10.799999999999999	10.983050847457628	10.3125	9.787878787878787	10.268656716417912	9.642857142857142	9.642857142857142	9.507042253521128	9.375000000000002	9.180555555555555	9.180555555555555	8.697368421052632	8.584415584415584	8.51315789473684	8.626666666666665	8.51315789473684	8.743243243243242	8.342105263157896	8.571428571428573	8.628205128205128	8.973333333333333
YDR051C	25.489361702127663	25.765957446808514	25.765957446808514	25.765957446808514	25.46808510638298	26.304347826086957	26.608695652173914	27.2	27.53333333333333	27.53333333333333	28.431818181818183	27.799999999999997	28.4	28.688888888888886	28.688888888888886	28.688888888888886	28.688888888888886	28.956521739130434	28.956521739130434	29.26086956521739	29.869565217391308	30.760869565217394	30.760869565217394	31.73333333333333	33.86046511627907	33.558139534883715	33.558139534883715	33.558139534883715	33.558139534883715	33.25581395348837	34.35714285714286	34.35714285714286	34.38095238095239	33.58139534883721	33.906976744186046	33.13636363636363	33.13636363636363	33.93023255813954	34.25581395348837	34.883720930232556	33.333333333333336	33.644444444444446	32.913043478260875	32.630434782608695	32.913043478260875	32.913043478260875	33.19565217391305	33.19565217391305	32.58695652173913
YHR133C	35.74999999999999	36.90322580645161	36.90322580645161	36.90322580645161	36.90322580645161	36.90322580645161	36.90322580645161	36.45161290322581	36.0	36.0	35.19354838709677	35.19354838709677	34.09374999999999	34.09374999999999	35.9	35.9	34.06666666666666	33.166666666666664	33.166666666666664	32.699999999999996	32.699999999999996	32.23333333333333	31.799999999999997	32.41379310344828	31.93103448275862	33.81481481481481	32.607142857142854	32.607142857142854	31.482758620689655	31.482758620689655	31.965517241379306	31.965517241379306	31.51724137931034	31.068965517241377	31.068965517241377	31.068965517241377	30.103448275862068	30.103448275862068	29.620689655172413	29.137931034482758	29.137931034482758	29.137931034482758	28.68965517241379	29.249999999999993	28.285714285714278	27.78571428571428	26.85714285714285	26.85714285714285	26.85714285714285
YJR077C	15.409090909090907	15.409090909090907	17.842105263157894	18.833333333333332	16.142857142857142	15.476190476190476	15.476190476190476	15.476190476190476	15.476190476190476	17.105263157894736	17.105263157894736	19.11764705882353	20.3125	19.5	19.5	19.5	19.5	19.5	19.5	19.5	19.5	17.9375	17.9375	17.9375	17.9375	15.944444444444446	15.944444444444446	14.38888888888889	12.944444444444445	12.166666666666668	12.166666666666668	12.166666666666668	12.166666666666668	12.166666666666668	12.166666666666668	12.166666666666668	11.444444444444445	12.875	12.000000000000002	11.294117647058824	11.294117647058824	10.470588235294118	10.500000000000002	10.500000000000002	10.500000000000002	9.722222222222221	11.166666666666668	11.166666666666668	11.88888888888889
YBR189W	13.75	13.75	13.75	13.75	12.941176470588234	12.941176470588234	12.937500000000002	12.937500000000002	12.937500000000002	12.937500000000002	12.937500000000002	13.800000000000002	15.714285714285714	15.714285714285714	15.714285714285714	15.533333333333333	15.533333333333333	16.642857142857142	17.57142857142857	17.57142857142857	16.571428571428573	15.5	15.5	15.5	15.5	15.5	15.5	16.692307692307693	15.5	16.428571428571427	16.428571428571427	17.692307692307693	16.428571428571427	16.692307692307693	18.76923076923077	18.76923076923077	17.428571428571427	15.5	16.571428571428573	16.571428571428573	17.428571428571427	18.5	18.5	19.357142857142858	18.357142857142858	18.357142857142858	18.357142857142858	18.357142857142858	18.357142857142858
YOR104W	21.74285714285714	21.138888888888886	21.138888888888886	21.138888888888886	21.138888888888886	21.138888888888886	20.945945945945944	20.945945945945944	20.945945945945944	22.305555555555554	22.69444444444444	22.081081081081077	22.69444444444444	22.43243243243243	24.085714285714285	24.085714285714285	22.783783783783782	22.783783783783782	21.025	21.025	21.025	20.000000000000004	20.309523809523814	19.186046511627907	19.488372093023255	19.488372093023255	19.488372093023255	20.116279069767444	19.162790697674417	19.162790697674417	19.162790697674417	19.813953488372093	20.952380952380956	21.261904761904766	21.261904761904766	20.000000000000004	20.000000000000004	20.000000000000004	20.000000000000004	20.590909090909093	21.395348837209305	21.395348837209305	21.395348837209305	21.395348837209305	21.395348837209305	21.069767441860463	21.261904761904766	21.261904761904766	21.069767441860463
YMR242C	24.200000000000003	24.200000000000003	23.266666666666666	24.200000000000003	24.200000000000003	24.200000000000003	24.200000000000003	21.0	21.0	21.0	21.0	21.0	22.176470588235293	21.41176470588235	20.52631578947368	20.52631578947368	20.52631578947368	19.5	18.8	18.8	18.8	18.8	18.8	18.8	17.904761904761905	18.8	18.150000000000002	19.238095238095237	18.61904761904762	18.61904761904762	19.238095238095237	18.08695652173913	16.64	17.240000000000002	18.36	18.84	18.84	18.84	18.84	18.615384615384613	18.0	17.655172413793103	17.24137931034483	18.689655172413794	19.17241379310345	19.655172413793103	19.17241379310345	17.483870967741936	17.483870967741936
YDL108W	24.571428571428573	24.571428571428573	24.571428571428573	24.571428571428573	24.199999999999996	24.199999999999996	24.85294117647059	25.606060606060606	25.181818181818176	23.969696969696965	23.969696969696965	23.969696969696965	23.26470588235294	23.54545454545454	23.121212121212118	22.727272727272727	22.727272727272727	22.727272727272727	22.727272727272727	22.727272727272727	22.727272727272727	22.727272727272727	22.999999999999996	22.999999999999996	22.3030303030303	22.3030303030303	25.785714285714278	28.307692307692303	28.307692307692303	30.0	30.52	30.52	30.0	29.439999999999998	29.439999999999998	29.439999999999998	30.666666666666664	30.666666666666664	29.439999999999998	27.769230769230763	27.769230769230763	27.769230769230763	27.269230769230766	26.769230769230766	27.839999999999996	27.839999999999996	27.32	26.269230769230766	25.730769230769226
YNL217W	23.64	24.041666666666668	24.583333333333336	24.0	24.0	25.125000000000004	24.12	23.56	23.56	24.541666666666668	24.0	24.0	24.541666666666668	24.12	23.080000000000002	22.0	23.080000000000002	20.888888888888886	21.40740740740741	22.76923076923077	21.76923076923077	21.26923076923077	21.26923076923077	20.48148148148148	19.962962962962962	20.48148148148148	19.75	20.21428571428571	19.642857142857142	18.96551724137931	18.333333333333332	17.900000000000002	17.900000000000002	18.366666666666667	17.774193548387096	18.193548387096772	18.193548387096772	18.0625	17.0	17.0	16.205882352941178	16.205882352941178	16.205882352941178	16.205882352941178	16.696969696969695	17.12121212121212	17.029411764705884	17.029411764705884	17.314285714285713
YOR075W	19.256410256410255	19.256410256410255	19.76315789473684	18.317073170731707	18.317073170731707	18.658536585365855	18.547619047619047	17.952380952380953	17.952380952380953	17.136363636363637	17.066666666666666	17.066666666666666	16.77777777777778	17.15909090909091	16.84090909090909	17.15909090909091	16.522727272727273	16.84090909090909	16.466666666666665	16.755555555555553	17.066666666666666	17.066666666666666	17.066666666666666	17.355555555555554	16.617021276595747	17.170212765957448	17.170212765957448	17.170212765957448	17.170212765957448	17.170212765957448	17.170212765957448	17.765957446808514	17.765957446808514	17.765957446808514	17.765957446808514	17.234042553191493	16.79591836734694	17.081632653061224	17.081632653061224	17.081632653061224	17.4375	18.782608695652172	18.782608695652172	18.782608695652172	19.2	19.2	18.599999999999998	18.555555555555557	18.555555555555557
YJR105W	20.423076923076923	20.423076923076923	20.423076923076923	20.423076923076923	20.423076923076923	20.923076923076923	20.923076923076923	20.923076923076923	21.759999999999998	21.759999999999998	23.652173913043473	23.652173913043473	24.217391304347824	24.217391304347824	24.217391304347824	24.82608695652174	25.391304347826082	25.391304347826082	25.391304347826082	24.782608695652172	24.173913043478258	24.173913043478258	22.956521739130434	21.782608695652172	21.782608695652172	21.782608695652172	21.782608695652172	22.913043478260867	22.913043478260867	22.913043478260867	28.473684210526315	28.473684210526315	27.75	26.428571428571427	24.130434782608692	25.227272727272727	24.739130434782606	24.739130434782606	27.095238095238095	27.095238095238095	28.38095238095238	28.38095238095238	28.38095238095238	32.0	32.0	33.421052631578945	33.421052631578945	30.238095238095237	29.57142857142857
YJL203W	21.333333333333332	19.39393939393939	19.39393939393939	18.545454545454543	18.545454545454543	18.0	18.411764705882355	19.15625	19.15625	19.15625	20.433333333333334	20.433333333333334	20.866666666666667	21.857142857142858	21.39285714285714	20.655172413793103	20.620689655172416	20.137931034482758	20.137931034482758	20.137931034482758	19.655172413793103	19.655172413793103	19.655172413793103	19.0	19.0	19.0	19.655172413793103	19.655172413793103	19.655172413793103	20.10344827586207	19.620689655172413	19.17241379310345	19.17241379310345	19.655172413793103	19.655172413793103	19.655172413793103	19.20689655172414	19.20689655172414	19.20689655172414	20.62962962962963	20.62962962962963	19.892857142857142	20.62962962962963	21.11111111111111	20.62962962962963	20.62962962962963	20.148148148148145	20.923076923076923	21.759999999999998
YDR411C	23.240000000000002	23.240000000000002	22.759999999999998	22.759999999999998	22.759999999999998	22.240000000000002	22.240000000000002	22.240000000000002	21.68	22.759999999999998	22.240000000000002	22.041666666666668	21.5	20.916666666666668	21.217391304347824	21.217391304347824	19.0	18.44	18.125	18.125	17.541666666666668	16.958333333333336	16.375000000000004	15.250000000000002	15.347826086956522	15.347826086956522	14.782608695652172	15.347826086956522	15.347826086956522	15.347826086956522	15.476190476190476	14.772727272727272	14.181818181818182	13.545454545454545	14.19047619047619	14.19047619047619	13.571428571428571	13.571428571428571	13.571428571428571	13.571428571428571	13.0	13.65	12.950000000000001	13.65	13.65	12.350000000000001	13.05	13.05	13.05
YFL034C-B	23.52293577981651	23.642523364485978	23.61072261072261	23.56440281030445	23.372365339578455	23.504761904761907	23.575539568345324	23.720194647201946	23.773170731707317	23.82598039215686	23.91358024691358	23.81795511221945	23.641089108910894	23.390547263681594	23.628140703517584	23.560301507537687	23.67929292929293	23.593908629441625	23.667519181585675	23.487179487179485	23.41902313624679	23.492227979274613	23.553246753246754	23.411458333333336	23.093506493506496	23.296587926509186	23.181578947368422	23.031413612565444	23.134920634920633	23.19736842105263	23.132978723404257	23.21179624664879	23.44324324324324	23.224324324324325	23.2445652173913	23.61388888888889	23.541666666666668	23.59039548022599	23.59718309859155	23.39718309859155	23.502857142857142	23.564469914040114	23.781341107871718	24.169139465875368	24.130563798219583	24.27761194029851	24.041666666666668	23.886904761904763	23.863905325443785
YOL151W	9.666666666666668	10.23529411764706	10.23529411764706	10.23529411764706	10.23529411764706	10.23529411764706	10.23529411764706	10.23529411764706	10.23529411764706	10.23529411764706	10.23529411764706	10.23529411764706	10.23529411764706	10.875	10.23529411764706	10.23529411764706	10.23529411764706	10.294117647058822	9.470588235294118	8.705882352941176	9.470588235294118	10.0625	10.0625	10.0625	10.0625	10.0625	10.0625	10.0625	10.0625	10.0625	12.6875	13.533333333333333	13.533333333333333	13.533333333333333	13.533333333333333	14.466666666666669	13.562500000000002	13.562500000000002	12.764705882352942	12.764705882352942	11.421052631578949	10.333333333333334	10.333333333333334	10.952380952380953	10.952380952380953	10.952380952380953	12.105263157894736	10.454545454545453	9.863636363636363
YMR228W	10.742857142857144	10.371428571428572	10.371428571428572	10.606060606060606	10.212121212121213	10.212121212121213	10.212121212121213	10.212121212121213	10.212121212121213	10.870967741935484	10.870967741935484	10.870967741935484	10.799999999999999	11.57142857142857	11.999999999999998	12.46153846153846	12.46153846153846	12.46153846153846	12.46153846153846	12.46153846153846	12.46153846153846	11.999999999999998	11.999999999999998	11.999999999999998	12.46153846153846	12.46153846153846	12.46153846153846	12.4	12.4	12.4	12.4	12.4	12.4	12.4	12.333333333333334	12.333333333333334	11.739130434782608	11.739130434782608	11.739130434782608	11.173913043478262	11.173913043478262	11.25	10.666666666666668	10.666666666666668	10.666666666666668	10.083333333333336	9.91304347826087	9.304347826086957	9.304347826086957
YOR279C	17.24390243902439	17.24390243902439	16.926829268292682	16.926829268292682	16.926829268292682	16.926829268292682	16.926829268292682	16.926829268292682	16.926829268292682	17.26829268292683	16.926829268292682	16.609756097560975	16.609756097560975	16.609756097560975	16.609756097560975	16.268292682926827	16.268292682926827	16.54761904761905	16.54761904761905	16.238095238095237	15.928571428571429	15.25581395348837	15.25581395348837	15.25581395348837	15.25581395348837	15.58139534883721	15.58139534883721	15.58139534883721	16.0	16.4	16.099999999999998	16.45	17.17948717948718	17.17948717948718	17.17948717948718	16.871794871794872	16.53846153846154	16.63157894736842	16.63157894736842	16.63157894736842	16.63157894736842	16.973684210526315	16.973684210526315	16.973684210526315	17.43243243243243	17.43243243243243	18.189189189189186	17.810810810810807	17.054054054054053
YMR267W	21.546666666666667	21.173333333333332	21.205479452054792	21.027397260273972	20.65753424657534	21.15277777777778	21.450704225352112	21.757142857142856	22.0	22.46969696969697	22.6	22.384615384615383	22.184615384615384	21.651515151515152	22.384615384615383	21.72307692307692	21.015151515151516	20.18181818181818	20.18181818181818	21.142857142857142	21.365079365079364	20.707692307692305	20.393939393939394	19.96969696969697	19.96969696969697	20.276923076923076	20.076923076923077	20.076923076923077	20.8125	20.8125	19.954545454545453	20.476923076923075	20.796875	20.8125	21.234375000000004	21.107692307692307	21.076923076923077	22.322580645161295	22.688524590163937	22.688524590163937	22.24590163934426	22.24590163934426	21.83606557377049	21.766666666666666	22.135593220338983	22.534482758620687	23.17543859649123	21.799999999999997	21.799999999999997
YPR180W	11.857142857142858	11.857142857142858	11.857142857142858	11.857142857142858	11.857142857142858	11.857142857142858	11.057142857142859	11.085714285714287	11.085714285714287	11.085714285714287	11.085714285714287	11.085714285714287	11.085714285714287	11.058823529411766	11.058823529411766	11.058823529411766	11.058823529411766	11.0	11.0	11.34375	10.26470588235294	10.26470588235294	10.26470588235294	10.26470588235294	12.911764705882353	14.633333333333333	14.655172413793103	15.178571428571427	14.678571428571427	14.214285714285715	14.214285714285715	13.724137931034484	13.724137931034484	13.724137931034484	13.724137931034484	13.266666666666667	13.266666666666667	12.833333333333334	12.833333333333334	13.275862068965518	12.827586206896553	12.827586206896553	11.89655172413793	12.777777777777777	12.777777777777777	11.814814814814815	10.814814814814815	10.296296296296296	10.296296296296296
YOR164C	22.0	23.189189189189186	23.189189189189186	22.837837837837835	22.837837837837835	22.837837837837835	22.837837837837835	22.72222222222222	22.36111111111111	22.36111111111111	22.36111111111111	22.852941176470587	23.54545454545454	23.54545454545454	23.54545454545454	22.757575757575754	22.757575757575754	22.757575757575754	22.757575757575754	22.757575757575754	22.757575757575754	22.757575757575754	24.2258064516129	23.806451612903224	23.387096774193548	22.93548387096774	22.93548387096774	22.54838709677419	22.54838709677419	22.54838709677419	22.54838709677419	23.620689655172413	21.2258064516129	20.562499999999996	20.774193548387093	20.774193548387093	21.033333333333335	20.6	18.833333333333332	18.833333333333332	19.03448275862069	17.27586206896552	17.428571428571427	16.928571428571427	16.928571428571427	16.892857142857142	16.892857142857142	15.379310344827587	15.379310344827587
YEL017W	33.0	33.0	33.0	33.0	33.0	30.8	30.8	31.666666666666668	31.666666666666668	34.4	34.4	39.69230769230769	39.61538461538461	40.61538461538462	40.61538461538462	39.61538461538461	39.61538461538461	36.785714285714285	35.857142857142854	35.857142857142854	36.785714285714285	34.333333333333336	35.266666666666666	35.266666666666666	35.266666666666666	35.2	33.8125	33.8125	33.8125	32.1875	32.1875	31.3125	32.125	31.3125	33.0	33.8125	33.8125	33.8125	33.8125	33.8125	34.5625	35.4375	34.6875	35.5625	35.5625	35.5625	33.470588235294116	34.29411764705882	33.52941176470588
YOL120C	18.03448275862069	18.03448275862069	17.10344827586207	17.678571428571427	17.85185185185185	19.076923076923077	18.37037037037037	19.076923076923077	18.37037037037037	19.576923076923077	18.333333333333332	17.814814814814813	16.814814814814813	16.814814814814813	17.46153846153846	17.46153846153846	17.333333333333332	17.333333333333332	16.13793103448276	15.655172413793103	15.172413793103448	14.689655172413794	12.838709677419356	12.838709677419356	12.838709677419356	12.838709677419356	11.967741935483872	12.387096774193548	12.387096774193548	11.935483870967742	11.5625	11.5625	11.125	10.787878787878787	10.787878787878787	10.171428571428573	10.542857142857143	10.277777777777777	10.63888888888889	10.277777777777777	10.277777777777777	10.972222222222221	10.394736842105262	10.394736842105262	10.394736842105262	11.0	11.35135135135135	11.35135135135135	11.394736842105264
YDR288W	19.452830188679243	19.452830188679243	19.452830188679243	19.82692307692308	19.82692307692308	20.09615384615385	20.09615384615385	20.09615384615385	20.115384615384617	20.235294117647058	20.9	20.6	21.458333333333336	21.02040816326531	20.755102040816325	20.755102040816325	21.02040816326531	20.6	20.6	20.6	20.88	20.88	20.6	19.80769230769231	19.80769230769231	20.05769230769231	20.05769230769231	19.433962264150946	19.433962264150946	19.188679245283016	19.188679245283016	18.67924528301887	18.67924528301887	18.67924528301887	18.59259259259259	18.59259259259259	18.09259259259259	18.352941176470587	18.607843137254903	18.25	18.0	17.750000000000004	17.48076923076923	17.619999999999997	17.619999999999997	17.339999999999996	16.673076923076923	16.673076923076923	16.673076923076923
YCR047C	17.84	17.28	17.28	17.28	17.28	16.759999999999998	17.458333333333332	16.875	15.304347826086955	15.363636363636365	15.363636363636365	15.363636363636365	15.363636363636365	15.363636363636365	14.695652173913043	14.130434782608694	14.130434782608694	14.772727272727272	14.136363636363637	14.80952380952381	15.55	15.55	14.9	14.25	14.25	14.999999999999998	14.999999999999998	14.999999999999998	13.631578947368421	13.631578947368421	13.631578947368421	13.631578947368421	12.947368421052632	12.947368421052632	12.947368421052632	12.263157894736842	12.263157894736842	12.944444444444445	12.166666666666668	12.166666666666668	12.166666666666668	12.944444444444445	12.944444444444445	12.222222222222221	12.222222222222221	12.222222222222221	13.705882352941176	13.705882352941176	12.941176470588234
YML025C	10.666666666666666	12.0	13.625000000000002	13.625000000000002	13.625000000000002	13.625000000000002	13.625000000000002	13.625000000000002	13.625000000000002	13.625000000000002	12.0	13.750000000000002	13.750000000000002	13.750000000000002	13.750000000000002	13.750000000000002	12.222222222222221	12.222222222222221	11.0	11.0	11.0	11.0	11.0	11.0	10.0	10.0	10.0	10.0	10.0	10.0	10.0	10.0	10.0	10.0	10.0	10.0	10.0	9.166666666666666	9.166666666666666	9.166666666666666	9.166666666666666	10.249999999999998	10.249999999999998	10.249999999999998	10.249999999999998	11.416666666666664	11.416666666666664	11.416666666666664	11.416666666666664
YAR015W	12.666666666666666	12.666666666666666	12.62857142857143	11.857142857142858	12.205882352941178	12.205882352941178	12.205882352941178	12.205882352941178	12.15151515151515	12.15151515151515	11.757575757575758	11.393939393939393	11.393939393939393	11.393939393939393	11.393939393939393	10.9375	10.5	10.09375	10.766666666666667	11.13793103448276	11.13793103448276	11.13793103448276	10.766666666666667	10.766666666666667	10.766666666666667	10.766666666666667	10.333333333333334	10.333333333333334	10.206896551724139	10.206896551724139	10.962962962962962	10.444444444444445	9.925925925925926	9.444444444444445	9.444444444444445	9.807692307692307	9.807692307692307	9.807692307692307	9.307692307692308	8.269230769230768	7.444444444444445	7.444444444444445	7.444444444444445	7.9259259259259265	8.56	8.56	8.56	8.56	8.56
YFR025C	48.238095238095234	48.238095238095234	47.57142857142856	47.57142857142856	47.57142857142856	46.99999999999999	49.349999999999994	48.599999999999994	51.157894736842096	49.73684210526316	49.157894736842096	49.157894736842096	49.157894736842096	47.05263157894736	47.78947368421052	47.78947368421052	47.05263157894736	46.315789473684205	48.888888888888886	48.888888888888886	48.888888888888886	48.16666666666666	47.444444444444436	47.444444444444436	47.444444444444436	47.444444444444436	47.444444444444436	47.444444444444436	45.888888888888886	45.888888888888886	45.888888888888886	47.76470588235293	46.94117647058823	46.94117647058823	44.33333333333333	44.33333333333333	43.61111111111111	42.83333333333333	42.83333333333333	43.70588235294117	43.70588235294117	43.70588235294117	43.70588235294117	45.56249999999999	43.125	43.125	40.68749999999999	39.0	41.6
YBL068W	25.96875	25.784615384615385	26.199999999999996	26.415384615384614	26.609375	27.031746031746028	27.015873015873016	26.58730158730159	26.396825396825395	25.569230769230767	25.952380952380953	27.032786885245905	27.032786885245905	27.065573770491802	27.065573770491802	27.295081967213115	27.52459016393443	28.216666666666665	27.983606557377048	28.45	28.25	28.45	27.766666666666666	27.53333333333333	26.645161290322584	26.645161290322584	26.852459016393443	26.622950819672134	26.606557377049178	26.393442622950822	26.416666666666668	27.32758620689655	27.35087719298246	27.607142857142858	27.857142857142858	27.607142857142858	27.375	27.363636363636363	26.375	25.410714285714285	24.491228070175442	24.491228070175442	24.491228070175442	23.60344827586207	24.017543859649127	23.789473684210527	24.214285714285715	23.982142857142854	24.092592592592595
YIL077C	22.294117647058822	22.823529411764707	23.0	23.0	23.259999999999998	23.52	24.0	24.0	24.702127659574472	24.97872340425532	25.77777777777778	25.217391304347828	25.25531914893617	25.25531914893617	24.68085106382979	24.404255319148938	24.934782608695652	25.799999999999997	26.697674418604652	26.697674418604652	26.697674418604652	26.697674418604652	26.697674418604652	26.046511627906977	25.744186046511626	25.72093023255814	26.309523809523814	26.634146341463413	25.975609756097562	26.29268292682927	26.29268292682927	25.3953488372093	23.97826086956522	23.787234042553195	24.021739130434785	25.177777777777777	25.15555555555555	25.177777777777777	25.750000000000004	25.750000000000004	25.750000000000004	26.045454545454547	24.404255319148938	24.630434782608695	23.531914893617024	24.91304347826087	24.97872340425532	26.71111111111111	26.71111111111111
YPL206C	22.25925925925926	23.296296296296294	23.296296296296294	23.851851851851848	26.384615384615383	26.384615384615383	26.384615384615383	26.384615384615383	26.88461538461538	26.88461538461538	26.88461538461538	27.346153846153843	27.346153846153843	27.346153846153843	27.346153846153843	27.346153846153843	26.33333333333333	26.33333333333333	26.33333333333333	26.33333333333333	25.81481481481481	25.81481481481481	25.81481481481481	26.33333333333333	26.33333333333333	26.33333333333333	26.33333333333333	27.333333333333332	27.333333333333332	27.81481481481481	28.333333333333332	28.333333333333332	27.32142857142857	28.249999999999996	28.249999999999996	28.249999999999996	27.78571428571428	27.78571428571428	28.29629629629629	27.777777777777775	27.777777777777775	27.777777777777775	27.777777777777775	28.846153846153847	28.846153846153847	29.346153846153843	28.259259259259256	29.346153846153843	31.6
YNL096C	13.68421052631579	13.68421052631579	11.714285714285715	11.714285714285715	11.714285714285715	11.714285714285715	11.714285714285715	11.714285714285715	11.714285714285715	11.714285714285715	11.714285714285715	11.181818181818182	10.695652173913043	10.695652173913043	10.695652173913043	10.695652173913043	11.375	11.375	10.92	10.92	10.92	11.4	11.4	11.4	12.48	12.48	12.48	12.48	12.48	13.040000000000001	13.040000000000001	12.074074074074074	11.642857142857142	11.24137931034483	11.24137931034483	11.642857142857142	10.866666666666667	10.866666666666667	10.625	10.625	10.625	10.485714285714286	10.857142857142858	10.857142857142858	10.857142857142858	10.457142857142857	10.828571428571427	10.527777777777777	10.945945945945946
YNL058C	16.90909090909091	15.500000000000002	15.500000000000002	15.500000000000002	15.500000000000002	14.88	14.88	14.88	14.91666666666667	14.999999999999998	15.045454545454545	15.095238095238097	15.200000000000001	15.200000000000001	15.200000000000001	15.850000000000001	16.68421052631579	16.68421052631579	16.68421052631579	16.68421052631579	16.68421052631579	17.421052631578945	17.421052631578945	17.421052631578945	18.157894736842103	19.88888888888889	19.88888888888889	19.88888888888889	19.88888888888889	19.11111111111111	18.333333333333332	18.333333333333332	18.333333333333332	18.333333333333332	15.714285714285714	15.714285714285714	15.714285714285714	17.2	16.55	17.421052631578945	17.421052631578945	16.736842105263158	16.736842105263158	16.736842105263158	16.68421052631579	16.68421052631579	16.68421052631579	17.61111111111111	16.833333333333332
YBR146W	27.55882352941176	27.55882352941176	26.735294117647058	26.323529411764707	26.323529411764707	26.323529411764707	25.499999999999996	24.735294117647058	24.735294117647058	24.66666666666666	23.941176470588232	23.11764705882353	23.818181818181813	22.12121212121212	22.12121212121212	21.696969696969692	21.47058823529412	21.47058823529412	21.852941176470587	21.47058823529412	21.47058823529412	21.47058823529412	21.088235294117645	21.088235294117645	21.088235294117645	20.705882352941174	20.705882352941174	20.705882352941174	20.76470588235294	20.38235294117647	20.0	20.0	18.88888888888889	18.88888888888889	19.363636363636363	18.794117647058822	18.411764705882355	18.411764705882355	18.0	18.0	18.0	18.0	19.125	18.545454545454543	18.545454545454543	21.10344827586207	19.32258064516129	19.32258064516129	19.741935483870968
YBR160W	14.490196078431373	15.346938775510203	15.666666666666664	15.395833333333332	14.79591836734694	14.79591836734694	14.79591836734694	14.79591836734694	14.224489795918366	13.7	13.7	13.4	13.4	13.958333333333334	14.255319148936172	14.304347826086957	14.304347826086957	14.021739130434783	14.021739130434783	13.711111111111112	13.711111111111112	14.022727272727275	14.022727272727275	14.690476190476193	14.976190476190478	14.976190476190478	14.976190476190478	14.976190476190478	14.976190476190478	14.976190476190478	15.285714285714286	15.285714285714286	15.285714285714286	15.595238095238098	15.595238095238098	14.886363636363638	15.5	15.5	15.5	15.5	15.181818181818183	14.782608695652176	15.369565217391303	15.369565217391303	15.369565217391303	16.65909090909091	16.65909090909091	16.65909090909091	16.681818181818183
YPL173W	24.739130434782606	23.708333333333332	22.541666666666668	22.541666666666668	23.52173913043478	24.043478260869563	25.136363636363637	25.136363636363637	25.136363636363637	24.499999999999996	25.136363636363637	25.136363636363637	25.136363636363637	25.727272727272727	25.727272727272727	25.727272727272727	24.60869565217391	23.583333333333336	23.583333333333336	23.583333333333336	23.583333333333336	21.520000000000003	22.04	21.520000000000003	21.520000000000003	21.520000000000003	22.416666666666668	21.291666666666668	21.291666666666668	21.291666666666668	22.217391304347824	22.217391304347824	22.217391304347824	22.217391304347824	22.217391304347824	21.652173913043477	21.652173913043477	21.130434782608695	20.565217391304348	19.95652173913043	19.34782608695652	18.782608695652172	18.782608695652172	18.782608695652172	18.782608695652172	18.17391304347826	18.17391304347826	18.17391304347826	18.17391304347826
YCL009C	19.0	19.0	19.2183908045977	19.06896551724138	19.376470588235293	18.93103448275862	19.06896551724138	19.51764705882353	19.583333333333332	19.49397590361446	18.96428571428571	18.96428571428571	19.19277108433735	19.19277108433735	18.867469879518072	18.867469879518072	18.554216867469883	18.710843373493976	18.542168674698797	18.3855421686747	18.839506172839506	19.25	19.412499999999998	18.9	18.666666666666668	19.384615384615383	19.197368421052634	19.026315789473685	18.842105263157894	18.766233766233768	18.766233766233768	18.415584415584416	18.0	18.051948051948052	18.105263157894736	18.16	18.346666666666668	18.84931506849315	19.380281690140844	18.72222222222222	18.88888888888889	20.205882352941178	20.81818181818182	20.62121212121212	20.62121212121212	20.81818181818182	20.62121212121212	20.522388059701495	20.522388059701495
YMR142C	9.714285714285714	9.714285714285714	9.714285714285714	9.714285714285714	9.714285714285714	9.714285714285714	11.642857142857142	11.642857142857142	11.642857142857142	12.499999999999998	13.5	13.5	13.5	13.5	11.8125	11.8125	11.8125	11.8125	11.8125	11.8125	11.8125	11.8125	11.8125	11.8125	11.235294117647058	11.941176470588234	10.68421052631579	10.68421052631579	10.68421052631579	10.68421052631579	11.421052631578949	11.421052631578949	11.421052631578949	11.421052631578949	10.850000000000001	10.333333333333334	9.666666666666666	9.666666666666666	9.666666666666666	10.904761904761905	9.956521739130434	11.130434782608695	11.130434782608695	10.666666666666668	11.25	10.384615384615385	10.481481481481481	10.481481481481481	10.24137931034483
YDR435C	8.425	8.425	8.75	8.615384615384617	8.842105263157894	8.473684210526317	8.473684210526317	8.473684210526317	8.131578947368421	7.7894736842105265	7.621621621621622	7.421052631578948	7.421052631578948	7.052631578947368	7.052631578947368	7.444444444444445	7.444444444444445	7.444444444444445	7.470588235294119	7.470588235294119	7.470588235294119	7.470588235294119	7.0588235294117645	6.647058823529412	7.0625	6.870967741935484	7.322580645161291	7.322580645161291	7.093750000000001	7.093750000000001	7.093750000000001	7.093750000000001	7.093750000000001	7.093750000000001	7.093750000000001	7.566666666666667	8.0	8.0	8.0	8.0	8.9	8.9	8.758620689655173	8.758620689655173	8.310344827586208	8.310344827586208	8.310344827586208	8.310344827586208	8.310344827586208
YPR114W	22.480519480519483	22.953947368421055	23.118421052631582	22.93421052631579	22.93421052631579	22.580645161290324	22.547770700636942	22.074534161490682	22.20125786163522	22.0625	21.925465838509314	21.88271604938271	21.6358024691358	22.044025157232703	22.140127388535035	22.057324840764334	22.43225806451613	22.542483660130724	22.62745098039216	22.425806451612903	21.96815286624204	22.083870967741937	22.098039215686278	22.3841059602649	22.291390728476824	22.377483443708613	22.765100671140942	22.765100671140942	22.649006622516556	22.67785234899329	22.905405405405407	22.905405405405407	22.506666666666668	22.315436241610737	21.83443708609272	21.75496688741722	21.2317880794702	20.73684210526316	20.228758169934643	19.70967741935484	19.61935483870968	20.006578947368425	20.218543046357617	20.29530201342282	20.114093959731544	19.810810810810814	20.13605442176871	19.92	20.0
YPL111W	16.285714285714285	17.214285714285715	15.0625	15.0625	15.0625	15.0625	15.0625	15.0625	15.0625	15.875	15.0625	15.0625	15.0625	15.0625	15.0625	14.176470588235293	14.941176470588236	14.941176470588236	13.368421052631579	13.368421052631579	13.368421052631579	13.368421052631579	13.368421052631579	13.368421052631579	14.105263157894736	14.105263157894736	14.105263157894736	14.105263157894736	14.105263157894736	14.789473684210526	14.05	14.05	14.05	14.05	14.05	14.700000000000001	15.4	15.4	15.4	15.4	14.0	14.0	13.391304347826086	13.391304347826086	13.391304347826086	12.833333333333334	12.833333333333334	12.32	12.32
YPR129W	27.999999999999996	27.999999999999996	27.999999999999996	27.999999999999996	27.999999999999996	28.076923076923077	28.076923076923077	28.076923076923077	34.36363636363637	33.18181818181818	33.18181818181818	33.18181818181818	33.18181818181818	33.18181818181818	31.909090909090907	30.72727272727273	27.08333333333333	27.08333333333333	27.08333333333333	27.08333333333333	27.08333333333333	27.08333333333333	27.08333333333333	29.545454545454543	29.545454545454543	29.545454545454543	28.272727272727273	34.55555555555556	34.55555555555556	34.55555555555556	34.55555555555556	36.0	36.0	32.4	32.4	32.4	33.7	19.6	17.818181818181817	17.818181818181817	16.333333333333332	16.333333333333332	16.333333333333332	19.6	19.6	18.400000000000002	18.400000000000002	19.8	19.8
YLR457C	21.76923076923077	21.76923076923077	21.76923076923077	20.962962962962962	21.999999999999996	21.21428571428571	21.21428571428571	21.21428571428571	20.75	20.75	20.75	20.75	20.75	20.32142857142857	20.82142857142857	20.82142857142857	20.357142857142854	20.357142857142854	20.357142857142854	19.655172413793103	19.655172413793103	19.655172413793103	19.20689655172414	18.96428571428571	18.96428571428571	18.96428571428571	18.96428571428571	18.96428571428571	20.423076923076923	20.423076923076923	20.423076923076923	21.240000000000002	21.240000000000002	21.240000000000002	21.240000000000002	21.240000000000002	22.125	22.125	22.125	23.08695652173913	22.125	22.125	22.125	22.125	24.136363636363637	24.136363636363637	24.136363636363637	24.136363636363637	24.681818181818183
YML112W	37.35294117647059	37.13235294117647	36.955882352941174	36.970588235294116	37.5	37.09090909090909	36.484848484848484	36.484848484848484	36.484848484848484	36.71212121212121	36.71212121212121	36.484848484848484	36.1060606060606	36.1060606060606	36.46153846153846	36.484848484848484	36.303030303030305	36.515151515151516	37.4375	38.22222222222222	38.03174603174603	38.03174603174603	37.17460317460317	37.33870967741936	37.112903225806456	37.46666666666666	36.12698412698413	36.0483870967742	35.125	34.90625000000001	34.703125	34.484375	34.28125000000001	33.859375	34.51612903225807	34.95161290322581	35.666666666666664	35.666666666666664	35.610169491525426	36.559322033898304	35.86440677966102	36.25862068965517	36.64912280701755	36.01724137931035	35.793103448275865	35.55172413793103	35.08620689655172	35.08620689655172	35.08620689655172
YDR313C	18.0	17.995454545454546	18.153846153846153	18.116591928251122	18.410714285714285	18.373333333333335	18.179824561403507	18.02173913043478	18.600877192982455	18.56086956521739	18.400862068965516	18.83116883116883	19.116883116883116	19.13304721030043	19.193133047210303	19.405982905982906	19.68965517241379	19.8468085106383	20.15948275862069	20.248927038626608	20.452586206896548	20.456896551724135	20.38888888888889	20.587982832618028	20.40506329113924	20.208333333333332	20.2928870292887	20.441176470588236	20.355648535564853	20.212500000000002	20.012448132780083	19.99173553719008	19.967346938775513	20.049180327868854	20.13061224489796	20.183673469387756	20.08032128514056	20.136546184738954	20.375	20.400809716599188	20.212	20.183266932270914	20.083665338645417	19.97211155378486	20.131474103585656	20.239043824701195	20.428	20.54	20.66932270916335
YOR158W	22.352941176470587	22.352941176470587	22.875	21.52941176470588	21.52941176470588	19.88235294117647	19.88235294117647	19.11764705882353	20.3125	21.666666666666668	21.666666666666668	20.8	20.8	21.666666666666668	21.666666666666668	21.666666666666668	21.666666666666668	21.666666666666668	21.666666666666668	21.666666666666668	22.599999999999998	22.599999999999998	21.666666666666668	21.666666666666668	21.666666666666668	21.666666666666668	21.666666666666668	21.666666666666668	21.666666666666668	21.666666666666668	21.666666666666668	25.0	25.0	25.0	29.545454545454543	29.545454545454543	30.72727272727273	30.72727272727273	30.72727272727273	26.000000000000004	28.166666666666664	28.166666666666664	28.166666666666664	28.166666666666664	29.333333333333332	29.333333333333332	29.333333333333332	27.076923076923077	27.076923076923077
YBL050W	16.906976744186043	15.953488372093023	15.953488372093023	15.953488372093023	15.627906976744184	15.023255813953488	15.023255813953488	15.023255813953488	15.023255813953488	15.023255813953488	15.75609756097561	15.75609756097561	15.404761904761905	15.071428571428575	14.439024390243905	13.80487804878049	13.80487804878049	13.80487804878049	13.825000000000001	13.820512820512821	13.820512820512821	14.567567567567567	14.22857142857143	13.828571428571427	12.657142857142858	11.571428571428571	11.484848484848483	11.484848484848483	11.06060606060606	11.06060606060606	10.666666666666666	10.593749999999998	10.1875	10.1875	10.516129032258064	10.516129032258064	8.875	9.3125	9.5	9.5	9.1	9.1	8.666666666666666	8.482758620689657	8.03448275862069	7.821428571428571	7.821428571428571	7.821428571428571	8.11111111111111
YKL178C	15.869565217391305	15.858267716535432	15.818003913894326	15.792156862745097	15.748538011695905	15.661508704061896	15.587209302325583	15.734892787524366	15.705653021442494	15.76171875	15.911242603550296	16.120553359683797	16.0	15.895669291338582	15.764132553606238	15.891732283464567	15.96078431372549	16.041176470588237	16.03529411764706	16.140316205533598	16.151277013752456	16.189823874755383	16.185546875	16.01359223300971	15.814453125	15.959143968871597	16.031372549019608	16.24110671936759	16.23459244532803	16.2882703777336	16.38323353293413	16.354455445544556	15.97843137254902	16.027397260273972	16.18577075098814	16.08823529411765	16.051181102362204	15.858252427184468	15.702334630350196	15.636363636363635	15.621880998080613	15.461685823754788	15.404580152671757	15.542145593869732	15.458015267175574	15.405353728489484	15.423664122137406	15.427480916030534	15.429389312977099
YOR311C	27.792857142857144	27.693950177935942	27.892857142857142	27.74642857142857	28.323741007194243	28.638686131386862	28.802919708029197	29.073800738007378	29.270370370370372	29.36802973977695	28.47292418772563	29.39705882352941	30.287878787878785	30.32075471698113	30.596958174904945	30.64638783269962	30.931034482758623	31.25769230769231	31.37837837837838	32.04669260700389	31.73076923076923	31.415384615384617	32.03488372093023	31.949416342412448	31.816091954022987	32.02298850574713	32.4375	32.50194552529183	32.55642023346304	33.08661417322834	32.750972762645915	32.96078431372549	33.0390625	33.050980392156866	33.55555555555555	34.12550607287449	33.935483870967744	33.859437751004016	33.65060240963855	33.733870967741936	33.903225806451616	34.17479674796748	34.22950819672131	33.9265306122449	33.61788617886179	33.60569105691057	33.628571428571426	34.21487603305785	34.29875518672199
YGR205W	19.226804123711343	19.113402061855673	19.36842105263158	19.712765957446805	19.861702127659573	19.923076923076923	19.626373626373628	19.544444444444444	19.63736263736264	20.306818181818183	20.54022988505747	19.896551724137932	20.906976744186046	20.732558139534884	21.05952380952381	20.892857142857142	20.726190476190474	20.48235294117647	21.11764705882353	21.369047619047617	20.872093023255815	21.70238095238095	21.70238095238095	21.44705882352941	21.62650602409639	21.890243902439025	21.493827160493826	22.653846153846153	22.075	22.1358024691358	22.195121951219512	22.1358024691358	22.1358024691358	22.575	22.575	23.037974683544306	23.025316455696206	23.454545454545457	23.153846153846153	23.141025641025642	23.141025641025642	22.96153846153846	23.723684210526315	23.52631578947368	23.342105263157897	23.52631578947368	22.870129870129873	22.675324675324678	22.397435897435898
YNL141W	0.16666666666666669	0.16666666666666669	0.16666666666666669	0.14285714285714288	0.14285714285714288	0.14285714285714288	0.14285714285714288	0.14285714285714288	0.14285714285714288	0.14285714285714288	0.14285714285714288	0.14285714285714288	0.14285714285714288	0.14285714285714288	0.14285714285714288	0.14285714285714288	0.14285714285714288	0.14285714285714288	0.14285714285714288	0.14285714285714288	0.12500000000000003	0.12500000000000003	0.12500000000000003	1.8750000000000002	1.8750000000000002	3.625	5.375	4.777777777777778	5.375	7.0	9.857142857142858	9.857142857142858	7.666666666666666	6.8999999999999995	6.8999999999999995	11.0	11.0	11.0	12.222222222222221	12.222222222222221	12.222222222222221	12.222222222222221	12.222222222222221	12.299999999999999	12.299999999999999	13.666666666666664	13.666666666666664	13.666666666666664	13.666666666666664
YDL198C	23.9672131147541	25.47457627118644	25.47457627118644	25.913793103448274	25.913793103448274	25.448275862068964	25.438596491228072	25.438596491228072	25.438596491228072	24.33898305084746	24.75862068965517	24.086206896551722	24.79310344827586	25.910714285714285	25.228070175438596	25.245614035087723	25.245614035087723	25.250000000000004	25.05263157894737	24.423728813559322	24.1864406779661	24.1864406779661	24.1864406779661	24.423728813559322	24.661016949152543	24.86206896551724	25.29824561403509	24.981818181818184	24.137931034482758	24.05263157894737	25.163636363636364	25.163636363636364	24.2	23.561403508771928	23.561403508771928	23.561403508771928	24.418181818181814	23.561403508771928	23.54385964912281	23.561403508771928	24.24561403508772	24.24561403508772	23.881355932203395	24.50877192982456	24.551724137931036	24.35593220338983	23.557377049180328	24.35593220338983	24.135593220338986
YNR035C	16.531645569620252	16.354430379746834	16.05128205128205	16.07792207792208	16.289473684210527	16.958904109589042	16.794520547945204	16.887323943661972	17.220588235294116	17.220588235294116	18.587301587301585	17.714285714285715	18.599999999999998	18.599999999999998	18.086206896551722	17.620689655172413	17.92982456140351	17.92982456140351	17.92982456140351	17.701754385964914	17.701754385964914	18.09090909090909	17.767857142857142	17.767857142857142	17.767857142857142	17.517857142857142	17.285714285714285	17.285714285714285	17.035714285714285	17.035714285714285	17.035714285714285	17.035714285714285	17.035714285714285	17.285714285714285	17.285714285714285	17.535714285714285	17.55357142857143	17.803571428571427	18.462962962962962	18.944444444444446	18.944444444444446	19.566037735849054	20.192307692307693	19.203703703703702	19.685185185185187	19.327272727272728	19.58181818181818	20.075471698113205	19.703703703703702
YFR031C-A	9.999999999999998	9.999999999999998	10.608695652173912	11.090909090909092	10.608695652173912	10.608695652173912	11.090909090909092	11.090909090909092	11.090909090909092	10.608695652173912	10.166666666666668	9.037037037037038	8.518518518518517	8.714285714285714	8.714285714285714	8.714285714285714	8.413793103448278	8.862068965517242	8.862068965517242	8.862068965517242	8.862068965517242	8.862068965517242	8.862068965517242	8.862068965517242	8.862068965517242	8.862068965517242	8.862068965517242	8.379310344827587	8.379310344827587	7.838709677419355	6.548387096774194	6.34375	6.34375	6.75	6.9393939393939394	7.15625	7.15625	7.15625	7.15625	7.333333333333334	7.117647058823531	6.722222222222223	6.722222222222223	6.722222222222223	6.722222222222223	6.722222222222223	7.117647058823531	7.111111111111112	6.918918918918919
YDR175C	16.137931034482758	16.137931034482758	15.672413793103447	15.701754385964914	16.296296296296298	16.555555555555557	16.942307692307693	16.942307692307693	17.88	17.339999999999996	15.061224489795919	14.854166666666666	14.872340425531915	14.872340425531915	14.574468085106385	15.25	14.954545454545455	14.954545454545455	14.954545454545455	14.65909090909091	15.35714285714286	15.414634146341465	15.097560975609756	14.780487804878051	14.780487804878051	14.463414634146345	14.825000000000001	14.475	14.8	14.475	13.825000000000001	14.17948717948718	14.17948717948718	14.17948717948718	14.17948717948718	14.17948717948718	14.17948717948718	13.512820512820515	12.853658536585368	12.853658536585368	13.871794871794872	13.871794871794872	13.205128205128206	14.27027027027027	14.666666666666668	13.944444444444445	13.567567567567568	13.567567567567568	13.567567567567568
YJL023C	21.075	22.184210526315788	22.184210526315788	21.47368421052631	21.47368421052631	20.76315789473684	21.52777777777778	21.52777777777778	21.138888888888886	20.567567567567565	21.47222222222222	21.47222222222222	21.47222222222222	21.47222222222222	21.861111111111107	21.861111111111107	21.74285714285714	20.567567567567565	21.083333333333332	20.36111111111111	19.8	19.8	19.8	19.8	19.8	19.8	20.17142857142857	20.17142857142857	21.39393939393939	21.39393939393939	21.39393939393939	21.656249999999996	21.93548387096774	21.93548387096774	21.90322580645161	21.451612903225804	22.166666666666668	21.26666666666667	21.551724137931036	21.551724137931036	21.06896551724138	24.44	24.44	24.44	24.44	26.565217391304344	28.36363636363636	28.36363636363636	28.36363636363636
YKR013W	14.895833333333334	14.3	14.839999999999998	14.839999999999998	14.549019607843135	14.294117647058822	14.568627450980392	14.568627450980392	14.568627450980392	14.28846153846154	14.80769230769231	14.53846153846154	14.80769230769231	15.098039215686276	15.098039215686276	15.4	15.66	15.057692307692308	15.557692307692308	15.557692307692308	14.981481481481481	14.709090909090907	14.709090909090907	14.660714285714286	14.660714285714286	15.444444444444445	14.642857142857144	14.642857142857144	14.6140350877193	14.875	14.586206896551724	14.827586206896552	15.293103448275861	14.783333333333331	14.783333333333331	14.783333333333331	14.783333333333331	14.35	14.783333333333331	14.783333333333331	14.783333333333331	14.53225806451613	14.758064516129034	14.758064516129034	14.758064516129034	14.967741935483872	14.73015873015873	14.95238095238095	14.95238095238095
YIL106W	5.230769230769231	5.666666666666666	5.666666666666666	5.666666666666666	5.666666666666666	5.666666666666666	5.230769230769231	5.230769230769231	5.230769230769231	5.230769230769231	5.230769230769231	4.533333333333333	4.533333333333333	4.533333333333333	4.533333333333333	4.533333333333333	4.533333333333333	4.533333333333333	5.3999999999999995	5.3999999999999995	5.3999999999999995	5.062499999999999	5.062499999999999	5.062499999999999	5.9375	5.9375	5.9375	7.133333333333333	7.133333333333333	7.133333333333333	8.133333333333333	8.933333333333334	8.933333333333334	7.88235294117647	7.444444444444445	7.444444444444445	5.826086956521738	5.826086956521738	5.826086956521738	5.826086956521738	5.826086956521738	5.826086956521738	5.583333333333334	5.583333333333334	5.583333333333334	5.36	5.36	5.88	5.88
YMR316W	16.0	16.0	16.466666666666665	16.466666666666665	16.466666666666665	16.466666666666665	16.933333333333334	16.933333333333334	16.387096774193548	17.517241379310345	17.517241379310345	18.814814814814817	17.517241379310345	17.517241379310345	18.0	18.0	18.0	18.0	18.0	18.448275862068964	18.0	18.0	18.642857142857142	18.0	19.814814814814813	19.814814814814813	19.333333333333332	20.880000000000003	20.880000000000003	21.44	22.333333333333336	22.333333333333336	20.92	20.36	20.36	20.36	20.36	20.36	20.36	18.85185185185185	18.85185185185185	19.076923076923077	19.076923076923077	19.076923076923077	19.076923076923077	18.8	18.240000000000002	18.240000000000002	18.240000000000002
YJR100C	17.057142857142857	17.558823529411764	17.558823529411764	18.09090909090909	18.09090909090909	17.666666666666668	16.848484848484848	16.848484848484848	16.424242424242422	16.424242424242422	16.424242424242422	16.424242424242422	16.9375	16.9375	16.9375	17.375	17.375	16.9375	17.78125	18.15625	17.78125	17.387096774193548	17.387096774193548	17.387096774193548	17.387096774193548	17.0	17.0	16.58064516129032	17.03225806451613	17.0	17.903225806451612	17.903225806451612	17.903225806451612	16.46875	17.0	15.969696969696969	17.0	16.58064516129032	17.03225806451613	17.03225806451613	18.392857142857142	18.392857142857142	17.928571428571427	17.928571428571427	17.928571428571427	17.31034482758621	17.31034482758621	17.31034482758621	17.31034482758621
YMR143W	8.9	8.9	8.9	8.476190476190476	8.476190476190476	8.956521739130434	8.956521739130434	9.19047619047619	9.19047619047619	9.19047619047619	9.19047619047619	8.772727272727272	8.772727272727272	8.772727272727272	9.19047619047619	9.19047619047619	9.19047619047619	9.19047619047619	9.19047619047619	8.772727272727272	8.772727272727272	8.391304347826086	8.391304347826086	8.391304347826086	8.391304347826086	8.391304347826086	8.391304347826086	8.041666666666668	8.583333333333334	8.583333333333334	8.24	8.24	8.24	8.24	8.24	7.720000000000001	7.720000000000001	5.125	5.4799999999999995	5.4799999999999995	5.4799999999999995	6.807692307692308	6.807692307692308	7.080000000000001	7.080000000000001	7.080000000000001	7.080000000000001	7.080000000000001	7.080000000000001
YDL099W	18.5	18.791666666666664	18.791666666666664	18.791666666666664	18.520833333333332	18.914893617021278	18.914893617021278	19.32608695652174	19.32608695652174	19.32608695652174	18.914893617021278	19.32608695652174	19.021739130434785	18.73913043478261	18.434782608695652	18.717391304347828	18.717391304347828	18.434782608695652	17.847826086956523	17.23913043478261	16.97826086956522	17.454545454545457	16.42222222222222	16.42222222222222	16.42222222222222	15.799999999999999	15.799999999999999	15.488888888888887	15.204545454545455	15.204545454545455	15.261904761904763	15.261904761904763	14.272727272727275	15.700000000000001	15.025	15.499999999999998	16.2972972972973	15.945945945945946	15.945945945945946	16.75	16.02777777777778	16.114285714285714	15.742857142857144	15.823529411764708	15.029411764705884	15.029411764705884	14.61764705882353	14.235294117647058	15.0
YPL052W	16.743589743589745	16.384615384615383	16.384615384615383	15.717948717948719	15.717948717948719	15.384615384615385	15.789473684210526	15.789473684210526	16.216216216216214	17.54285714285714	16.742857142857144	16.371428571428574	16.371428571428574	16.371428571428574	16.0	16.0	15.657142857142858	15.657142857142858	15.285714285714286	15.285714285714286	15.352941176470589	15.352941176470589	14.914285714285715	14.142857142857142	14.142857142857142	13.742857142857144	13.0	13.0	13.0	12.22857142857143	12.22857142857143	12.22857142857143	12.22857142857143	13.363636363636363	12.96969696969697	12.96969696969697	12.205882352941178	12.935483870967742	12.935483870967742	12.935483870967742	13.827586206896553	14.321428571428571	14.321428571428571	14.321428571428571	13.821428571428571	14.333333333333334	14.333333333333334	14.884615384615385	15.48
YML004C	23.210526315789473	23.210526315789473	23.210526315789473	23.210526315789473	23.89473684210526	23.89473684210526	23.157894736842103	22.473684210526315	22.473684210526315	22.473684210526315	22.473684210526315	24.526315789473685	24.526315789473685	24.526315789473685	24.526315789473685	24.526315789473685	24.526315789473685	24.526315789473685	24.526315789473685	24.526315789473685	27.41176470588235	27.41176470588235	27.41176470588235	27.41176470588235	23.842105263157894	23.842105263157894	23.842105263157894	23.157894736842103	22.473684210526315	22.473684210526315	22.473684210526315	21.736842105263158	20.650000000000002	20.650000000000002	20.650000000000002	19.047619047619047	20.0	18.38095238095238	18.38095238095238	18.38095238095238	18.38095238095238	17.761904761904763	16.954545454545457	16.82608695652174	14.959999999999999	16.260869565217387	16.260869565217387	16.260869565217387	16.260869565217387
YLR192C	14.728813559322035	14.966101694915254	14.76271186440678	14.76271186440678	14.76271186440678	14.76271186440678	15.280701754385966	15.767857142857144	15.517857142857142	15.799999999999999	16.09259259259259	15.799999999999999	16.333333333333332	16.641509433962263	16.90566037735849	17.500000000000004	17.750000000000004	18.098039215686274	18.11764705882353	17.80769230769231	17.53846153846154	18.03846153846154	18.32692307692308	18.826923076923077	18.826923076923077	18.826923076923077	18.80769230769231	18.80769230769231	18.53846153846154	18.18867924528302	18.433962264150942	18.5	18.5	18.5	18.862745098039216	18.73076923076923	18.90566037735849	18.90566037735849	18.90566037735849	19.519230769230774	20.3	20.142857142857142	19.479999999999997	19.591836734693878	20.142857142857142	20.5625	20.8125	21.717391304347824	22.2
YIL117C	14.90909090909091	14.90909090909091	13.666666666666666	13.666666666666666	14.833333333333332	14.833333333333332	14.833333333333332	14.833333333333332	14.833333333333332	16.18181818181818	16.18181818181818	16.18181818181818	16.18181818181818	16.18181818181818	16.18181818181818	16.18181818181818	16.18181818181818	16.18181818181818	16.18181818181818	16.18181818181818	16.18181818181818	16.18181818181818	20.6	20.6	20.6	18.727272727272727	18.727272727272727	15.846153846153847	15.846153846153847	15.846153846153847	15.846153846153847	15.846153846153847	15.846153846153847	15.846153846153847	15.846153846153847	15.846153846153847	15.846153846153847	15.846153846153847	13.733333333333334	13.733333333333334	13.733333333333334	13.733333333333334	13.733333333333334	13.733333333333334	13.733333333333334	13.733333333333334	13.733333333333334	13.733333333333334	13.733333333333334
YGL153W	20.24242424242424	20.27272727272727	20.062499999999996	20.062499999999996	20.062499999999996	20.062499999999996	19.45454545454545	19.45454545454545	19.06060606060606	19.06060606060606	18.636363636363633	17.571428571428573	17.571428571428573	16.771428571428572	16.82857142857143	16.45714285714286	16.45714285714286	16.45714285714286	16.45714285714286	16.0	16.057142857142857	16.057142857142857	16.057142857142857	16.057142857142857	16.057142857142857	16.529411764705884	16.529411764705884	16.529411764705884	16.117647058823533	16.606060606060606	16.21212121212121	17.709677419354836	17.709677419354836	17.709677419354836	17.258064516129032	17.258064516129032	17.258064516129032	18.129032258064516	18.129032258064516	18.129032258064516	18.129032258064516	18.129032258064516	17.709677419354836	17.709677419354836	17.709677419354836	17.258064516129032	17.258064516129032	16.838709677419356	16.838709677419356
YBR087W	22.704545454545457	22.282608695652176	22.565217391304348	22.869565217391305	23.15217391304348	24.043478260869566	24.347826086956523	24.652173913043477	25.772727272727273	25.772727272727273	26.090909090909093	26.386363636363637	26.681818181818183	27.295454545454547	27.31111111111111	26.717391304347828	26.717391304347828	27.608695652173914	27.608695652173914	28.217391304347824	27.893617021276597	27.893617021276597	27.604166666666668	28.191489361702132	28.765957446808514	27.877551020408166	27.82	27.274509803921568	27.54901960784314	28.659999999999997	28.659999999999997	29.2	29.2	29.2	29.2	29.2	29.11538461538462	29.365384615384617	29.096153846153847	29.61538461538462	30.8	30.8	29.61538461538462	29.61538461538462	29.61538461538462	29.61538461538462	29.056603773584907	29.301886792452827	29.259259259259263
YGR057C	14.874999999999998	14.617021276595745	14.347826086956523	14.042553191489365	14.042553191489365	14.042553191489365	13.76595744680851	13.76595744680851	14.065217391304346	14.065217391304346	14.065217391304346	13.782608695652174	13.782608695652174	13.173913043478262	13.173913043478262	13.173913043478262	13.173913043478262	12.608695652173914	12.608695652173914	12.304347826086957	12.866666666666667	13.15909090909091	13.785714285714288	14.095238095238098	14.095238095238098	15.236842105263156	15.236842105263156	15.236842105263156	15.236842105263156	15.722222222222221	15.333333333333334	15.333333333333334	14.944444444444445	15.371428571428572	16.303030303030305	15.909090909090908	15.515151515151516	14.727272727272727	14.727272727272727	14.727272727272727	14.294117647058824	13.852941176470589	13.852941176470589	14.333333333333334	14.333333333333334	14.78125	15.258064516129034	15.258064516129034	15.258064516129034
YDR530C	15.565217391304348	15.565217391304348	15.565217391304348	14.91666666666667	14.91666666666667	15.565217391304348	16.17391304347826	16.17391304347826	15.60869565217391	16.217391304347824	16.782608695652172	17.34782608695652	17.956521739130434	17.34782608695652	17.34782608695652	17.956521739130434	17.391304347826086	17.391304347826086	18.565217391304348	19.130434782608692	19.739130434782606	20.045454545454543	21.0	21.619047619047617	19.739130434782606	19.739130434782606	19.739130434782606	20.304347826086957	20.304347826086957	20.304347826086957	21.478260869565215	21.478260869565215	21.478260869565215	21.478260869565215	21.478260869565215	21.478260869565215	21.478260869565215	19.759999999999998	21.478260869565215	21.478260869565215	22.08695652173913	22.08695652173913	22.08695652173913	21.52173913043478	21.52173913043478	22.130434782608692	22.130434782608692	19.84	19.84
YNL302C	27.86666666666667	24.58823529411765	24.58823529411765	25.352941176470587	25.352941176470587	25.352941176470587	24.470588235294116	23.76470588235294	21.26315789473684	21.894736842105264	21.894736842105264	21.894736842105264	21.894736842105264	21.894736842105264	22.684210526315788	22.684210526315788	22.0	22.0	22.0	22.736842105263158	21.6	20.25	20.900000000000002	20.523809523809522	20.523809523809522	20.523809523809522	21.095238095238095	22.8	21.714285714285715	20.428571428571427	20.428571428571427	18.043478260869563	18.08695652173913	18.08695652173913	18.08695652173913	18.08695652173913	18.08695652173913	18.08695652173913	18.08695652173913	18.08695652173913	19.26086956521739	19.82608695652174	19.82608695652174	19.82608695652174	18.739130434782606	20.136363636363637	20.136363636363637	19.041666666666668	18.28
YKL110C	17.31111111111111	17.022222222222222	17.355555555555554	16.71111111111111	17.09090909090909	16.71111111111111	16.15555555555555	16.15555555555555	16.604651162790695	16.604651162790695	16.906976744186043	16.58139534883721	16.86046511627907	16.86046511627907	16.86046511627907	17.162790697674417	16.772727272727273	16.772727272727273	16.772727272727273	16.772727272727273	17.06818181818182	17.46511627906977	17.767441860465116	17.46511627906977	16.86046511627907	16.47727272727273	16.47727272727273	18.024390243902438	18.024390243902438	18.390243902439025	18.849999999999998	18.849999999999998	18.849999999999998	17.53488372093023	18.390243902439025	18.073170731707318	18.073170731707318	17.75609756097561	17.75609756097561	17.75609756097561	17.439024390243905	17.439024390243905	17.439024390243905	17.75609756097561	17.75609756097561	18.097560975609756	18.414634146341466	17.976190476190478	17.357142857142858
YDR361C	24.653061224489797	24.367346938775512	24.367346938775512	26.844444444444445	26.866666666666664	26.866666666666664	26.866666666666664	26.577777777777776	26.866666666666664	26.866666666666664	26.866666666666664	28.11627906976744	27.790697674418606	27.813953488372093	27.790697674418606	27.790697674418606	27.790697674418606	27.790697674418606	29.0952380952381	29.48780487804878	29.875	30.2	30.525	30.974358974358974	33.027027027027025	32.648648648648646	32.2972972972973	34.142857142857146	34.76470588235294	35.848484848484844	35.848484848484844	35.45454545454545	36.12499999999999	36.87096774193548	38.1	38.53333333333333	38.96666666666666	38.96666666666666	40.310344827586206	39.41379310344828	42.33333333333333	42.33333333333333	43.46153846153846	43.46153846153846	41.33333333333333	42.42307692307692	43.08	43.08	42.519999999999996
YGR146C	16.58823529411765	16.58823529411765	17.11764705882353	17.46	17.74	17.392156862745097	17.666666666666668	17.666666666666668	17.0	18.02	18.02	17.0	17.326923076923077	17.826923076923077	17.826923076923077	18.096153846153847	18.45098039215686	18.45098039215686	17.826923076923077	19.339622641509436	19.636363636363637	20.000000000000004	19.74074074074074	19.74074074074074	19.98148148148148	19.98148148148148	19.618181818181817	20.462962962962965	20.462962962962965	20.054545454545455	20.545454545454547	19.928571428571427	19.928571428571427	19.482758620689655	19.372881355932204	19.372881355932204	19.05	18.737704918032787	18.661290322580644	18.661290322580644	19.610169491525422	19.610169491525422	19.610169491525422	19.830508474576273	18.866666666666664	19.859649122807017	18.866666666666664	19.066666666666666	18.833333333333332
YPR176C	19.36	19.36	17.925925925925924	17.925925925925924	17.285714285714285	17.285714285714285	16.82142857142857	17.357142857142858	17.357142857142858	16.392857142857142	15.928571428571427	15.428571428571429	13.5	14.0	14.0	13.518518518518517	13.035714285714285	13.035714285714285	13.518518518518517	13.518518518518517	13.518518518518517	13.518518518518517	13.518518518518517	13.518518518518517	13.518518518518517	12.571428571428571	12.571428571428571	12.571428571428571	12.620689655172415	13.555555555555555	13.037037037037038	13.037037037037038	13.037037037037038	13.037037037037038	13.000000000000002	13.000000000000002	13.520000000000001	13.520000000000001	14.040000000000001	14.040000000000001	14.559999999999999	14.040000000000001	15.363636363636365	16.761904761904763	16.142857142857142	15.476190476190476	15.476190476190476	17.105263157894736	17.105263157894736
YPL031C	23.609756097560975	23.609756097560975	23.609756097560975	23.95121951219512	24.26829268292683	24.875	24.875	25.2	24.585365853658537	25.2	25.846153846153847	25.846153846153847	26.205128205128204	26.51282051282051	26.51282051282051	25.849999999999998	27.21052631578947	27.21052631578947	27.21052631578947	27.21052631578947	27.21052631578947	27.21052631578947	27.21052631578947	27.21052631578947	26.51282051282051	26.51282051282051	26.51282051282051	27.21052631578947	26.842105263157894	26.842105263157894	26.842105263157894	26.842105263157894	26.842105263157894	27.184210526315788	27.184210526315788	27.21052631578947	26.897435897435894	26.564102564102562	26.924999999999997	26.26829268292683	26.26829268292683	26.26829268292683	26.26829268292683	25.60975609756098	25.60975609756098	25.26829268292683	23.840909090909093	23.545454545454547	24.15909090909091
YOR246C	6.681818181818181	6.681818181818181	6.045454545454544	5.454545454545454	5.454545454545454	5.454545454545454	5.454545454545454	5.454545454545454	5.0476190476190474	4.428571428571428	4.428571428571428	3.8571428571428568	3.8571428571428568	3.681818181818181	3.681818181818181	3.681818181818181	3.681818181818181	3.681818181818181	3.681818181818181	3.7272727272727266	3.7272727272727266	3.7272727272727266	3.7272727272727266	3.904761904761904	4.523809523809524	4.523809523809524	5.45	5.45	5.45	5.45	5.45	5.45	4.8	4.8	4.8	5.052631578947368	5.052631578947368	5.052631578947368	5.052631578947368	5.052631578947368	5.052631578947368	5.333333333333333	6.055555555555555	6.055555555555555	6.055555555555555	6.055555555555555	7.133333333333333	7.133333333333333	7.133333333333333
YPL244C	21.818181818181817	21.818181818181817	21.818181818181817	21.818181818181817	21.818181818181817	22.40909090909091	21.818181818181817	21.818181818181817	22.454545454545453	22.454545454545453	22.454545454545453	20.583333333333332	20.583333333333332	21.125000000000004	21.125000000000004	21.125000000000004	21.125000000000004	20.583333333333332	20.583333333333332	20.583333333333332	20.583333333333332	20.625	20.625	21.791666666666668	21.791666666666668	21.791666666666668	21.791666666666668	22.333333333333336	22.333333333333336	21.791666666666668	21.791666666666668	22.333333333333336	21.44	22.333333333333336	22.333333333333336	22.0	22.520000000000003	22.520000000000003	23.04	23.04	23.04	23.04	23.04	23.04	23.04	23.6	25.125000000000004	25.125000000000004	25.125000000000004
YHR106W	15.140845070422536	14.971830985915494	14.971830985915494	15.185714285714285	14.799999999999999	14.637681159420291	14.614285714285714	14.82608695652174	14.82608695652174	14.82608695652174	14.82608695652174	14.82608695652174	14.82608695652174	14.82608695652174	14.81159420289855	14.81159420289855	14.98550724637681	15.656716417910449	15.626865671641792	15.626865671641792	15.863636363636363	15.484848484848484	15.253731343283581	15.253731343283581	15.75	15.75	15.515625	15.06153846153846	15.26153846153846	15.26153846153846	15.921875	15.26153846153846	15.5	15.046153846153846	15.317460317460318	15.078125000000002	15.078125000000002	15.078125000000002	15.317460317460318	15.112903225806452	15.112903225806452	15.131147540983607	15.131147540983607	15.423728813559324	14.721311475409836	14.508196721311476	14.274193548387098	13.838709677419356	13.19047619047619
YMR262W	12.8	12.428571428571429	11.205882352941178	11.205882352941178	11.205882352941178	10.794117647058824	10.794117647058824	10.794117647058824	11.121212121212121	12.233333333333334	11.799999999999999	11.799999999999999	12.206896551724137	11.799999999999999	12.206896551724137	12.206896551724137	12.655172413793105	12.206896551724137	11.799999999999999	11.799999999999999	11.799999999999999	11.799999999999999	11.799999999999999	12.206896551724137	12.206896551724137	12.206896551724137	12.206896551724137	11.793103448275863	11.793103448275863	11.793103448275863	11.310344827586208	11.310344827586208	11.310344827586208	12.592592592592592	12.148148148148149	12.148148148148149	12.148148148148149	12.148148148148149	13.680000000000001	13.16	13.708333333333334	13.708333333333334	13.708333333333334	13.166666666666668	13.166666666666668	13.166666666666668	13.166666666666668	13.166666666666668	13.166666666666668
YLR426W	13.844827586206897	13.163934426229508	13.163934426229508	13.393442622950818	13.393442622950818	12.967741935483872	12.758064516129032	12.548387096774194	12.34920634920635	12.548387096774194	12.548387096774194	12.548387096774194	12.548387096774194	12.548387096774194	12.966666666666667	12.966666666666667	12.966666666666667	13.203389830508474	12.983333333333333	12.983333333333333	12.983333333333333	12.557377049180328	12.35483870967742	12.35483870967742	12.129032258064516	12.35483870967742	12.766666666666666	13.016666666666666	12.540983606557377	12.360655737704917	12.360655737704917	12.360655737704917	12.557377049180328	12.779661016949152	12.35	12.35	12.35	12.116666666666665	11.883333333333333	11.883333333333333	11.883333333333333	11.883333333333333	11.883333333333333	11.883333333333333	11.883333333333333	12.525423728813559	12.745762711864407	12.525423728813559	12.964912280701755
YGR161C	7.619047619047619	8.0	9.157894736842106	9.157894736842106	9.842105263157896	9.842105263157896	9.842105263157896	9.666666666666668	9.666666666666668	9.157894736842106	9.157894736842106	8.700000000000001	8.700000000000001	8.285714285714286	8.904761904761905	8.904761904761905	9.571428571428571	9.61904761904762	9.61904761904762	8.952380952380953	8.952380952380953	9.571428571428571	8.739130434782608	8.375000000000002	8.375000000000002	8.375000000000002	8.375000000000002	7.444444444444445	7.730769230769231	7.730769230769231	7.444444444444445	7.962962962962963	7.962962962962963	7.962962962962963	7.413793103448276	7.413793103448276	7.413793103448276	7.413793103448276	7.166666666666667	7.166666666666667	7.166666666666667	7.633333333333334	7.896551724137932	8.344827586206899	8.344827586206899	7.806451612903227	7.806451612903227	7.387096774193549	7.387096774193549
YKR081C	23.652173913043473	23.652173913043473	23.08695652173913	25.285714285714285	25.333333333333332	23.523809523809522	24.57894736842105	25.166666666666668	25.166666666666668	25.166666666666668	25.166666666666668	25.166666666666668	25.166666666666668	25.166666666666668	24.444444444444443	23.722222222222225	25.11764705882353	24.352941176470583	24.1875	24.1875	25.0625	25.0625	23.5	22.6875	23.5625	21.812499999999996	20.9375	20.9375	20.9375	19.3125	19.3125	17.625	17.625	16.75	15.125000000000002	14.23529411764706	14.23529411764706	13.444444444444446	14.23529411764706	14.23529411764706	13.470588235294118	13.5	13.5	13.5	12.6875	13.533333333333333	14.5	14.5	14.5
YIL154C	32.261904761904766	32.261904761904766	31.511627906976745	31.209302325581394	31.23255813953488	30.522727272727273	29.266666666666666	29.533333333333335	27.4375	27.4375	27.4375	27.4375	27.687500000000004	28.276595744680858	27.958333333333332	27.957446808510642	27.957446808510642	27.063829787234045	26.765957446808514	26.765957446808514	26.765957446808514	26.765957446808514	27.063829787234045	26.489361702127663	26.191489361702132	26.191489361702132	26.489361702127663	26.489361702127663	26.787234042553195	26.787234042553195	26.787234042553195	27.369565217391305	27.39130434782609	26.260869565217394	26.260869565217394	26.844444444444445	26.799999999999997	26.799999999999997	26.799999999999997	26.53333333333333	25.93333333333333	25.355555555555554	25.355555555555554	25.04444444444444	24.755555555555553	25.31818181818182	25.022727272727273	25.022727272727273	25.340909090909093
YER175C	20.609375000000004	21.03125	21.03125	20.393939393939394	19.8955223880597	20.1044776119403	19.808823529411764	19.61764705882353	18.408450704225352	18.347222222222225	18.6056338028169	18.422535211267604	18.6056338028169	18.6056338028169	18.6056338028169	18.408450704225352	18.67142857142857	18.67142857142857	18.67142857142857	18.67142857142857	18.67142857142857	18.6056338028169	18.87142857142857	18.87142857142857	18.87142857142857	18.87142857142857	18.857142857142858	19.04285714285714	19.397058823529413	19.205882352941178	18.536231884057973	18.333333333333336	18.071428571428573	18.071428571428573	18.071428571428573	18.071428571428573	17.180555555555557	17.361111111111114	17.916666666666668	17.88888888888889	18.140845070422532	18.52112676056338	18.26388888888889	18.083333333333332	17.88888888888889	17.51388888888889	17.319444444444443	17.082191780821915	17.082191780821915
YOR271C	9.029255319148936	9.018666666666668	8.921621621621622	8.806539509536785	8.90358126721763	8.757062146892656	8.820000000000002	8.615606936416185	8.59593023255814	8.514534883720932	8.346938775510203	8.261764705882355	8.100000000000001	7.943283582089553	7.8584337349397595	7.852409638554217	7.714285714285714	7.563076923076922	7.489096573208722	7.407523510971786	7.403846153846153	7.427652733118971	7.433656957928802	7.423841059602648	7.34228187919463	7.401360544217686	7.295532646048109	7.247422680412371	7.205574912891985	7.208480565371024	7.267148014440432	7.095588235294117	6.977695167286244	6.9849056603773585	6.934865900383142	6.774703557312253	6.753968253968253	6.754032258064516	6.724696356275302	6.542857142857142	6.376569037656903	6.34322033898305	6.283898305084745	6.304721030042918	6.215517241379309	6.1521739130434785	6.226666666666667	6.226666666666667	6.086757990867579
YGR007W	15.527777777777779	15.245454545454544	15.40740740740741	15.40740740740741	15.287037037037038	15.289719626168225	15.289719626168225	15.433962264150944	15.466666666666667	15.609523809523811	15.644230769230768	16.247524752475247	15.932038834951458	15.79611650485437	15.660194174757281	15.524271844660197	15.398058252427186	15.702970297029703	15.878787878787877	16.153061224489797	16.195876288659793	16.208333333333332	16.489583333333332	16.489583333333332	17.021505376344088	16.574468085106382	16.574468085106382	16.46236559139785	16.782608695652176	16.619565217391305	16.440860215053767	15.968421052631578	15.968421052631578	15.968421052631578	15.989361702127658	15.542553191489361	15.70967741935484	15.70967741935484	16.054945054945055	15.604395604395606	15.777777777777779	15.808988764044942	15.850574712643681	15.850574712643681	16.388235294117646	16.058823529411764	16.07142857142857	15.7710843373494	15.79268292682927
YOR340C	28.814814814814813	28.814814814814813	28.29629629629629	28.29629629629629	28.29629629629629	27.81481481481481	26.85185185185185	25.0	24.586206896551722	24.137931034482758	23.655172413793103	23.655172413793103	24.499999999999996	24.999999999999996	24.999999999999996	24.999999999999996	25.39285714285714	24.892857142857135	25.89285714285714	26.357142857142854	26.357142857142854	26.357142857142854	26.85714285714285	26.85714285714285	27.357142857142854	27.89285714285714	28.32142857142857	27.821428571428566	26.928571428571423	27.44444444444444	26.962962962962962	26.962962962962962	27.481481481481474	26.962962962962962	25.999999999999996	25.999999999999996	26.464285714285708	26.96428571428571	26.96428571428571	29.038461538461537	29.038461538461537	29.038461538461537	29.038461538461537	28.538461538461533	28.538461538461533	27.999999999999996	27.999999999999996	27.461538461538456	31.04347826086956
YCL050C	26.765957446808514	26.733333333333334	25.595744680851066	26.15217391304348	25.617021276595747	25.608695652173914	25.608695652173914	24.765957446808514	24.765957446808514	24.489361702127663	24.23404255319149	23.936170212765962	24.456521739130437	24.15217391304348	23.84782608695652	23.340425531914896	22.765957446808514	22.765957446808514	22.765957446808514	22.446808510638302	22.191489361702132	21.617021276595747	21.319148936170215	19.851063829787236	19.851063829787236	19.553191489361705	19.553191489361705	19.000000000000004	19.000000000000004	18.723404255319153	18.723404255319153	18.4468085106383	18.170212765957448	18.260869565217394	18.883720930232556	18.883720930232556	18.883720930232556	18.883720930232556	19.25	19.599999999999998	18.924999999999997	19.076923076923077	18.71794871794872	18.384615384615383	18.384615384615383	18.025641025641026	18.025641025641026	17.0	17.078947368421048
YBR265W	23.431818181818183	22.81818181818182	22.0	21.688888888888886	21.688888888888886	21.688888888888886	21.688888888888886	21.377777777777776	20.488888888888887	20.488888888888887	20.636363636363637	20.045454545454547	20.340909090909093	20.340909090909093	20.022727272727273	20.333333333333336	20.333333333333336	19.714285714285715	19.095238095238095	19.095238095238095	18.738095238095237	18.853658536585368	18.853658536585368	18.853658536585368	18.5609756097561	17.609756097560975	17.724999999999998	17.63157894736842	18.10810810810811	18.10810810810811	17.63157894736842	18.61111111111111	17.888888888888886	18.8	18.8	18.4	17.97142857142857	17.97142857142857	16.857142857142858	16.857142857142858	16.45714285714286	16.45714285714286	16.085714285714285	16.057142857142857	17.03030303030303	17.03030303030303	16.529411764705884	14.852941176470589	14.088235294117647
YPR128C	33.57142857142857	34.57142857142857	30.249999999999996	30.249999999999996	30.249999999999996	30.249999999999996	30.249999999999996	32.0	32.0	32.0	32.0	32.0	32.0	32.0	32.0	32.0	32.9375	32.9375	32.9375	32.9375	32.9375	32.9375	32.9375	32.9375	32.9375	32.9375	32.9375	31.0	31.705882352941174	31.705882352941174	31.705882352941174	31.705882352941174	31.705882352941174	31.705882352941174	31.705882352941174	31.705882352941174	29.944444444444443	29.944444444444443	29.944444444444443	27.631578947368418	27.631578947368418	28.368421052631575	28.368421052631575	29.105263157894736	29.105263157894736	29.105263157894736	29.105263157894736	29.105263157894736	29.105263157894736
YHR142W	27.741935483870968	27.741935483870968	28.23333333333333	27.366666666666664	27.366666666666664	27.366666666666664	27.827586206896548	27.827586206896548	28.821428571428566	28.39285714285714	28.32142857142857	28.32142857142857	28.32142857142857	28.78571428571428	28.241379310344826	28.68965517241379	27.72413793103448	27.72413793103448	27.72413793103448	28.68965517241379	29.17241379310345	30.214285714285708	30.214285714285708	31.33333333333333	34.07692307692307	35.44	36.0	36.0	36.0	36.519999999999996	36.519999999999996	36.519999999999996	36.519999999999996	35.48	35.48	35.48	35.48	35.48	34.4	33.36	33.879999999999995	33.32	31.72	31.72	31.72	33.041666666666664	32.45833333333333	32.45833333333333	32.45833333333333
YKR087C	24.956521739130437	24.956521739130437	24.956521739130437	24.065217391304348	24.065217391304348	24.065217391304348	23.782608695652176	23.782608695652176	23.782608695652176	22.25	22.520833333333332	22.520833333333332	23.000000000000004	23.000000000000004	23.782608695652176	24.545454545454547	23.17391304347826	23.17391304347826	23.17391304347826	23.17391304347826	23.17391304347826	23.688888888888886	24.22727272727273	25.380952380952383	25.071428571428577	24.73809523809524	24.40476190476191	24.40476190476191	24.071428571428573	24.380952380952383	25.95	25.95	25.95	25.95	24.380952380952383	23.452380952380956	23.452380952380956	23.186046511627904	23.73809523809524	23.42857142857143	22.883720930232556	22.883720930232556	22.363636363636363	22.363636363636363	21.930232558139537	21.930232558139537	22.452380952380956	21.930232558139537	21.302325581395348
YJR145C	17.0	17.0	19.0	19.76470588235294	17.684210526315788	17.0	17.736842105263158	19.05882352941176	19.05882352941176	19.88235294117647	19.88235294117647	19.88235294117647	19.88235294117647	19.88235294117647	18.77777777777778	18.526315789473685	18.526315789473685	17.6	16.761904761904763	16.0	16.0	16.0	16.0	14.772727272727272	14.130434782608694	14.130434782608694	14.130434782608694	14.130434782608694	14.695652173913043	15.304347826086955	15.304347826086955	15.208333333333334	15.208333333333334	14.583333333333334	15.666666666666668	16.25	15.6	15.040000000000001	13.961538461538463	14.520000000000001	14.520000000000001	13.959999999999999	13.440000000000001	13.440000000000001	12.923076923076923	12.423076923076925	11.962962962962964	12.962962962962962	14.0
YGR163W	34.88297872340426	35.11827956989248	35.52173913043479	35.358695652173914	35.05434782608696	35.522222222222226	35.22222222222222	34.0108695652174	34.31521739130436	34.478260869565226	35.1	34.86813186813187	35.17582417582418	35.57777777777778	35.422222222222224	35.2247191011236	35.51685393258427	36.49425287356322	36.96551724137932	38.1764705882353	38.188235294117646	38.63095238095238	38.642857142857146	38.51190476190476	38.188235294117646	39.29761904761905	39.62650602409639	38.3764705882353	38.67857142857143	39.3132530120482	38.987951807228924	39.79518072289157	40.75609756097562	41.41463414634147	40.75903614457832	42.111111111111114	42.098765432098766	42.098765432098766	42.81012658227849	42.98734177215191	43.50632911392406	43.16455696202532	43.50632911392406	43.50632911392406	42.81012658227849	42.9746835443038	43.69230769230769	44.30263157894738	44.56000000000001
YOL107W	18.130434782608695	18.130434782608695	18.130434782608695	18.954545454545453	18.954545454545453	18.53333333333333	17.977777777777774	17.977777777777774	18.386363636363637	18.090909090909093	17.500000000000004	17.604651162790695	17.604651162790695	17.604651162790695	17.604651162790695	16.953488372093023	16.953488372093023	16.953488372093023	17.023809523809526	17.097560975609756	17.2	17.28205128205128	16.205128205128208	15.17948717948718	14.846153846153847	14.846153846153847	14.153846153846155	14.153846153846155	13.794871794871796	13.789473684210526	13.789473684210526	13.789473684210526	13.789473684210526	13.447368421052632	13.81081081081081	13.135135135135135	13.135135135135135	12.789473684210526	12.461538461538462	12.078947368421051	12.078947368421051	12.394736842105262	12.394736842105262	11.775	11.769230769230768	11.769230769230768	11.41025641025641	11.769230769230768	11.076923076923078
YGR192C	16.211822660098523	15.105990783410137	14.908256880733944	14.644144144144143	14.201754385964913	14.3215859030837	14.258771929824562	14.137931034482756	13.676470588235293	13.452674897119342	13.027777777777777	12.724806201550388	12.478927203065135	12.217712177121772	11.917562724014337	11.56842105263158	11.447916666666668	11.281786941580755	11.077702702702704	11.146757679180888	11.137583892617451	11.016666666666667	10.93687707641196	10.88235294117647	10.621794871794872	10.347962382445141	10.067901234567904	9.889908256880734	9.850152905198776	9.58662613981763	9.142028985507247	9.011428571428572	8.870056497175142	8.683333333333334	8.442666666666668	8.16580310880829	7.886934673366834	7.915000000000001	7.875621890547263	7.660240963855422	7.372641509433963	7.183066361556064	7.133484162895927	6.948430493273543	6.678414096916301	6.536637931034483	6.369747899159664	6.336755646817249	6.290909090909092
YPL039W	15.577777777777776	15.931818181818182	15.931818181818182	16.047619047619047	16.047619047619047	15.738095238095239	15.738095238095239	15.738095238095239	15.780487804878048	15.780487804878048	16.097560975609756	16.097560975609756	16.073170731707318	16.073170731707318	16.073170731707318	15.731707317073171	15.731707317073171	15.390243902439027	16.17948717948718	15.820512820512821	15.820512820512821	15.461538461538463	15.461538461538463	15.461538461538463	15.18421052631579	15.18421052631579	14.81578947368421	14.81578947368421	15.216216216216216	15.63888888888889	15.63888888888889	15.63888888888889	15.25	15.685714285714285	15.685714285714285	15.685714285714285	15.764705882352942	15.764705882352942	15.764705882352942	16.242424242424242	15.848484848484848	15.9375	15.09375	15.129032258064516	16.17241379310345	16.17241379310345	16.655172413793107	17.88888888888889	17.88888888888889
YHR010W	12.33333333333333	12.33333333333333	12.33333333333333	12.33333333333333	10.57142857142857	11.384615384615383	11.384615384615383	11.384615384615383	10.307692307692308	10.307692307692308	10.307692307692308	10.307692307692308	11.307692307692307	11.307692307692307	11.307692307692307	11.307692307692307	11.307692307692307	11.307692307692307	11.307692307692307	11.307692307692307	11.307692307692307	11.307692307692307	11.307692307692307	12.307692307692307	12.307692307692307	11.428571428571427	11.428571428571427	11.428571428571427	11.428571428571427	11.428571428571427	11.428571428571427	11.428571428571427	11.428571428571427	11.428571428571427	10.499999999999998	9.470588235294118	10.294117647058822	10.294117647058822	11.882352941176471	11.882352941176471	10.631578947368421	9.894736842105264	9.894736842105264	9.894736842105264	9.894736842105264	8.545454545454545	8.17391304347826	7.833333333333334	8.416666666666668
YJL088W	18.272727272727273	19.545454545454543	19.545454545454543	17.916666666666664	17.916666666666664	16.833333333333332	16.833333333333332	16.833333333333332	16.833333333333332	16.833333333333332	15.53846153846154	16.833333333333332	16.833333333333332	18.363636363636363	18.363636363636363	18.363636363636363	18.363636363636363	18.363636363636363	18.363636363636363	18.363636363636363	18.363636363636363	18.363636363636363	18.363636363636363	17.181818181818183	17.181818181818183	17.181818181818183	17.181818181818183	17.181818181818183	17.181818181818183	16.090909090909093	14.75	14.75	14.75	14.75	14.75	14.75	14.75	12.642857142857144	12.642857142857144	12.642857142857144	11.642857142857142	11.642857142857142	11.642857142857142	10.714285714285714	10.538461538461538	10.538461538461538	10.538461538461538	10.538461538461538	10.538461538461538
YEL072W	28.909090909090907	27.727272727272727	26.545454545454547	25.454545454545453	25.454545454545453	25.454545454545453	25.454545454545453	25.454545454545453	23.33333333333333	23.33333333333333	23.33333333333333	23.33333333333333	22.08333333333333	23.166666666666664	23.166666666666664	22.08333333333333	22.08333333333333	22.08333333333333	22.08333333333333	22.08333333333333	23.0	21.818181818181817	21.818181818181817	20.545454545454547	20.545454545454547	20.545454545454547	20.545454545454547	20.545454545454547	20.545454545454547	18.833333333333332	18.833333333333332	18.833333333333332	17.071428571428573	17.071428571428573	16.142857142857142	16.142857142857142	13.357142857142858	13.357142857142858	13.357142857142858	13.357142857142858	13.357142857142858	13.357142857142858	15.583333333333334	15.583333333333334	15.583333333333334	15.583333333333334	15.583333333333334	17.0	15.818181818181818
YLR181C	16.6	17.172413793103452	16.2	17.357142857142858	17.357142857142858	16.32142857142857	15.89285714285714	15.89285714285714	16.48148148148148	16.48148148148148	16.48148148148148	16.48148148148148	15.037037037037036	14.518518518518519	14.518518518518519	14.518518518518519	14.518518518518519	12.555555555555554	12.555555555555554	12.555555555555554	12.074074074074074	12.074074074074074	12.538461538461538	13.040000000000001	12.074074074074074	12.074074074074074	12.074074074074074	12.592592592592592	12.592592592592592	13.076923076923077	13.076923076923077	13.6	13.040000000000001	12.52	12.52	13.608695652173912	13.608695652173912	13.0	12.391304347826086	11.782608695652174	11.782608695652174	11.782608695652174	10.130434782608695	10.130434782608695	10.130434782608695	10.17391304347826	10.636363636363637	11.142857142857144	10.476190476190476
YDR347W	12.0	12.0	11.948717948717949	11.948717948717949	11.948717948717949	11.589743589743591	11.230769230769232	10.897435897435898	10.564102564102566	10.842105263157896	11.135135135135135	11.371428571428572	11.0	11.323529411764707	12.03125	12.03125	11.59375	11.516129032258066	11.516129032258066	11.096774193548386	11.9	12.344827586206899	12.344827586206899	14.307692307692308	13.23076923076923	13.23076923076923	13.23076923076923	13.24	12.730769230769232	12.730769230769232	15.045454545454545	16.0	15.200000000000001	15.200000000000001	15.200000000000001	15.200000000000001	15.200000000000001	13.227272727272727	12.636363636363635	12.636363636363635	12.636363636363635	12.636363636363635	11.583333333333334	12.636363636363635	11.583333333333334	13.818181818181818	15.142857142857142	15.142857142857142	14.476190476190476
YIR001C	19.97435897435897	19.615384615384617	19.615384615384617	19.28205128205128	19.28205128205128	19.615384615384617	19.78947368421052	19.78947368421052	19.78947368421052	19.78947368421052	19.78947368421052	19.447368421052627	19.447368421052627	19.131578947368418	19.27027027027027	20.37142857142857	19.416666666666664	19.971428571428568	19.971428571428568	19.971428571428568	19.571428571428573	19.571428571428573	19.199999999999996	19.199999999999996	19.199999999999996	19.199999999999996	18.828571428571426	18.828571428571426	19.382352941176467	20.187499999999996	20.133333333333333	20.6	21.31034482758621	21.31034482758621	21.607142857142854	21.107142857142854	20.925925925925924	20.925925925925924	19.925925925925927	19.678571428571427	19.678571428571427	19.178571428571427	19.88888888888889	19.88888888888889	19.88888888888889	19.88888888888889	20.653846153846153	20.115384615384617	19.576923076923077
YMR041C	11.707317073170733	11.707317073170733	12.0	12.0	12.0	12.0	11.42857142857143	11.095238095238097	10.785714285714288	10.785714285714288	10.209302325581396	10.209302325581396	10.209302325581396	10.272727272727275	10.272727272727275	10.511627906976745	11.095238095238097	11.365853658536587	11.365853658536587	11.365853658536587	11.095238095238097	11.095238095238097	11.095238095238097	11.404761904761907	11.095238095238097	10.785714285714288	10.785714285714288	11.975	11.975609756097562	11.975609756097562	11.690476190476193	12.35714285714286	12.35714285714286	12.35714285714286	12.35714285714286	12.317073170731708	11.975609756097562	12.923076923076923	12.589743589743591	13.615384615384617	13.615384615384617	13.615384615384617	13.26829268292683	12.285714285714288	12.61904761904762	12.309523809523812	12.309523809523812	12.976744186046513	12.976744186046513
YER156C	26.523809523809522	26.725806451612904	26.5	26.5	26.933333333333334	26.7	26.233333333333334	25.549999999999997	25.52542372881356	25.52542372881356	25.52542372881356	25.517241379310345	25.719298245614038	25.719298245614038	25.49122807017544	26.472727272727273	26.703703703703706	26.67924528301887	26.150943396226413	25.39622641509434	25.150943396226413	24.90566037735849	25.88235294117647	25.859999999999996	26.666666666666668	26.104166666666668	25.270833333333332	25.583333333333332	24.729166666666664	24.97872340425532	24.702127659574472	24.391304347826086	24.391304347826086	24.391304347826086	24.086956521739133	24.333333333333332	24.04444444444444	24.88372093023256	25.166666666666668	25.166666666666668	24.54761904761905	24.214285714285715	23.880952380952383	22.72093023255814	23.48780487804878	23.146341463414632	23.375	24.307692307692307	24.307692307692307
YAL025C	31.36842105263158	33.111111111111114	31.61111111111111	31.61111111111111	31.666666666666664	31.666666666666664	30.88888888888889	31.17647058823529	31.17647058823529	30.41176470588235	30.41176470588235	31.17647058823529	30.352941176470587	32.25	31.4375	31.4375	31.4375	30.625	30.625	33.07142857142857	33.07142857142857	32.07142857142857	31.07142857142857	30.07142857142857	30.07142857142857	29.07142857142857	29.07142857142857	33.916666666666664	32.75	32.75	33.18181818181818	33.18181818181818	33.18181818181818	31.909090909090907	35.1	36.5	36.5	36.5	36.5	40.55555555555556	52.142857142857146	52.142857142857146	52.142857142857146	50.142857142857146	50.142857142857146	50.142857142857146	48.28571428571429	48.28571428571429	48.28571428571429
YDR237W	17.06818181818182	17.880952380952383	17.880952380952383	17.31707317073171	17.75	17.4	16.975609756097562	16.238095238095237	16.238095238095237	15.571428571428571	14.904761904761907	14.904761904761907	15.585365853658537	15.585365853658537	14.560975609756099	14.214285714285717	14.214285714285717	14.547619047619051	13.904761904761907	13.904761904761907	13.902439024390246	13.902439024390246	13.902439024390246	13.902439024390246	13.219512195121952	13.9	13.9	13.575000000000001	13.575000000000001	13.925	14.275	13.926829268292684	13.926829268292684	13.609756097560977	13.609756097560977	13.292682926829269	13.292682926829269	13.609756097560977	13.285714285714288	13.285714285714288	12.976744186046513	12.976744186046513	12.976744186046513	12.651162790697674	12.952380952380954	12.951219512195124	12.925	12.925	12.925
YKL011C	20.784313725490197	20.0	20.0	20.264150943396224	20.80392156862745	21.07843137254902	21.333333333333336	20.384615384615387	20.134615384615387	19.884615384615387	20.439999999999998	20.72	19.653846153846153	19.096153846153847	19.596153846153847	19.980392156862745	20.235294117647058	20.490196078431374	20.9	20.9	20.339999999999996	20.08	20.36	20.619999999999997	21.040816326530614	21.479166666666668	21.361702127659576	21.82608695652174	21.361702127659576	21.208333333333332	21.208333333333332	21.95744680851064	22.93333333333333	22.644444444444442	22.355555555555554	22.863636363636367	23.093023255813954	22.295454545454547	22.295454545454547	22.813953488372093	21.977272727272727	21.977272727272727	22.488372093023255	22.813953488372093	22.488372093023255	22.690476190476193	22.690476190476193	23.023809523809526	22.488372093023255
YLR136C	14.742857142857144	14.742857142857144	13.945945945945946	13.578947368421051	14.333333333333334	13.945945945945946	13.945945945945946	13.567567567567568	13.944444444444445	13.944444444444445	13.944444444444445	14.305555555555555	14.27027027027027	14.27027027027027	14.621621621621621	14.621621621621621	14.621621621621621	14.621621621621621	14.621621621621621	14.27027027027027	13.894736842105264	13.894736842105264	13.894736842105264	14.236842105263158	14.236842105263158	14.236842105263158	14.236842105263158	14.236842105263158	13.820512820512821	13.820512820512821	13.146341463414634	14.153846153846155	15.205128205128206	14.825000000000001	15.205128205128206	14.80487804878049	14.119047619047622	14.119047619047622	13.47727272727273	14.119047619047622	14.093023255813954	13.772727272727275	13.772727272727275	14.093023255813954	14.093023255813954	14.093023255813954	13.47727272727273	14.113636363636365	14.113636363636365
YOL056W	15.52941176470588	15.52941176470588	15.52941176470588	15.803921568627452	16.07843137254902	16.66	16.919999999999998	16.919999999999998	17.46	17.2	16.58823529411765	17.26530612244898	17.26530612244898	16.919999999999998	17.26530612244898	17.0	16.333333333333332	16.28846153846154	15.557692307692308	15.588235294117649	16.137254901960784	15.588235294117649	15.588235294117649	15.588235294117649	15.588235294117649	15.07843137254902	15.142857142857142	15.408163265306124	15.187499999999998	15.187499999999998	15.16326530612245	15.16326530612245	15.142857142857142	15.142857142857142	15.4	15.714285714285715	15.693877551020408	15.408163265306124	15.142857142857142	15.142857142857142	15.142857142857142	15.142857142857142	15.75	15.428571428571429	15.428571428571429	15.75	15.479166666666666	15.187499999999998	14.916666666666666
YDR204W	19.0	19.0	18.136363636363633	17.34782608695652	17.34782608695652	18.136363636363633	18.772727272727273	17.208333333333336	19.08695652173913	19.695652173913043	19.130434782608692	18.333333333333336	17.791666666666668	17.791666666666668	17.791666666666668	17.791666666666668	17.791666666666668	17.080000000000002	17.6	17.080000000000002	17.080000000000002	17.080000000000002	17.080000000000002	17.080000000000002	17.12	17.12	16.56	16.56	17.25	16.708333333333336	16.708333333333336	16.708333333333336	16.708333333333336	16.125000000000004	16.125000000000004	16.125000000000004	16.125000000000004	15.48	15.48	15.48	15.583333333333334	15.583333333333334	15.583333333333334	15.583333333333334	15.583333333333334	15.583333333333334	15.583333333333334	15.583333333333334	15.583333333333334
YPL227C	19.136363636363637	19.136363636363637	19.136363636363637	19.136363636363637	19.136363636363637	19.77272727272727	19.77272727272727	20.409090909090907	20.409090909090907	19.818181818181817	19.77272727272727	19.77272727272727	18.913043478260867	18.913043478260867	18.913043478260867	18.913043478260867	18.913043478260867	18.913043478260867	19.47826086956522	20.363636363636363	20.363636363636363	20.363636363636363	19.727272727272727	19.727272727272727	19.727272727272727	20.666666666666664	21.285714285714285	19.434782608695652	18.666666666666668	17.230769230769234	17.73076923076923	17.230769230769234	17.230769230769234	17.230769230769234	17.230769230769234	17.230769230769234	17.73076923076923	18.26923076923077	18.26923076923077	18.26923076923077	17.76923076923077	17.76923076923077	17.76923076923077	17.11111111111111	17.11111111111111	17.11111111111111	17.11111111111111	17.11111111111111	17.11111111111111
YJL117W	23.0125	22.810126582278482	21.975609756097562	22.25925925925926	22.419753086419753	22.146341463414636	22.475609756097562	22.40740740740741	22.08641975308642	21.938271604938272	22.329113924050635	22.151898734177216	22.558441558441558	22.558441558441558	22.389610389610393	22.74025974025974	22.558441558441558	22.558441558441558	22.72727272727273	22.922077922077925	22.628205128205128	23.324324324324326	22.783783783783786	22.653333333333332	22.594594594594593	22.0	22.0	22.0	22.788732394366196	22.422535211267604	22.26388888888889	21.88888888888889	21.64788732394366	21.281690140845072	20.718309859154928	20.52112676056338	20.32394366197183	20.913043478260867	20.710144927536234	20.710144927536234	20.710144927536234	21.014705882352942	21.328358208955226	20.89855072463768	21.10144927536232	21.205882352941174	21.522388059701495	21.328358208955226	21.029411764705884
YJR021C	20.6	19.941176470588236	20.339999999999996	20.339999999999996	20.339999999999996	20.339999999999996	20.08	20.204081632653065	19.918367346938776	19.918367346938776	19.918367346938776	19.653061224489797	19.653061224489797	18.979999999999997	18.979999999999997	18.979999999999997	18.607843137254903	18.607843137254903	18.607843137254903	18.439999999999998	18.439999999999998	18.72	18.571428571428573	19.0	19.0	18.857142857142858	18.346938775510203	18.081632653061224	17.79591836734694	17.875	17.510204081632654	18.65217391304348	18.34782608695652	18.34782608695652	17.804347826086957	17.425531914893618	18.613636363636363	18.295454545454547	18.295454545454547	18.21428571428572	18.21428571428572	17.595238095238095	18.28571428571429	17.976190476190478	17.558139534883722	17.976190476190478	17.976190476190478	18.875	18.875
YKL018W	27.641025641025642	27.999999999999996	27.666666666666664	27.666666666666664	27.666666666666664	28.02631578947368	26.631578947368418	26.26315789473684	26.972972972972972	29.108108108108105	29.108108108108105	29.108108108108105	29.108108108108105	29.916666666666664	29.527777777777775	28.777777777777775	29.228571428571428	28.428571428571427	28.02857142857143	28.02857142857143	28.02857142857143	28.441176470588232	28.441176470588232	28.441176470588232	28.029411764705884	28.029411764705884	27.235294117647058	27.235294117647058	26.823529411764703	25.970588235294116	25.657142857142855	27.212121212121207	27.212121212121207	27.212121212121207	27.212121212121207	26.757575757575754	27.593749999999996	28.096774193548384	28.096774193548384	27.645161290322577	26.774193548387096	25.499999999999996	25.499999999999996	25.499999999999996	26.32258064516129	26.32258064516129	26.299999999999997	26.766666666666666	25.899999999999995
YNL290W	15.1	14.775	14.075000000000001	13.731707317073173	13.731707317073173	13.414634146341465	13.731707317073173	13.414634146341465	13.073170731707318	13.4	13.4	13.4	14.105263157894736	13.394736842105262	13.026315789473683	12.657894736842104	12.657894736842104	13.771428571428572	13.771428571428572	13.771428571428572	13.771428571428572	13.38888888888889	13.38888888888889	12.675675675675675	12.675675675675675	12.324324324324325	11.945945945945946	12.277777777777779	12.277777777777779	12.277777777777779	11.916666666666666	11.916666666666666	11.916666666666666	11.916666666666666	11.555555555555555	10.947368421052632	10.947368421052632	11.342105263157894	11.342105263157894	11.972222222222221	11.342105263157894	10.63157894736842	10.63157894736842	10.289473684210526	10.11111111111111	10.11111111111111	10.11111111111111	10.4	10.4
YPR109W	38.52380952380952	39.75	39.099999999999994	37.238095238095234	39.099999999999994	39.099999999999994	39.8	39.8	39.15	38.449999999999996	37.099999999999994	36.449999999999996	39.05555555555555	36.263157894736835	34.84210526315788	34.84210526315788	34.84210526315788	33.421052631578945	32.73684210526316	32.73684210526316	32.73684210526316	32.73684210526316	32.0	32.0	31.26315789473684	31.26315789473684	31.26315789473684	31.26315789473684	30.5	30.5	30.5	30.5	30.5	29.2	28.5	27.85	26.523809523809526	26.523809523809526	25.857142857142858	25.238095238095237	25.238095238095237	25.238095238095237	25.238095238095237	25.238095238095237	26.5	26.5	25.8	24.45	24.45
YNL006W	8.3	8.677966101694917	8.677966101694917	8.677966101694917	8.783333333333333	8.783333333333333	8.474576271186441	8.379310344827587	8.526315789473685	8.446428571428573	9.18867924528302	9.365384615384617	9.096153846153848	9.854166666666668	10.125	10.595744680851066	10.521739130434783	9.765957446808512	9.978260869565219	9.673913043478262	9.086956521739133	9.500000000000002	8.977777777777778	8.68888888888889	9.093023255813954	9.418604651162791	9.418604651162791	9.642857142857144	9.642857142857144	9.878048780487806	9.536585365853659	9.878048780487806	9.560975609756099	9.8	9.8	9.560975609756099	9.560975609756099	9.8	9.8	9.8	10.31578947368421	10.68421052631579	10.972972972972974	11.277777777777779	11.277777777777779	11.277777777777779	11.6	11.6	12.303030303030303
YIL079C	14.136363636363637	14.136363636363637	14.136363636363637	14.136363636363637	14.136363636363637	14.136363636363637	14.772727272727272	13.545454545454545	13.545454545454545	13.521739130434781	13.521739130434781	14.130434782608694	14.130434782608694	14.130434782608694	14.130434782608694	15.409090909090907	16.142857142857142	16.142857142857142	16.142857142857142	16.59090909090909	16.59090909090909	16.59090909090909	17.181818181818183	16.291666666666668	15.125000000000002	15.125000000000002	14.520000000000001	14.5	15.0	14.461538461538462	14.461538461538462	14.461538461538462	14.461538461538462	14.461538461538462	14.88888888888889	14.88888888888889	14.88888888888889	14.88888888888889	13.862068965517242	13.862068965517242	13.379310344827589	13.379310344827589	12.89655172413793	12.89655172413793	13.357142857142856	13.357142857142856	13.357142857142856	12.89655172413793	12.89655172413793
YLR211C	14.8125	15.127659574468087	15.127659574468087	14.872340425531915	14.595744680851064	14.91304347826087	15.244444444444444	13.999999999999998	13.999999999999998	14.297872340425531	14.608695652173912	15.217391304347828	14.91304347826087	14.91304347826087	14.91304347826087	14.91304347826087	14.891304347826088	14.891304347826088	14.829787234042554	14.531914893617023	14.829787234042554	15.152173913043477	14.304347826086957	14.304347826086957	14.0	13.142857142857142	13.142857142857142	13.428571428571429	13.10204081632653	13.374999999999998	12.839999999999998	12.862745098039216	13.117647058823529	13.647058823529411	13.647058823529411	13.901960784313724	14.179999999999998	14.179999999999998	14.179999999999998	13.9	13.879999999999999	13.879999999999999	14.729166666666664	14.729166666666664	14.729166666666664	14.729166666666664	14.729166666666664	14.729166666666664	14.4375
YLR246W	24.520833333333336	24.223776223776227	24.584507042253524	24.492957746478876	24.74820143884892	24.37410071942446	24.280575539568346	24.179856115107913	24.15217391304348	23.862318840579714	23.540145985401463	23.2158273381295	23.23021582733813	23.323741007194247	23.639705882352942	23.34558823529412	22.678832116788325	22.489051094890513	22.144927536231886	22.2043795620438	22.07352941176471	22.051851851851854	22.278195488721806	22.34848484848485	22.457364341085274	22.56589147286822	22.742187500000004	22.742187500000004	22.437500000000007	22.328125000000004	22.299212598425203	22.07874015748032	22.086614173228348	22.0	21.88	21.15873015873016	21.04761904761905	21.150793650793652	21.216000000000005	20.779527559055122	20.688000000000002	21.138211382113823	21.487603305785125	20.910569105691064	21.08196721311476	20.918699186991873	20.975409836065577	20.32258064516129	20.43548387096774
YLR405W	16.445945945945944	16.635135135135137	16.635135135135137	16.472972972972972	16.472972972972972	16.66216216216216	16.472972972972972	16.89041095890411	16.44	16.613333333333333	16.64864864864865	16.83783783783784	16.83783783783784	17.027027027027028	17.027027027027028	17.027027027027028	16.83783783783784	17.11111111111111	17.0	16.555555555555557	16.38888888888889	16.180555555555557	16.180555555555557	15.791666666666666	15.402777777777779	15.80281690140845	15.628571428571428	15.231884057971016	14.402777777777777	14.225352112676058	14.225352112676058	14.428571428571429	14.428571428571429	14.434782608695652	14.231884057971014	14.434782608695652	14.470588235294116	14.686567164179104	15.298507462686569	15.104477611940299	15.545454545454545	16.03125	16.81967213114754	17.099999999999998	16.81967213114754	16.81967213114754	17.22413793103448	17.280701754385966	17.280701754385966
YDR280W	21.507462686567166	21.205882352941174	21.205882352941174	20.89855072463768	20.72463768115942	20.72463768115942	20.24285714285714	20.24285714285714	20.642857142857142	21.130434782608695	21.130434782608695	21.130434782608695	21.130434782608695	21.130434782608695	21.318840579710145	21.23529411764706	21.23529411764706	20.927536231884062	21.130434782608695	20.782608695652176	20.394366197183096	20.408450704225356	20.591549295774648	20.685714285714283	20.394366197183096	20.685714285714283	20.685714285714283	20.985507246376812	20.985507246376812	20.985507246376812	21.08823529411765	20.594202898550726	20.391304347826086	20.18840579710145	20.18840579710145	20.18840579710145	20.782608695652176	20.594202898550726	20.391304347826086	20.391304347826086	20.782608695652176	20.782608695652176	20.782608695652176	20.405797101449274	20.820895522388064	20.62686567164179	20.62686567164179	20.62686567164179	22.158730158730158
YPR147C	14.766233766233766	14.94805194805195	15.342105263157896	14.986842105263158	14.974025974025976	15.186666666666666	15.845070422535212	16.04225352112676	16.27142857142857	17.323529411764707	17.582089552238806	17.776119402985074	17.26086956521739	17.666666666666668	17.65217391304348	17.52941176470588	17.72058823529412	18.045454545454547	18.454545454545457	18.06060606060606	18.73846153846154	19.234375	19.234375	19.4375	18.848484848484848	18.863636363636363	19.25	19.25	19.453125	19.453125	19.153846153846153	18.863636363636363	18.308823529411764	18.514705882352942	18.87878787878788	19.075757575757574	20.096774193548388	20.096774193548388	19.870967741935484	20.096774193548388	20.096774193548388	19.661290322580648	19.661290322580648	19.661290322580648	19.225806451612904	19.11111111111111	19.737704918032787	19.849999999999998	20.53448275862069
YDR184C	31.846153846153843	31.846153846153843	30.846153846153847	30.846153846153847	29.846153846153847	27.76923076923077	26.846153846153843	26.846153846153843	25.846153846153847	25.846153846153847	24.07142857142857	23.071428571428573	23.071428571428573	21.214285714285715	21.214285714285715	22.846153846153847	22.846153846153847	21.76923076923077	20.692307692307693	21.76923076923077	21.76923076923077	21.76923076923077	21.76923076923077	21.76923076923077	21.76923076923077	21.76923076923077	25.727272727272727	25.727272727272727	24.454545454545453	23.18181818181818	23.18181818181818	21.90909090909091	21.90909090909091	21.90909090909091	21.90909090909091	24.1	25.400000000000002	25.400000000000002	25.400000000000002	25.400000000000002	25.400000000000002	25.400000000000002	25.400000000000002	25.400000000000002	25.400000000000002	25.400000000000002	22.8	21.5	21.5
YDR368W	14.826923076923078	14.826923076923078	14.576923076923078	14.576923076923078	14.862745098039216	14.588235294117647	13.784313725490197	14.339999999999998	14.339999999999998	14.339999999999998	14.339999999999998	14.122448979591836	14.446808510638299	14.76086956521739	14.76086956521739	14.478260869565217	14.488888888888887	15.857142857142858	15.926829268292684	15.243902439024392	14.880952380952383	15.585365853658537	16.325	16.325	16.325	16.325	16.674999999999997	16.349999999999998	16.769230769230766	17.675675675675674	17.77777777777778	17.648648648648646	18.13888888888889	17.675675675675674	17.324324324324323	17.805555555555554	17.805555555555554	17.416666666666668	17.514285714285716	17.514285714285716	16.56756756756757	16.56756756756757	16.216216216216214	16.305555555555557	15.864864864864865	15.864864864864865	16.305555555555557	15.916666666666668	16.0
YDR058C	54.42105263157894	54.42105263157894	57.444444444444436	58.27777777777777	58.27777777777777	58.27777777777777	58.27777777777777	58.27777777777777	58.33333333333333	58.33333333333333	54.52631578947368	55.210526315789465	55.210526315789465	55.210526315789465	55.210526315789465	54.52631578947368	55.99999999999999	59.11111111111111	60.66666666666666	60.66666666666666	61.44444444444444	62.16666666666666	62.16666666666666	62.94444444444444	62.94444444444444	61.49999999999999	59.33333333333333	62.823529411764696	63.58823529411764	64.35294117647058	64.35294117647058	64.29411764705881	63.47058823529411	61.999999999999986	61.999999999999986	61.999999999999986	61.999999999999986	60.52941176470587	60.52941176470587	60.52941176470587	60.52941176470587	60.52941176470587	59.764705882352935	55.66666666666666	58.941176470588225	58.17647058823528	58.17647058823528	58.17647058823528	58.17647058823528
YMR039C	17.204545454545453	17.4	17.32608695652174	17.32608695652174	17.71111111111111	17.71111111111111	18.0	18.0	18.0	18.0	18.31111111111111	17.53191489361702	17.102040816326532	17.102040816326532	16.759999999999998	16.759999999999998	17.02	17.279999999999998	16.941176470588236	16.901960784313726	18.183673469387756	17.918367346938776	17.918367346938776	17.918367346938776	17.918367346938776	17.918367346938776	18.291666666666668	18.291666666666668	18.291666666666668	18.291666666666668	18.291666666666668	18.291666666666668	18.291666666666668	17.839999999999996	17.839999999999996	18.127659574468087	18.425531914893618	18.127659574468087	18.020833333333336	18.604166666666668	18.895833333333332	18.22448979591837	18.510204081632654	18.79591836734694	18.775510204081634	18.20408163265306	18.48979591836735	18.48979591836735	18.03921568627451
YLR100W	18.948717948717945	18.78205128205128	18.78205128205128	18.78205128205128	19.276315789473685	18.844155844155846	18.844155844155846	18.907894736842106	19.333333333333332	18.8	18.453333333333333	18.266666666666666	18.72972972972973	18.013513513513512	18.63013698630137	18.013513513513512	17.66216216216216	16.986301369863014	16.986301369863014	17.295774647887324	17.464788732394368	18.455882352941178	18.0	17.81159420289855	18.26470588235294	18.26470588235294	17.88235294117647	18.149253731343286	18.567164179104477	18.307692307692307	18.59375	18.59375	18.68253968253968	18.107692307692307	18.983870967741936	19.193548387096776	19.833333333333332	19.295081967213115	19.183333333333334	18.766666666666666	18.766666666666666	18.948275862068964	18.627118644067796	18.40677966101695	18.333333333333332	18.40677966101695	18.16949152542373	18.482758620689655	18.24137931034483
YPL273W	22.955223880597014	22.970149253731346	23.89230769230769	24.65079365079365	24.634920634920633	24.292307692307695	24.507692307692306	24.640625	25.238095238095237	25.460317460317462	25.03174603174603	25.238095238095237	25.20967741935484	26.28333333333333	26.28333333333333	26.266666666666666	26.915254237288135	26.69491525423729	26.74137931034483	29.125	31.63461538461539	30.884615384615387	30.0	30.0	29.185185185185187	29.735849056603772	29.735849056603772	29.792452830188683	30.36538461538462	30.09615384615385	31.54	31.8	30.901960784313726	31.176470588235297	31.176470588235297	31.960784313725494	31.960784313725494	31.705882352941178	32.6	31.960784313725494	32.2156862745098	31.865384615384617	31.61538461538462	32.490196078431374	31.63461538461539	31.63461538461539	31.63461538461539	31.90384615384616	31.90384615384616
YDR279W	20.833333333333336	20.833333333333336	21.333333333333336	20.833333333333336	20.0	20.833333333333336	20.833333333333336	20.833333333333336	21.416666666666668	21.416666666666668	21.416666666666668	21.416666666666668	21.416666666666668	21.416666666666668	20.833333333333336	21.739130434782606	21.739130434782606	21.739130434782606	20.0	19.48	19.48	20.0	19.48	19.48	18.037037037037038	17.653846153846153	16.115384615384613	16.115384615384613	16.115384615384613	16.115384615384613	16.115384615384613	16.115384615384613	17.192307692307693	17.192307692307693	17.192307692307693	17.192307692307693	17.692307692307693	17.692307692307693	17.692307692307693	17.192307692307693	17.880000000000003	16.28	16.416666666666668	16.416666666666668	15.833333333333334	15.250000000000002	15.250000000000002	15.250000000000002	15.250000000000002
YJR142W	17.09722222222222	16.916666666666668	16.493150684931507	16.84931506849315	17.041095890410958	17.27777777777778	17.27777777777778	17.27777777777778	17.140845070422536	16.943661971830988	16.56338028169014	16.614285714285714	16.428571428571427	16.628571428571426	16.628571428571426	16.869565217391305	17.057971014492754	17.358208955223883	17.552238805970152	17.358208955223883	17.746268656716417	17.552238805970152	17.358208955223883	17.015151515151516	17.015151515151516	17.276923076923076	17.276923076923076	16.76119402985075	16.582089552238806	16.17910447761194	16.424242424242422	16.861538461538462	17.092307692307692	17.045454545454547	17.045454545454547	16.833333333333332	16.636363636363637	18.0	18.0	17.770491803278688	17.9672131147541	17.54098360655738	17.54098360655738	18.135593220338986	18.771929824561404	17.508196721311474	17.508196721311474	17.864406779661017	17.864406779661017
YBR159W	31.226600985221673	31.522613065326635	31.52551020408163	31.615384615384617	31.615384615384617	31.432989690721648	31.304123711340207	31.884210526315794	32.40106951871657	32.12903225806451	32.692307692307686	32.76373626373626	32.53296703296703	32.50819672131147	32.431693989071036	32.4010989010989	32.88268156424581	32.895027624309385	33.12921348314607	33.10285714285715	33.05172413793103	33.360465116279066	33.30994152046784	33.26470588235294	33.47305389221556	33.07784431137724	33.4	33.048780487804876	33.08588957055215	33.449367088607595	32.95	32.32075471698113	32.32075471698113	32.67307692307693	32.62580645161291	32.63398692810458	32.196078431372555	32.1045751633987	32.13815789473684	31.843137254901965	31.516129032258064	31.568627450980394	31.56209150326798	31.342105263157897	31.549668874172188	31.711409395973153	31.233333333333334	31.348993288590606	31.22448979591837
YPL177C	10.59090909090909	11.095238095238095	11.714285714285715	11.714285714285715	10.695652173913043	11.181818181818182	11.181818181818182	11.181818181818182	10.695652173913043	10.250000000000002	9.461538461538462	9.461538461538462	9.11111111111111	9.62962962962963	10.0	10.961538461538462	10.961538461538462	10.961538461538462	10.961538461538462	10.961538461538462	11.5	11.5	10.678571428571429	10.678571428571429	10.678571428571429	10.678571428571429	10.678571428571429	10.678571428571429	10.678571428571429	10.678571428571429	10.678571428571429	11.178571428571427	10.678571428571429	10.678571428571429	10.678571428571429	11.142857142857142	11.142857142857142	10.866666666666667	12.555555555555554	11.642857142857142	11.642857142857142	12.64285714285714	13.107142857142858	13.107142857142858	13.107142857142858	13.107142857142858	13.107142857142858	13.57142857142857	14.074074074074073
YBR129C	20.41509433962264	21.574257425742577	21.693069306930692	21.779999999999998	21.999999999999996	22.081632653061227	22.309278350515466	22.309278350515466	22.073684210526313	22.073684210526313	21.526315789473685	21.526315789473685	21.389473684210525	21.526315789473685	21.389473684210525	21.105263157894736	20.893617021276597	20.893617021276597	20.827956989247312	20.537634408602152	20.537634408602152	20.107526881720432	20.16304347826087	19.7	19.92134831460674	19.38888888888889	19.688888888888886	19.606741573033705	19.75280898876404	20.430232558139533	20.529411764705884	20.682352941176468	21.024096385542173	20.619047619047617	20.45238095238095	20.554216867469883	20.04819277108434	20.37037037037037	20.544303797468352	20.45	20.275	19.5875	21.253333333333334	21.066666666666666	21.253333333333334	21.364864864864867	21.639999999999997	21.639999999999997	20.807692307692307
YHL034C	26.956521739130437	26.847826086956523	26.57246376811595	26.159420289855074	26.160583941605843	25.649635036496353	25.822222222222223	26.000000000000004	25.696969696969703	25.89312977099237	25.457364341085274	25.554687500000004	26.088709677419352	25.984	26.072000000000003	26.504132231404963	26.05785123966942	26.717948717948723	26.36752136752137	26.469565217391306	26.130434782608695	26.017543859649123	25.42982456140351	25.307017543859647	26.11711711711712	25.864864864864867	25.594594594594597	25.13274336283186	25.133928571428573	25.109090909090913	25.220183486238536	24.853211009174313	24.605504587155966	24.551401869158884	25.019047619047623	25.378640776699037	25.623762376237625	25.633663366336638	24.82178217821782	24.877551020408163	25.010204081632654	25.385416666666668	24.499999999999996	24.467391304347828	24.17391304347826	24.274725274725277	23.966666666666665	23.666666666666668	23.786516853932582
YLR407W	27.052631578947366	27.052631578947366	27.052631578947366	26.31578947368421	22.85	22.85	22.85	22.85	24.05263157894737	24.05263157894737	24.05263157894737	24.05263157894737	24.05263157894737	22.85	23.55	23.55	23.55	22.85	24.3	21.857142857142854	20.523809523809522	21.19047619047619	21.19047619047619	20.478260869565215	20.478260869565215	19.869565217391305	20.772727272727273	20.772727272727273	20.772727272727273	21.761904761904763	21.761904761904763	22.428571428571427	22.428571428571427	21.761904761904763	21.761904761904763	21.761904761904763	21.761904761904763	21.761904761904763	21.761904761904763	22.428571428571427	21.857142857142854	21.857142857142854	21.19047619047619	20.523809523809522	21.095238095238095	21.095238095238095	19.59090909090909	19.59090909090909	18.909090909090907
YKR022C	13.210526315789474	13.567567567567568	13.583333333333332	13.583333333333332	13.583333333333332	13.583333333333332	13.583333333333332	13.583333333333332	13.583333333333332	13.971428571428572	13.571428571428571	13.571428571428571	13.571428571428571	13.542857142857143	13.171428571428573	12.444444444444445	12.444444444444445	12.444444444444445	12.083333333333332	12.083333333333332	12.083333333333332	11.722222222222223	11.750000000000002	11.750000000000002	12.085714285714287	12.085714285714287	11.685714285714285	11.685714285714285	11.36111111111111	11.36111111111111	10.972222222222221	10.63888888888889	10.942857142857145	10.542857142857143	10.171428571428573	9.8	9.8	9.8	9.028571428571428	9.028571428571428	9.028571428571428	9.028571428571428	9.028571428571428	8.657142857142857	8.088235294117647	8.5	8.5	8.5	8.088235294117647
YLL041C	21.619999999999997	21.88	21.6	21.6	21.6	21.88	21.88	22.16	23.083333333333332	22.520833333333332	22.25	22.25	20.82	20.8	21.375	21.375	21.375	21.375	21.083333333333332	20.24	20.24	20.24	20.24	20.24	19.7	20.102040816326532	20.102040816326532	20.959183673469386	20.673469387755105	21.958333333333332	21.666666666666668	21.666666666666668	21.375	22.0	21.53191489361702	21.695652173913043	23.761904761904766	22.78571428571429	23.40476190476191	23.975609756097562	23.40476190476191	23.658536585365855	24.51282051282051	25.805555555555554	26.166666666666664	26.91428571428571	29.36363636363636	29.787878787878785	28.08823529411765
YER127W	10.543859649122808	10.543859649122808	10.087719298245615	9.689655172413794	9.859649122807019	9.631578947368421	9.631578947368421	9.631578947368421	9.321428571428573	9.490909090909092	9.490909090909092	9.490909090909092	9.490909090909092	9.60377358490566	9.47058823529412	9.379999999999999	9.379999999999999	9.285714285714286	9.479166666666668	9.208333333333334	9.208333333333334	9.822222222222223	10.045454545454547	10.045454545454547	10.523809523809526	10.375	10.307692307692308	9.666666666666668	9.075000000000001	9.075000000000001	9.307692307692308	8.641025641025642	8.526315789473683	8.526315789473683	8.526315789473683	8.18421052631579	8.18421052631579	8.18421052631579	8.18421052631579	7.815789473684211	7.131578947368421	7.131578947368421	7.131578947368421	7.131578947368421	7.527777777777778	7.324324324324325	7.324324324324325	7.138888888888889	7.138888888888889
YCL002C	20.701754385964914	20.701754385964914	20.80357142857143	20.80357142857143	20.438596491228072	19.49122807017544	19.50877192982456	18.80701754385965	18.892857142857142	19.125	18.410714285714285	18.087719298245617	18.333333333333336	18.087719298245617	17.842105263157894	17.368421052631582	17.368421052631582	17.368421052631582	17.368421052631582	16.894736842105264	17.509090909090908	17.018181818181816	17.333333333333336	17.333333333333336	17.018181818181816	16.714285714285715	16.482142857142858	16.482142857142858	16.482142857142858	16.482142857142858	15.964912280701757	15.964912280701757	15.964912280701757	15.964912280701757	15.964912280701757	15.719298245614036	15.947368421052632	17.092592592592595	17.092592592592595	16.59259259259259	16.59259259259259	16.29090909090909	16.59259259259259	16.660377358490567	16.980769230769234	16.711538461538463	16.711538461538463	16.39622641509434	15.867924528301886
YGR283C	21.025	21.025	20.7	19.674999999999997	18.974999999999998	18.974999999999998	18.349999999999998	18.349999999999998	18.349999999999998	18.025	17.921052631578945	17.57894736842105	18.054054054054053	18.054054054054053	18.555555555555554	18.166666666666664	18.285714285714285	18.285714285714285	18.285714285714285	19.39393939393939	20.225806451612904	19.966666666666665	19.689655172413794	20.392857142857142	20.148148148148145	19.666666666666664	18.703703703703702	19.185185185185187	19.185185185185187	19.185185185185187	19.185185185185187	18.666666666666664	19.14814814814815	19.14814814814815	19.14814814814815	19.14814814814815	19.14814814814815	18.148148148148145	18.148148148148145	17.62962962962963	17.11111111111111	17.11111111111111	17.11111111111111	17.11111111111111	17.11111111111111	17.11111111111111	16.59259259259259	16.074074074074073	16.8
YDL236W	31.390243902439025	30.731707317073173	30.731707317073173	30.731707317073173	29.73170731707317	29.04878048780488	29.04878048780488	29.365853658536587	29.365853658536587	28.70731707317073	29.552631578947366	30.027027027027025	27.05128205128205	27.05128205128205	27.078947368421048	27.810810810810807	27.810810810810807	28.58333333333333	28.571428571428573	30.3030303030303	29.939393939393938	29.939393939393938	29.51515151515151	29.09090909090909	28.27272727272727	28.27272727272727	28.27272727272727	28.27272727272727	28.27272727272727	30.096774193548384	31.099999999999998	31.68965517241379	31.241379310344826	31.241379310344826	31.89285714285714	33.80769230769231	35.5	35.5	38.090909090909086	38.090909090909086	38.090909090909086	36.86363636363636	36.86363636363636	35.260869565217384	35.260869565217384	36.86363636363636	36.272727272727266	32.347826086956516	32.347826086956516
YMR180C	11.559139784946236	11.736263736263734	11.806629834254142	11.530054644808743	11.316939890710382	11.255434782608694	11.591160220994473	11.441988950276242	11.24175824175824	11.24175824175824	11.212290502793294	11.357541899441339	11.248587570621467	11.283236994219653	11.283236994219653	11.267441860465114	11.467455621301772	11.532934131736525	11.329411764705881	11.405882352941177	11.313609467455619	11.518072289156624	11.809815950920244	11.809815950920244	11.587878787878788	11.433734939759034	11.644171779141102	11.701863354037267	11.559006211180122	11.314814814814811	11.625	11.812903225806451	11.88888888888889	11.727272727272727	11.741935483870968	11.636363636363635	11.712418300653594	11.697368421052632	11.387096774193548	11.23076923076923	10.987261146496817	10.898089171974522	10.980891719745223	10.967948717948717	10.967948717948717	11.038709677419355	10.928571428571427	10.753246753246753	10.683870967741935
YGR080W	23.73469387755102	23.668367346938776	23.668367346938776	23.984455958549223	24.48404255319149	24.157894736842106	24.127659574468087	24.168421052631583	24.094736842105263	23.731578947368423	24.127659574468087	24.20212765957447	23.94736842105263	24.069148936170212	24.11290322580645	24.03763440860215	24.269230769230766	24.461111111111112	24.166666666666668	23.71666666666667	23.633333333333336	23.483333333333334	22.923076923076923	22.872222222222224	22.692737430167597	22.875706214689263	22.84659090909091	22.834285714285716	22.693181818181817	22.71264367816092	22.701149425287355	22.67630057803468	22.569767441860463	22.841176470588238	23.083832335329337	23.256097560975608	23.23312883435583	23.067484662576685	22.956790123456788	22.267080745341612	22.024844720496894	21.754601226993866	21.888888888888886	22.35443037974684	21.78616352201258	21.974522292993633	22.115384615384617	22.115384615384617	22.16774193548387
YBR085W	20.0	20.0	20.0	20.0	20.0	20.0	20.0	17.833333333333332	17.833333333333332	17.833333333333332	17.833333333333332	17.833333333333332	15.833333333333334	15.833333333333334	15.833333333333334	13.666666666666666	13.666666666666666	13.666666666666666	13.666666666666666	13.666666666666666	15.833333333333334	15.833333333333334	15.833333333333334	15.833333333333334	15.833333333333334	15.833333333333334	15.833333333333334	15.833333333333334	15.833333333333334	15.833333333333334	18.166666666666668	18.166666666666668	18.166666666666668	15.833333333333334	15.833333333333334	13.571428571428573	13.571428571428573	11.714285714285714	11.714285714285714	10.25	10.25	12.0	7.555555555555555	7.555555555555555	7.555555555555555	7.555555555555555	7.555555555555555	7.555555555555555	7.555555555555555
YGR132C	22.261904761904766	21.92857142857143	23.097560975609756	23.097560975609756	23.674999999999997	23.674999999999997	26.657142857142855	26.657142857142855	27.0	26.666666666666664	26.666666666666664	25.916666666666664	26.657142857142855	26.257142857142856	28.27272727272727	28.27272727272727	28.27272727272727	28.27272727272727	29.030303030303028	28.606060606060602	28.18181818181818	25.13888888888889	25.472222222222218	26.199999999999996	26.199999999999996	26.199999999999996	26.571428571428573	26.571428571428573	26.571428571428573	26.199999999999996	26.199999999999996	26.199999999999996	26.199999999999996	26.61764705882353	26.999999999999996	25.457142857142856	24.685714285714283	25.02857142857143	25.02857142857143	26.999999999999996	26.999999999999996	26.999999999999996	26.999999999999996	25.02857142857143	24.333333333333332	25.02857142857143	24.685714285714283	25.085714285714285	25.085714285714285
YJR070C	26.018867924528305	26.245283018867923	26.245283018867923	26.49056603773585	27.54901960784314	27.859999999999996	27.877551020408166	27.877551020408166	27.877551020408166	27.081632653061224	26.019607843137255	25.25	25.745098039215684	25.745098039215684	25.745098039215684	25.490196078431374	25.439999999999998	24.619999999999997	25.387755102040817	25.387755102040817	25.387755102040817	25.387755102040817	25.387755102040817	25.653061224489797	25.139999999999997	25.139999999999997	25.938775510204085	25.653061224489797	25.653061224489797	25.653061224489797	25.367346938775512	25.895833333333332	24.098039215686274	23.84313725490196	23.84313725490196	23.84313725490196	24.06	24.32	24.32	24.32	24.32	24.06	24.06	24.06	24.551020408163268	24.816326530612248	24.458333333333332	25.3125	24.72340425531915
YPL076W	30.43478260869565	30.43478260869565	30.43478260869565	30.43478260869565	30.43478260869565	29.869565217391298	29.869565217391298	28.69565217391304	28.13043478260869	28.13043478260869	28.13043478260869	28.13043478260869	28.13043478260869	27.043478260869563	27.043478260869563	28.272727272727273	27.636363636363637	27.636363636363637	27.09090909090909	28.35	27.1	31.117647058823525	30.352941176470587	29.52941176470588	29.52941176470588	29.52941176470588	29.52941176470588	29.52941176470588	30.29411764705882	30.29411764705882	30.29411764705882	32.1875	31.3125	31.3125	31.3125	30.4375	28.687499999999996	27.0	26.187499999999996	25.375	25.375	25.375	24.5625	26.200000000000003	27.066666666666666	27.066666666666666	26.133333333333336	25.266666666666666	25.266666666666666
YLR439W	29.7962962962963	29.830188679245282	29.830188679245282	30.745098039215684	29.584905660377355	30.745098039215684	30.47058823529412	29.320754716981135	29.056603773584907	31.16326530612245	30.877551020408163	30.3265306122449	29.775510204081638	30.510638297872347	30.510638297872347	30.212765957446813	28.765957446808514	27.893617021276597	28.533333333333335	27.31111111111111	27.953488372093023	27.31818181818182	26.372093023255815	26.372093023255815	27.658536585365855	27.658536585365855	28.384615384615383	28.025641025641026	28.837837837837835	29.638888888888886	30.485714285714284	30.485714285714284	29.74285714285714	28.657142857142855	27.472222222222218	27.472222222222218	27.885714285714283	27.941176470588236	29.6875	28.874999999999996	28.874999999999996	29.80645161290322	30.333333333333332	29.933333333333334	29.433333333333334	29.433333333333334	28.483870967741932	29.03333333333333	29.103448275862068
YHL025W	14.982456140350877	15.210526315789474	14.724137931034482	14.016666666666666	14.233333333333333	14.233333333333333	14.449999999999998	14.233333333333333	14.466666666666667	14.699999999999998	14.466666666666667	14.21311475409836	13.983870967741936	13.983870967741936	13.774193548387098	13.774193548387098	13.774193548387098	13.555555555555555	13.349206349206348	13.571428571428571	13.359375000000002	13.571428571428571	13.984126984126984	13.765625	13.984375000000002	14.203125	13.984375000000002	13.984375000000002	13.984375000000002	13.984375000000002	13.765625	13.765625	13.765625	13.96875	13.96875	13.53125	13.953125	14.174603174603174	14.174603174603174	13.750000000000002	13.53125	13.53125	14.433333333333332	14.433333333333332	14.19672131147541	13.967213114754097	13.741935483870968	13.53225806451613	13.53968253968254
YCL034W	15.847826086956522	15.565217391304348	15.91111111111111	16.348837209302324	16.348837209302324	16.348837209302324	16.42857142857143	16.42857142857143	16.11904761904762	16.51219512195122	16.219512195121954	16.219512195121954	16.219512195121954	17.05128205128205	16.69230769230769	16.763157894736842	14.289473684210526	14.289473684210526	15.885714285714286	15.142857142857142	15.142857142857142	15.142857142857142	15.142857142857142	14.0	14.0	12.882352941176473	12.5	12.878787878787877	12.142857142857142	12.878787878787877	12.878787878787877	12.878787878787877	12.09090909090909	12.468749999999998	12.419354838709678	12.419354838709678	11.06451612903226	11.06451612903226	11.06451612903226	10.71875	11.06451612903226	10.61290322580645	10.61290322580645	11.4	10.933333333333335	10.933333333333335	11.310344827586208	12.148148148148149	11.074074074074074
YBR104W	18.05084745762712	18.362068965517242	18.362068965517242	18.137931034482758	18.137931034482758	18.45614035087719	18.210526315789476	17.964912280701753	18.285714285714285	18.285714285714285	18.285714285714285	18.618181818181817	18.618181818181817	19.32075471698113	19.222222222222225	18.962962962962962	19.30188679245283	18.09090909090909	17.767857142857142	16.93103448275862	16.913793103448274	17.17543859649123	16.736842105263158	16.280701754385966	16.280701754385966	16.50877192982456	15.711864406779661	15.491525423728813	16.035087719298247	16.38181818181818	16.32142857142857	16.263157894736842	16.263157894736842	15.474576271186441	15.694915254237289	15.96551724137931	15.96551724137931	15.694915254237289	16.338983050847457	16.338983050847457	16.620689655172413	16.620689655172413	16.620689655172413	16.603448275862068	16.379310344827587	16.379310344827587	16.379310344827587	16.155172413793103	16.189655172413794
YDL179W	6.777777777777777	8.333333333333334	8.333333333333334	8.333333333333334	8.333333333333334	8.333333333333334	6.888888888888889	6.526315789473684	7.611111111111111	7.611111111111111	7.611111111111111	7.611111111111111	7.611111111111111	7.611111111111111	7.210526315789473	6.85	6.85	6.85	6.85	6.523809523809523	6.523809523809523	7.857142857142857	8.523809523809524	8.523809523809524	8.523809523809524	8.523809523809524	8.523809523809524	8.523809523809524	8.523809523809524	8.523809523809524	8.523809523809524	8.136363636363637	8.136363636363637	7.782608695652174	7.782608695652174	7.160000000000001	7.160000000000001	7.160000000000001	7.720000000000001	7.720000000000001	7.423076923076923	8.5	8.185185185185185	8.185185185185185	8.185185185185185	8.185185185185185	8.357142857142858	8.357142857142858	9.5
YGR026W	15.23076923076923	15.63157894736842	15.675675675675675	15.4	14.62857142857143	14.62857142857143	14.705882352941178	14.294117647058824	13.088235294117647	12.705882352941178	12.323529411764707	11.911764705882353	12.65625	11.911764705882353	11.911764705882353	11.147058823529411	11.147058823529411	11.843749999999998	11.843749999999998	11.40625	11.8125	11.8125	11.8125	11.374999999999998	11.374999999999998	11.374999999999998	12.999999999999998	12.999999999999998	12.999999999999998	12.535714285714285	12.535714285714285	12.518518518518519	12.518518518518519	12.518518518518519	12.071428571428571	12.071428571428571	12.071428571428571	11.57142857142857	11.923076923076923	11.423076923076923	11.833333333333334	10.708333333333336	10.708333333333336	10.166666666666668	10.608695652173912	11.090909090909092	11.090909090909092	10.608695652173912	10.608695652173912
YNL177C	20.254237288135595	19.576271186440678	19.576271186440678	20.155172413793103	19.93103448275862	20.379310344827584	20.754385964912284	20.875	21.589285714285715	21.589285714285715	21.589285714285715	20.98245614035088	20.50877192982456	20.155172413793103	20.155172413793103	20.379310344827584	20.875	21.607142857142858	21.607142857142858	21.607142857142858	21.607142857142858	21.839285714285715	21.839285714285715	21.839285714285715	22.071428571428573	22.071428571428573	22.321428571428573	21.92982456140351	21.92982456140351	22.321428571428573	21.551724137931036	21.186440677966104	21.186440677966104	20.833333333333332	20.833333333333332	20.833333333333332	20.833333333333332	21.186440677966104	21.40677966101695	21.5	21.916666666666668	21.916666666666668	21.916666666666668	21.916666666666668	21.557377049180328	21.557377049180328	21.59016393442623	21.467741935483872	21.81967213114754
YOR091W	10.76315789473684	10.76315789473684	10.76315789473684	10.76315789473684	10.447368421052632	10.447368421052632	10.447368421052632	10.447368421052632	10.447368421052632	10.72972972972973	10.72972972972973	10.72972972972973	10.72972972972973	10.72972972972973	11.416666666666666	11.742857142857144	11.742857142857144	11.742857142857144	11.742857142857144	11.742857142857144	10.756756756756758	10.756756756756758	10.756756756756758	10.473684210526317	10.473684210526317	10.473684210526317	10.105263157894736	10.666666666666666	10.305555555555555	10.305555555555555	11.323529411764707	11.323529411764707	10.911764705882353	10.911764705882353	10.911764705882353	10.84848484848485	10.84848484848485	10.529411764705884	10.529411764705884	9.828571428571427	9.828571428571427	10.424242424242422	9.90625	9.90625	9.606060606060606	9.323529411764707	9.606060606060606	9.181818181818182	9.46875
YOR385W	38.5	38.5	38.5	38.5	37.30188679245283	36.611111111111114	35.851851851851855	35.370370370370374	36.0377358490566	35.111111111111114	34.851851851851855	35.092592592592595	35.111111111111114	34.370370370370374	34.12962962962963	33.62962962962963	34.84313725490196	34.333333333333336	33.80392156862745	33.05882352941177	32.80392156862745	33.05882352941177	32.294117647058826	31.72549019607843	31.450980392156865	31.115384615384617	30.57692307692308	30.32692307692308	30.32692307692308	30.037735849056602	29.547169811320753	29.846153846153847	29.576923076923077	29.82692307692308	29.307692307692314	27.942307692307693	27.711538461538463	27.211538461538467	26.942307692307693	27.192307692307697	26.433962264150942	25.943396226415096	25.462962962962965	26.192307692307693	26.442307692307697	26.442307692307697	25.69811320754717	25.69811320754717	26.192307692307693
YDL127W	26.357142857142854	23.9375	23.235294117647058	23.235294117647058	23.235294117647058	23.235294117647058	24.05882352941176	24.05882352941176	24.05882352941176	24.05882352941176	24.05882352941176	24.88235294117647	24.88235294117647	24.88235294117647	23.500000000000004	23.500000000000004	23.500000000000004	23.500000000000004	23.500000000000004	22.263157894736842	24.05882352941176	26.411764705882348	26.411764705882348	26.411764705882348	27.235294117647058	27.235294117647058	25.722222222222225	27.166666666666664	27.166666666666664	27.166666666666664	27.166666666666664	27.166666666666664	27.166666666666664	27.166666666666664	27.166666666666664	27.88888888888889	27.88888888888889	27.88888888888889	25.1	25.75	25.75	25.75	25.75	25.75	25.75	25.75	25.75	25.75	25.75
YGR060W	11.195121951219512	11.53658536585366	11.53658536585366	11.261904761904765	10.093023255813954	10.093023255813954	9.863636363636365	9.622222222222224	9.413043478260871	8.836734693877553	8.836734693877553	9.102040816326532	9.102040816326532	9.36734693877551	9.36734693877551	9.36734693877551	9.18	9.0	8.826923076923078	8.345454545454546	8.05263157894737	8.214285714285715	8.155172413793105	8.155172413793105	8.254237288135595	7.666666666666667	7.796610169491526	7.796610169491526	7.796610169491526	7.796610169491526	7.796610169491526	7.576271186440679	7.233333333333333	7.233333333333333	7.233333333333333	7.344262295081968	7.225806451612905	6.774193548387098	6.983870967741937	6.8730158730158735	7.07936507936508	7.07936507936508	6.968750000000001	7.187500000000001	7.40625	7.40625	7.292307692307692	7.292307692307692	7.181818181818182
YLR316C	17.944444444444446	17.944444444444446	17.944444444444446	17.944444444444446	17.944444444444446	17.166666666666668	17.166666666666668	17.166666666666668	17.166666666666668	18.176470588235293	19.3125	19.3125	19.3125	19.3125	20.125	19.25	19.25	19.25	19.25	19.25	19.25	17.625	17.285714285714285	18.285714285714285	18.285714285714285	16.357142857142858	16.357142857142858	17.615384615384617	16.538461538461537	16.538461538461537	16.538461538461537	15.357142857142856	14.461538461538462	14.461538461538462	15.666666666666664	15.666666666666664	15.666666666666664	15.666666666666664	15.666666666666664	14.545454545454545	14.545454545454545	14.545454545454545	16.0	16.0	14.7	14.7	16.333333333333332	16.333333333333332	16.333333333333332
YPL117C	23.28571428571429	23.28571428571429	23.28571428571429	23.28571428571429	20.375000000000004	20.375000000000004	20.375000000000004	25.375000000000004	25.375000000000004	21.6	21.6	21.6	21.6	21.6	18.0	18.0	16.916666666666664	16.916666666666664	15.615384615384615	15.615384615384615	15.615384615384615	15.615384615384615	15.615384615384615	15.615384615384615	13.461538461538462	13.461538461538462	13.461538461538462	13.461538461538462	13.461538461538462	12.384615384615385	13.461538461538462	12.538461538461538	11.642857142857142	10.866666666666667	10.0	9.375	11.75	11.75	11.75	11.75	11.75	11.75	12.625000000000002	12.625000000000002	12.625000000000002	11.222222222222223	11.222222222222223	11.222222222222223	11.222222222222223
YGR284C	21.883838383838384	22.567708333333332	23.160427807486627	23.42162162162162	23.625	23.4972972972973	23.064864864864866	23.064864864864866	23.12707182320442	23.183333333333334	23.03888888888889	22.73888888888889	22.631284916201118	22.74137931034483	22.936046511627904	22.964705882352945	23.100591715976332	23.652439024390244	23.21951219512195	22.97560975609756	23.110429447852763	23.352201257861637	23.753164556962027	23.293750000000003	23.306250000000002	24.03896103896104	24.019607843137255	24.313333333333336	24.483221476510067	24.22666666666667	23.71523178807947	24.006756756756758	23.91891891891892	24.081632653061227	24.220689655172418	24.92198581560284	25.292857142857144	25.769784172661872	26.7218045112782	26.62686567164179	26.719696969696976	26.310606060606062	26.603053435114504	26.914062500000004	27.228346456692915	27.333333333333336	26.692913385826774	26.054687500000004	25.833333333333336
YKL193C	16.662420382165607	16.662420382165607	16.490445859872615	16.490445859872615	16.811688311688314	17.125	17.469798657718123	17.818181818181817	17.784722222222225	17.6875	17.725352112676056	17.426573426573427	18.043478260869566	18.043478260869566	18.072992700729927	18.518796992481203	18.413533834586467	18.413533834586467	18.545454545454547	18.4469696969697	18.69465648854962	18.984496124031008	18.65909090909091	18.709923664122137	18.81679389312977	18.81679389312977	18.75384615384615	18.553846153846152	18.69767441860465	18.881889763779526	19.08	18.968	19.3739837398374	19.26829268292683	19.426229508196723	19.462184873949578	19.243697478991596	19.016806722689072	19.243697478991596	19.059322033898308	18.789915966386552	18.789915966386552	18.789915966386552	18.703389830508474	18.364406779661017	18.269565217391303	18.391304347826086	18.72566371681416	19.07207207207207
YPL096W	26.756756756756754	27.108108108108105	26.39473684210526	26.39473684210526	25.384615384615387	25.358974358974358	25.358974358974358	25.358974358974358	25.358974358974358	24.724999999999998	24.724999999999998	24.349999999999998	22.974999999999998	22.974999999999998	22.65	22.65	22.65	22.299999999999997	22.299999999999997	22.625	22.625	22.46153846153846	25.02857142857143	25.76470588235294	25.352941176470587	26.121212121212114	26.121212121212114	26.121212121212114	25.36363636363636	25.36363636363636	24.57575757575757	24.18181818181818	24.18181818181818	24.937499999999996	24.53125	24.968749999999996	24.968749999999996	25.78125	25.343749999999996	25.343749999999996	25.343749999999996	25.343749999999996	24.937499999999996	24.0625	24.419354838709673	23.96774193548387	24.266666666666666	24.7	24.7
YBR119W	26.57276368491322	26.823848238482384	27.005420054200542	27.133879781420767	27.24114441416894	27.446896551724137	27.631136044880787	27.88309859154929	28.048090523338054	28.212857142857143	28.202877697841725	28.645863570391874	28.836257309941523	29.113569321533923	29.49177877428999	29.79788838612368	30.080424886191203	30.216133942161342	30.663060278207112	31.003100775193797	31.180250783699055	31.59148264984227	31.894904458598724	31.990430622009566	32.40162601626016	32.317741935483866	32.62479608482871	33.19672131147541	33.63272120200334	34.02170283806344	34.24074074074074	34.90119250425894	35.25557461406518	35.267461669505956	35.41196581196581	35.70811744386874	36.32404181184669	36.51826086956521	36.24131944444444	36.36221837088388	36.72743055555556	37.14360770577934	37.288695652173914	37.797891036906854	37.971731448763244	38.45774647887324	38.800353356890454	39.081272084805654	39.25044091710758
YOR039W	15.860465116279068	17.049999999999997	17.049999999999997	17.049999999999997	17.049999999999997	17.947368421052627	17.128205128205128	17.57894736842105	17.7027027027027	17.7027027027027	17.236842105263158	18.194444444444443	18.194444444444443	17.444444444444446	17.47222222222222	17.47222222222222	17.13888888888889	17.62857142857143	17.764705882352942	17.764705882352942	18.3030303030303	17.515151515151516	16.8125	16.40625	16.93548387096774	16.93548387096774	16.93548387096774	16.40625	16.40625	16.0	16.0	16.0	15.625	14.838709677419354	14.419354838709678	13.967741935483872	13.548387096774194	13.548387096774194	12.709677419354838	12.709677419354838	12.709677419354838	12.709677419354838	12.700000000000001	13.13793103448276	13.13793103448276	13.13793103448276	13.13793103448276	12.17241379310345	12.17241379310345
YMR152W	13.5	14.059999999999999	14.059999999999999	14.059999999999999	14.313725490196079	14.313725490196079	14.313725490196079	14.03846153846154	13.76923076923077	13.50943396226415	13.50943396226415	13.50943396226415	13.76923076923077	13.76923076923077	13.76923076923077	13.76923076923077	13.5	13.230769230769232	13.490196078431373	13.490196078431373	13.23529411764706	13.23529411764706	13.5	13.509803921568627	13.509803921568627	13.23529411764706	12.96078431372549	12.96078431372549	13.479999999999999	13.739999999999998	13.739999999999998	13.459999999999999	14.291666666666666	14.291666666666666	14.291666666666666	14.91304347826087	14.91304347826087	14.595744680851064	14.595744680851064	14.595744680851064	14.955555555555556	14.644444444444442	14.326086956521738	14.977272727272727	14.977272727272727	14.977272727272727	15.325581395348836	15.325581395348836	15.325581395348836
YGL115W	24.703703703703706	25.41509433962264	25.903846153846157	25.653846153846157	25.653846153846157	26.173076923076927	24.703703703703706	24.444444444444446	24.444444444444446	25.384615384615387	25.384615384615387	24.90566037735849	24.660377358490564	24.88461538461539	24.88461538461539	24.88461538461539	23.641509433962263	24.09615384615385	24.346153846153847	24.823529411764707	25.32	25.32	25.6	25.098039215686278	25.352941176470587	25.880000000000003	26.139999999999997	26.387755102040817	25.58	25.839999999999996	25.839999999999996	26.380000000000003	26.1	26.119999999999997	25.58	25.58	25.58	25.839999999999996	26.081632653061227	25.53061224489796	25.79591836734694	25.79591836734694	25.510204081632654	25.510204081632654	26.319148936170215	26.319148936170215	26.319148936170215	26.0	26.260869565217394
YPR093C	34.82142857142857	36.11111111111111	36.11111111111111	35.148148148148145	35.148148148148145	32.724137931034484	32.1	32.1	31.166666666666668	30.161290322580644	30.161290322580644	30.7	30.7	29.709677419354836	29.25806451612903	29.25806451612903	29.25806451612903	29.25806451612903	29.25806451612903	29.25806451612903	28.387096774193548	28.387096774193548	27.54838709677419	27.129032258064512	27.129032258064512	26.709677419354836	26.709677419354836	27.586206896551726	27.586206896551726	27.586206896551726	27.586206896551726	29.14814814814814	30.269230769230763	29.192307692307686	30.359999999999996	31.624999999999996	31.041666666666668	32.95652173913043	34.45454545454545	34.45454545454545	33.81818181818181	33.81818181818181	33.18181818181818	34.76190476190476	38.421052631578945	37.68421052631578	36.94736842105262	36.94736842105262	36.94736842105262
YLR026C	14.738317757009346	14.877358490566037	14.261682242990654	14.009345794392525	13.754716981132074	13.894230769230768	14.029126213592235	14.155339805825243	14.287128712871286	14.429999999999998	14.569999999999999	15.0	14.709999999999999	14.019417475728158	14.009708737864077	14.411764705882353	14.169999999999998	14.02	14.604166666666666	14.468750000000002	14.473684210526315	14.200000000000001	13.925531914893616	14.07608695652174	13.945652173913043	13.799999999999999	13.666666666666666	13.511111111111111	13.363636363636365	13.215909090909092	13.078651685393258	13.077777777777776	13.233333333333333	13.08695652173913	12.946236559139786	13.373626373626372	13.373626373626372	14.149425287356323	14.61627906976744	14.779069767441861	14.779069767441861	14.790697674418604	14.770114942528737	15.104651162790699	14.602272727272728	14.897727272727273	15.25581395348837	15.569767441860467	15.423529411764704
YIL019W	16.625	16.625	16.299999999999997	16.299999999999997	16.299999999999997	16.35897435897436	15.666666666666668	16.07894736842105	16.07894736842105	14.925	14.925	14.6	14.275	14.275	15.86111111111111	15.5	15.5	15.11111111111111	15.11111111111111	14.75	15.171428571428573	14.794117647058826	14.382352941176471	14.818181818181817	14.818181818181817	15.774193548387096	16.862068965517242	16.862068965517242	16.862068965517242	18.59259259259259	18.59259259259259	18.074074074074076	16.344827586206897	15.448275862068968	14.482758620689655	14.482758620689655	14.482758620689655	14.592592592592592	14.074074074074073	14.076923076923077	14.038461538461538	14.080000000000002	14.080000000000002	13.520000000000001	13.520000000000001	13.0	13.0	13.0	13.0
YOR213C	40.12499999999999	45.85714285714285	44.857142857142854	44.857142857142854	44.857142857142854	44.857142857142854	44.857142857142854	44.857142857142854	44.857142857142854	44.857142857142854	39.25	39.25	39.25	39.25	39.25	39.25	38.4375	38.4375	37.6875	37.6875	37.6875	35.9375	34.647058823529406	28.875	27.176470588235293	28.875	28.875	27.124999999999996	27.124999999999996	25.375	25.375	23.058823529411764	24.5	24.5	24.5	24.5	24.5	25.200000000000003	24.333333333333332	23.400000000000002	22.533333333333335	22.533333333333335	22.533333333333335	22.533333333333335	24.142857142857142	23.21428571428571	23.21428571428571	23.21428571428571	23.21428571428571
YKR026C	12.81967213114754	13.254237288135592	13.474576271186441	13.254237288135592	13.719298245614034	13.719298245614034	13.473684210526317	13.490909090909089	13.236363636363636	13.236363636363636	12.962264150943394	12.722222222222221	12.962264150943394	12.716981132075471	12.452830188679245	12.188679245283017	12.188679245283017	12.153846153846157	12.3921568627451	12.3921568627451	13.183673469387756	12.666666666666666	13.183673469387756	12.897959183673471	12.360000000000001	12.360000000000001	12.360000000000001	12.326530612244898	11.79591836734694	11.816326530612246	11.816326530612246	12.0625	12.0625	12.319148936170214	12.021276595744682	12.021276595744682	11.4468085106383	11.744680851063832	12.000000000000002	12.000000000000002	13.142857142857146	13.476190476190478	13.476190476190478	13.476190476190478	13.476190476190478	13.785714285714288	13.452380952380954	13.463414634146343	13.463414634146343
YHR034C	12.13793103448276	12.13793103448276	11.24137931034483	11.642857142857142	11.642857142857142	12.538461538461538	12.038461538461538	12.038461538461538	12.038461538461538	12.038461538461538	12.038461538461538	11.592592592592592	11.592592592592592	11.592592592592592	11.178571428571427	11.178571428571427	11.178571428571427	11.178571428571427	11.178571428571427	11.642857142857142	11.642857142857142	12.074074074074074	11.592592592592592	10.62962962962963	10.62962962962963	10.11111111111111	9.285714285714285	9.285714285714285	9.285714285714285	9.62962962962963	9.62962962962963	10.0	9.62962962962963	11.304347826086955	10.695652173913043	10.695652173913043	10.250000000000002	10.250000000000002	10.250000000000002	10.708333333333336	10.708333333333336	10.708333333333336	10.708333333333336	10.166666666666668	10.608695652173912	10.608695652173912	9.999999999999998	9.999999999999998	10.952380952380953
YNL265C	14.709090909090907	14.236363636363636	14.236363636363636	13.245614035087721	13.245614035087721	13.981481481481483	13.981481481481483	14.245283018867925	13.981481481481483	14.269230769230768	14.283018867924527	14.547169811320755	14.811320754716983	14.547169811320755	14.557692307692308	14.307692307692308	14.307692307692308	14.557692307692308	14.826923076923078	14.557692307692308	14.557692307692308	14.826923076923078	14.826923076923078	14.826923076923078	14.826923076923078	14.568627450980392	14.568627450980392	14.823529411764707	14.823529411764707	14.823529411764707	15.12	14.579999999999998	14.877551020408163	14.326530612244897	14.354166666666666	14.083333333333332	14.106382978723406	13.808510638297873	13.510638297872342	13.21276595744681	13.217391304347828	13.863636363636365	14.523809523809526	14.186046511627907	14.523809523809526	14.186046511627907	14.809523809523812	14.465116279069768	13.813953488372093
YOL086C	6.895238095238095	6.642201834862385	6.4642857142857135	6.882882882882883	7.009009009009009	7.0625	7.11504424778761	7.353982300884956	7.353982300884956	7.298245614035086	7.4453781512605035	7.097560975609756	7.032258064516128	7.032258064516128	7.137096774193548	6.65648854961832	6.712121212121212	6.661654135338346	6.708955223880596	6.610294117647058	6.5144927536231885	6.664233576642336	6.615942028985508	6.328571428571428	6.104895104895105	6.0272108843537415	5.947019867549669	5.8692810457516345	5.898089171974522	5.757763975155278	5.634730538922154	5.523809523809524	5.732954545454544	5.833333333333333	5.769230769230768	6.102702702702702	6.015789473684211	6.139896373056994	5.9141414141414135	5.867647058823528	5.941747572815533	5.884615384615384	5.850467289719625	5.716894977168948	5.754545454545454	5.735426008968609	5.684444444444444	5.641921397379912	5.532467532467532
YOL053W	19.969696969696965	19.969696969696965	19.969696969696965	20.593749999999996	20.593749999999996	20.593749999999996	20.999999999999996	20.593749999999996	20.593749999999996	20.593749999999996	20.593749999999996	20.593749999999996	20.593749999999996	21.25806451612903	21.25806451612903	21.25806451612903	21.25806451612903	21.709677419354836	21.29032258064516	21.29032258064516	22.758620689655174	22.310344827586203	22.758620689655174	21.29032258064516	21.29032258064516	21.29032258064516	20.87096774193548	21.32258064516129	22.03333333333333	22.03333333333333	22.03333333333333	22.03333333333333	22.79310344827586	22.79310344827586	23.241379310344826	22.310344827586203	22.310344827586203	22.310344827586203	22.310344827586203	22.310344827586203	21.862068965517242	21.862068965517242	21.413793103448278	21.413793103448278	20.965517241379313	20.965517241379313	20.965517241379313	20.965517241379313	20.551724137931036
YIR021W	26.259259259259256	26.259259259259256	26.259259259259256	26.259259259259256	26.259259259259256	26.777777777777775	25.81481481481481	24.888888888888882	24.888888888888882	25.84615384615384	25.84615384615384	25.84615384615384	24.4074074074074	24.4074074074074	24.4074074074074	24.4074074074074	23.40740740740741	22.925925925925924	22.925925925925924	22.925925925925924	22.925925925925924	22.925925925925924	22.925925925925924	24.307692307692307	24.307692307692307	24.720000000000002	24.720000000000002	24.720000000000002	26.869565217391305	25.750000000000004	26.869565217391305	26.869565217391305	25.08695652173913	24.041666666666668	25.08695652173913	25.08695652173913	26.227272727272727	25.636363636363633	25.636363636363633	24.363636363636363	21.954545454545453	22.333333333333332	22.333333333333332	21.714285714285715	21.714285714285715	20.727272727272727	19.82608695652174	20.727272727272727	20.136363636363637
YGL043W	13.771428571428572	13.771428571428572	13.0	13.0	12.257142857142856	11.885714285714286	11.085714285714287	11.411764705882355	11.411764705882355	11.0	11.0	10.26470588235294	10.575757575757574	10.575757575757574	10.906249999999998	10.906249999999998	10.906249999999998	10.906249999999998	10.906249999999998	11.258064516129032	11.258064516129032	11.258064516129032	11.633333333333333	11.633333333333333	11.633333333333333	11.633333333333333	11.551724137931036	11.166666666666666	11.633333333333333	12.03448275862069	12.03448275862069	12.03448275862069	12.464285714285712	12.464285714285712	12.925925925925924	12.925925925925924	12.925925925925924	12.464285714285712	12.464285714285712	12.444444444444445	12.961538461538462	13.5	13.5	12.961538461538462	12.961538461538462	12.423076923076925	11.923076923076923	12.923076923076923	12.923076923076923
YGL100W	19.636363636363637	19.636363636363637	19.505050505050505	19.70408163265306	19.70408163265306	19.37373737373737	19.37373737373737	19.19	19.37373737373737	19.37373737373737	19.37373737373737	19.232323232323232	19.1010101010101	19.494845360824744	19.91578947368421	19.5625	19.978723404255316	19.840425531914892	19.691489361702125	19.691489361702125	20.043010752688176	20.25	20.108695652173914	20.25	20.7	20.932584269662918	21.170454545454547	21.170454545454547	21.724137931034484	20.932584269662918	21.264367816091955	21.252873563218394	21.28235294117647	20.95294117647059	21.445783132530124	21.790123456790123	21.950617283950617	21.950617283950617	22.123456790123456	22.4	22.7125	22.875	22.875	23.16455696202532	23.461538461538463	23.28205128205128	23.07792207792208	23.38157894736842	23.93421052631579
YJR093C	20.925925925925924	20.925925925925924	20.925925925925924	21.73076923076923	21.73076923076923	21.73076923076923	21.23076923076923	20.444444444444443	20.444444444444443	19.51851851851852	18.962962962962962	18.962962962962962	20.48	19.92	19.92	19.92	20.0	18.84	18.84	18.84	19.125	19.125	19.125	17.958333333333336	17.240000000000002	17.958333333333336	17.958333333333336	16.833333333333332	15.666666666666668	16.34782608695652	16.34782608695652	16.34782608695652	16.34782608695652	17.09090909090909	17.904761904761905	17.904761904761905	16.523809523809526	17.142857142857142	17.142857142857142	17.142857142857142	17.761904761904763	17.761904761904763	17.761904761904763	16.954545454545457	16.363636363636363	16.217391304347824	16.217391304347824	16.217391304347824	17.59090909090909
YOL009C	25.39285714285714	24.517241379310345	24.517241379310345	22.766666666666666	22.766666666666666	22.333333333333332	23.10344827586207	22.333333333333332	21.5	21.5	21.966666666666665	22.72413793103448	22.72413793103448	23.172413793103445	22.689655172413794	22.689655172413794	22.689655172413794	21.933333333333334	21.933333333333334	21.933333333333334	22.399999999999995	23.620689655172413	24.103448275862068	24.103448275862068	24.103448275862068	23.299999999999997	23.299999999999997	23.299999999999997	23.299999999999997	23.766666666666666	24.137931034482758	22.899999999999995	23.68965517241379	24.137931034482758	24.137931034482758	22.899999999999995	22.433333333333334	22.433333333333334	22.433333333333334	22.433333333333334	22.0	22.0	21.29032258064516	20.87096774193548	20.87096774193548	20.87096774193548	20.451612903225804	20.903225806451612	20.903225806451612
YNL063W	6.545454545454547	6.545454545454547	6.471264367816093	6.623529411764706	6.535714285714286	6.535714285714286	6.1325301204819285	6.207317073170732	6.120481927710845	5.795180722891567	5.9113924050632916	5.734177215189875	5.569620253164557	4.911392405063292	5.03896103896104	5.315068493150686	5.1506849315068495	5.295774647887324	5.295774647887324	5.449275362318841	5.449275362318841	5.529411764705883	5.388059701492538	5.553846153846154	5.553846153846154	5.507936507936509	5.507936507936509	5.370967741935485	5.459016393442624	5.533333333333334	5.724137931034483	5.578947368421053	5.888888888888889	6.0	6.245283018867925	6.62	6.895833333333334	7.042553191489363	6.62	6.755102040816327	6.755102040816327	7.1875	7.042553191489363	6.48888888888889	6.636363636363638	6.790697674418605	6.952380952380954	6.952380952380954	6.952380952380954
YKR080W	10.478260869565217	10.478260869565217	10.478260869565217	10.954545454545455	10.954545454545455	10.954545454545455	10.954545454545455	10.041666666666668	10.041666666666668	10.041666666666668	10.041666666666668	10.041666666666668	10.478260869565217	10.478260869565217	11.59090909090909	11.59090909090909	12.227272727272727	12.227272727272727	11.208333333333334	11.208333333333334	11.208333333333334	11.208333333333334	11.791666666666668	11.32	11.32	11.84	12.959999999999999	13.000000000000002	13.000000000000002	12.46153846153846	12.46153846153846	12.46153846153846	11.999999999999998	11.999999999999998	11.620689655172415	11.13793103448276	10.870967741935484	10.870967741935484	11.32258064516129	11.32258064516129	11.32258064516129	11.32258064516129	11.774193548387096	11.774193548387096	11.774193548387096	11.774193548387096	10.428571428571429	10.428571428571429	10.428571428571429
YHR025W	20.35294117647059	20.918367346938776	21.25531914893617	21.25531914893617	21.108695652173914	20.217391304347828	20.04444444444444	19.755555555555553	19.88636363636364	19.25	18.931818181818183	16.688888888888886	15.434782608695654	15.434782608695654	15.434782608695654	15.466666666666665	14.866666666666665	14.555555555555555	14.555555555555555	14.555555555555555	13.10204081632653	13.374999999999998	13.374999999999998	13.374999999999998	13.104166666666666	13.104166666666666	13.104166666666666	13.104166666666666	12.854166666666668	12.854166666666668	13.108695652173916	12.777777777777779	12.777777777777779	12.777777777777779	12.727272727272728	12.444444444444445	12.444444444444445	12.444444444444445	11.822222222222223	11.222222222222221	10.911111111111111	10.644444444444444	10.644444444444444	10.644444444444444	10.886363636363637	10.886363636363637	9.977272727272728	9.906976744186048	9.833333333333336
YNL301C	23.62264150943396	23.358490566037737	23.09433962264151	23.09433962264151	22.849056603773583	22.849056603773583	23.28846153846154	22.425925925925927	22.425925925925927	22.425925925925927	22.425925925925927	22.185185185185187	22.166666666666668	22.40740740740741	21.607142857142858	21.857142857142858	21.47368421052632	20.879310344827587	20.637931034482758	20.910714285714285	21.527272727272727	21.527272727272727	20.789473684210527	21.035087719298247	20.824561403508774	20.333333333333336	20.910714285714285	20.54385964912281	19.5	19.393442622950822	19.18032786885246	19.639344262295083	19.639344262295083	18.887096774193548	19.096774193548388	19.95	20.06779661016949	20.06779661016949	20.06779661016949	19.847457627118644	19.661016949152543	19.53448275862069	18.883333333333333	18.666666666666668	18.131147540983605	17.629032258064516	18.06451612903226	17.901639344262293	17.555555555555554
YDL183C	14.440000000000001	14.440000000000001	14.440000000000001	14.440000000000001	14.440000000000001	14.440000000000001	14.440000000000001	14.440000000000001	15.695652173913043	15.086956521739129	16.260869565217387	16.260869565217387	16.260869565217387	16.82608695652174	16.82608695652174	14.959999999999999	16.260869565217387	16.260869565217387	15.695652173913043	15.695652173913043	15.695652173913043	15.695652173913043	15.695652173913043	15.695652173913043	15.695652173913043	15.695652173913043	17.19047619047619	15.695652173913043	15.695652173913043	15.772727272727273	17.35	18.263157894736842	18.263157894736842	18.263157894736842	17.526315789473685	17.526315789473685	16.789473684210527	16.789473684210527	17.72222222222222	15.3	15.3	18.0	18.0	18.88235294117647	18.88235294117647	18.88235294117647	18.88235294117647	16.894736842105264	16.210526315789473
YDL100C	17.592592592592595	17.592592592592595	18.0	18.0	17.750000000000004	16.96153846153846	17.294117647058822	17.019607843137255	17.36	17.1	17.5625	17.5625	17.93617021276596	17.93617021276596	17.93617021276596	17.617021276595747	17.06382978723404	16.083333333333332	16.083333333333332	15.791666666666666	15.791666666666666	16.195652173913043	16.931818181818183	16.931818181818183	16.931818181818183	16.931818181818183	16.555555555555557	16.555555555555557	15.65217391304348	15.65217391304348	16.363636363636367	16.045454545454547	15.750000000000002	14.883720930232558	14.558139534883722	15.65	14.232558139534884	13.31818181818182	13.31818181818182	13.31818181818182	13.31818181818182	13.32558139534884	13.0	12.697674418604652	13.000000000000002	13.000000000000002	13.000000000000002	12.658536585365855	12.365853658536587
YLL062C	15.842105263157894	15.842105263157894	13.0	13.65	13.65	14.368421052631579	13.631578947368421	13.555555555555557	13.555555555555557	12.777777777777777	12.0	12.0	12.722222222222223	12.722222222222223	12.722222222222223	12.722222222222223	12.777777777777777	11.5	11.5	11.5	11.5	11.5	12.105263157894736	11.5	12.105263157894736	10.8	12.0	12.0	12.0	12.777777777777777	12.777777777777777	11.5	11.5	11.5	11.5	11.5	11.5	11.5	11.5	11.5	11.5	11.5	11.5	10.952380952380953	11.571428571428571	11.045454545454545	11.04761904761905	10.545454545454547	9.863636363636363
YDL082W	13.666666666666664	13.666666666666664	13.666666666666664	13.666666666666664	13.666666666666664	13.666666666666664	17.57142857142857	17.57142857142857	17.57142857142857	17.57142857142857	17.57142857142857	17.57142857142857	17.57142857142857	17.57142857142857	17.57142857142857	17.57142857142857	17.57142857142857	17.57142857142857	19.42857142857143	19.42857142857143	19.42857142857143	17.428571428571427	17.428571428571427	17.428571428571427	17.428571428571427	17.428571428571427	17.428571428571427	17.428571428571427	17.428571428571427	17.428571428571427	17.428571428571427	17.428571428571427	17.428571428571427	17.428571428571427	17.428571428571427	17.428571428571427	17.428571428571427	17.428571428571427	17.428571428571427	17.428571428571427	15.285714285714286	15.285714285714286	15.285714285714286	15.285714285714286	15.285714285714286	15.285714285714286	15.285714285714286	15.285714285714286	15.285714285714286
YPL191C	33.79338842975207	33.925619834710744	34.03305785123967	34.03305785123967	34.208333333333336	34.134453781512605	34.96581196581197	34.621848739495796	34.91525423728814	35.21367521367522	34.991452991452995	35.22222222222223	35.56410256410257	35.22222222222223	35.452991452991455	35.6	35.834782608695654	35.608695652173914	35.73913043478261	35.74782608695652	35.64347826086957	36.15044247787611	36.15044247787611	36.86725663716815	36.74336283185841	37.64864864864865	36.97345132743363	37.88288288288288	37.4424778761062	37.55752212389381	37.55752212389381	37.43362831858408	37.10526315789473	37.654867256637175	37.89380530973452	38.576576576576585	38.714285714285715	38.714285714285715	38.96428571428572	40.14678899082569	40.39449541284404	40.28181818181818	41.42056074766356	40.91666666666667	41.17757009345795	41.305555555555564	41.555555555555564	41.94392523364486	42.50476190476191
YML121W	5.636363636363637	5.636363636363637	6.0	6.0	6.0	6.2	6.2	6.2	5.766666666666667	5.766666666666667	5.766666666666667	5.9655172413793105	5.925925925925926	5.925925925925926	6.153846153846153	6.153846153846153	6.153846153846153	6.153846153846153	6.153846153846153	6.4	5.84	5.615384615384615	5.615384615384615	5.615384615384615	5.615384615384615	5.615384615384615	5.84	5.279999999999999	5.279999999999999	5.279999999999999	5.279999999999999	5.279999999999999	4.76	4.76	4.24	5.076923076923077	5.076923076923077	4.888888888888888	3.888888888888889	3.888888888888889	4.925925925925926	4.444444444444444	4.615384615384615	4.615384615384615	4.8	5.36	5.36	5.36	4.962962962962963
YCL064C	11.958333333333336	11.958333333333336	11.958333333333336	12.541666666666668	12.541666666666668	12.040000000000001	11.592592592592592	12.615384615384617	14.076923076923077	13.576923076923078	13.074074074074074	13.074074074074074	13.074074074074074	12.555555555555554	14.080000000000002	13.037037037037038	12.518518518518519	12.10344827586207	12.535714285714285	12.535714285714285	12.535714285714285	12.535714285714285	12.035714285714285	12.068965517241379	10.606060606060606	10.606060606060606	10.606060606060606	10.606060606060606	10.181818181818182	10.606060606060606	10.294117647058824	10.0	10.371428571428572	10.371428571428572	9.722222222222221	10.083333333333334	9.307692307692308	9.810810810810812	9.810810810810812	9.810810810810812	9.307692307692308	9.94871794871795	9.700000000000001	9.463414634146343	9.78048780487805	9.54761904761905	9.54761904761905	9.54761904761905	9.113636363636365
YJR007W	17.23333333333333	17.23333333333333	17.23333333333333	17.0	17.28813559322034	17.0	17.0	17.23333333333333	17.0	16.583333333333332	16.311475409836067	16.258064516129032	16.524590163934427	16.721311475409838	17.28813559322034	17.28813559322034	17.894736842105264	18.122807017543863	18.446428571428573	18.92857142857143	20.14814814814815	20.38888888888889	20.87037037037037	21.50943396226415	21.673076923076923	22.392156862745097	22.647058823529413	23.15686274509804	23.619999999999997	24.122448979591837	24.625	24.916666666666668	25.148936170212767	25.148936170212767	24.625	24.354166666666664	25.108695652173914	25.39130434782609	26.545454545454547	26.545454545454547	26.863636363636363	27.181818181818183	26.863636363636363	27.750000000000004	27.133333333333333	27.454545454545457	27.159090909090914	26.555555555555557	26.555555555555557
YGL225W	31.899999999999995	31.899999999999995	31.899999999999995	32.333333333333336	32.333333333333336	33.44827586206897	35.407407407407405	34.37037037037037	34.888888888888886	34.888888888888886	33.888888888888886	32.888888888888886	35.519999999999996	35.519999999999996	35.519999999999996	38.60869565217391	38.04347826086956	39.13636363636363	39.13636363636363	40.95238095238095	40.285714285714285	40.285714285714285	43.78947368421052	43.78947368421052	46.222222222222214	46.166666666666664	47.722222222222214	47.722222222222214	46.99999999999999	46.99999999999999	49.764705882352935	35.35294117647059	35.35294117647059	36.11764705882352	33.388888888888886	30.894736842105264	30.157894736842106	30.157894736842106	30.157894736842106	30.157894736842106	30.842105263157894	30.842105263157894	30.842105263157894	30.842105263157894	29.421052631578945	24.80952380952381	24.80952380952381	23.09090909090909	23.09090909090909
YNL084C	17.826923076923077	17.826923076923077	17.647058823529413	16.862745098039216	16.862745098039216	16.862745098039216	16.36	16.08	15.509803921568627	15.235294117647058	15.235294117647058	15.539999999999997	15.26	15.26	15.26	14.739999999999998	14.2	14.204081632653061	14.204081632653061	14.204081632653061	13.938775510204083	12.875000000000002	12.875000000000002	12.875000000000002	13.434782608695654	12.56521739130435	12.56521739130435	12.56521739130435	12.844444444444445	12.81818181818182	12.181818181818183	12.181818181818183	12.761904761904765	11.785714285714288	11.785714285714288	11.476190476190478	11.756097560975611	11.439024390243903	11.4	10.833333333333336	11.097560975609756	11.097560975609756	11.097560975609756	11.097560975609756	11.05	12.62857142857143	12.6	12.6	12.6
YKR066C	24.103448275862068	22.866666666666664	22.0	22.0	21.133333333333333	21.599999999999998	22.79310344827586	22.344827586206897	22.344827586206897	22.827586206896548	22.827586206896548	23.68965517241379	24.535714285714278	25.03571428571428	25.03571428571428	25.03571428571428	25.499999999999993	25.499999999999993	24.620689655172413	24.620689655172413	23.833333333333332	25.535714285714285	25.535714285714285	25.03571428571428	25.03571428571428	23.366666666666664	22.16129032258064	22.16129032258064	22.899999999999995	22.899999999999995	21.21212121212121	21.21212121212121	20.818181818181813	21.468749999999996	21.606060606060602	21.96969696969697	21.606060606060602	23.0	23.0	22.129032258064512	22.129032258064512	22.866666666666664	23.333333333333332	23.333333333333332	24.137931034482758	24.137931034482758	24.137931034482758	24.137931034482758	25.068965517241377
YJR068W	27.370370370370367	25.964285714285708	26.44444444444444	26.92592592592592	26.92592592592592	27.370370370370367	26.85185185185185	26.85185185185185	26.85185185185185	26.85185185185185	27.884615384615383	27.42307692307692	27.42307692307692	27.42307692307692	26.88461538461538	26.384615384615383	26.384615384615383	26.384615384615383	26.384615384615383	26.384615384615383	25.307692307692307	24.769230769230766	24.769230769230766	24.769230769230766	23.76923076923077	23.23076923076923	23.23076923076923	22.23076923076923	22.23076923076923	22.269230769230766	22.269230769230766	21.192307692307693	21.192307692307693	20.692307692307693	21.875	21.875	21.875	21.333333333333336	20.750000000000004	20.750000000000004	21.333333333333336	21.333333333333336	21.333333333333336	21.333333333333336	21.333333333333336	21.333333333333336	21.875	22.458333333333332	22.458333333333332
YGR017W	23.689655172413794	23.271186440677965	23.85964912280702	24.053571428571427	23.08928571428571	22.625	22.625	22.41071428571429	22.017543859649127	22.263157894736842	22.263157894736842	22.263157894736842	21.80701754385965	22.363636363636363	22.127272727272725	22.127272727272725	21.89090909090909	21.89090909090909	22.145454545454545	21.89090909090909	22.71698113207547	23.153846153846157	23.839999999999996	23.6	23.6	22.779999999999998	22.259999999999998	22.259999999999998	22.259999999999998	22.666666666666668	22.375	22.375	22.083333333333336	22.083333333333336	22.255319148936174	22.255319148936174	21.95744680851064	22.152173913043477	21.23913043478261	21.23913043478261	20.934782608695652	20.65217391304348	20.65217391304348	19.91111111111111	20.363636363636363	19.75	19.930232558139533	19.25581395348837	19.380952380952383
YGL157W	10.444444444444445	11.058823529411764	10.23529411764706	10.23529411764706	10.875	10.875	10.875	10.875	11.687500000000002	11.687500000000002	11.687500000000002	11.687500000000002	10.176470588235293	10.176470588235293	11.0	11.0	11.0	10.23529411764706	10.23529411764706	8.421052631578947	8.421052631578947	8.421052631578947	8.421052631578947	8.421052631578947	8.421052631578947	9.105263157894736	9.105263157894736	8.65	9.105263157894736	9.105263157894736	9.105263157894736	9.105263157894736	9.105263157894736	9.105263157894736	9.61111111111111	8.88888888888889	8.88888888888889	6.952380952380952	6.952380952380952	6.952380952380952	6.952380952380952	6.952380952380952	6.952380952380952	6.285714285714285	5.25	5.25	5.25	5.25	5.25
YCR095C	15.320000000000002	15.958333333333336	15.958333333333336	15.958333333333336	15.375	16.77272727272727	16.77272727272727	17.318181818181817	17.318181818181817	16.681818181818183	15.476190476190476	15.476190476190476	15.476190476190476	15.476190476190476	15.476190476190476	15.476190476190476	15.476190476190476	14.857142857142858	15.600000000000001	16.25	16.25	16.25	14.15	14.15	13.5	13.5	13.5	13.5	14.210526315789473	14.210526315789473	14.210526315789473	14.947368421052632	14.947368421052632	15.055555555555555	14.277777777777779	13.526315789473685	13.526315789473685	13.526315789473685	13.526315789473685	12.73684210526316	12.73684210526316	12.73684210526316	14.23529411764706	14.23529411764706	14.23529411764706	14.23529411764706	14.23529411764706	14.23529411764706	14.23529411764706
YGR101W	15.446153846153845	15.890625	15.646153846153844	16.142857142857142	15.646153846153844	15.606060606060607	15.59090909090909	15.378787878787879	15.151515151515152	14.727272727272727	14.953846153846152	15.206349206349206	15.206349206349206	15.206349206349206	15.206349206349206	14.738461538461538	14.738461538461538	14.96875	14.738461538461538	15.048387096774194	15.295081967213115	15.295081967213115	14.603174603174603	14.171875	13.953846153846152	13.753846153846153	13.553846153846154	13.984126984126984	14.655737704918032	14.932203389830509	14.711864406779663	14.474576271186441	14.482758620689655	14.482758620689655	14.482758620689655	14.73684210526316	14.49122807017544	14.473684210526317	14.499999999999998	15.365384615384615	15.075471698113207	15.055555555555557	14.527272727272726	15.272727272727273	15.296296296296298	15.555555555555557	15.555555555555557	15.555555555555557	15.555555555555557
YPL157W	14.145454545454545	13.660714285714286	13.660714285714286	13.421052631578949	13.421052631578949	13.421052631578949	13.421052631578949	13.192982456140351	12.964912280701755	12.719298245614036	12.719298245614036	13.425925925925927	12.962962962962964	12.962962962962964	13.222222222222221	12.962962962962964	13.20754716981132	12.962264150943394	12.962264150943394	13.739999999999998	14.020408163265305	13.739999999999998	14.020408163265305	14.041666666666666	14.333333333333334	14.333333333333334	14.0625	13.244897959183673	12.48	12.673913043478263	12.333333333333334	12.022222222222222	12.022222222222222	11.510638297872342	10.936170212765958	11.173913043478262	10.891304347826088	10.891304347826088	11.133333333333333	11.133333333333333	10.659574468085108	10.659574468085108	10.382978723404257	10.106382978723406	10.106382978723406	10.106382978723406	10.266666666666667	10.266666666666667	9.955555555555556
YKL098W	18.823529411764707	18.411764705882355	18.411764705882355	18.0	21.10344827586207	20.620689655172416	20.620689655172416	20.17241379310345	20.17241379310345	19.689655172413794	21.14814814814815	21.14814814814815	21.14814814814815	20.666666666666668	19.923076923076923	19.923076923076923	19.384615384615383	19.291666666666668	18.75	18.75	17.708333333333336	18.478260869565215	18.478260869565215	18.478260869565215	18.478260869565215	18.478260869565215	18.727272727272727	18.136363636363633	18.136363636363633	17.545454545454543	16.083333333333336	16.083333333333336	16.782608695652172	15.652173913043477	15.086956521739129	14.478260869565217	16.05	14.75	13.409090909090908	12.818181818181818	12.818181818181818	12.227272727272727	12.857142857142856	13.5	13.5	13.5	12.842105263157896	12.842105263157896	12.88888888888889
YDL045C	28.444444444444443	28.444444444444443	28.444444444444443	28.055555555555554	28.055555555555554	27.297297297297295	27.297297297297295	26.94594594594594	26.94594594594594	26.236842105263154	26.236842105263154	26.567567567567565	26.567567567567565	26.567567567567565	26.567567567567565	26.567567567567565	26.916666666666664	27.685714285714283	26.916666666666664	26.189189189189186	26.540540540540537	25.157894736842103	24.538461538461537	23.924999999999997	23.341463414634145	23.341463414634145	24.317073170731707	24.0	24.071428571428573	24.380952380952383	25.35714285714286	26.625	27.657894736842103	26.947368421052627	26.947368421052627	26.947368421052627	26.57894736842105	27.26315789473684	27.648648648648646	26.552631578947363	26.894736842105257	26.894736842105257	27.621621621621617	27.243243243243242	27.567567567567565	29.166666666666664	28.444444444444443	27.297297297297295	27.297297297297295
YNL246W	26.46153846153846	25.863636363636363	25.863636363636363	25.863636363636363	25.681818181818183	26.046153846153842	25.861538461538462	25.861538461538462	25.83076923076923	25.0	25.790322580645164	25.790322580645164	26.40983606557377	26.666666666666668	26.666666666666668	26.898305084745765	26.898305084745765	26.677966101694917	27.368421052631582	27.125000000000004	27.363636363636363	26.89090909090909	27.388888888888893	27.41509433962264	27.942307692307693	27.942307692307693	27.980769230769234	28.02	27.183673469387756	27.183673469387756	26.63265306122449	27.782608695652176	27.217391304347824	27.217391304347824	27.863636363636367	28.186046511627904	27.558139534883722	26.340909090909093	30.694444444444443	35.64516129032258	38.58620689655172	38.58620689655172	39.03448275862069	38.58620689655172	40.3448275862069	39.86206896551724	39.37931034482758	39.827586206896555	40.75862068965517
YPL132W	13.785714285714288	13.785714285714288	13.465116279069768	13.465116279069768	13.162790697674419	13.80487804878049	14.153846153846155	14.153846153846155	13.789473684210526	13.447368421052632	13.105263157894736	13.105263157894736	13.105263157894736	13.45945945945946	13.45945945945946	13.08108108108108	13.08108108108108	12.72972972972973	12.72972972972973	12.72972972972973	12.72972972972973	13.057142857142859	13.057142857142859	13.057142857142859	13.057142857142859	13.441176470588237	12.23529411764706	12.606060606060606	12.606060606060606	12.5625	13.387096774193548	14.310344827586208	13.862068965517242	13.387096774193548	13.387096774193548	13.838709677419354	14.793103448275861	14.793103448275861	15.32142857142857	15.785714285714285	14.357142857142858	14.357142857142858	14.357142857142858	14.357142857142858	14.357142857142858	13.448275862068966	13.448275862068966	13.035714285714285	13.035714285714285
YKL060C	6.864197530864198	6.698795180722892	6.39080459770115	6.318181818181819	6.247191011235955	6.393258426966292	6.526881720430109	6.457446808510638	6.193877551020409	6.2577319587628875	6.204081632653062	6.07	5.950980392156864	5.950980392156864	5.780952380952381	5.542056074766356	5.342342342342343	5.156521739130435	5.112068965517242	4.639344262295082	4.421875000000001	4.320610687022901	4.192592592592593	4.288888888888889	4.669064748201438	4.506944444444444	4.47972972972973	4.42	4.361290322580645	4.339622641509433	4.366459627329192	4.3190184049079745	4.240963855421686	4.0946745562130165	4.174418604651162	4.011363636363636	3.9887005649717504	3.7988826815642454	3.6702702702702696	3.7005347593582876	3.6613756613756605	3.6923076923076925	3.797927461139896	3.720812182741116	3.725	3.7761194029850738	3.720588235294117	3.684466019417475	3.7428571428571424
YKL151C	23.189189189189186	23.864864864864863	24.216216216216214	25.599999999999998	26.714285714285715	26.714285714285715	26.714285714285715	25.648648648648646	26.722222222222218	25.999999999999996	25.638888888888886	26.37142857142857	26.37142857142857	26.37142857142857	25.971428571428568	26.714285714285715	27.085714285714285	25.62162162162162	25.62162162162162	25.62162162162162	27.085714285714285	27.085714285714285	26.685714285714283	27.085714285714285	26.685714285714283	27.057142857142853	27.428571428571427	27.428571428571427	27.77142857142857	27.77142857142857	27.37142857142857	27.37142857142857	27.74285714285714	27.74285714285714	26.243243243243242	26.243243243243242	26.62162162162162	26.62162162162162	27.36111111111111	27.36111111111111	27.36111111111111	27.36111111111111	26.97222222222222	27.33333333333333	28.11428571428571	28.11428571428571	28.485714285714284	28.485714285714284	28.485714285714284
YOR352W	17.11111111111111	17.11111111111111	17.11111111111111	17.11111111111111	17.11111111111111	17.11111111111111	19.25	19.25	19.25	19.25	19.25	19.25	19.25	17.11111111111111	17.833333333333332	17.11111111111111	17.11111111111111	17.11111111111111	17.11111111111111	17.11111111111111	17.11111111111111	17.11111111111111	18.11764705882353	18.11764705882353	18.11764705882353	15.526315789473683	15.526315789473683	15.526315789473683	15.526315789473683	15.526315789473683	16.263157894736842	16.263157894736842	18.176470588235293	18.941176470588236	19.25	20.125	21.46666666666667	21.46666666666667	22.333333333333332	21.6875	21.6875	21.6875	21.6875	20.41176470588235	20.41176470588235	21.235294117647058	22.11764705882353	21.352941176470587	20.166666666666668
YJR009C	9.940000000000001	9.745098039215687	9.107142857142858	9.107142857142858	9.107142857142858	8.64406779661017	8.64406779661017	8.64406779661017	8.5	8.283333333333333	8.716666666666667	8.360655737704919	8.57377049180328	8.78688524590164	8.85483870967742	8.85483870967742	8.781250000000002	9.21875	9.80952380952381	9.875000000000002	9.723076923076924	9.575757575757576	9.626865671641792	9.48529411764706	9.48529411764706	9.772727272727273	9.48529411764706	9.48529411764706	8.958333333333334	9.027397260273972	9.346666666666666	9.533333333333333	9.285714285714286	9.407894736842106	9.166666666666666	8.9375	8.614457831325302	8.614457831325302	8.411764705882353	8.411764705882353	8.206521739130435	8.195652173913043	7.854166666666666	7.917525773195877	7.757575757575757	7.626262626262626	7.55	7.401960784313726	7.122641509433962
YER016W	18.962962962962962	20.07843137254902	20.35294117647059	19.58490566037736	20.627450980392155	20.372549019607842	20.372549019607842	20.647058823529413	20.3921568627451	22.127659574468087	21.829787234042556	21.829787234042556	21.829787234042556	21.25531914893617	20.72340425531915	21.021276595744684	20.744680851063833	20.46808510638298	19.893617021276597	20.488888888888887	20.488888888888887	20.488888888888887	20.954545454545453	21.767441860465116	21.767441860465116	21.952380952380953	22.170731707317074	22.170731707317074	22.724999999999998	22.724999999999998	22.724999999999998	22.724999999999998	22.724999999999998	22.974358974358974	21.853658536585368	21.51219512195122	21.724999999999998	21.424999999999997	19.452380952380953	19.452380952380953	19.926829268292682	19.926829268292682	19.926829268292682	19.609756097560975	19.609756097560975	19.609756097560975	19.609756097560975	20.256410256410255	20.28205128205128
YLR105C	31.298418972332012	31.08893280632411	30.89108910891089	30.640471512770137	30.52766798418972	30.770297029702967	30.794059405940594	30.773809523809526	30.735177865612645	30.998015873015873	30.678571428571427	30.88822355289421	30.993999999999996	30.904191616766465	31.35091277890466	31.317907444668005	31.30909090909091	31.62118126272912	31.516194331983804	31.532520325203247	31.410204081632653	31.199999999999996	31.195918367346938	31.332653061224487	31.35245901639344	31.68464730290456	31.51244813278008	31.257796257796258	31.189979123173277	31.109958506224064	30.904166666666665	30.98333333333333	30.744282744282742	31.11392405063291	31.037815126050415	31.01894736842105	30.713684210526313	30.54811715481171	30.094142259414223	29.90833333333333	29.84583333333333	29.962577962577956	30.193277310924366	30.37473684210526	30.36344537815126	30.184486373165615	30.291404612159326	30.302521008403357	30.40169133192389
YOR261C	15.783783783783782	15.405405405405405	15.405405405405405	15.756756756756758	15.756756756756758	15.756756756756758	15.405405405405405	15.405405405405405	15.405405405405405	15.472222222222223	15.054054054054054	15.054054054054054	14.657894736842104	13.973684210526315	13.973684210526315	13.973684210526315	13.615384615384617	13.973684210526315	13.973684210526315	13.282051282051283	13.282051282051283	13.282051282051283	11.975609756097562	11.975609756097562	12.275	12.552631578947368	12.552631578947368	12.552631578947368	11.105263157894736	10.76315789473684	10.76315789473684	10.447368421052632	10.447368421052632	10.447368421052632	10.447368421052632	10.447368421052632	10.17948717948718	10.17948717948718	9.820512820512821	9.820512820512821	9.820512820512821	9.487179487179487	9.487179487179487	9.153846153846155	8.820512820512821	8.820512820512821	8.820512820512821	8.190476190476192	8.190476190476192
YDL078C	20.56	20.56	20.56	20.0	20.0	20.0	20.0	20.0	20.0	20.0	19.48	20.60869565217391	20.60869565217391	21.782608695652172	21.782608695652172	21.782608695652172	22.181818181818183	22.818181818181817	23.904761904761905	23.904761904761905	24.523809523809522	23.409090909090907	23.409090909090907	22.391304347826086	22.999999999999996	22.391304347826086	22.391304347826086	22.391304347826086	22.391304347826086	22.391304347826086	20.6	20.6	20.6	20.080000000000002	20.333333333333336	20.333333333333336	18.666666666666668	18.666666666666668	18.666666666666668	17.92	18.083333333333332	18.625000000000004	18.625000000000004	18.625000000000004	18.041666666666668	18.000000000000004	18.000000000000004	18.000000000000004	18.782608695652172
YNL263C	16.714285714285715	16.047619047619047	15.428571428571427	14.80952380952381	14.80952380952381	16.36842105263158	16.36842105263158	16.36842105263158	16.36842105263158	17.27777777777778	17.27777777777778	17.27777777777778	17.27777777777778	17.27777777777778	16.555555555555557	16.555555555555557	16.705882352941178	15.941176470588234	15.941176470588234	15.941176470588234	15.117647058823529	15.117647058823529	15.117647058823529	13.647058823529411	13.647058823529411	17.846153846153847	16.692307692307693	18.083333333333332	21.700000000000003	34.6	35.9	35.9	35.9	35.9	35.9	33.1	31.8	30.5	31.8	31.8	31.8	31.8	33.1	33.1	31.700000000000003	31.700000000000003	31.700000000000003	39.62500000000001	37.87500000000001
YIL021W	17.0625	17.660550458715594	17.37272727272727	17.412844036697244	16.972972972972975	17.412844036697244	17.574074074074073	17.574074074074073	17.574074074074073	17.018181818181816	16.73873873873874	17.018181818181816	17.073394495412842	17.24299065420561	17.130841121495326	17.009345794392523	17.047169811320753	16.88785046728972	16.897196261682243	16.74074074074074	16.577981651376145	16.49074074074074	16.77570093457944	17.35238095238095	17.485714285714284	17.384615384615383	17.509615384615383	17.417475728155342	17.417475728155342	17.417475728155342	17.40776699029126	17.66990291262136	17.313725490196077	17.450980392156865	17.450980392156865	17.57843137254902	17.752475247524753	17.613861386138616	17.838383838383837	18.395833333333332	18.395833333333332	18.395833333333332	18.442105263157895	19.372340425531913	19.358695652173914	19.206521739130434	19.477777777777774	19.92222222222222	19.47826086956522
YJL174W	19.05	19.05	19.05	19.05	19.05	18.142857142857142	18.142857142857142	18.142857142857142	18.142857142857142	18.142857142857142	18.142857142857142	18.142857142857142	18.142857142857142	18.142857142857142	18.142857142857142	18.142857142857142	18.142857142857142	17.57142857142857	17.57142857142857	17.7	17.7	17.7	17.7	17.7	17.7	16.857142857142854	16.857142857142854	16.857142857142854	15.391304347826084	14.782608695652172	14.17391304347826	14.17391304347826	14.17391304347826	14.17391304347826	13.565217391304348	13.565217391304348	13.565217391304348	13.565217391304348	13.565217391304348	13.565217391304348	13.565217391304348	14.17391304347826	14.17391304347826	14.17391304347826	15.523809523809524	15.523809523809524	16.3	16.473684210526315	14.904761904761905
YDL137W	22.26190476190476	22.273809523809522	21.590361445783135	21.853658536585368	22.794871794871792	22.794871794871792	23.57894736842105	24.73972602739726	25.458333333333332	25.785714285714285	25.4	25.956521739130437	26.333333333333332	26.157142857142855	26.357142857142858	26.73913043478261	26.926470588235293	26.573529411764707	27.16176470588235	27.16176470588235	26.782608695652172	27.776119402985078	28.1969696969697	27.970149253731346	28.388059701492537	28.402985074626866	28.636363636363637	27.794117647058822	27.191176470588236	27.39705882352941	27.58823529411765	28.227272727272727	28.66153846153846	28.46153846153846	29.076923076923077	29.292307692307695	29.953125	30.428571428571427	29.89230769230769	30.107692307692307	30.107692307692307	30.523076923076925	30.523076923076925	30.72307692307692	31.698412698412696	32.095238095238095	32.38709677419355	31.919354838709683	32.35483870967742
YCR044C	21.903846153846157	21.653846153846157	22.07843137254902	22.07843137254902	22.07843137254902	21.823529411764707	21.823529411764707	21.333333333333336	21.07843137254902	20.52941176470588	20.80392156862745	20.52941176470588	20.939999999999998	20.939999999999998	21.22	21.22	20.919999999999998	21.06122448979592	21.95744680851064	22.717391304347828	22.41304347826087	21.361702127659576	21.361702127659576	21.638297872340427	21.659574468085108	21.93617021276596	22.130434782608695	22.130434782608695	21.847826086956523	21.565217391304348	23.093023255813954	22.511627906976745	22.511627906976745	22.209302325581397	23.26829268292683	22.951219512195124	22.609756097560975	23.769230769230766	23.769230769230766	23.05128205128205	23.31578947368421	23.31578947368421	24.324324324324323	23.684210526315788	24.324324324324323	23.945945945945944	23.945945945945944	23.945945945945944	23.945945945945944
[truncated: 2,970 more rows]
[truncated: 1,151 more columns]
